# Supplementary material for: Characteristics of Salvia miltiorrhiza methylome and the regulatory mechanism of DNA methylation in tanshinone biosynthesis
Source: Hortic Res. 2023 May 31;10(7):uhad114. doi: 10.1093/hr/uhad114 (PMC10419789; doi:10.1093/hr/uhad114)
Supplement: Web_Material_uhad114 [file web_material_uhad114.zip › TableS2.xlsx]

## Sheet: July_root_March_root_CGDMR
Position	Context	Methylation in July_root	Methylation in March_root	Pvalue	FDR
scaffold1|size388307:106001-107000	CG	0.506098	0.2	0.000946288	0.0134303
scaffold1|size388307:191001-192000	CG	0.123077	0.790698	0.000135008	0.00286573
scaffold1|size388307:271001-272000	CG	0.892473	0.517578	5.2722e-07	2.94228e-05
scaffold1|size388307:276001-277000	CG	0.046875	0.614035	0.000109106	0.00240344
scaffold1|size388307:316001-317000	CG	0	0.34507	0.000409193	0.00697976
scaffold1|size388307:358001-359000	CG	0.784884	0.512922	0.000496281	0.00811932
scaffold1|size388307:87001-88000	CG	0.195833	0.484594	4.87524e-07	2.75218e-05
scaffold10|size281859:173001-174000	CG	0.393536	0.155172	1.86967e-09	2.30093e-07
scaffold100|size149246:30001-31000	CG	0.0322581	0.375	0.00393839	0.0392846
scaffold100|size149246:74001-75000	CG	0	0.893333	2.62627e-05	0.000753455
scaffold100|size149246:77001-78000	CG	0.0454545	0.406504	0.000401643	0.00687375
scaffold100|size149246:79001-80000	CG	0.851948	0.261905	8.86268e-05	0.00202592
scaffold100|size149246:88001-89000	CG	0.429907	0.0175439	7.2817e-11	1.29792e-08
scaffold10003|size14718:10001-11000	CG	0	0.663043	9.15432e-05	0.00207914
scaffold10005|size14715:6001-7000	CG	0.891008	0.595122	5.27462e-05	0.00133382
scaffold10009|size14704:4001-5000	CG	0	0.346939	3.90697e-08	3.18031e-06
scaffold1001|size80411:78001-79000	CG	0.372093	0.871287	0.00259188	0.0288247
scaffold10014|size31207:19001-20000	CG	0.333333	0.00694444	4.30642e-10	6.28152e-08
scaffold10016|size14685:13001-14000	CG	0.203901	0.438438	3.36753e-07	2.02641e-05
scaffold10019|size14682:11001-12000	CG	0.90411	0.229358	0.00063841	0.00992002
scaffold1002|size80289:48001-49000	CG	0.334495	0.592677	0.000656882	0.0101508
scaffold1002|size80289:71001-72000	CG	0.915094	0.292857	0.00042432	0.00718468
scaffold1002|size80289:77001-78000	CG	0.568966	0.270588	7.47176e-05	0.00176755
scaffold10022|size14678:7001-8000	CG	0.395566	0.0984375	7.89355e-15	3.60282e-12
scaffold10028|size17981:11001-12000	CG	0.238095	0	0.000423579	0.00717506
scaffold10028|size17981:9001-10000	CG	0.492063	0.0660377	1.29704e-06	6.24041e-05
scaffold10029|size14658:5001-6000	CG	0.405872	0.645361	8.40665e-06	0.000296534
scaffold1003|size93421:15001-16000	CG	0.472727	0.156733	2.25578e-14	9.44011e-12
scaffold10039|size14636:14001-15000	CG	0.0285714	0.721311	0.00461234	0.0442343
scaffold1004|size130336:18001-19000	CG	0.22186	0.444748	1.76672e-09	2.17907e-07
scaffold10041|size14634:5001-6000	CG	0.538462	0.026087	7.6723e-09	7.80902e-07
scaffold10042|size14629:1-1000	CG	0.246575	0.643006	0.00379328	0.0382556
scaffold1005|size80257:14001-15000	CG	0.132576	0.746667	8.73652e-18	6.9118e-15
scaffold1005|size80257:39001-40000	CG	0.57377	0.144654	3.9152e-09	4.34223e-07
scaffold10050|size14599:6001-7000	CG	0.464646	0.191083	1.8179e-05	0.000557033
scaffold10051|size14597:1-1000	CG	0.0724638	0.590164	0.000991239	0.0139173
scaffold10056|size14584:8001-9000	CG	0.689362	0.297872	3.13819e-07	1.9084e-05
scaffold1006|size82219:49001-50000	CG	0.595402	0.381944	0.000462503	0.00768398
scaffold1006|size82219:78001-79000	CG	0.252475	0.797101	0.00441543	0.0427716
scaffold10068|size14541:12001-13000	CG	0	0.472222	0.00473483	0.0450925
scaffold10083|size14520:10001-11000	CG	0.46084	0.215924	2.1084e-12	5.66809e-10
scaffold10085|size14516:10001-11000	CG	0.885246	0.60221	0.00221437	0.0256167
scaffold10096|size14493:6001-7000	CG	0.391892	0	1.98255e-10	3.19475e-08
scaffold101|size149244:134001-135000	CG	0	0.439394	5.81112e-05	0.0014399
scaffold101|size149244:30001-31000	CG	0.260188	0.627151	1.55967e-05	0.000492347
scaffold101|size149244:81001-82000	CG	0.0357143	0.636364	0.00402231	0.0398939
scaffold1010|size80039:63001-64000	CG	0.559055	0.144144	0.000957913	0.0135652
scaffold10110|size14460:12001-13000	CG	0.94186	0.573232	6.18399e-05	0.00151534
scaffold1012|size90433:67001-68000	CG	0.142857	0.620614	1.90135e-06	8.59093e-05
scaffold1012|size90433:78001-79000	CG	0.45749	0.213439	0.000437661	0.00736554
scaffold10128|size14412:12001-13000	CG	0	0.5	2.03017e-05	0.000608719
scaffold1013|size160240:28001-29000	CG	0	0.428571	7.64637e-05	0.00180321
scaffold1013|size160240:43001-44000	CG	0	0.529915	6.30069e-05	0.00153714
scaffold1013|size160240:47001-48000	CG	0	0.272727	5.68887e-07	3.12651e-05
scaffold1013|size160240:48001-49000	CG	0.405797	0.65616	0.00146028	0.018714
scaffold1013|size160240:92001-93000	CG	0.455253	0.207965	5.95244e-05	0.001469
scaffold1013|size160240:95001-96000	CG	0.175439	0.55298	1.50045e-07	1.01081e-05
scaffold10135|size14390:10001-11000	CG	0.510204	0.224	3.56023e-07	2.12767e-05
scaffold10146|size33002:17001-18000	CG	0.778626	0.393519	0.00195747	0.0233428
scaffold10146|size33002:22001-23000	CG	0.180124	0.49375	0.00032254	0.00574839
scaffold10146|size33002:3001-4000	CG	0.32	0.0877193	0.00218043	0.0253165
scaffold10147|size14371:13001-14000	CG	0.255319	0.669492	0.000799775	0.0118278
scaffold10155|size14344:7001-8000	CG	0.539095	0.312253	0.000755714	0.0113223
scaffold10156|size14343:2001-3000	CG	0.803279	0.226277	4.53129e-06	0.000177177
scaffold10158|size14330:9001-10000	CG	0.489362	0.24826	1.46462e-05	0.000466866
scaffold1016|size79915:71001-72000	CG	0.163636	0.829787	0.00523574	0.0485359
scaffold10164|size14306:10001-11000	CG	0.164835	0.555556	0.00194187	0.0232101
scaffold10168|size14292:4001-5000	CG	0.621429	0.338624	0.000322487	0.00574807
scaffold1017|size108327:66001-67000	CG	0.704974	0.487844	5.81694e-05	0.00144113
scaffold10171|size14283:9001-10000	CG	0.375691	0.147651	7.10323e-07	3.76195e-05
scaffold10174|size14277:10001-11000	CG	0.20339	0.577982	0.000145314	0.00303792
scaffold10175|size14277:1001-2000	CG	0.76257	0.31875	0.000114811	0.00250422
scaffold1018|size79880:6001-7000	CG	0.0581395	0.478632	0.00153719	0.0194902
scaffold10185|size14252:7001-8000	CG	0.149758	0.409938	1.31494e-06	6.31029e-05
scaffold102|size163426:110001-111000	CG	0.753623	0.513846	0.00281271	0.0306389
scaffold102|size163426:145001-146000	CG	0.684211	0.301435	0.000101495	0.0022643
scaffold1020|size183136:123001-124000	CG	0.514286	0.0456432	0.000184023	0.00368176
scaffold10219|size14159:4001-5000	CG	0.47619	0	0.00013677	0.00289684
scaffold1022|size79841:10001-11000	CG	0.0819113	0.356401	9.36566e-16	5.15232e-13
scaffold10225|size27774:4001-5000	CG	0	0.393491	2.53757e-09	3.00705e-07
scaffold10233|size14120:5001-6000	CG	0.841463	0.373333	0.00198103	0.0235511
scaffold10235|size21067:19001-20000	CG	0.770149	0.450593	0.00338819	0.0352127
scaffold10235|size21067:4001-5000	CG	0.581818	0.344444	0.000858524	0.0124891
scaffold1024|size79732:13001-14000	CG	0.405405	0.0555556	0.00231398	0.0264822
scaffold10244|size14096:13001-14000	CG	0.850394	0.390511	0.000667865	0.0102768
scaffold10245|size14096:1001-2000	CG	0	0.5	0.000198771	0.00391599
scaffold1025|size127911:44001-45000	CG	0.161765	0.875	1.78528e-06	8.17092e-05
scaffold10259|size14067:7001-8000	CG	0.285714	0.08	0.000704413	0.0107141
scaffold1026|size79711:12001-13000	CG	0.433962	0.0308642	1.2727e-05	0.000415495
scaffold1026|size79711:16001-17000	CG	0.981651	0.635514	0.00129264	0.0170877
scaffold1026|size79711:50001-51000	CG	0.364991	0.0643185	7.26913e-25	2.01281e-21
scaffold1026|size79711:5001-6000	CG	0.262097	0.530374	0.000367926	0.00641011
scaffold1026|size79711:58001-59000	CG	0.585938	0.311558	0.00273119	0.0299628
scaffold1028|size79607:10001-11000	CG	0.41844	0.155844	1.36503e-05	0.000440239
scaffold1029|size79602:67001-68000	CG	0.858586	0.336957	0.000672948	0.0103445
scaffold10294|size13961:5001-6000	CG	0.528662	0.73794	0.000689658	0.0105405
scaffold1030|size79588:29001-30000	CG	0.258856	0.599647	3.69766e-13	1.20456e-10
scaffold1030|size79588:60001-61000	CG	0	1	1.82325e-05	0.000558469
scaffold10308|size22256:9001-10000	CG	0.0923077	0.606557	2.3467e-12	6.23807e-10
scaffold1031|size79555:35001-36000	CG	0.175676	0.427065	2.37383e-06	0.000103459
scaffold1031|size79555:58001-59000	CG	0.513699	0	0.00376631	0.0380592
scaffold10316|size22800:17001-18000	CG	0.613699	0.0434783	1.20552e-05	0.00039739
scaffold10323|size13904:11001-12000	CG	0.209302	0.664062	2.46716e-05	0.000716094
scaffold10326|size13898:7001-8000	CG	0.791391	0.127907	0.000355674	0.00623523
scaffold1033|size79484:43001-44000	CG	0.708841	0.5024	0.000133721	0.00284422
scaffold10333|size13871:9001-10000	CG	0.514143	0.853383	0.00102718	0.0143068
scaffold10337|size13863:2001-3000	CG	0.970414	0.672447	0.00031478	0.0056373
scaffold10341|size27255:11001-12000	CG	0.964912	0.232704	8.55289e-07	4.3952e-05
scaffold10341|size27255:2001-3000	CG	0	0.216495	2.45616e-05	0.000713523
scaffold10341|size27255:25001-26000	CG	0.333333	0.0392157	0.001211	0.0162635
scaffold10357|size13815:1-1000	CG	0.536842	0.979048	0.00213618	0.0249173
scaffold1036|size79436:68001-69000	CG	0.872727	0.280702	0.000928239	0.0132341
scaffold10361|size26340:9001-10000	CG	0.563356	0.227273	6.17932e-07	3.34624e-05
scaffold1037|size132863:30001-31000	CG	0.0555556	0.278689	6.76352e-07	3.61662e-05
scaffold1037|size132863:37001-38000	CG	0.483974	0.695418	0.00534852	0.0493008
scaffold1037|size132863:99001-100000	CG	0.941748	0.251656	0.000928233	0.0132341
scaffold1038|size79411:66001-67000	CG	0.28481	0.0772727	0.00022303	0.00428569
scaffold10381|size13771:1001-2000	CG	0.128713	0.443709	1.21231e-06	5.89616e-05
scaffold10383|size13759:4001-5000	CG	0	0.348718	0.00118783	0.016017
scaffold104|size148225:124001-125000	CG	1	0.606061	0.0036845	0.0374672
scaffold104|size148225:127001-128000	CG	0.0227273	0.921053	5.77507e-13	1.75085e-10
scaffold104|size148225:128001-129000	CG	0.484127	0.986111	0.00328316	0.03444
scaffold104|size148225:134001-135000	CG	0.0265487	0.783784	3.12318e-07	1.90206e-05
scaffold104|size148225:93001-94000	CG	0.695946	0.465257	0.00233677	0.0266805
scaffold1040|size106851:9001-10000	CG	0.164557	0.585859	1.53723e-06	7.20435e-05
scaffold10401|size13715:8001-9000	CG	0.369307	0.678227	3.86884e-11	7.51772e-09
scaffold1041|size79336:20001-21000	CG	0.616667	0.978417	1.4331e-06	6.77945e-05
scaffold1041|size79336:31001-32000	CG	0.329193	0.0184615	9.89861e-23	1.91226e-19
scaffold10419|size13655:12001-13000	CG	0.441304	0.761589	0.000134962	0.00286511
scaffold1043|size79323:1-1000	CG	0.650943	0.330709	0.00456235	0.0438724
scaffold1043|size79323:37001-38000	CG	0.681319	0.242268	0.000158271	0.00325271
scaffold1043|size79323:52001-53000	CG	0.218391	0.699187	4.52569e-06	0.000177041
scaffold10434|size20172:14001-15000	CG	0.387931	0.134615	2.83365e-07	1.75664e-05
scaffold1044|size79268:1-1000	CG	0.406977	0.0352113	0.000290413	0.00529162
scaffold1044|size79268:11001-12000	CG	0.517986	0.268519	1.71563e-05	0.000530378
scaffold1044|size79268:34001-35000	CG	0.297727	0.0811359	3.25147e-13	1.06758e-10
scaffold1044|size79268:7001-8000	CG	0.648425	0.307522	3.56585e-12	8.98979e-10
scaffold10440|size13623:12001-13000	CG	0.472727	0.0526316	0.00207817	0.0244107
scaffold10444|size13612:3001-4000	CG	0.597403	0.0217391	0.000345585	0.00608339
scaffold10445|size13609:10001-11000	CG	0.33564	0.667331	0.000189619	0.00376787
scaffold10448|size13605:7001-8000	CG	0.0196078	0.536082	0.00105472	0.0146171
scaffold1045|size79254:51001-52000	CG	0.167364	0.416185	3.51888e-05	0.000958231
scaffold1045|size79254:60001-61000	CG	0.464865	0.702703	0.00117398	0.0158715
scaffold1046|size79238:40001-41000	CG	0.579545	0.887097	0.000877852	0.0127076
scaffold10460|size13582:7001-8000	CG	0.584699	0.223529	0.0003893	0.00670446
scaffold1047|size79232:18001-19000	CG	0.142857	0.666667	3.32616e-07	2.00801e-05
scaffold1047|size79232:78001-79000	CG	0	0.447059	2.49685e-05	0.000722817
scaffold1048|size79199:58001-59000	CG	0.355556	0.68595	0.00455601	0.0438292
scaffold10496|size13462:6001-7000	CG	0.29595	0.844523	2.21775e-10	3.51243e-08
scaffold10499|size13448:10001-11000	CG	0.371212	0.0982143	0.00044955	0.00752198
scaffold105|size148214:130001-131000	CG	0.687732	0.340314	1.26767e-13	4.55863e-11
scaffold105|size148214:138001-139000	CG	0.709677	0.0729167	0.000309217	0.00555805
scaffold105|size148214:61001-62000	CG	0.184701	0.541985	5.31651e-13	1.6357e-10
scaffold105|size148214:90001-91000	CG	0.153355	0.418641	8.14414e-08	5.98699e-06
scaffold10504|size13438:3001-4000	CG	0.0588235	1	0.000152025	0.00315046
scaffold10504|size13438:6001-7000	CG	0.172131	0.482759	0.0053811	0.0495296
scaffold10509|size13431:9001-10000	CG	0.539634	0.802691	0.00243412	0.0274711
scaffold1051|size96016:3001-4000	CG	0.481595	0.730978	0.00188028	0.0226665
scaffold1051|size96016:9001-10000	CG	0.374408	0.157068	0.000212239	0.00411978
scaffold10517|size13414:9001-10000	CG	0.446429	0.116505	0.0049722	0.0467726
scaffold10518|size26611:1001-2000	CG	0.142157	0.634218	4.62697e-06	0.000180282
scaffold1052|size79111:25001-26000	CG	0.369942	0.603774	0.00117346	0.0158689
scaffold10523|size13405:3001-4000	CG	0.768657	0.0909091	0.00426796	0.0417279
scaffold10526|size13396:2001-3000	CG	0.735426	0.34127	0.00277415	0.0303283
scaffold1053|size78987:59001-60000	CG	0.12987	0.562814	4.38728e-06	0.000172645
scaffold10533|size13375:9001-10000	CG	0.0769231	0.677966	0.000458691	0.0076344
scaffold10535|size13373:1-1000	CG	0.154412	0.482759	0.000403225	0.00689851
scaffold10538|size13370:7001-8000	CG	0.986301	0.160839	2.87373e-06	0.000121486
scaffold1055|size92573:40001-41000	CG	0.130952	0.335753	5.56211e-12	1.3451e-09
scaffold1055|size92573:52001-53000	CG	0	0.407563	6.16029e-05	0.00151057
scaffold10559|size13332:11001-12000	CG	0	0.855263	3.34012e-05	0.000917836
scaffold10564|size13323:1-1000	CG	0.770138	0.534562	0.000212236	0.00411978
scaffold1057|size78880:52001-53000	CG	0.543046	0.16	1.8123e-05	0.000555831
scaffold10575|size13308:5001-6000	CG	0.364078	0.915493	0.000131961	0.00281153
scaffold1058|size121143:20001-21000	CG	0.148148	0.36	2.34244e-07	1.49509e-05
scaffold1058|size121143:72001-73000	CG	0.225806	0.795455	0.00378967	0.0382348
scaffold10591|size14485:11001-12000	CG	0.961538	0.3875	0.00408308	0.0403592
scaffold10591|size14485:8001-9000	CG	0	0.587963	0.00244509	0.0275649
scaffold106|size242640:134001-135000	CG	0.0787402	0.364865	0.00433247	0.0421819
scaffold106|size242640:138001-139000	CG	0.727273	0.114754	0.00157969	0.0198809
scaffold106|size242640:146001-147000	CG	0.805714	0.268657	0.00111941	0.0153005
scaffold106|size242640:151001-152000	CG	0.22807	0.636598	1.37899e-08	1.29145e-06
scaffold106|size242640:155001-156000	CG	0.454545	0	9.16816e-07	4.65238e-05
scaffold106|size242640:158001-159000	CG	0.722388	0.397661	4.11845e-06	0.000163849
scaffold106|size242640:180001-181000	CG	0.115108	0.345361	0.00015995	0.00328154
scaffold106|size242640:23001-24000	CG	0.24359	0.82	0.0019573	0.0233428
scaffold1060|size78707:54001-55000	CG	0.39478	0.131818	2.77037e-16	1.69215e-13
scaffold10601|size13224:12001-13000	CG	0.0595238	0.544643	0.000918997	0.0131463
scaffold1061|size85410:7001-8000	CG	0.530233	0.198178	5.07546e-06	0.000194652
scaffold10612|size13204:4001-5000	CG	0.5	0.945098	0.000348827	0.00613332
scaffold10617|size13185:9001-10000	CG	0.27248	0.511811	9.6735e-05	0.00217606
scaffold1062|size78703:42001-43000	CG	0.153846	0.716814	0.000268019	0.00496027
scaffold10629|size13162:2001-3000	CG	0.0517241	0.361446	7.18362e-07	3.79003e-05
scaffold1064|size78625:53001-54000	CG	0.311828	0.0102041	6.21483e-17	4.24908e-14
scaffold10648|size13119:2001-3000	CG	0.742331	0.101266	2.07984e-09	2.52774e-07
scaffold10648|size13119:5001-6000	CG	0.669231	0.216667	0.000111504	0.00244491
scaffold1065|size78624:12001-13000	CG	0.160643	0.399142	7.54655e-06	0.00027105
scaffold1065|size78624:35001-36000	CG	0.658537	0.278689	0.00427564	0.0417853
scaffold1065|size78624:55001-56000	CG	0.414747	0.907895	4.76763e-09	5.13344e-07
scaffold1065|size78624:56001-57000	CG	0.472081	0.808594	0.000978279	0.0137878
scaffold1065|size78624:77001-78000	CG	0.235294	0.571429	0.00167147	0.0207268
scaffold10651|size20434:1001-2000	CG	0.511962	0.119171	0.000131501	0.00280527
scaffold10659|size18950:15001-16000	CG	0.0607287	0.495763	4.80096e-08	3.80729e-06
scaffold1067|size138799:44001-45000	CG	0.506689	0.304087	4.10106e-07	2.38901e-05
scaffold10674|size13048:11001-12000	CG	0.520408	0.131579	0.000398126	0.00682918
scaffold10675|size13047:1-1000	CG	0	0.333333	2.60698e-06	0.000111946
scaffold10686|size13020:4001-5000	CG	0.46028	0.203673	1.23155e-07	8.54671e-06
scaffold10688|size13018:6001-7000	CG	0.419162	1	0.000546029	0.00877083
scaffold1069|size78543:15001-16000	CG	0.450116	0.225	1.20018e-06	5.84225e-05
scaffold10691|size13010:9001-10000	CG	0.146341	0.606383	0.00479984	0.0455248
scaffold10692|size13008:3001-4000	CG	0.204348	0.475962	0.000282155	0.0051695
scaffold10693|size13007:4001-5000	CG	0.346872	0.602076	2.36074e-09	2.82166e-07
scaffold10695|size13006:2001-3000	CG	1	0.283784	0.000130852	0.00279321
scaffold10695|size13006:7001-8000	CG	0.673228	0.207254	3.10724e-08	2.60581e-06
scaffold10728|size12911:6001-7000	CG	0.978261	0.176471	9.09031e-05	0.00206658
scaffold1073|size78457:31001-32000	CG	0.397436	0.185386	4.46189e-10	6.47984e-08
scaffold1073|size78457:4001-5000	CG	0.329114	0.932203	1.05124e-05	0.00035716
scaffold1073|size78457:68001-69000	CG	0.334416	0.550802	0.000897904	0.0129281
scaffold1074|size78443:7001-8000	CG	0.192727	0.636364	5.6543e-05	0.00140924
scaffold10740|size12855:4001-5000	CG	0.358209	0	0.00319434	0.0337491
scaffold10740|size12855:5001-6000	CG	0.0990991	0.546448	2.19081e-07	1.41241e-05
scaffold1075|size89805:69001-70000	CG	0.0732984	0.419689	6.24235e-06	0.000231961
scaffold10757|size12810:2001-3000	CG	0.516129	0.028169	6.23751e-05	0.00152396
scaffold1076|size78424:54001-55000	CG	0.163462	0.544643	2.33895e-05	0.000685468
scaffold1076|size78424:69001-70000	CG	0.893491	0.506977	0.00186736	0.0225535
scaffold1077|size129739:78001-79000	CG	0.0235294	0.303571	1.33735e-05	0.00043269
scaffold10771|size12779:5001-6000	CG	0	0.791946	0.00465391	0.0445184
scaffold10771|size12779:9001-10000	CG	0.0826446	0.4	2.12197e-05	0.000631681
scaffold1078|size78367:28001-29000	CG	0.957047	0.702652	0.000486631	0.00799688
scaffold10789|size12742:11001-12000	CG	0.739496	0.351792	0.000188458	0.00375053
scaffold1079|size78336:35001-36000	CG	0.341463	0.69969	0.000753857	0.0113017
scaffold1079|size78336:39001-40000	CG	0.846473	0.435294	1.78478e-10	2.90138e-08
scaffold1079|size78336:5001-6000	CG	0.118519	0.78882	0.00012183	0.00263106
scaffold10793|size12725:11001-12000	CG	0.26	0.015625	0.000287264	0.00524516
scaffold10795|size25063:23001-24000	CG	0.0652174	0.322222	0.00224998	0.0259265
scaffold108|size146340:31001-32000	CG	0.242553	0.47644	1.90915e-05	0.00058018
scaffold108|size146340:71001-72000	CG	0.477273	0.10628	6.87148e-05	0.0016495
scaffold108|size146340:85001-86000	CG	0.772152	0.5	0.00259079	0.0288184
scaffold10804|size12700:1-1000	CG	0.5	0	0.00133183	0.0174654
scaffold10808|size21906:5001-6000	CG	0.41637	0.69544	6.49885e-08	4.91225e-06
scaffold1081|size78280:9001-10000	CG	0.330827	0.717391	0.00535303	0.0493259
scaffold10813|size12683:6001-7000	CG	0.563981	0.276119	0.00296001	0.0318526
scaffold10823|size21206:17001-18000	CG	0.602174	0.296804	2.77605e-05	0.00078826
scaffold10835|size12643:1-1000	CG	0.57377	0.254658	0.00478938	0.045461
scaffold10835|size12643:11001-12000	CG	0.935103	0.691974	0.00372852	0.0377843
scaffold1084|size78223:7001-8000	CG	0	0.416667	2.47919e-05	0.000718958
scaffold1086|size78118:22001-23000	CG	0.481481	0	1.3853e-54	2.55725e-50
scaffold1086|size78118:57001-58000	CG	0.163551	0.631206	5.88487e-13	1.78089e-10
scaffold10861|size12598:9001-10000	CG	0.0294118	0.339394	0.000192364	0.0038142
scaffold10865|size12581:8001-9000	CG	0.92	0.689291	0.000306041	0.00551824
scaffold1087|size78079:50001-51000	CG	0.763855	0.465934	8.81583e-05	0.00201715
scaffold10877|size12556:2001-3000	CG	0.38	0.0740741	1.05203e-06	5.2346e-05
scaffold10895|size12511:5001-6000	CG	0.0896057	0.466387	6.78669e-08	5.10658e-06
scaffold10896|size12511:4001-5000	CG	0.225166	0.593023	0.000299316	0.00542527
scaffold109|size145399:64001-65000	CG	0.78481	0.15	0.000712907	0.0108077
scaffold109|size145399:70001-71000	CG	0	0.447761	9.5769e-09	9.47082e-07
scaffold109|size145399:8001-9000	CG	0.183908	0.505747	0.0025095	0.0281079
scaffold1090|size78062:75001-76000	CG	0.0928571	0.37766	1.1694e-07	8.18724e-06
scaffold1090|size78062:9001-10000	CG	0.124424	0.393502	2.32562e-06	0.000101624
scaffold10902|size12495:2001-3000	CG	0.585492	0.289326	9.70651e-05	0.00218176
scaffold10905|size12491:5001-6000	CG	0	1	1.02964e-07	7.33237e-06
scaffold10906|size12488:3001-4000	CG	0.754545	0.174419	1.79208e-05	0.000550543
scaffold1091|size78052:22001-23000	CG	0.380952	0	0.00314841	0.0333934
scaffold10917|size12459:10001-11000	CG	0.208791	0.71261	0.000243316	0.0045895
scaffold10919|size12449:9001-10000	CG	0.421245	0.113122	5.80816e-06	0.000217923
scaffold1093|size93569:40001-41000	CG	0.580247	0.306122	0.00141997	0.0183318
scaffold10930|size12425:1001-2000	CG	0.397163	0.125828	0.00218406	0.0253445
scaffold10930|size12425:8001-9000	CG	0.519608	0.166667	0.000159429	0.00327166
scaffold10933|size24745:21001-22000	CG	0.0240964	0.741573	7.21714e-08	5.38475e-06
scaffold10937|size12414:4001-5000	CG	0.29471	0.644495	4.29177e-08	3.45126e-06
scaffold10950|size20911:9001-10000	CG	0.697712	0.448391	8.01171e-06	0.000285328
scaffold10952|size25203:23001-24000	CG	0.640625	0.0421053	4.38827e-05	0.0011465
scaffold10953|size12385:1-1000	CG	0.682171	0.331984	0.00457033	0.0439339
scaffold1096|size147057:53001-54000	CG	0.131579	0.484765	3.92831e-09	4.3495e-07
scaffold10963|size18228:14001-15000	CG	0.206897	0.740741	0.00111276	0.0152361
scaffold10965|size12367:4001-5000	CG	0.603982	0.241706	2.31019e-07	1.47791e-05
scaffold1097|size77897:40001-41000	CG	0.241573	0.496124	0.00538567	0.0495581
scaffold1097|size77897:9001-10000	CG	0.0192308	0.269841	0.000667804	0.0102768
scaffold1098|size77871:8001-9000	CG	0.555556	0	1.5094e-05	0.000478751
scaffold10993|size12301:1001-2000	CG	1	0.185185	0.00503101	0.0471271
scaffold10993|size12301:4001-5000	CG	0.493506	0.854054	0.000914254	0.0130954
scaffold11|size207788:1-1000	CG	0.366864	0.837912	0.00349631	0.0360162
scaffold11|size207788:119001-120000	CG	0.0485437	0.276471	6.78538e-06	0.000248253
scaffold11|size207788:178001-179000	CG	0.268994	0.670103	5.79946e-10	8.13781e-08
scaffold110|size167879:146001-147000	CG	0.944444	0.0890208	4.30587e-05	0.00112799
scaffold1100|size123173:11001-12000	CG	0.333333	0.708333	0.00109038	0.0150087
scaffold1100|size123173:90001-91000	CG	0.888235	0.517588	0.00248672	0.0279149
scaffold1101|size77807:55001-56000	CG	0.265659	0.476415	1.79261e-05	0.000550599
scaffold11010|size12263:3001-4000	CG	0.376238	0.641075	0.000153558	0.00317668
scaffold11024|size12231:11001-12000	CG	0.168919	0.548223	0.000206044	0.00402305
scaffold11026|size12227:1001-2000	CG	0.974843	0.333333	1.6549e-06	7.67885e-05
scaffold11027|size12220:11001-12000	CG	0.366667	0.581081	6.09431e-05	0.00149668
scaffold11027|size12220:6001-7000	CG	0.190265	0.452083	2.17895e-08	1.93278e-06
scaffold1103|size98389:39001-40000	CG	0.192308	0.684211	0.00479889	0.04552
scaffold1104|size77720:76001-77000	CG	0.890625	0.2	0.00178668	0.0218119
scaffold11046|size12186:6001-7000	CG	0.448485	0.895833	0.00128259	0.01699
scaffold11048|size12182:9001-10000	CG	0.162304	0.704678	1.08885e-08	1.05666e-06
scaffold1105|size155018:28001-29000	CG	0.409524	0.0272109	1.33485e-06	6.38558e-05
scaffold1105|size155018:5001-6000	CG	0	0.542857	0.000681619	0.0104449
scaffold1105|size155018:6001-7000	CG	0.255172	0.570392	7.67558e-09	7.80902e-07
scaffold1105|size155018:9001-10000	CG	0.388186	0.677966	3.66171e-05	0.000988389
scaffold11050|size12177:2001-3000	CG	0.0882353	0.610256	0.000138044	0.00291598
scaffold11051|size12177:11001-12000	CG	0	0.8	0.00335183	0.0349485
scaffold11058|size12150:3001-4000	CG	0	0.553846	0.00240627	0.027241
scaffold1106|size77670:12001-13000	CG	0.0273973	0.241379	8.06991e-08	5.94821e-06
scaffold1106|size77670:50001-51000	CG	0.467772	0.702918	5.18627e-05	0.00131522
scaffold1106|size77670:61001-62000	CG	0.568548	0.292621	1.0115e-05	0.00034564
scaffold1106|size77670:74001-75000	CG	0.456471	0.223247	1.35368e-08	1.27494e-06
scaffold11061|size12146:3001-4000	CG	0.424332	0.722714	2.17933e-05	0.000645551
scaffold1107|size77667:18001-19000	CG	0.967213	0.563636	0.00490385	0.0463068
scaffold1107|size77667:19001-20000	CG	0.630824	0.186813	1.40274e-05	0.000450165
scaffold1107|size77667:27001-28000	CG	0.355056	0.631193	5.56586e-06	0.00021046
scaffold1107|size77667:3001-4000	CG	0.397895	0.114943	2.59833e-12	6.81965e-10
scaffold1107|size77667:45001-46000	CG	0.605422	0.374656	0.000380845	0.0065889
scaffold1108|size77624:29001-30000	CG	0.553191	0.168	0.000657439	0.0101573
scaffold11090|size12092:4001-5000	CG	0.0660377	0.298246	0.00110921	0.0152071
scaffold11096|size12088:7001-8000	CG	0.105263	0.666667	0.00294912	0.0317519
scaffold111|size144046:1-1000	CG	0.286344	0.509294	0.0035617	0.0365248
scaffold111|size144046:90001-91000	CG	0	0.904762	0.00104782	0.0145384
scaffold1110|size130655:27001-28000	CG	0.452586	0.754902	0.000727241	0.0109769
scaffold1111|size77597:41001-42000	CG	0.2875	0	4.34983e-09	4.74508e-07
scaffold11112|size12062:2001-3000	CG	0	0.296875	0.00225405	0.0259572
scaffold1112|size77438:20001-21000	CG	0.211149	0.451613	2.81532e-09	3.28004e-07
scaffold11120|size12030:7001-8000	CG	0.0789474	0.37234	5.69215e-13	1.72886e-10
scaffold1113|size77433:42001-43000	CG	0.745098	0.0856164	1.26197e-06	6.09779e-05
scaffold1115|size77380:25001-26000	CG	0	0.333333	2.50912e-08	2.15879e-06
scaffold1115|size77380:73001-74000	CG	0.201201	0.971311	9.89331e-24	2.28287e-20
scaffold11153|size23268:5001-6000	CG	0	0.793103	7.71549e-14	2.92658e-11
scaffold11154|size11968:5001-6000	CG	0.135922	0.680328	3.45846e-05	0.000944577
scaffold11157|size11966:6001-7000	CG	0.131168	0.34796	1.91164e-37	1.38086e-33
scaffold1116|size77370:41001-42000	CG	0.0357143	0.385797	7.00567e-11	1.25422e-08
scaffold11163|size11953:11001-12000	CG	0.0774648	0.5	2.60701e-08	2.23146e-06
scaffold11170|size11939:7001-8000	CG	0.728814	0.117647	2.88317e-06	0.000121792
scaffold11171|size21431:10001-11000	CG	0.228814	0.6	8.42363e-07	4.33682e-05
scaffold11171|size21431:1-1000	CG	0.553371	0.295082	0.000159244	0.00326827
scaffold1118|size77275:26001-27000	CG	0.175824	0.493404	7.72429e-06	0.000276574
scaffold11180|size11918:1-1000	CG	0.604651	0.240838	0.000842138	0.0123249
scaffold11192|size11903:5001-6000	CG	0.254568	0.569122	4.57988e-16	2.68868e-13
scaffold1120|size85620:9001-10000	CG	0.423077	0	3.01675e-06	0.000126183
scaffold11202|size11886:6001-7000	CG	0.905303	0.474886	2.31514e-08	2.02945e-06
scaffold11219|size11859:10001-11000	CG	0.145228	0.430605	1.75271e-05	0.000539748
scaffold1122|size77192:19001-20000	CG	0.378049	0.143836	0.00127669	0.0169266
scaffold1122|size77192:62001-63000	CG	0	0.431034	0.000279179	0.00512282
scaffold11222|size11854:6001-7000	CG	0.473118	0.0945946	3.62103e-17	2.59308e-14
scaffold11224|size11849:8001-9000	CG	0.515957	0.981982	0.00349737	0.0360229
scaffold11232|size11825:1-1000	CG	0.0697674	0.381625	5.94672e-11	1.0845e-08
scaffold11232|size11825:4001-5000	CG	0.595041	0.196581	0.000312	0.00559778
scaffold1125|size77047:40001-41000	CG	0.565056	0.327815	0.00013566	0.00287848
scaffold1125|size77047:56001-57000	CG	0.834862	0.285106	1.6128e-06	7.51191e-05
scaffold1126|size143841:134001-135000	CG	0.00735294	0.626943	2.33502e-06	0.000101988
scaffold1127|size77009:69001-70000	CG	0.231707	0.679348	0.00171454	0.0211409
scaffold11278|size11745:5001-6000	CG	0.716707	0.957861	0.00283688	0.0308433
scaffold11287|size11731:2001-3000	CG	0.241758	0.720339	2.14548e-06	9.49264e-05
scaffold11289|size11721:5001-6000	CG	0	1	6.10082e-08	4.66659e-06
scaffold11291|size11719:2001-3000	CG	0.209738	0.509615	1.72273e-06	7.93062e-05
scaffold113|size159962:141001-142000	CG	0.6	0.20283	0.00299622	0.0321501
scaffold11309|size11686:10001-11000	CG	0.153005	0.526882	0.00133012	0.0174484
scaffold11309|size11686:5001-6000	CG	0.464516	0.210682	9.01368e-22	1.42621e-18
scaffold1131|size76864:7001-8000	CG	0.166667	0.691525	0.0040317	0.0399679
scaffold1132|size76834:51001-52000	CG	0.335821	0.551247	0.000805447	0.0118929
scaffold1132|size76834:69001-70000	CG	0.442308	0.885417	0.00278584	0.0304197
scaffold11330|size11647:2001-3000	CG	0.4	0.132479	4.11704e-05	0.00108798
scaffold1134|size154900:144001-145000	CG	0.298077	0.70438	0.00194149	0.0232072
scaffold1134|size154900:146001-147000	CG	0.611765	0.262009	0.000306675	0.0055237
scaffold1134|size154900:42001-43000	CG	0.224138	1	0.00271829	0.0298612
scaffold11342|size11627:7001-8000	CG	0.569231	0	3.91962e-07	2.29701e-05
scaffold1135|size76665:70001-71000	CG	0.209302	0.571429	2.72147e-05	0.000775411
scaffold1136|size95498:49001-50000	CG	0.563559	0.283217	4.06961e-05	0.0010768
scaffold1136|size95498:54001-55000	CG	0.567857	0.84	0.0050605	0.0473447
scaffold11361|size11588:9001-10000	CG	0.129032	0.714286	0.000238199	0.00450987
scaffold11368|size11569:7001-8000	CG	0.27027	0	6.47169e-12	1.54483e-09
scaffold11380|size11542:7001-8000	CG	0.607143	0.171429	0.00133406	0.0174836
scaffold11387|size11532:11001-12000	CG	0.628571	0.258824	0.00110976	0.0152099
scaffold11393|size11524:2001-3000	CG	0	0.28125	0.000933351	0.0132864
scaffold11394|size18871:8001-9000	CG	0.438438	0.981352	2.28168e-10	3.60339e-08
scaffold11394|size18871:9001-10000	CG	0	0.938119	3.06725e-128	5.09591e-123
scaffold114|size143538:122001-123000	CG	0.441176	0	0.000318968	0.00569594
scaffold114|size143538:62001-63000	CG	0.684211	0.112069	1.85317e-08	1.67875e-06
scaffold1140|size76442:65001-66000	CG	1	0.05	3.11234e-05	0.000865263
scaffold11408|size11484:4001-5000	CG	0	0.975904	0.000196884	0.00388757
scaffold1141|size76394:54001-55000	CG	0.462428	0.196185	7.40822e-05	0.00175452
scaffold1141|size76394:72001-73000	CG	0.627119	0.921965	0.000236024	0.00448043
scaffold11424|size15662:15001-16000	CG	0.166667	0.880952	0.00186075	0.0224897
scaffold1143|size76342:24001-25000	CG	0.263804	0.650909	0.00175138	0.0214803
scaffold11438|size11416:7001-8000	CG	0.0333333	0.25641	1.15688e-07	8.11326e-06
scaffold1144|size76330:11001-12000	CG	0.25	0.467391	1.33724e-06	6.39516e-05
scaffold11442|size11411:4001-5000	CG	0.578512	0	0.00030299	0.00547692
scaffold1145|size76325:31001-32000	CG	0.166023	0.424779	7.34962e-10	9.94347e-08
scaffold1146|size76318:72001-73000	CG	0.0234375	0.257143	7.5126e-07	3.93361e-05
scaffold11469|size11351:3001-4000	CG	0.387097	0.0970874	2.13918e-05	0.000635782
scaffold11475|size11335:6001-7000	CG	0.722661	0.976268	3.60723e-06	0.00014635
scaffold11476|size11334:7001-8000	CG	0.728261	0.0632911	0.000515761	0.0083737
scaffold11482|size11322:6001-7000	CG	0.350711	0.0479303	8.99126e-20	9.7e-17
scaffold11495|size19412:14001-15000	CG	0.904762	0	2.17166e-06	9.58039e-05
scaffold11504|size11272:3001-4000	CG	0.359447	0.770701	0.00238724	0.0271023
scaffold11509|size11261:9001-10000	CG	0	0.253247	1.15472e-06	5.65744e-05
scaffold11518|size11246:1-1000	CG	0.897436	0.201835	0.00210331	0.0246225
scaffold1153|size76121:50001-51000	CG	0.35	0	1.95957e-14	8.28402e-12
scaffold1153|size76121:55001-56000	CG	0.703571	0.292553	0.000655157	0.01013
scaffold1153|size76121:7001-8000	CG	0.238994	0	6.73568e-12	1.59638e-09
scaffold11547|size11204:6001-7000	CG	0.480851	0	1.06756e-14	4.73897e-12
scaffold1156|size76045:2001-3000	CG	0.294872	0	4.23764e-11	8.09349e-09
scaffold1156|size76045:36001-37000	CG	0.418605	0.694656	0.00122889	0.0164476
scaffold11563|size11177:1001-2000	CG	0.263158	0.771784	0.000194728	0.00385464
scaffold11565|size11174:2001-3000	CG	0.796875	0.551358	9.47512e-05	0.0021403
scaffold1157|size76017:4001-5000	CG	0	0.284024	0.000297967	0.00540619
scaffold1157|size76017:61001-62000	CG	0.129944	0.445026	4.60525e-05	0.00119344
scaffold11571|size11161:1001-2000	CG	0.0314961	0.34375	0.00056011	0.00895504
scaffold11571|size11161:3001-4000	CG	0.942308	0.276786	0.000281287	0.005157
scaffold11580|size11145:4001-5000	CG	0.693548	0.437262	0.00508788	0.0475253
scaffold11589|size11134:3001-4000	CG	0.336449	0.683824	0.00326651	0.0343239
scaffold1159|size83907:82001-83000	CG	0.543981	0.322314	0.000180239	0.00361914
scaffold1159|size83907:83001-84000	CG	0.431507	0.784314	0.00040037	0.00685743
scaffold11598|size11115:9001-10000	CG	0.741667	0.521008	0.000642993	0.0099763
scaffold116|size215475:117001-118000	CG	0.263006	0.697211	7.74158e-09	7.8603e-07
scaffold116|size215475:126001-127000	CG	0.285714	0.83908	0.00097901	0.0137934
scaffold116|size215475:137001-138000	CG	0.655556	0	2.7633e-10	4.26269e-08
scaffold116|size215475:163001-164000	CG	0.618421	0.0956175	2.3719e-11	4.88309e-09
scaffold116|size215475:210001-211000	CG	0	0.989011	6.45721e-06	0.00023824
scaffold116|size215475:212001-213000	CG	0.969231	0.0960452	3.38926e-09	3.83836e-07
scaffold116|size215475:6001-7000	CG	0.572464	0.276316	0.00307941	0.0328199
scaffold11607|size11093:4001-5000	CG	0.748401	0.482549	3.5135e-06	0.000143001
scaffold11607|size11093:6001-7000	CG	0.590698	0.293919	5.23831e-11	9.73477e-09
scaffold11609|size11086:4001-5000	CG	0.474359	0.150735	2.46552e-05	0.000715743
scaffold1161|size75986:22001-23000	CG	0.653495	0.314815	8.10469e-05	0.00188649
scaffold11623|size11057:1-1000	CG	0.105455	0.607438	2.38937e-07	1.5192e-05
scaffold11642|size11019:5001-6000	CG	0.482143	0.106109	8.21751e-10	1.09793e-07
scaffold1165|size75902:28001-29000	CG	0.152074	0.42	5.53795e-06	0.000209774
scaffold1166|size75887:57001-58000	CG	0.735714	0.326146	0.000762001	0.0113877
scaffold11664|size10970:3001-4000	CG	0.258228	0.515901	7.49305e-06	0.000269456
scaffold11669|size10960:9001-10000	CG	0.234375	0	0.000386329	0.00666504
scaffold11675|size10946:1001-2000	CG	0.339623	0.102459	2.50326e-06	0.000108418
scaffold1169|size75838:10001-11000	CG	0.859833	0.520548	0.00145518	0.0186616
scaffold1169|size75838:22001-23000	CG	0.00348432	0.336562	6.12325e-08	4.67299e-06
scaffold1169|size75838:56001-57000	CG	0.432692	0.12844	0.00201234	0.0238329
scaffold11694|size10904:10001-11000	CG	0.611111	0.0925926	0.000103593	0.00230276
scaffold11695|size10899:9001-10000	CG	0.0390625	0.349057	0.000119703	0.00259322
scaffold11696|size10898:2001-3000	CG	0.484615	0.139394	7.27465e-06	0.000263026
scaffold117|size152267:69001-70000	CG	0.396061	0.728188	1.30738e-05	0.00042448
scaffold11701|size10894:10001-11000	CG	0.492424	0.944954	0.000857678	0.012483
scaffold11706|size10889:2001-3000	CG	0	0.313953	1.84496e-06	8.38404e-05
scaffold11709|size10887:6001-7000	CG	0.0952381	0.418182	0.00480372	0.0455502
scaffold1171|size75746:38001-39000	CG	0.214085	0.466142	5.42376e-07	3.01169e-05
scaffold11716|size15424:8001-9000	CG	0.843049	0.508547	0.00463543	0.0444013
scaffold11721|size10857:3001-4000	CG	0	0.238095	0.000320604	0.00572064
scaffold1173|size80514:24001-25000	CG	0.175439	0.465116	0.00167223	0.0207318
scaffold1173|size80514:58001-59000	CG	0.398765	0.641975	7.78487e-08	5.75852e-06
scaffold11749|size10793:2001-3000	CG	0.964286	0.0526316	3.31774e-05	0.000912813
scaffold1175|size84839:26001-27000	CG	0.391608	0.663736	9.19145e-05	0.00208614
scaffold1175|size84839:46001-47000	CG	0.499072	0.758876	0.000267823	0.00495776
scaffold11755|size10777:10001-11000	CG	0.271028	0.8	5.77909e-05	0.00143325
scaffold1177|size75622:35001-36000	CG	0.0669856	0.636816	4.80705e-11	8.99368e-09
scaffold1177|size75622:39001-40000	CG	0.458015	0.233766	0.000308949	0.00555403
scaffold1177|size75622:45001-46000	CG	0.471264	0.0869565	0.00124268	0.0165816
scaffold11778|size10738:1-1000	CG	0.586777	0.316418	3.22726e-05	0.000891691
scaffold11783|size10733:1-1000	CG	0.808824	0.267045	1.2929e-05	0.000420602
scaffold1179|size75530:19001-20000	CG	0.532328	0.960993	2.32819e-08	2.03795e-06
scaffold1179|size75530:20001-21000	CG	0.334559	0.850877	1.14293e-09	1.47198e-07
scaffold1179|size75530:62001-63000	CG	0.24537	0.494318	0.000816631	0.0120311
scaffold11796|size10712:1001-2000	CG	0.527027	0.186667	0.00362196	0.0369873
scaffold11796|size10712:2001-3000	CG	0.52381	0.288991	0.00121928	0.0163389
scaffold11802|size10705:6001-7000	CG	0.578947	0	0.000583715	0.0092395
scaffold11802|size10705:8001-9000	CG	0.152778	0.353846	0.00368363	0.037463
scaffold1181|size128314:30001-31000	CG	0.105263	0.351064	2.72594e-06	0.000116184
scaffold11814|size10695:6001-7000	CG	0.2723	0.708861	0.00025067	0.00470259
scaffold1182|size75493:75001-76000	CG	0.927273	0.335664	0.00018512	0.00369881
scaffold1183|size75460:25001-26000	CG	0.358871	0.722727	4.75593e-11	8.91812e-09
scaffold11833|size10656:9001-10000	CG	0.987342	0.568465	0.000123218	0.00265585
scaffold11859|size10615:8001-9000	CG	0.984456	0.633094	0.00200309	0.0237579
scaffold11868|size10587:1-1000	CG	0.32	0	6.75478e-06	0.000247297
scaffold11872|size10578:8001-9000	CG	0.156716	0.405858	0.000155905	0.00321403
scaffold1188|size75310:1001-2000	CG	0.818182	0	6.95738e-05	0.00166699
scaffold1188|size75310:13001-14000	CG	0.224026	0.486166	4.28725e-05	0.00112435
scaffold11884|size10559:3001-4000	CG	0.652174	0.153846	7.00386e-06	0.000254565
scaffold11886|size10558:9001-10000	CG	0.0923077	0.471429	8.32419e-05	0.00192588
scaffold11894|size10545:6001-7000	CG	0.419753	0.202765	0.000256309	0.0047846
scaffold11899|size10535:4001-5000	CG	0.282732	0.642857	1.94075e-06	8.74044e-05
scaffold119|size278754:103001-104000	CG	0	0.597015	1.86812e-11	3.97644e-09
scaffold119|size278754:202001-203000	CG	0.458647	0.175	1.50671e-09	1.89066e-07
scaffold1190|size108683:17001-18000	CG	0.689145	0.448454	0.0001958	0.00387169
scaffold1191|size75154:60001-61000	CG	0.20297	0.635417	2.49315e-05	0.000722072
scaffold11919|size10492:9001-10000	CG	0.306202	0.539474	0.00232442	0.0265709
scaffold11926|size10480:7001-8000	CG	0.613003	0.203704	4.99667e-08	3.93245e-06
scaffold11932|size10470:5001-6000	CG	0.928571	0.37963	0.00109127	0.0150184
scaffold11939|size10457:3001-4000	CG	0.0512821	0.318584	6.54466e-05	0.00158525
scaffold1194|size100007:44001-45000	CG	0	0.682927	0.000533849	0.00862103
scaffold1194|size100007:60001-61000	CG	0.377778	0	6.14125e-08	4.68243e-06
scaffold11948|size10442:3001-4000	CG	0.0643275	0.555556	2.15373e-05	0.000639189
scaffold11952|size10436:7001-8000	CG	0.619883	0.270833	0.0050628	0.0473608
scaffold1196|size75027:67001-68000	CG	0.472441	0.215686	0.00309743	0.0329644
scaffold11964|size10406:1001-2000	CG	0.2	0.668966	0.000293122	0.00533336
scaffold11966|size10403:4001-5000	CG	0.3125	0.807692	0.00176656	0.0216187
scaffold11978|size10374:6001-7000	CG	0.510791	0.975104	0.0012627	0.0167881
scaffold1198|size75001:13001-14000	CG	0.527273	0.729412	0.00343768	0.0355802
scaffold1198|size75001:38001-39000	CG	0.23506	0.625	3.27969e-08	2.71893e-06
scaffold1198|size75001:40001-41000	CG	0.0210084	0.275424	2.33457e-11	4.81818e-09
scaffold1198|size75001:73001-74000	CG	0.19697	0.424528	0.00185254	0.0224133
scaffold11986|size10354:3001-4000	CG	0.211538	0.523179	0.00201008	0.0238175
scaffold11989|size10354:3001-4000	CG	0.762162	0.315271	3.05419e-05	0.000853093
scaffold1199|size74975:59001-60000	CG	0.836957	0.235294	0.000849067	0.0123957
scaffold120|size141194:10001-11000	CG	0.979079	0.475655	9.52155e-09	9.4273e-07
scaffold120|size141194:101001-102000	CG	0.432692	0.877193	0.00487533	0.0460887
scaffold120|size141194:133001-134000	CG	0.313808	0.072973	7.94831e-07	4.12406e-05
scaffold1200|size87961:25001-26000	CG	0.16879	0.497354	1.14952e-08	1.10457e-06
scaffold1200|size87961:61001-62000	CG	0.770492	0.32381	0.0019362	0.0231557
scaffold12002|size10336:7001-8000	CG	0.379538	0.126984	4.71111e-07	2.67956e-05
scaffold12011|size10324:8001-9000	CG	0.697674	0.186275	4.22697e-06	0.000167431
scaffold1202|size74891:28001-29000	CG	0.452756	0.241135	6.32909e-05	0.00154158
scaffold12026|size10302:4001-5000	CG	0.739583	0.1	0.000351336	0.0061709
scaffold12033|size10288:9001-10000	CG	0.882759	0.474026	0.000819464	0.0120642
scaffold12038|size10276:3001-4000	CG	0	0.6	0.00285283	0.0309681
scaffold1204|size74862:14001-15000	CG	0.27619	0.515254	3.07099e-12	7.81335e-10
scaffold1204|size74862:9001-10000	CG	0.807619	0.463309	1.53346e-07	1.02688e-05
scaffold12058|size10238:3001-4000	CG	0.536952	0.27191	3.04341e-08	2.55627e-06
scaffold1206|size74858:27001-28000	CG	0.565789	0.330373	1.31213e-05	0.000425857
scaffold1206|size74858:43001-44000	CG	0.514124	0.132773	5.61896e-10	7.91797e-08
scaffold1207|size74857:46001-47000	CG	0	0.561644	3.19249e-07	1.93576e-05
scaffold1209|size74801:35001-36000	CG	0.170507	0.444867	0.000679141	0.0104146
scaffold121|size141189:106001-107000	CG	0.326984	0.723214	9.50833e-08	6.85636e-06
scaffold121|size141189:42001-43000	CG	0.163265	0.475983	8.18034e-09	8.2468e-07
scaffold121|size141189:65001-66000	CG	0.125506	0.43	3.27822e-05	0.000903218
scaffold121|size141189:85001-86000	CG	0.478368	0.711503	1.62257e-09	2.01775e-07
scaffold1210|size109478:103001-104000	CG	0.127907	0.677632	4.51092e-05	0.00117338
scaffold1210|size109478:2001-3000	CG	0.938406	0.12362	3.40389e-45	4.03942e-41
scaffold1210|size109478:3001-4000	CG	0.717557	0.269231	1.00373e-08	9.8698e-07
scaffold1210|size109478:63001-64000	CG	0.247191	0.737991	0.00139423	0.0180726
scaffold1210|size109478:81001-82000	CG	0.287582	0.68	1.35588e-08	1.27629e-06
scaffold1210|size109478:93001-94000	CG	0.701695	0.461667	0.000714292	0.0108229
scaffold1211|size196170:193001-194000	CG	0.896247	0.592715	0.00339861	0.0352959
scaffold1211|size196170:194001-195000	CG	0.863636	0.619318	0.00391355	0.0391135
scaffold1211|size196170:93001-94000	CG	0.583756	0.341346	0.00399753	0.0397335
scaffold1212|size121519:50001-51000	CG	0.50641	0.151832	0.000177206	0.00356988
scaffold1212|size121519:56001-57000	CG	0	0.434343	0.00424272	0.0415663
scaffold12133|size10097:7001-8000	CG	0.664557	0.41841	0.00508019	0.0474763
scaffold12133|size10097:9001-10000	CG	0.249536	0.632539	1.53532e-17	1.16473e-14
scaffold12136|size10093:1-1000	CG	0	0.476027	0.00144796	0.0186007
scaffold1214|size74736:68001-69000	CG	0.547344	0.249603	1.88863e-11	4.00224e-09
scaffold12156|size10056:8001-9000	CG	0.133568	0.448357	4.2213e-11	8.07975e-09
scaffold1216|size74712:48001-49000	CG	0.525	0.238342	0.000983375	0.0138408
scaffold1216|size74712:65001-66000	CG	0.188034	0.598214	0.000742857	0.0111569
scaffold1217|size74687:25001-26000	CG	0.178571	0.653061	1.86374e-05	0.000568667
scaffold1217|size74687:56001-57000	CG	0.252874	0.674419	0.00188765	0.0227371
scaffold12188|size9994:3001-4000	CG	0.608	0.117021	0.0012797	0.0169585
scaffold12197|size9977:3001-4000	CG	0.439655	0.818182	0.000726715	0.010972
scaffold122|size140947:118001-119000	CG	0.746835	0.0222222	6.33262e-11	1.14858e-08
scaffold122|size140947:138001-139000	CG	0.836879	0.166667	7.57389e-07	3.96071e-05
scaffold122|size140947:88001-89000	CG	0.432796	0.218884	4.31379e-06	0.000170154
scaffold1220|size74616:46001-47000	CG	0.7737	0.425121	0.00533526	0.0492061
scaffold12202|size9970:6001-7000	CG	0.626866	0.0451128	1.62783e-06	7.57339e-05
scaffold1221|size103534:45001-46000	CG	0.65	0.25	0.00040263	0.00688974
scaffold1224|size74505:55001-56000	CG	0.460208	0.827273	5.45768e-08	4.25297e-06
scaffold1225|size137900:113001-114000	CG	0.340796	0.745098	1.10601e-05	0.000371536
scaffold12250|size9873:5001-6000	CG	0.634146	0	7.38338e-05	0.00174913
scaffold1226|size74492:11001-12000	CG	0.525	0.149351	0.000263685	0.00489698
scaffold1226|size74492:19001-20000	CG	0.381356	0.153846	0.000985666	0.0138613
scaffold12266|size9846:9001-10000	CG	0.052381	0.565476	5.58311e-08	4.33277e-06
scaffold1227|size74479:4001-5000	CG	0.610063	0.262774	0.000227685	0.00435448
scaffold12270|size9841:4001-5000	CG	0.306878	0.00819672	1.68093e-14	7.19764e-12
scaffold1228|size74474:38001-39000	CG	0.445055	0.184149	7.75468e-06	0.000277364
scaffold12291|size9793:3001-4000	CG	0.523364	0.204651	4.83337e-07	2.73412e-05
scaffold12293|size17058:15001-16000	CG	0.211144	0.658999	3.97553e-10	5.84505e-08
scaffold123|size140916:138001-139000	CG	0.135922	0.405405	2.03538e-06	9.10492e-05
scaffold123|size140916:96001-97000	CG	0.806034	0.284024	3.33533e-07	2.01135e-05
scaffold12312|size9761:7001-8000	CG	0.758389	0.367347	0.0020713	0.0243489
scaffold1232|size74386:65001-66000	CG	0.481928	0.763547	0.00538975	0.0495819
scaffold12328|size9749:1001-2000	CG	0	0.681818	0.000147876	0.00308179
scaffold1233|size74352:33001-34000	CG	0.565217	0.323974	0.000712125	0.0107978
scaffold1233|size74352:38001-39000	CG	0.485075	0.0970149	9.87735e-05	0.002214
scaffold1234|size74351:26001-27000	CG	0.1875	0.467456	0.00498288	0.0468298
scaffold12347|size9709:6001-7000	CG	0.235632	0.511848	0.000101774	0.00226898
scaffold1235|size74304:34001-35000	CG	0.416667	0.111111	3.75488e-05	0.00100916
scaffold12350|size9704:1-1000	CG	0.945455	0.0555556	0.00261314	0.0290049
scaffold12357|size9693:9001-10000	CG	0.424242	0	0.00233732	0.026685
scaffold12365|size9687:5001-6000	CG	0.0787402	0.551282	0.000342859	0.0060431
scaffold1237|size74270:20001-21000	CG	0.408696	0	0.000157088	0.00323401
scaffold1237|size74270:46001-47000	CG	0	0.5	2.94514e-05	0.000827643
scaffold1237|size74270:68001-69000	CG	1	0.29661	0.00145139	0.0186245
scaffold12372|size9672:9001-10000	CG	0	0.588235	0.00207231	0.0243539
scaffold1239|size74172:9001-10000	CG	0.105556	0.663677	3.59984e-07	2.14517e-05
scaffold124|size187701:77001-78000	CG	0.470149	0	1.10576e-05	0.000371536
scaffold12405|size17221:7001-8000	CG	0.0656934	0.483871	0.000260208	0.00484758
scaffold12405|size17221:8001-9000	CG	0.12381	0.424581	6.08558e-10	8.44655e-08
scaffold12407|size9593:3001-4000	CG	0.374269	0.654054	0.00208833	0.0244955
scaffold12417|size9582:3001-4000	CG	0.653846	0.2	2.57418e-07	1.62243e-05
scaffold12417|size9582:5001-6000	CG	0.709677	0.184211	0.00318907	0.0337106
scaffold12420|size9579:2001-3000	CG	0.159574	0.822785	1.18754e-07	8.29678e-06
scaffold12425|size9564:8001-9000	CG	0	0.291667	0.00242665	0.0274036
scaffold12452|size9517:2001-3000	CG	0.525547	0.252525	0.00157544	0.0198424
scaffold1246|size74051:35001-36000	CG	0.698113	0.188341	9.677e-07	4.866e-05
scaffold1247|size74012:72001-73000	CG	0.141026	0.399261	3.00427e-08	2.52594e-06
scaffold12472|size9484:6001-7000	CG	0.300493	0.848708	4.55135e-10	6.58951e-08
scaffold1248|size73978:35001-36000	CG	0	0.955882	0.000753525	0.0112977
scaffold1249|size73970:29001-30000	CG	0.0742857	0.31405	2.33517e-06	0.000101988
scaffold12493|size18883:8001-9000	CG	0.583942	0	3.59247e-05	0.00097397
scaffold12518|size9407:8001-9000	CG	0.591045	0.312303	4.2068e-05	0.00110658
scaffold12529|size9384:3001-4000	CG	0.820513	0.575458	0.000318054	0.00568307
scaffold1253|size73909:48001-49000	CG	0.254545	0	0.00268929	0.0296357
scaffold12535|size9379:2001-3000	CG	0.5	0.0277778	4.15329e-06	0.000164999
scaffold1255|size73872:64001-65000	CG	0.630631	0.185185	0.0001994	0.00392559
scaffold1256|size137174:62001-63000	CG	0.619048	0.0684932	0.000306072	0.00551824
scaffold1257|size73833:46001-47000	CG	0.173228	0.642005	0.00164463	0.0204595
scaffold1257|size73833:49001-50000	CG	0.22408	0	4.10454e-27	1.42067e-23
scaffold12578|size9313:7001-8000	CG	0.884058	0.236271	2.91523e-19	2.79022e-16
scaffold1259|size73826:14001-15000	CG	0.93617	0	3.75409e-07	2.21958e-05
scaffold1259|size73826:20001-21000	CG	0.255319	0.686441	0.000509781	0.00829769
scaffold1259|size73826:38001-39000	CG	0.724138	0.150442	3.9807e-06	0.000159246
scaffold1259|size73826:45001-46000	CG	0.0943396	0.748624	1.07895e-05	0.000364563
scaffold1259|size73826:62001-63000	CG	0.12766	0.381625	6.6939e-05	0.00161575
scaffold12596|size9300:8001-9000	CG	0.0740741	0.789474	4.68887e-06	0.000182266
scaffold12599|size9290:8001-9000	CG	0.0186916	0.535885	8.62686e-05	0.0019843
scaffold126|size145755:10001-11000	CG	0.383721	0.0215054	0.00309986	0.0329816
scaffold126|size145755:135001-136000	CG	0.19863	0.435714	0.0032221	0.033984
scaffold126|size145755:137001-138000	CG	0.428571	0.227723	0.000777243	0.0115698
scaffold126|size145755:64001-65000	CG	0.837571	0.634775	0.000152089	0.0031514
scaffold1260|size73819:57001-58000	CG	0.155844	0.451724	0.000311084	0.00558374
scaffold1260|size73819:62001-63000	CG	0.398792	0.755448	2.41191e-05	0.000702951
scaffold1260|size73819:72001-73000	CG	0.472924	0.699764	0.00246949	0.0277605
scaffold12604|size9282:1-1000	CG	0.323829	0.92	5.8816e-08	4.52972e-06
scaffold1261|size73805:61001-62000	CG	0.107759	0.378641	0.000145943	0.00304916
scaffold1262|size73794:66001-67000	CG	0.477612	0.920354	0.00269207	0.0296583
scaffold1263|size73790:30001-31000	CG	0.527211	0.824713	0.0029279	0.0315705
scaffold1264|size139048:116001-117000	CG	0.114754	0.731183	0.000407731	0.00695983
scaffold1264|size139048:117001-118000	CG	0.756098	0.166667	0.00293667	0.0316364
scaffold1265|size73742:48001-49000	CG	0.543131	0.188764	2.26463e-08	1.99493e-06
scaffold12665|size9176:6001-7000	CG	0	0.258929	1.19846e-06	5.83733e-05
scaffold12665|size9176:7001-8000	CG	0.336735	0.555858	0.00133927	0.0175408
scaffold1267|size73682:37001-38000	CG	0.951613	0.24	0.00499034	0.0468774
scaffold1268|size73659:25001-26000	CG	0.377778	0.0495868	0.00141142	0.0182399
scaffold12680|size9158:5001-6000	CG	0.511392	0.774713	0.000420464	0.0071354
scaffold12680|size9158:6001-7000	CG	0.494624	0.7875	0.000689717	0.0105405
scaffold12686|size9151:5001-6000	CG	0.433333	0.0232558	4.07888e-08	3.30566e-06
scaffold1269|size130017:21001-22000	CG	0.957447	0.477612	0.00166855	0.0206982
scaffold1269|size130017:99001-100000	CG	0.453488	0.189189	0.00176649	0.0216187
scaffold12694|size9139:6001-7000	CG	0.259136	0.601108	9.00337e-07	4.57574e-05
scaffold127|size139420:101001-102000	CG	0.549407	0.787234	0.00225267	0.0259452
scaffold127|size139420:64001-65000	CG	1	0.491379	0.000336543	0.00595261
scaffold1270|size73617:52001-53000	CG	0.66171	0.342183	0.000365129	0.00637007
scaffold1271|size73573:61001-62000	CG	0.339161	0.827243	5.84504e-07	3.19752e-05
scaffold12714|size9108:1001-2000	CG	0.32948	0.927711	3.0634e-09	3.52947e-07
scaffold12714|size9108:1-1000	CG	0.0496454	0.928962	2.37414e-21	3.55349e-18
scaffold12718|size9104:4001-5000	CG	0.479167	0.216049	0.0012624	0.0167868
scaffold1273|size73563:49001-50000	CG	0.298507	0.732283	0.000560426	0.00895792
scaffold1273|size73563:66001-67000	CG	0.722222	0.972603	0.000393092	0.00675437
scaffold1273|size73563:9001-10000	CG	0.269608	0.963602	7.8034e-10	1.04891e-07
scaffold1274|size73544:18001-19000	CG	0.064	0.597222	5.07422e-09	5.41986e-07
scaffold1274|size73544:19001-20000	CG	0.402985	0.0178571	0.00155663	0.0196658
scaffold1274|size73544:30001-31000	CG	0.716846	0.252381	3.09047e-05	0.000860622
scaffold1275|size101004:14001-15000	CG	0.0756303	0.427083	0.000470228	0.00778507
scaffold1275|size101004:22001-23000	CG	0.0362319	0.45283	2.16569e-07	1.39839e-05
scaffold12757|size9041:1-1000	CG	0.395973	0.116592	1.12454e-05	0.000375992
scaffold1278|size73431:31001-32000	CG	0.473868	0.166369	7.31802e-10	9.92497e-08
scaffold12783|size8990:8001-9000	CG	0	0.587744	0.00466685	0.0446088
scaffold12785|size8983:4001-5000	CG	0.72	0	1.96504e-05	0.000593257
scaffold12789|size8979:7001-8000	CG	0.0442478	0.382239	0.000538569	0.00868121
scaffold1279|size73399:7001-8000	CG	0.925926	0.136986	0.00472874	0.0450552
scaffold1281|size73374:48001-49000	CG	0.715686	0.298077	0.00141664	0.0182957
scaffold12814|size8940:8001-9000	CG	0	0.976923	1.85848e-12	5.04233e-10
scaffold12817|size8931:2001-3000	CG	0.4	0	0.00383083	0.0385028
scaffold12819|size8930:1-1000	CG	0.618182	0.108333	0.00125316	0.0166947
scaffold1282|size73346:29001-30000	CG	0.553571	0.345992	0.00523243	0.0485106
scaffold1282|size73346:64001-65000	CG	0.959276	0.604317	0.00449817	0.0433884
scaffold12826|size8919:4001-5000	CG	0.793919	0.319549	3.65253e-06	0.000148007
scaffold12829|size8913:1001-2000	CG	0.0950413	0.437198	3.4435e-07	2.06609e-05
scaffold12832|size8905:5001-6000	CG	0.458333	0.858974	0.00123819	0.0165414
scaffold1284|size73280:42001-43000	CG	0.477778	0.0294118	8.68109e-07	4.44733e-05
scaffold12856|size8861:5001-6000	CG	0.0606061	0.532819	0.00203621	0.0240368
scaffold12858|size8858:5001-6000	CG	0.54902	0.0625	0.000691098	0.0105522
scaffold12859|size8858:6001-7000	CG	0	0.329843	9.65215e-10	1.27068e-07
scaffold1287|size147619:31001-32000	CG	0.53681	0.910913	5.22429e-06	0.000199531
scaffold12884|size8824:1001-2000	CG	0.677966	0.151515	0.000337081	0.00595959
scaffold12884|size8824:1-1000	CG	0.963115	0.39759	0.000137075	0.00290109
scaffold12884|size8824:7001-8000	CG	0	0.327869	0.000552555	0.00886024
scaffold129|size139247:89001-90000	CG	0.256966	0.648915	4.5336e-11	8.58846e-09
scaffold1290|size93006:36001-37000	CG	0.871795	0.447368	9.53575e-08	6.87315e-06
scaffold1290|size93006:74001-75000	CG	0.988095	0.417266	0.000196707	0.00388547
scaffold1290|size93006:90001-91000	CG	0	0.25	2.47419e-05	0.000717881
scaffold12906|size8799:2001-3000	CG	0.443636	0.188552	4.76149e-05	0.00122589
scaffold12923|size8781:7001-8000	CG	0.93617	0.15508	9.93012e-05	0.00222284
scaffold12936|size8766:1001-2000	CG	0.940299	0.40708	0.00138042	0.0179496
scaffold12978|size8692:3001-4000	CG	0	0.259615	4.93923e-06	0.00019035
scaffold12980|size8687:5001-6000	CG	0.985507	0.367925	0.00152521	0.0193729
scaffold1299|size72872:10001-11000	CG	0.453039	0.81	8.40604e-06	0.000296534
scaffold13|size204351:173001-174000	CG	0.954545	0.710145	0.00462965	0.0443629
scaffold1300|size72867:9001-10000	CG	0.37	0.620833	0.00190511	0.0228893
scaffold13038|size8613:1001-2000	CG	0.96	0.112676	0.000312237	0.00560143
scaffold13046|size8606:4001-5000	CG	0.707071	0.365894	5.99978e-10	8.34838e-08
scaffold13068|size8576:1-1000	CG	0.106796	0.781879	0.000154897	0.00319751
scaffold1308|size72648:30001-31000	CG	0.0285714	0.904762	0.000182516	0.00365735
scaffold1309|size72609:42001-43000	CG	0.161765	0.859043	0.00025398	0.00475019
scaffold1309|size72609:9001-10000	CG	0.827362	0.531532	0.00367171	0.0373669
scaffold13093|size8535:3001-4000	CG	0.333333	0.666667	0.00213608	0.0249173
scaffold13097|size8530:7001-8000	CG	0.537572	0.160622	2.93842e-05	0.000826314
scaffold131|size139055:105001-106000	CG	0.486692	0.204918	9.96174e-07	4.99095e-05
scaffold131|size139055:136001-137000	CG	0	0.303342	0.000261718	0.00486916
scaffold131|size139055:4001-5000	CG	0.722772	0.47861	0.00182981	0.0222257
scaffold131|size139055:43001-44000	CG	0.579137	0.199301	6.69637e-06	0.000245769
scaffold1310|size105487:76001-77000	CG	0.0324074	0.688312	6.14152e-16	3.47056e-13
scaffold13109|size8517:2001-3000	CG	0.378531	0.646825	0.0049135	0.0463636
scaffold1311|size112762:106001-107000	CG	0.285714	0.553571	0.00411798	0.0406197
scaffold13121|size8499:8001-9000	CG	0.823529	0.203125	0.00144988	0.0186086
scaffold13146|size8466:4001-5000	CG	0.089172	0.468504	7.34128e-07	3.85851e-05
scaffold13147|size8464:6001-7000	CG	0.116095	0.395225	1.5691e-11	3.41663e-09
scaffold1315|size77139:13001-14000	CG	0.494118	0.124514	3.23273e-07	1.95587e-05
scaffold1315|size77139:30001-31000	CG	0.378619	0.616867	0.000149843	0.00311495
scaffold1315|size77139:34001-35000	CG	0.137097	0.420771	4.25882e-15	2.06285e-12
scaffold13158|size8447:1001-2000	CG	0.414062	0.0884354	2.14932e-09	2.59699e-07
scaffold13164|size8444:3001-4000	CG	0.0917874	0.332447	5.55257e-07	3.06886e-05
scaffold13167|size8439:1001-2000	CG	0.0483871	0.679487	0.000253435	0.0047432
scaffold13176|size17388:3001-4000	CG	0.97619	0.0478723	5.49377e-15	2.57833e-12
scaffold1318|size72412:69001-70000	CG	1	0.252874	0.000880598	0.0127375
scaffold1319|size72397:33001-34000	CG	0.27809	0.0595533	5.67428e-24	1.34674e-20
scaffold132|size138785:26001-27000	CG	0.13	0.371517	8.44322e-06	0.000297508
scaffold132|size138785:53001-54000	CG	0	0.357143	1.19992e-05	0.000396251
scaffold13203|size8384:1001-2000	CG	0.338624	0.628664	0.000708979	0.0107629
scaffold13207|size8382:1-1000	CG	0.615385	0.00653595	1.90564e-05	0.000579326
scaffold1321|size72388:43001-44000	CG	0.18705	0.848765	3.76128e-07	2.22224e-05
scaffold1322|size72377:58001-59000	CG	0	0.489362	0.000255706	0.0047771
scaffold1324|size155023:1001-2000	CG	0.80791	0.466019	6.98014e-05	0.00167172
scaffold1324|size155023:149001-150000	CG	0.725806	0	2.92266e-05	0.000822995
scaffold13244|size8340:3001-4000	CG	0.405405	0.188976	0.00280312	0.0305682
scaffold1325|size72362:11001-12000	CG	0.511855	0.2772	1.22102e-11	2.74134e-09
scaffold1325|size72362:13001-14000	CG	0.177984	0.453959	1.07333e-20	1.35093e-17
scaffold1325|size72362:54001-55000	CG	0.286713	0.0198675	1.41162e-09	1.78346e-07
scaffold1326|size72346:12001-13000	CG	0.0670391	0.338558	1.95364e-07	1.27485e-05
scaffold1326|size72346:59001-60000	CG	0.782609	0.153226	0.00138214	0.0179649
scaffold13269|size8314:1001-2000	CG	0	0.517241	3.98502e-06	0.000159381
scaffold13272|size8313:1001-2000	CG	0.287671	0.820513	0.00524637	0.0486019
scaffold1328|size72299:3001-4000	CG	1	0.503759	0.00172441	0.0212279
scaffold13283|size8299:1-1000	CG	0.232394	0.451389	0.00332813	0.0347778
scaffold13288|size8297:7001-8000	CG	0.489796	0	1.58699e-05	0.000498887
scaffold133|size179140:105001-106000	CG	0.319383	0.57265	1.42043e-08	1.32504e-06
scaffold133|size179140:162001-163000	CG	0.661017	0.224242	0.00101759	0.0141925
scaffold133|size179140:54001-55000	CG	0.421283	0.662562	6.27107e-06	0.000232565
scaffold133|size179140:90001-91000	CG	0.454545	0.682018	0.00501789	0.0470414
scaffold1330|size72279:25001-26000	CG	0.581967	0.235023	0.00262279	0.0290905
scaffold1330|size72279:60001-61000	CG	0.648855	0.0653595	6.78125e-06	0.000248157
scaffold1331|size72231:4001-5000	CG	0.464789	0.154472	0.000634423	0.00987099
scaffold1332|size72216:1-1000	CG	0.855556	0.503704	0.00512411	0.0477784
scaffold1332|size72216:21001-22000	CG	0.261649	0.510929	5.17302e-05	0.00131293
scaffold13320|size8257:3001-4000	CG	0.226562	0.479798	2.07696e-05	0.000620508
scaffold13346|size8222:1001-2000	CG	0.883117	0.236111	0.00335762	0.0349935
scaffold1337|size72085:34001-35000	CG	0.885542	0.371179	2.01942e-15	1.06172e-12
scaffold13376|size8185:2001-3000	CG	0	0.268293	3.71161e-06	0.000150035
scaffold13383|size8167:6001-7000	CG	0.696667	0.392638	0.000157167	0.00323508
scaffold1340|size96187:37001-38000	CG	0.62963	0	0.00248553	0.0279054
scaffold1340|size96187:90001-91000	CG	0.58871	0.00735294	5.97871e-20	6.66642e-17
scaffold1341|size72024:51001-52000	CG	0.333333	0.0880282	9.08271e-07	4.61083e-05
scaffold13415|size8142:3001-4000	CG	0	0.673913	0.000685889	0.0104935
scaffold13426|size8131:1001-2000	CG	0.643777	0.222222	2.47794e-05	0.00071872
scaffold1343|size79100:60001-61000	CG	0.136364	0.711538	0.000846281	0.0123659
scaffold1344|size72010:45001-46000	CG	0.478261	0.254902	0.00245995	0.027678
scaffold13449|size8105:2001-3000	CG	0	0.344444	0.000155513	0.00320753
scaffold13449|size8105:6001-7000	CG	0.746377	0.259036	0.00110894	0.015205
scaffold1345|size71977:57001-58000	CG	0.411765	0	8.90609e-05	0.00203332
scaffold1347|size71959:1001-2000	CG	0.36478	0.753788	0.00333017	0.0347948
scaffold1347|size71959:41001-42000	CG	0.753731	0.405405	0.00319195	0.0337345
scaffold1347|size71959:44001-45000	CG	0.275641	0.621212	0.00125025	0.0166652
scaffold1348|size87939:67001-68000	CG	0.00632911	0.274112	5.74412e-05	0.00142713
scaffold1349|size71897:1001-2000	CG	0.7	0.125	5.38219e-05	0.00135525
scaffold13494|size8045:7001-8000	CG	0.0635593	1	8.50399e-08	6.2103e-06
scaffold135|size137414:19001-20000	CG	0	0.692308	3.91426e-05	0.00104217
scaffold135|size137414:26001-27000	CG	0.52968	0.172932	1.72609e-05	0.00053313
scaffold135|size137414:57001-58000	CG	0.245211	0.501597	2.03647e-05	0.000610277
scaffold1352|size92945:6001-7000	CG	0.601671	0.319489	0.000449583	0.00752198
scaffold1353|size84294:4001-5000	CG	0	0.595745	1.63613e-06	7.60562e-05
scaffold13535|size8000:2001-3000	CG	0.0432099	0.736842	2.64502e-08	2.25702e-06
scaffold1354|size71657:12001-13000	CG	0	0.40404	1.06498e-05	0.000360575
scaffold1354|size71657:31001-32000	CG	0.805785	0.383333	0.0018476	0.0223681
scaffold1354|size71657:53001-54000	CG	0	0.381579	0.00144943	0.0186086
scaffold1355|size81791:3001-4000	CG	0.423077	0.907563	0.000794798	0.0117668
scaffold1355|size81791:31001-32000	CG	0.0142857	0.492958	1.66502e-05	0.000518122
scaffold1355|size81791:45001-46000	CG	0.793269	0.514212	0.000596642	0.0093949
scaffold1356|size85610:25001-26000	CG	0.693548	0.0993377	7.96544e-14	3.01451e-11
scaffold13561|size17691:5001-6000	CG	0.768924	0.425414	1.93988e-05	0.000587154
scaffold13578|size15646:1-1000	CG	0.309859	0	4.08853e-11	7.87096e-09
scaffold1358|size71594:35001-36000	CG	0.923077	0.0714286	0.00103971	0.0144465
scaffold1358|size71594:5001-6000	CG	0	0.303571	1.50122e-05	0.000476795
scaffold13585|size12733:2001-3000	CG	0.791667	0.2827	1.05513e-05	0.000358116
scaffold13585|size12733:8001-9000	CG	0.75	0.136612	0.00185544	0.0224435
scaffold1359|size71590:57001-58000	CG	0.473404	0.190678	0.000199094	0.00392143
scaffold136|size168217:124001-125000	CG	0.477707	0.0674157	1.30829e-13	4.69455e-11
scaffold136|size168217:127001-128000	CG	0.429091	0.184332	4.8012e-10	6.89426e-08
scaffold136|size168217:77001-78000	CG	0.512821	0.11236	0.00112922	0.0154004
scaffold13605|size14301:1001-2000	CG	0.173913	0.570423	0.00072047	0.0108916
scaffold13624|size7900:1-1000	CG	0.743842	0.171429	7.23101e-11	1.29178e-08
scaffold1363|size71442:15001-16000	CG	0.0540541	1	2.04166e-05	0.00061161
scaffold13639|size7883:1-1000	CG	0.648148	0	7.81702e-07	4.06713e-05
scaffold1364|size132970:2001-3000	CG	0.696682	0.422472	0.00201217	0.0238326
scaffold1364|size132970:95001-96000	CG	0.185185	0.742857	0.000379275	0.00657192
scaffold13649|size7864:1-1000	CG	0.306452	0.935829	2.44166e-05	0.000710317
scaffold1366|size71328:38001-39000	CG	0.204545	0.511962	4.22663e-07	2.44757e-05
scaffold13664|size7838:2001-3000	CG	0.4	0.0303644	1.37992e-15	7.41935e-13
scaffold1367|size115787:36001-37000	CG	0.759312	0.33046	6.10724e-08	4.66721e-06
scaffold1367|size115787:55001-56000	CG	0.27027	0.915966	8.1832e-05	0.0019004
scaffold1367|size115787:56001-57000	CG	0.72619	0.265957	0.000225999	0.00432821
scaffold13672|size7832:1001-2000	CG	0.315217	0.621429	7.17226e-07	3.78885e-05
scaffold13672|size7832:3001-4000	CG	0.622137	0.33253	3.89559e-05	0.00103786
scaffold13684|size7818:6001-7000	CG	0.23913	0.925234	1.01197e-09	1.32384e-07
scaffold1369|size71275:11001-12000	CG	0.417344	0.68883	2.69634e-05	0.000769572
scaffold13697|size7803:2001-3000	CG	0.541667	0.153846	0.00188955	0.0227501
scaffold137|size137331:23001-24000	CG	0.178404	0.486047	1.05414e-06	5.24038e-05
scaffold137|size137331:37001-38000	CG	0.962963	0.0416667	4.5337e-08	3.61432e-06
scaffold137|size137331:40001-41000	CG	0.657754	0.307692	0.00136674	0.0178204
scaffold137|size137331:70001-71000	CG	0.837838	0.33871	0.000129428	0.00276887
scaffold137|size137331:87001-88000	CG	0.463087	0.0136986	0.00218622	0.0253618
scaffold137|size137331:99001-100000	CG	0.0236088	0.2694	6.9062e-31	3.27826e-27
scaffold1370|size71265:27001-28000	CG	0.497717	0.267652	3.63553e-08	2.98568e-06
scaffold13704|size7794:2001-3000	CG	0.725352	0.403409	0.000870506	0.0126266
scaffold1371|size71255:1-1000	CG	0.2	0.9	0.00467283	0.0446557
scaffold13712|size7785:2001-3000	CG	0.806452	0	1.86115e-05	0.000568295
scaffold13712|size7785:3001-4000	CG	0.333333	0.110169	0.000137354	0.00290588
scaffold1372|size71220:24001-25000	CG	0.764228	0.324503	0.000286029	0.00522778
scaffold1373|size71205:53001-54000	CG	0.892193	0.55036	0.00270269	0.0297326
scaffold13741|size7750:2001-3000	CG	0.285156	0.610932	0.000392133	0.00674137
scaffold1376|size71150:16001-17000	CG	0.563636	0.318548	0.000457083	0.00761425
scaffold1376|size71150:19001-20000	CG	0.44	0.0633803	5.84416e-05	0.00144593
scaffold13765|size7722:7001-8000	CG	0.122727	0.566038	0.000191923	0.00380725
scaffold1377|size79588:41001-42000	CG	0.179032	0.552212	9.98507e-13	2.88005e-10
scaffold1378|size79077:78001-79000	CG	0.263736	0.5875	4.19308e-05	0.00110437
scaffold13783|size7694:1-1000	CG	0.8	0.335366	0.00199865	0.0237181
scaffold13783|size7694:3001-4000	CG	0.0352941	0.747126	8.17113e-07	4.22779e-05
scaffold1379|size70943:26001-27000	CG	0.873134	0.659004	0.00348172	0.0358974
scaffold13794|size7684:1-1000	CG	0.401961	0.0728477	0.000559755	0.00895063
scaffold138|size154100:58001-59000	CG	0.630435	0.135338	4.88364e-07	2.75599e-05
scaffold138|size154100:7001-8000	CG	0.193694	0.42616	2.17944e-05	0.000645551
scaffold13801|size7678:2001-3000	CG	0.287129	0.563725	0.00306332	0.0327017
scaffold13804|size7677:3001-4000	CG	0.420765	0.120805	0.000549102	0.00881486
scaffold13807|size7672:4001-5000	CG	0.368421	0.0943396	0.00130357	0.0171897
scaffold1381|size70907:30001-31000	CG	0	0.538462	0.000383868	0.00663015
scaffold13816|size7666:4001-5000	CG	0.256303	0.643678	5.5778e-05	0.00139268
scaffold13827|size7649:3001-4000	CG	0.615385	0.0833333	0.00409824	0.0404658
scaffold1383|size70877:47001-48000	CG	0.794574	0.34104	2.00966e-05	0.00060385
scaffold13834|size7639:6001-7000	CG	0.522124	0.824074	0.00195741	0.0233428
scaffold1385|size77931:29001-30000	CG	0.335878	0.776224	2.20659e-15	1.14563e-12
scaffold1386|size70819:27001-28000	CG	0.557895	0.246154	5.35021e-11	9.88741e-09
scaffold13860|size7607:1001-2000	CG	0.181818	0.586667	6.45027e-06	0.000238037
scaffold1387|size140210:89001-90000	CG	0.41358	0.892523	1.25694e-05	0.000411739
scaffold13871|size7593:7001-8000	CG	0	0.453333	0.00268832	0.0296295
scaffold13872|size7590:1-1000	CG	0.195489	0.84127	4.06692e-05	0.00107626
scaffold13888|size7576:1001-2000	CG	0.0625	0.583333	0.00032981	0.00585346
scaffold1389|size87815:30001-31000	CG	0.403548	0.652113	9.28981e-05	0.00210531
scaffold139|size136719:99001-100000	CG	0.330409	0.704545	0.00146353	0.018746
scaffold1390|size70713:1001-2000	CG	0.264591	0.525988	4.2992e-07	2.48354e-05
scaffold1390|size70713:12001-13000	CG	0.357595	0.65411	0.000496448	0.00812044
scaffold1391|size70708:58001-59000	CG	0.113274	0.378016	3.99107e-11	7.72811e-09
scaffold13919|size7546:2001-3000	CG	0.849372	0.411215	0.00525945	0.0486905
scaffold1393|size106560:10001-11000	CG	0.17199	0.396437	1.51751e-06	7.13203e-05
scaffold13931|size7534:4001-5000	CG	0.62963	0.0517241	3.48118e-06	0.000141964
scaffold1395|size190739:146001-147000	CG	0.991597	0.365591	1.5627e-09	1.94914e-07
scaffold1395|size190739:172001-173000	CG	0.00595238	0.22449	6.30243e-06	0.000233619
scaffold1395|size190739:183001-184000	CG	0.76	0.157895	2.07308e-06	9.2412e-05
scaffold1395|size190739:36001-37000	CG	0.224033	0.433002	5.74226e-16	3.25602e-13
scaffold1395|size190739:76001-77000	CG	0.713864	0.460714	0.000631634	0.00983496
scaffold1395|size190739:80001-81000	CG	0.365132	0.124498	7.8665e-06	0.000280879
scaffold1395|size190739:90001-91000	CG	0.350877	0.0520833	0.000426219	0.00721096
scaffold13951|size7511:4001-5000	CG	0.469565	0.261905	0.000315906	0.00565442
scaffold1396|size70536:22001-23000	CG	0.567474	0.226415	5.90161e-09	6.20169e-07
scaffold1396|size70536:6001-7000	CG	0.85	0.482234	0.000490671	0.00804576
scaffold1399|size70430:42001-43000	CG	0.611236	0.382231	0.000157715	0.00324451
scaffold13996|size7460:4001-5000	CG	0.153846	0.455446	0.00379553	0.0382691
scaffold14|size203558:131001-132000	CG	0.711628	0.473896	0.000507895	0.00827023
scaffold14|size203558:41001-42000	CG	0.56	0.217391	0.000973994	0.013739
scaffold14|size203558:43001-44000	CG	0.31746	0.519481	0.00288294	0.0311971
scaffold14|size203558:69001-70000	CG	0.0650888	0.507168	6.56148e-23	1.31339e-19
scaffold1403|size70411:3001-4000	CG	0	1	0.00486716	0.0460283
scaffold1403|size70411:39001-40000	CG	0.656566	0.287037	0.00364985	0.0371991
scaffold14034|size7425:7001-8000	CG	0.775862	0.289474	0.00115956	0.0157185
scaffold1405|size70383:1001-2000	CG	0.8	0	0.0052426	0.0485733
scaffold1406|size70372:13001-14000	CG	0	0.666667	0.00475913	0.0452615
scaffold1406|size70372:20001-21000	CG	0.541667	0.824658	0.000405162	0.0069238
scaffold1406|size70372:7001-8000	CG	0.447301	0.229551	1.80931e-06	8.26043e-05
scaffold1407|size70366:55001-56000	CG	0.567568	0.0496454	2.5673e-06	0.000110643
scaffold14070|size7390:2001-3000	CG	0.243478	0.797048	5.18842e-12	1.26393e-09
scaffold14077|size7384:4001-5000	CG	0.765306	0.166667	0.000238137	0.00450921
scaffold14077|size7384:6001-7000	CG	0.934426	0.223325	2.03658e-08	1.8204e-06
scaffold1408|size70360:31001-32000	CG	0.197842	0.976378	1.24252e-09	1.58915e-07
scaffold14083|size7378:1-1000	CG	0.146341	0.702703	2.42315e-10	3.80164e-08
scaffold1410|size89037:55001-56000	CG	0.95	0	2.163e-06	9.5498e-05
scaffold1410|size89037:82001-83000	CG	0.705202	0.326271	0.000107411	0.00237146
scaffold14132|size7324:1001-2000	CG	0.336538	0.780488	0.00164263	0.0204423
scaffold1414|size70255:17001-18000	CG	0.653846	0.363636	0.00176201	0.0215779
scaffold1414|size70255:2001-3000	CG	0.216667	0.828125	6.06802e-05	0.00149199
scaffold1414|size70255:3001-4000	CG	0.609302	0.190114	3.09807e-07	1.89232e-05
scaffold1414|size70255:56001-57000	CG	0.616	0.307263	0.00299085	0.0321064
scaffold14141|size7313:4001-5000	CG	0	0.333333	0.000855951	0.0124623
scaffold14154|size7305:2001-3000	CG	0.470588	0.959596	0.00245661	0.0276536
scaffold14176|size7280:3001-4000	CG	0	0.592593	5.03495e-05	0.00128416
scaffold1418|size70204:48001-49000	CG	0.225806	0	6.10136e-07	3.30941e-05
scaffold14180|size14461:1001-2000	CG	0.947581	0.49697	0.000429614	0.00725658
scaffold14180|size14461:2001-3000	CG	0.623932	0.873684	0.00114963	0.0156147
scaffold14181|size7274:1-1000	CG	0.36214	0.705376	0.000902922	0.0129838
scaffold14187|size7265:5001-6000	CG	0.240506	0.015748	9.03106e-06	0.000315478
scaffold1419|size70202:38001-39000	CG	0.168539	0.620253	0.00326018	0.0342769
scaffold1419|size70202:42001-43000	CG	0.104972	0.41853	3.35273e-06	0.000137637
scaffold1419|size70202:48001-49000	CG	0.151292	0.513966	1.87176e-06	8.47799e-05
scaffold14199|size7255:1-1000	CG	0.468966	0.910714	4.94718e-05	0.00126527
scaffold1420|size70201:11001-12000	CG	0.283582	0.758427	0.000117624	0.00255483
scaffold1420|size70201:25001-26000	CG	0	0.413978	3.76656e-07	2.22454e-05
scaffold1420|size70201:5001-6000	CG	0.2	0	0.00487431	0.0460828
scaffold14219|size7230:1-1000	CG	0.72093	0.125	3.46784e-06	0.000141559
scaffold1422|size70142:3001-4000	CG	0.423529	0.855721	0.00275121	0.0301308
scaffold14224|size7228:2001-3000	CG	1	0.684211	8.64366e-05	0.00198734
scaffold14233|size7216:6001-7000	CG	0.111111	0.8	2.65194e-05	0.00075964
scaffold14237|size7211:3001-4000	CG	0.512953	0.740831	0.00124455	0.0166052
scaffold1424|size70127:29001-30000	CG	0.422619	0.723464	0.0023996	0.0272016
scaffold1424|size70127:45001-46000	CG	0.734962	0.448179	2.24192e-05	0.000660291
scaffold14243|size7208:1-1000	CG	0.191667	0.516304	0.00137143	0.0178635
scaffold14245|size7205:1001-2000	CG	0.8	0.03125	0.000631921	0.00983666
scaffold14250|size7200:2001-3000	CG	0.353535	0.151316	1.30351e-05	0.00042339
scaffold1426|size70046:10001-11000	CG	0.656357	0.255102	0.00104722	0.0145327
scaffold1426|size70046:12001-13000	CG	0.632035	0.0299401	8.21852e-07	4.24834e-05
scaffold1426|size70046:53001-54000	CG	0.222798	0.664835	0.00116873	0.0158147
scaffold14265|size7183:2001-3000	CG	0.436681	0.695652	0.00498284	0.0468298
scaffold14270|size7176:1001-2000	CG	0.270588	0.951724	1.39904e-05	0.000449149
scaffold14320|size7113:1001-2000	CG	0.0387597	0.804734	7.1455e-07	3.77831e-05
scaffold1433|size69798:30001-31000	CG	0.228723	0.714894	0.00267187	0.0294932
scaffold1433|size69798:49001-50000	CG	1	0	9.34977e-05	0.00211658
scaffold14336|size7097:3001-4000	CG	0.137097	0.792271	0.000268874	0.00497057
scaffold1434|size69798:42001-43000	CG	0.322581	0.774194	0.000673133	0.0103463
scaffold14342|size7092:4001-5000	CG	0.559284	0.0759494	0.0026572	0.0293781
scaffold1435|size127659:124001-125000	CG	0.564516	0.172414	0.00461969	0.0442829
scaffold14352|size7082:6001-7000	CG	0.55409	0.81388	0.00266302	0.029419
scaffold14356|size7080:3001-4000	CG	0.151515	0.873418	0.00460581	0.0441958
scaffold14368|size7071:5001-6000	CG	0	0.422442	4.43095e-08	3.5426e-06
scaffold14372|size7064:2001-3000	CG	0.600484	0.895141	0.00117343	0.0158689
scaffold1438|size69721:39001-40000	CG	0.0884676	0.482964	3.09511e-14	1.27915e-11
scaffold1438|size69721:53001-54000	CG	0.393519	0.861111	0.00399684	0.039729
scaffold14380|size7056:4001-5000	CG	0.315789	0.664706	0.00049891	0.00815109
scaffold14393|size7043:1001-2000	CG	0.360743	0.156556	4.09076e-08	3.31206e-06
scaffold14399|size7038:6001-7000	CG	0.220513	0.527174	0.00221538	0.0256203
scaffold144|size135256:58001-59000	CG	0.0870968	0.334895	1.37819e-11	3.04887e-09
scaffold1440|size106865:26001-27000	CG	0	0.417722	6.24178e-06	0.000231961
scaffold1440|size106865:56001-57000	CG	0.792857	0.421818	0.000510407	0.00830625
scaffold1440|size106865:96001-97000	CG	0.398601	0.619855	0.000166269	0.00338279
scaffold1441|size95369:1001-2000	CG	0.552239	0.286325	2.29956e-07	1.47168e-05
scaffold1441|size95369:18001-19000	CG	0.0149254	0.581081	3.27003e-11	6.4446e-09
scaffold1441|size95369:94001-95000	CG	0.1	0.903226	2.80958e-09	3.27565e-07
scaffold14413|size7032:6001-7000	CG	0.571429	0.125683	9.73434e-06	0.000334602
scaffold1442|size69609:41001-42000	CG	0.484375	0.134146	0.00451784	0.043525
scaffold1442|size69609:62001-63000	CG	0.47619	0.954248	1.98317e-06	8.90251e-05
scaffold1446|size69490:24001-25000	CG	0	1	7.79826e-08	5.76332e-06
scaffold1446|size69490:25001-26000	CG	0	0.697368	4.29363e-17	3.04846e-14
scaffold1446|size69490:29001-30000	CG	0	0.848485	0.000382568	0.00661114
scaffold1448|size80227:28001-29000	CG	0.194631	0.506024	0.00234337	0.0267357
scaffold14483|size6979:4001-5000	CG	0.818182	0.137255	0.00511177	0.0476838
scaffold1449|size102130:31001-32000	CG	0	0.526119	4.35198e-08	3.48954e-06
scaffold14491|size6976:2001-3000	CG	1	0	9.6109e-12	2.21156e-09
scaffold14498|size6971:1001-2000	CG	0.695238	0.145349	3.93198e-06	0.000157563
scaffold145|size135231:88001-89000	CG	0.510638	0.244776	0.000232333	0.00442149
scaffold14501|size6970:4001-5000	CG	0.619718	0.269939	0.00233441	0.0266555
scaffold1452|size69369:34001-35000	CG	0.747312	0.461233	1.25281e-05	0.000410778
scaffold1453|size69345:58001-59000	CG	0.863636	0.0172414	1.15556e-06	5.6581e-05
scaffold1455|size69293:5001-6000	CG	0.719512	0.220472	0.000607401	0.00953178
scaffold1456|size121762:45001-46000	CG	0.52907	0.888579	0.00428328	0.041833
scaffold1457|size69285:14001-15000	CG	0.2	0.543478	0.00527994	0.0488203
scaffold1457|size69285:3001-4000	CG	0.484848	0.112426	5.727e-06	0.000215169
scaffold14576|size6882:3001-4000	CG	0.606452	0.281588	5.1369e-05	0.00130595
scaffold14580|size6879:6001-7000	CG	0.239316	0.557522	0.00229622	0.0263333
scaffold14582|size6876:1-1000	CG	0.628337	0.857855	0.00267015	0.0294776
scaffold1459|size124990:30001-31000	CG	0.235294	0.0344828	0.000365652	0.00637652
scaffold1459|size124990:47001-48000	CG	0.325	0.598095	9.37531e-06	0.000325314
scaffold146|size181105:119001-120000	CG	0.628205	0.355556	0.0004839	0.00796224
scaffold146|size181105:161001-162000	CG	0.388664	0.180387	3.31217e-12	8.38843e-10
scaffold146|size181105:178001-179000	CG	0.95082	0.594203	0.00119411	0.0160768
scaffold1460|size69283:52001-53000	CG	0.417391	0.618893	0.00347589	0.0358528
scaffold14611|size6854:4001-5000	CG	0.595745	0.872146	0.00219908	0.0254797
scaffold1462|size85797:63001-64000	CG	0.875	0	0.000113076	0.00247276
scaffold14638|size6838:6001-7000	CG	0.353846	0	4.317e-05	0.00113037
scaffold1465|size69149:3001-4000	CG	0.397059	0.718391	0.00263971	0.0292256
scaffold1467|size69124:60001-61000	CG	0.50625	0.233766	4.64248e-05	0.00120102
scaffold14678|size6805:4001-5000	CG	0.311275	0.654867	2.89964e-06	0.000122425
scaffold1468|size69124:22001-23000	CG	0.678322	0.453125	0.00324555	0.0341576
scaffold14691|size6791:4001-5000	CG	0.694669	0.454405	4.56095e-08	3.63082e-06
scaffold147|size134797:65001-66000	CG	0.163855	0.856209	5.93175e-10	8.26758e-08
scaffold1470|size69076:12001-13000	CG	0.414966	0.91954	0.0038369	0.0385451
scaffold14706|size6778:1001-2000	CG	0	0.430769	0.000725484	0.0109554
scaffold14707|size6778:5001-6000	CG	0.637209	0.906318	1.42286e-05	0.000455915
scaffold1471|size69044:53001-54000	CG	0.346154	0.688776	0.00108178	0.014915
scaffold14721|size6766:1001-2000	CG	0.078125	0.802269	1.08751e-06	5.37731e-05
scaffold1473|size72390:13001-14000	CG	0.437853	0.764259	7.42139e-05	0.00175739
scaffold1473|size72390:67001-68000	CG	0	0.453846	0.000762755	0.0113934
scaffold14738|size6749:1-1000	CG	0.2657	0.596674	1.07928e-05	0.000364602
scaffold14746|size6747:4001-5000	CG	0.573705	0.874558	0.00345491	0.0356899
scaffold1475|size68992:43001-44000	CG	0.447653	0.201954	9.96094e-06	0.000341217
scaffold1475|size68992:65001-66000	CG	0.467391	0	0.000137792	0.00291254
scaffold14752|size6742:2001-3000	CG	0.148148	0.636364	0.000626089	0.00976484
scaffold1477|size68937:28001-29000	CG	0.872727	0.390152	0.00499299	0.0468953
scaffold14770|size6728:3001-4000	CG	0.333333	0.984615	1.11524e-05	0.000373481
scaffold14771|size6728:1-1000	CG	0.848837	0.309028	0.000678427	0.0104085
scaffold14771|size6728:3001-4000	CG	0.655914	0.122314	6.37182e-11	1.15443e-08
scaffold14780|size6715:5001-6000	CG	0.349398	0.864078	1.38548e-05	0.0004454
scaffold14781|size6713:1001-2000	CG	0.977778	0.319588	1.3646e-06	6.49607e-05
scaffold1480|size68923:52001-53000	CG	0	0.479167	0.00129042	0.0170632
scaffold1480|size68923:63001-64000	CG	0	0.594771	0.000513038	0.0083409
scaffold14800|size12606:1001-2000	CG	0.583333	0	0.00215138	0.0250476
scaffold14800|size12606:2001-3000	CG	0.382263	0.0989011	1.60704e-06	7.49062e-05
scaffold14821|size6670:5001-6000	CG	0.313559	0.0196078	0.000482189	0.00794088
scaffold1483|size68853:42001-43000	CG	0.375	0	5.39734e-06	0.000205009
scaffold14832|size6656:1-1000	CG	0.246032	0.529412	0.00124189	0.0165738
scaffold14836|size6651:4001-5000	CG	0.285714	0.0761589	1.69674e-05	0.000525758
scaffold14843|size6648:2001-3000	CG	0	0.333333	0.00122712	0.0164295
scaffold14858|size6637:4001-5000	CG	0.878788	0.444759	0.00069552	0.0106041
scaffold1486|size68803:13001-14000	CG	0.29	0.935065	0.000217789	0.00420785
scaffold1486|size68803:21001-22000	CG	0.942857	0	1.42291e-07	9.66298e-06
scaffold1486|size68803:52001-53000	CG	0.634855	0.246377	1.95389e-06	8.79005e-05
scaffold1486|size68803:9001-10000	CG	0.181481	0.481884	0.000102911	0.00229098
scaffold14866|size6633:1001-2000	CG	0.394366	0.769231	8.80249e-05	0.00201549
scaffold14866|size6633:1-1000	CG	0.14554	0.476852	2.16369e-05	0.000641917
scaffold1488|size68757:18001-19000	CG	1	0	1.66576e-05	0.000518254
scaffold14882|size6615:5001-6000	CG	0.701835	0.382812	0.00256877	0.0286233
scaffold1489|size68757:62001-63000	CG	0.186047	0.633333	0.00327926	0.0344143
scaffold149|size134342:117001-118000	CG	0.231111	0.589342	6.1882e-08	4.70836e-06
scaffold149|size134342:129001-130000	CG	0.83815	0.394495	0.000112368	0.00245932
scaffold149|size134342:94001-95000	CG	0.154158	0.377649	3.4929e-10	5.228e-08
scaffold14908|size6600:3001-4000	CG	0.637546	0.283186	0.00196784	0.0234311
scaffold14913|size6591:2001-3000	CG	0.1875	0.708215	0.00393967	0.0392909
scaffold14913|size6591:3001-4000	CG	0.0454545	0.33871	0.000233507	0.00444128
scaffold14917|size6586:5001-6000	CG	0.446809	0.0243902	0.00279578	0.0305062
scaffold14927|size6577:2001-3000	CG	0.24026	0	5.38704e-26	1.6574e-22
scaffold1493|size114969:82001-83000	CG	0.969136	0.676471	0.00238253	0.0270628
scaffold14937|size6572:3001-4000	CG	0.354086	0.565963	9.14009e-06	0.000318282
scaffold14939|size6570:2001-3000	CG	0.49422	0.97	0.00159195	0.0199913
scaffold1494|size173943:142001-143000	CG	0	0.552632	0.00149779	0.0191029
scaffold1496|size68564:18001-19000	CG	0.497835	0.885714	0.00179235	0.0218633
scaffold1496|size68564:9001-10000	CG	0.13986	0.639241	0.0015175	0.0192949
scaffold15|size256830:182001-183000	CG	0.187234	0.526749	1.20825e-05	0.000397972
scaffold15|size256830:3001-4000	CG	0.381579	0.652482	0.00010069	0.00224876
scaffold15|size256830:64001-65000	CG	0.216216	0.956693	1.32961e-13	4.76079e-11
scaffold15|size256830:67001-68000	CG	0.184713	0.627451	0.000360519	0.00630753
scaffold15000|size6509:2001-3000	CG	0.461039	0.0942029	0.00129048	0.0170632
scaffold1503|size68408:32001-33000	CG	0.412245	0.186441	0.000395015	0.0067839
scaffold15049|size6468:6001-7000	CG	0.2	1	0.000513023	0.0083409
scaffold1505|size68370:1-1000	CG	0.685714	0.203704	0.00214953	0.0250313
scaffold1505|size68370:22001-23000	CG	0.364583	0.801887	0.00156467	0.0197368
scaffold1505|size68370:39001-40000	CG	0.0310881	0.383621	2.55792e-08	2.19737e-06
scaffold15062|size6459:1-1000	CG	0.61245	0.338806	5.77111e-08	4.45956e-06
scaffold15070|size6451:2001-3000	CG	0.552	0.199052	0.000215316	0.00416882
scaffold15084|size6439:3001-4000	CG	0.251748	0.00909091	5.6698e-07	3.11809e-05
scaffold15094|size6429:1-1000	CG	0.480315	0.823529	0.00515069	0.0479589
scaffold151|size134213:11001-12000	CG	0.534375	0.828431	0.000542029	0.00872514
scaffold15102|size6423:1-1000	CG	0.272727	0.594527	1.27756e-07	8.81081e-06
scaffold15106|size6416:2001-3000	CG	0.282946	0.563107	0.00260776	0.0289548
scaffold1511|size68314:17001-18000	CG	0	0.342342	9.55298e-09	9.45279e-07
scaffold1511|size68314:5001-6000	CG	0.299435	0.541935	0.00239082	0.0271335
scaffold1512|size68300:27001-28000	CG	0.008	0.235632	8.96124e-07	4.55852e-05
scaffold1512|size68300:60001-61000	CG	0.02	0.272131	5.52243e-14	2.14869e-11
scaffold15122|size6407:1-1000	CG	0.591954	0.0784314	0.00239432	0.0271609
scaffold1514|size68262:51001-52000	CG	0.102326	0.454054	0.000302071	0.00546567
scaffold15149|size6383:5001-6000	CG	0.549133	0.227723	0.00141864	0.0183176
scaffold1515|size88875:75001-76000	CG	0.1917	0.461916	2.89035e-09	3.36039e-07
scaffold1516|size68228:10001-11000	CG	0.399258	0.160674	1.06965e-14	4.73897e-12
scaffold1516|size68228:1001-2000	CG	0.602837	0.328125	0.00252549	0.0282451
scaffold15166|size6356:5001-6000	CG	0.0168067	0.466667	0.00113255	0.0154343
scaffold1517|size68187:10001-11000	CG	0.583333	0	2.10631e-05	0.000627808
scaffold152|size134094:108001-109000	CG	0	0.274336	3.67318e-08	3.01362e-06
scaffold152|size134094:43001-44000	CG	0.319149	0.108434	0.00235164	0.0268094
scaffold152|size134094:99001-100000	CG	0.00729927	0.295673	3.18581e-15	1.57526e-12
scaffold1520|size68137:55001-56000	CG	0	0.235294	0.000923906	0.0131927
scaffold1521|size68110:9001-10000	CG	0.207358	0.761905	3.72883e-19	3.40387e-16
scaffold15210|size6308:3001-4000	CG	0.426667	0	0.00354142	0.0363841
scaffold1522|size68104:6001-7000	CG	0.706767	0.292929	0.00384917	0.0386263
scaffold1523|size101998:50001-51000	CG	0.569832	0.921147	0.00421792	0.041377
scaffold1524|size68042:2001-3000	CG	0.0958904	0.771028	0.000113253	0.00247543
scaffold1526|size127236:105001-106000	CG	0.97561	0.465	0.000449962	0.00752605
scaffold1526|size127236:62001-63000	CG	0	0.279612	4.39854e-23	9.02183e-20
scaffold1526|size127236:90001-91000	CG	0.969697	0.0813008	3.94013e-08	3.20416e-06
scaffold1526|size127236:94001-95000	CG	0.267045	0.597087	1.50562e-05	0.000477918
scaffold1526|size127236:99001-100000	CG	0.263844	0.64574	2.74667e-07	1.71488e-05
scaffold15282|size6249:3001-4000	CG	0.373494	0.0493827	0.00228695	0.0262488
scaffold1529|size67975:20001-21000	CG	0.0526316	0.625	0.0010571	0.0146416
scaffold1531|size67939:25001-26000	CG	0.814815	0	1.43702e-06	6.7922e-05
scaffold15310|size6214:4001-5000	CG	0.429688	0.0825688	0.00121601	0.0163122
scaffold15318|size6200:1-1000	CG	0	0.638889	0.0023873	0.0271023
scaffold1532|size67934:19001-20000	CG	0.20155	0.594595	0.00244897	0.0275968
scaffold1533|size89349:38001-39000	CG	0.306358	0.589552	0.00324423	0.0341524
scaffold1533|size89349:52001-53000	CG	0.0896057	0.40107	2.9676e-07	1.82267e-05
scaffold15340|size6183:1001-2000	CG	0.538462	0.162963	0.00103632	0.0144097
scaffold15342|size6182:4001-5000	CG	0.516129	0	0.00279706	0.0305144
scaffold15365|size6158:4001-5000	CG	0.244898	0.0444444	0.000617814	0.00966052
scaffold15368|size6156:2001-3000	CG	0.403846	0.135802	0.00377784	0.0381339
scaffold1539|size67795:26001-27000	CG	0	0.404494	6.53417e-06	0.000240812
scaffold154|size274561:204001-205000	CG	0.377698	0.0379747	1.60571e-07	1.07008e-05
scaffold154|size274561:205001-206000	CG	0.915531	0.642857	0.00511685	0.0477206
scaffold1541|size67696:4001-5000	CG	0.226766	0.459716	0.0001916	0.00380132
scaffold1541|size67696:43001-44000	CG	0.262376	0.637874	8.93247e-07	4.54905e-05
scaffold15418|size6108:4001-5000	CG	0.0357143	0.610294	0.00173574	0.0213389
scaffold1542|size103851:75001-76000	CG	0.775056	0.477077	5.86567e-07	3.20248e-05
scaffold15426|size6103:4001-5000	CG	0.0757576	0.781609	0.000401086	0.00686757
scaffold1545|size67667:41001-42000	CG	0.117647	0.380597	0.00337934	0.0351581
scaffold1545|size67667:49001-50000	CG	0.479452	0	5.21511e-06	0.000199226
scaffold1545|size67667:56001-57000	CG	0.660714	0.192308	1.83693e-06	8.35894e-05
scaffold1546|size108953:60001-61000	CG	0.580645	0.343602	0.00181898	0.0221103
scaffold15466|size6069:2001-3000	CG	0.676923	0.461538	0.0028515	0.0309583
scaffold1547|size67640:4001-5000	CG	0.217742	0.461957	0.00212204	0.0247963
scaffold1548|size67639:35001-36000	CG	0.441472	0.230548	8.24594e-05	0.00191097
scaffold15486|size6051:5001-6000	CG	0.111111	0.617284	5.96466e-05	0.00147098
scaffold1549|size67612:40001-41000	CG	0.576923	0.268571	0.000907842	0.0130294
scaffold1549|size67612:67001-68000	CG	0.987013	0.651852	0.00301345	0.0323001
scaffold155|size133587:17001-18000	CG	0.0909091	0.42803	7.63498e-08	5.66053e-06
scaffold155|size133587:55001-56000	CG	0.782609	0	1.34284e-05	0.000434129
scaffold155|size133587:56001-57000	CG	0.581818	0.153846	0.0013056	0.0172056
scaffold155|size133587:60001-61000	CG	0.217687	0.662551	0.00166792	0.0206946
scaffold1550|size67569:57001-58000	CG	0.491049	0.77937	0.000168724	0.00342727
scaffold15500|size6038:1001-2000	CG	0.801303	0.508897	0.00384096	0.0385717
scaffold1551|size67568:2001-3000	CG	0	1	1.70655e-05	0.00052833
scaffold1552|size91611:14001-15000	CG	0.484694	0.164265	7.40831e-08	5.51685e-06
scaffold1552|size91611:39001-40000	CG	0.15361	0.468468	2.68553e-17	1.95689e-14
scaffold15524|size6013:1001-2000	CG	0	0.454545	0.00371427	0.0376969
scaffold1553|size67440:17001-18000	CG	1	0.352941	0.000878228	0.012711
scaffold1553|size67440:48001-49000	CG	0.752294	0	9.90121e-06	0.000339591
scaffold1553|size67440:8001-9000	CG	0.444444	0.921569	0.00485531	0.0459293
scaffold1554|size67420:43001-44000	CG	0.108987	0.3328	4.74889e-12	1.1654e-09
scaffold15557|size5982:4001-5000	CG	0.517007	0	0.00129693	0.0171266
scaffold15576|size5968:2001-3000	CG	0.710744	0.337278	0.000152947	0.00316562
scaffold15585|size5959:3001-4000	CG	0.742574	0.318182	0.003277	0.0344014
scaffold1559|size85845:63001-64000	CG	0.823643	0.485388	1.05358e-05	0.000357739
scaffold156|size151857:31001-32000	CG	0.926471	0.521472	0.000396701	0.00680934
scaffold15600|size5948:2001-3000	CG	0.535088	0.025	7.97397e-05	0.0018617
scaffold1561|size67285:12001-13000	CG	0.567515	0.358834	1.95247e-06	8.78662e-05
scaffold1561|size67285:13001-14000	CG	0.720445	0.478894	1.86784e-06	8.46913e-05
scaffold15617|size5934:2001-3000	CG	0.029703	0.61512	2.06612e-14	8.6902e-12
scaffold15621|size5930:2001-3000	CG	0.327103	0.761155	2.75695e-07	1.72e-05
scaffold1564|size67234:65001-66000	CG	0.430279	0.0413223	1.9289e-05	0.000584364
scaffold15640|size5904:1001-2000	CG	0.507772	0.0968343	5.78733e-15	2.70846e-12
scaffold15643|size5902:3001-4000	CG	0.507463	0.241379	0.00322361	0.0339935
scaffold1565|size85396:61001-62000	CG	0.180587	0.394191	7.34225e-08	5.47257e-06
scaffold15652|size5894:1001-2000	CG	0.0857143	0.454545	0.00217102	0.0252284
scaffold15663|size5884:2001-3000	CG	0.73399	0.171554	5.73771e-21	7.62605e-18
scaffold1567|size114205:107001-108000	CG	0.714286	0	0.00520055	0.0483159
scaffold1567|size114205:55001-56000	CG	0.459547	0.0948276	3.51535e-15	1.72282e-12
scaffold15686|size5858:4001-5000	CG	0.287425	0.535088	0.00285028	0.0309484
scaffold157|size170340:113001-114000	CG	0.232295	0.5	3.77421e-07	2.22671e-05
scaffold157|size170340:22001-23000	CG	0	0.253275	3.15404e-09	3.61386e-07
scaffold157|size170340:79001-80000	CG	0.657095	0.905054	8.32084e-05	0.00192537
scaffold157|size170340:99001-100000	CG	0.345324	1	0.0052661	0.0487384
scaffold1571|size67157:30001-31000	CG	0.610687	0.268585	1.58471e-08	1.46096e-06
scaffold15726|size5826:2001-3000	CG	0.2	0.911765	0.00262386	0.0291005
scaffold15726|size5826:4001-5000	CG	0.025641	0.54386	0.000484629	0.00797108
scaffold1573|size116030:51001-52000	CG	0	0.685714	7.92174e-11	1.39271e-08
scaffold15733|size5818:2001-3000	CG	0.0808081	0.699387	8.68064e-05	0.00199473
scaffold1574|size67129:12001-13000	CG	0.364486	0.0403226	7.83277e-05	0.00183803
scaffold1574|size67129:37001-38000	CG	0.393204	0.103306	6.20884e-06	0.000230974
scaffold1574|size67129:57001-58000	CG	0.14511	0.436077	1.5383e-10	2.53291e-08
scaffold1574|size67129:60001-61000	CG	0.388889	0	1.40624e-10	2.33865e-08
scaffold1575|size67100:33001-34000	CG	0.578897	0.324786	5.51129e-16	3.13575e-13
scaffold1578|size111216:16001-17000	CG	0.217557	0.549865	2.48205e-07	1.57152e-05
scaffold1578|size111216:24001-25000	CG	0.571429	0.209486	0.00274235	0.0300575
scaffold1578|size111216:5001-6000	CG	0.329167	0.546961	0.00533558	0.0492061
scaffold1578|size111216:72001-73000	CG	0.545455	0.173554	0.000408478	0.00697044
scaffold1579|size67046:34001-35000	CG	0.129834	0.347339	6.02087e-08	4.61819e-06
scaffold1579|size67046:42001-43000	CG	0.223048	0.435897	0.000433206	0.00730388
scaffold158|size165830:110001-111000	CG	0.623239	0.165468	0.000186951	0.00372639
scaffold158|size165830:140001-141000	CG	0.478697	0.152778	5.65991e-13	1.72538e-10
scaffold158|size165830:26001-27000	CG	0.715	0.366548	0.000279133	0.00512261
scaffold158|size165830:87001-88000	CG	0.553191	0.281938	0.000935469	0.0133109
scaffold15815|size5749:1001-2000	CG	1	0	0.00343414	0.0355569
scaffold1582|size66972:32001-33000	CG	0.625899	0.19195	3.33166e-06	0.000137021
scaffold15823|size5746:1001-2000	CG	1	0.333333	0.000174182	0.00351963
scaffold1585|size66928:52001-53000	CG	0.568182	0.251462	0.00217655	0.0252856
scaffold1585|size66928:62001-63000	CG	0.858209	0.261194	0.00101418	0.014154
scaffold15850|size5722:1-1000	CG	0.307692	0	4.011e-11	7.74865e-09
scaffold1586|size66896:59001-60000	CG	0.259259	0.658879	5.29548e-07	2.9523e-05
scaffold1587|size66892:38001-39000	CG	1	0	0.00057328	0.00911602
scaffold15878|size5692:1-1000	CG	0.436975	0	0.000470195	0.00778507
scaffold1589|size79747:41001-42000	CG	0.871795	0.293578	6.70033e-06	0.000245845
scaffold1589|size79747:66001-67000	CG	0.368421	0.679335	9.41547e-06	0.000326231
scaffold15894|size5680:1001-2000	CG	0.413333	0.1	4.22725e-06	0.000167431
scaffold159|size133325:59001-60000	CG	0.304124	0.637433	1.23362e-10	2.08709e-08
scaffold15901|size5674:5001-6000	CG	1	0.0740741	0.00023527	0.00446853
scaffold1591|size66851:15001-16000	CG	0.482143	0.219512	0.000956335	0.0135463
scaffold1591|size66851:22001-23000	CG	0.553846	0.151515	0.00278096	0.0303799
scaffold1593|size66804:64001-65000	CG	0.469914	0.248603	1.22598e-05	0.000403414
scaffold15956|size5619:5001-6000	CG	0.0679612	0.408696	1.36581e-08	1.28273e-06
scaffold1596|size66763:40001-41000	CG	0.342857	0.566396	0.000401213	0.00686904
scaffold1598|size66737:1-1000	CG	0.569767	0.338782	1.9225e-08	1.72743e-06
scaffold15993|size5585:3001-4000	CG	0.805556	0.378882	0.00168986	0.0209157
scaffold16|size208421:121001-122000	CG	0	0.277228	3.89977e-06	0.000156498
scaffold16|size208421:14001-15000	CG	0.872	0.481752	0.00392066	0.0391699
scaffold16|size208421:201001-202000	CG	0.481481	0.906977	0.00525509	0.048661
scaffold16|size208421:4001-5000	CG	0.964286	0.227425	5.05404e-06	0.000193926
scaffold160|size133141:28001-29000	CG	0.604502	0.176471	3.19835e-08	2.66619e-06
scaffold160|size133141:94001-95000	CG	0.718593	0.21875	0.000758594	0.0113491
scaffold1601|size107881:59001-60000	CG	0.92	0.18	0.000843111	0.0123337
scaffold1601|size107881:80001-81000	CG	0.828383	0	0.000395173	0.00678591
scaffold1602|size99914:21001-22000	CG	0.155298	0.478507	4.16952e-24	1.03391e-20
scaffold1602|size99914:49001-50000	CG	0.39779	0.656604	0.0018957	0.0228093
scaffold1602|size99914:9001-10000	CG	0.7	0	0.00197588	0.0235017
scaffold1603|size96730:82001-83000	CG	0.684701	0.376699	6.17419e-08	4.70323e-06
scaffold16031|size5555:1-1000	CG	0.34127	0	1.45742e-08	1.3512e-06
scaffold16031|size5555:4001-5000	CG	0.527778	0.162162	1.39049e-05	0.000446749
scaffold1604|size66625:37001-38000	CG	0.0410959	0.3125	4.95238e-05	0.00126602
scaffold1606|size136074:130001-131000	CG	0	0.447619	6.93514e-10	9.46752e-08
scaffold1606|size136074:66001-67000	CG	0.282759	0.0105263	7.77412e-07	4.04886e-05
scaffold1606|size136074:81001-82000	CG	0.847222	0.55335	0.00388654	0.038898
scaffold16063|size5532:2001-3000	CG	0.16129	0.44898	2.00662e-05	0.000603179
scaffold1607|size66605:21001-22000	CG	0	0.83871	0.00382231	0.038452
scaffold1607|size66605:39001-40000	CG	0.0727273	0.714286	0.0039651	0.0394797
scaffold1609|size66575:59001-60000	CG	0.408284	0.675159	0.00283879	0.030856
scaffold16093|size5500:5001-6000	CG	0.4	0.130435	0.00372453	0.0377614
scaffold161|size151184:49001-50000	CG	0.453659	0.748111	0.0026773	0.0295394
scaffold161|size151184:73001-74000	CG	0.283186	0.515284	3.40756e-05	0.000931899
scaffold161|size151184:86001-87000	CG	0.537415	0.237624	0.000664578	0.0102404
scaffold16120|size5480:2001-3000	CG	0.0987654	0.488584	0.000154042	0.00318359
scaffold1615|size66525:14001-15000	CG	0.0363636	0.489362	5.03767e-07	2.82468e-05
scaffold1615|size66525:20001-21000	CG	0.228448	0.450769	8.80958e-09	8.82759e-07
scaffold16151|size5450:1-1000	CG	0.0248447	0.301508	3.34792e-06	0.000137534
scaffold16169|size5440:1001-2000	CG	0.634409	0.287879	0.00427963	0.0418088
scaffold1617|size66514:11001-12000	CG	0.144144	0.615385	0.000358722	0.00627939
scaffold1617|size66514:53001-54000	CG	0.255172	0.974684	3.97514e-07	2.32381e-05
scaffold1617|size66514:54001-55000	CG	0.564516	0.857843	0.00132136	0.0173609
scaffold162|size186247:106001-107000	CG	0.396154	0.638528	0.00052052	0.00843694
scaffold162|size186247:167001-168000	CG	0.445122	0.00787402	6.68515e-05	0.00161447
scaffold162|size186247:66001-67000	CG	0.787879	0.516373	0.0045093	0.0434753
scaffold1620|size66482:23001-24000	CG	0.234568	0.882845	0.00144292	0.0185506
scaffold1620|size66482:6001-7000	CG	0	0.542857	1.11967e-05	0.000374739
scaffold16203|size5400:1001-2000	CG	1	0.114504	2.09903e-05	0.000626087
scaffold1622|size66468:61001-62000	CG	0.354167	0.619048	0.000274611	0.00505905
scaffold16255|size5350:3001-4000	CG	0.37931	0	0.000154045	0.00318359
scaffold1626|size66361:2001-3000	CG	0.360465	0.78	0.00510579	0.0476503
scaffold1626|size66361:53001-54000	CG	0.476471	0.114413	2.44803e-13	8.28336e-11
scaffold1628|size84517:57001-58000	CG	0.132353	0.957746	5.23431e-05	0.00132564
scaffold16297|size5309:1-1000	CG	0.549738	0.239726	0.000714755	0.0108236
scaffold16299|size5308:1-1000	CG	0	0.322314	2.95174e-12	7.54461e-10
scaffold1631|size66236:57001-58000	CG	0.270936	0.588608	2.44603e-08	2.11767e-06
scaffold1632|size92591:22001-23000	CG	0.827451	0.584022	0.000304696	0.00550238
scaffold16323|size5288:3001-4000	CG	0	0.319588	1.15801e-13	4.22837e-11
scaffold16345|size5273:1-1000	CG	0.944615	0.285714	7.40636e-19	6.54514e-16
scaffold1637|size66138:25001-26000	CG	0.654587	0.295673	9.5427e-12	2.19891e-09
scaffold1643|size66081:16001-17000	CG	0.175325	0.402023	3.18214e-11	6.28629e-09
scaffold1643|size66081:34001-35000	CG	0.625	0.321033	0.00116246	0.015749
scaffold1643|size66081:6001-7000	CG	0.874074	0.341463	7.26484e-05	0.00172795
scaffold1646|size73549:12001-13000	CG	0.461039	0.185315	4.17511e-05	0.00110016
scaffold1648|size66017:12001-13000	CG	0.280899	0.05	4.80912e-05	0.00123625
scaffold1648|size66017:13001-14000	CG	0.446927	0.136531	2.64254e-08	2.25702e-06
scaffold1648|size66017:38001-39000	CG	0.530387	0.114865	1.67683e-06	7.7579e-05
scaffold16490|size5110:4001-5000	CG	0.619048	0	0.00214766	0.0250162
scaffold16495|size5108:4001-5000	CG	0.511364	0	0.00242589	0.0274002
scaffold165|size132684:58001-59000	CG	0.046729	0.321918	4.46755e-06	0.000175303
scaffold165|size132684:60001-61000	CG	1	0.0355556	0.000822915	0.0121032
scaffold1651|size65970:4001-5000	CG	0.177914	0.453172	6.64395e-07	3.563e-05
scaffold1652|size65949:26001-27000	CG	0.251497	0.597938	3.33881e-05	0.000917629
scaffold1652|size65949:3001-4000	CG	0	0.852941	1.86508e-08	1.68679e-06
scaffold1654|size65910:37001-38000	CG	0.802326	0.442396	0.00207884	0.0244152
scaffold1655|size65907:4001-5000	CG	0.123967	0.651961	0.000229144	0.00437482
scaffold1655|size65907:59001-60000	CG	0.201087	0.54334	3.42426e-06	0.000140028
scaffold16550|size5059:1-1000	CG	0	0.385135	0.000399319	0.00684226
scaffold16557|size5049:4001-5000	CG	0.472222	0.145455	3.58762e-05	0.000972973
scaffold1656|size65901:9001-10000	CG	0.344633	0.651481	0.00078858	0.0116925
scaffold16561|size5047:1001-2000	CG	0.40678	0.0181818	2.68129e-09	3.14317e-07
scaffold1658|size130243:78001-79000	CG	0.0898204	0.340314	4.27015e-06	0.000168753
scaffold16587|size5027:1001-2000	CG	0.621469	0.17284	0.00162048	0.0202531
scaffold1659|size65827:15001-16000	CG	0.533333	0.285141	0.000756287	0.0113258
scaffold1659|size65827:35001-36000	CG	0.73155	0.471204	1.12329e-08	1.08249e-06
scaffold166|size132297:107001-108000	CG	0.11985	0.368557	1.09326e-08	1.05986e-06
scaffold166|size132297:44001-45000	CG	0.190789	0.613065	0.000700233	0.0106623
scaffold166|size132297:66001-67000	CG	0.727545	0.25	2.04665e-09	2.49105e-07
scaffold166|size132297:69001-70000	CG	0.568	0.107143	3.30616e-06	0.000136232
scaffold1660|size95907:14001-15000	CG	0.31068	0.103448	8.66467e-05	0.00199162
scaffold1663|size65746:29001-30000	CG	0.493056	0.0245902	3.6228e-09	4.06751e-07
scaffold16631|size4997:1001-2000	CG	0.577778	0.192593	0.000170018	0.00345061
scaffold16631|size4997:3001-4000	CG	0.0641975	0.346505	1.07988e-10	1.85151e-08
scaffold16635|size4995:4001-5000	CG	0.958333	0.26087	0.00272192	0.0298868
scaffold1664|size65735:45001-46000	CG	0.94898	0.306488	1.76082e-05	0.000541942
scaffold1664|size65735:58001-59000	CG	0.624277	0.411348	0.00407159	0.0402673
scaffold16643|size4991:4001-5000	CG	0.989071	0	9.46495e-89	7.86248e-84
scaffold16674|size4963:3001-4000	CG	0.606195	0.264706	3.58233e-05	0.000972015
scaffold1672|size65668:5001-6000	CG	0.447917	0.111702	0.0015444	0.019557
scaffold1672|size65668:51001-52000	CG	0.139098	0.471971	2.23841e-06	9.8227e-05
scaffold16733|size4895:1001-2000	CG	0.944444	0.351852	8.71051e-20	9.45853e-17
scaffold16733|size4895:1-1000	CG	1	0.24424	8.91594e-21	1.13075e-17
scaffold16733|size4895:2001-3000	CG	1	0.314815	1.95974e-07	1.27808e-05
scaffold16769|size4855:2001-3000	CG	0.147436	0.702128	1.64262e-05	0.000512171
scaffold1677|size65608:14001-15000	CG	0.926087	0.518987	0.003313	0.0346611
scaffold1677|size65608:38001-39000	CG	0.797235	0.529221	0.00372942	0.0377876
scaffold16772|size4852:4001-5000	CG	0.398496	0.183333	0.00277418	0.0303283
scaffold1678|size98276:10001-11000	CG	0.629268	0.195046	9.36309e-09	9.29256e-07
scaffold1678|size98276:12001-13000	CG	0.64488	0.895652	0.00158726	0.019952
scaffold1678|size98276:92001-93000	CG	0.545052	0.295425	7.04186e-09	7.23517e-07
scaffold1679|size65557:55001-56000	CG	0.186111	0.447028	1.24251e-05	0.000408204
scaffold168|size131665:108001-109000	CG	0.734463	0.345238	0.000103633	0.00230333
scaffold168|size131665:109001-110000	CG	0.621479	0.38	9.41113e-06	0.000326217
scaffold168|size131665:115001-116000	CG	0	0.823529	1.22747e-06	5.9507e-05
scaffold168|size131665:90001-91000	CG	0.35512	0.0765472	1.12511e-11	2.55361e-09
scaffold16810|size4819:2001-3000	CG	0.488889	0.0992908	0.000123073	0.00265308
scaffold16815|size4817:1001-2000	CG	0.244094	0.708333	5.12541e-05	0.00130343
scaffold1682|size103707:66001-67000	CG	0.393214	0.965	9.24741e-23	1.80748e-19
scaffold1682|size103707:89001-90000	CG	0.294964	0.824047	0.000163668	0.00334238
scaffold16836|size4796:1001-2000	CG	0.53913	0.967972	0.0011161	0.0152716
scaffold1684|size65528:25001-26000	CG	0.586207	0.354523	0.000203296	0.00398108
scaffold16876|size4753:1001-2000	CG	0.920765	0.581574	1.69892e-07	1.12453e-05
scaffold16876|size4753:1-1000	CG	0.929978	0.533981	1.18638e-06	5.78529e-05
scaffold1688|size65454:18001-19000	CG	0.653226	0.282209	7.85281e-06	0.000280511
scaffold169|size131603:16001-17000	CG	0.663202	0.441048	1.20917e-05	0.000398198
scaffold169|size131603:26001-27000	CG	0.765487	0.512712	0.00368062	0.0374422
scaffold169|size131603:37001-38000	CG	0.475728	0.244094	0.000458034	0.00762611
scaffold1690|size127528:125001-126000	CG	0.30897	0.62987	6.47425e-11	1.17043e-08
scaffold1690|size127528:49001-50000	CG	0.393617	0.71831	3.71064e-05	0.000999646
scaffold1690|size127528:66001-67000	CG	0.150327	0.376712	5.09434e-06	0.000195219
scaffold16929|size4682:1001-2000	CG	0.413793	0.684874	0.00256747	0.0286165
scaffold1693|size65343:42001-43000	CG	0.205882	0	1.20998e-20	1.51147e-17
scaffold1693|size65343:47001-48000	CG	0.363248	0.760766	3.74406e-05	0.00100698
scaffold16943|size4669:4001-5000	CG	0.232673	0.505882	9.2099e-07	4.67062e-05
scaffold16953|size4662:3001-4000	CG	0.37464	0.101124	7.07383e-12	1.67413e-09
scaffold16960|size4653:2001-3000	CG	0.5	0.165049	2.95878e-05	0.000830913
scaffold16976|size4630:3001-4000	CG	0.454545	0	4.76266e-09	5.13141e-07
scaffold1698|size65216:42001-43000	CG	0.0469314	0.344969	3.00886e-09	3.47627e-07
scaffold16989|size4621:1001-2000	CG	0.712575	0.115854	0.00290894	0.031413
scaffold17|size193441:154001-155000	CG	0.136187	0.40293	7.70631e-05	0.00181528
scaffold17|size193441:165001-166000	CG	0.977273	0.149123	0.00212954	0.0248629
scaffold170|size131470:10001-11000	CG	0.368421	0.746479	0.00522058	0.0484384
scaffold170|size131470:120001-121000	CG	0.352941	0	0.000268661	0.00496796
scaffold170|size131470:91001-92000	CG	0.605405	0.235294	0.000106505	0.00235459
scaffold170|size131470:97001-98000	CG	0.684211	0.0681818	0.000221869	0.00426682
scaffold1700|size65197:60001-61000	CG	0.567766	0.286624	0.000279076	0.00512212
scaffold17018|size4596:3001-4000	CG	0.283333	0.75	0.00460921	0.0442155
scaffold17020|size4592:1001-2000	CG	0.784753	0.412844	2.21113e-05	0.000652611
scaffold17045|size4564:2001-3000	CG	0	0.205882	0.0014	0.0181244
scaffold1706|size65042:10001-11000	CG	0.00273973	0.257919	2.44585e-29	1.00825e-25
scaffold17074|size4538:1-1000	CG	0.049505	0.536232	0.000242775	0.00458242
scaffold17088|size4519:2001-3000	CG	0	0.4	0.00018527	0.00370059
scaffold1709|size64994:16001-17000	CG	0.43662	0.025974	2.10531e-07	1.36311e-05
scaffold1709|size64994:22001-23000	CG	0.798742	0.323308	0.000511385	0.00832053
scaffold1709|size64994:35001-36000	CG	0.0192308	0.238095	3.27142e-09	3.72523e-07
scaffold171|size131458:36001-37000	CG	0.533835	0.178771	4.47666e-06	0.000175537
scaffold171|size131458:89001-90000	CG	0.458167	0.722222	6.76759e-06	0.000247711
scaffold1710|size171176:1-1000	CG	0.557692	0.875706	0.000264467	0.00490656
scaffold1710|size171176:18001-19000	CG	0.3	0.668539	0.00196408	0.0233982
scaffold1711|size64922:29001-30000	CG	0.0964467	0.530201	5.8823e-05	0.00145477
scaffold17114|size4491:2001-3000	CG	0.403226	0.180769	9.77998e-06	0.000335918
scaffold1713|size64887:17001-18000	CG	0.188612	0.705357	3.64965e-05	0.000986296
scaffold1713|size64887:21001-22000	CG	0.15	0.409091	0.00163699	0.020398
scaffold1715|size73899:19001-20000	CG	0.50578	0.718987	4.93903e-05	0.00126357
scaffold1715|size73899:52001-53000	CG	0.246106	0.527316	2.38752e-05	0.00069724
scaffold1715|size73899:8001-9000	CG	0.623557	0.893204	0.000269714	0.0049811
scaffold17150|size4459:1001-2000	CG	0.102041	0.601942	0.000571803	0.00910038
scaffold1716|size89636:77001-78000	CG	0.640927	0.322188	3.39844e-05	0.000930223
scaffold1717|size64811:43001-44000	CG	0.799145	0.373626	1.58509e-07	1.05676e-05
scaffold17182|size4419:2001-3000	CG	0	0.506757	3.43001e-05	0.000937708
scaffold17186|size4416:3001-4000	CG	0	0.318182	6.30497e-05	0.00153795
scaffold1719|size64770:63001-64000	CG	0.401709	0.157534	0.00508558	0.0475124
scaffold172|size131347:101001-102000	CG	0.209877	0.738046	0.00193509	0.0231474
scaffold1722|size64760:58001-59000	CG	0.386364	0	0.00222011	0.0256643
scaffold17235|size4353:3001-4000	CG	0.300546	0.596591	0.000480941	0.00792767
scaffold1724|size92910:35001-36000	CG	0.621387	0.31044	4.44618e-06	0.000174589
scaffold17250|size4326:1-1000	CG	1	0.6	0.00220188	0.0255014
scaffold17254|size4320:1001-2000	CG	0.167939	0.462857	6.30689e-05	0.0015382
scaffold1726|size95229:55001-56000	CG	0.953243	0.751282	0.00242956	0.0274308
scaffold17278|size4293:1-1000	CG	0.510204	0.161972	0.000419231	0.00711955
scaffold1729|size64600:10001-11000	CG	0.344444	0	0.00019426	0.00384628
scaffold1729|size64600:35001-36000	CG	0.517572	0.749344	0.00267579	0.0295247
scaffold173|size131028:50001-51000	CG	0.384615	0.0327869	0.000535327	0.00863733
scaffold1730|size64570:6001-7000	CG	0.222222	0	0.000141054	0.00296444
scaffold1731|size109367:33001-34000	CG	0.230769	0.65	0.00099653	0.0139739
scaffold1731|size109367:7001-8000	CG	0.550964	0.336	0.000684275	0.0104769
scaffold1731|size109367:83001-84000	CG	0.513514	0.179054	1.98812e-06	8.92224e-05
scaffold17318|size4233:1-1000	CG	0.460317	0	2.9188e-08	2.46156e-06
scaffold1732|size64537:40001-41000	CG	0.180723	0.595745	7.21141e-05	0.00171765
scaffold1734|size64502:27001-28000	CG	0.58642	0.852535	0.000645345	0.0100053
scaffold1734|size64502:33001-34000	CG	0.219731	0.551613	2.12579e-06	9.42557e-05
scaffold1735|size64501:33001-34000	CG	0.0530726	0.263538	4.31182e-08	3.46571e-06
scaffold1736|size64477:15001-16000	CG	0	0.285714	1.75048e-05	0.000539261
scaffold1736|size64477:30001-31000	CG	0.3125	0	2.13619e-09	2.583e-07
scaffold1736|size64477:36001-37000	CG	0.553571	0	4.35658e-08	3.49155e-06
scaffold1736|size64477:60001-61000	CG	0.294479	0.589928	0.0026872	0.029621
scaffold17370|size4157:3001-4000	CG	0.528139	0.838384	0.00123161	0.0164763
scaffold17371|size4155:1-1000	CG	0.105023	0.385185	6.16086e-05	0.00151057
scaffold1738|size64465:38001-39000	CG	0.131387	0.454023	0.00175059	0.0214785
scaffold1739|size64461:16001-17000	CG	0.592814	0.38193	7.35154e-06	0.000265229
scaffold174|size130644:113001-114000	CG	0.092437	0.524535	5.84146e-07	3.19662e-05
scaffold1740|size64453:1001-2000	CG	0	0.657407	0.00237274	0.0269889
scaffold1740|size64453:50001-51000	CG	0.275229	0.681319	0.00248981	0.0279383
scaffold1740|size64453:8001-9000	CG	0	0.292035	2.42613e-05	0.000706654
scaffold17404|size4113:2001-3000	CG	0.714286	0.2	0.00171073	0.0211071
scaffold17407|size4107:2001-3000	CG	0.648352	0.056338	1.96811e-13	6.81207e-11
scaffold17428|size4080:1-1000	CG	0.385965	0.0491803	0.000143613	0.00300925
scaffold1744|size64413:33001-34000	CG	0.386047	0.919355	5.18759e-05	0.00131522
scaffold1744|size64413:34001-35000	CG	0.185393	0.965116	1.17144e-08	1.12368e-06
scaffold17441|size4053:1-1000	CG	0.12	0.529703	0.000129452	0.00276902
scaffold1747|size64355:27001-28000	CG	0.245614	0.488372	0.00510782	0.0476599
scaffold175|size165906:56001-57000	CG	0.0258065	0.681416	1.36659e-23	3.06817e-20
scaffold17504|size3938:1-1000	CG	0.253333	0.683938	0.00085307	0.0124323
scaffold1751|size128866:101001-102000	CG	0.244275	0.690789	0.00467738	0.0446825
scaffold1751|size128866:128001-129000	CG	1	0.238806	0.000218312	0.00421334
scaffold1752|size64313:25001-26000	CG	0.102804	0.520408	0.00124133	0.016569
scaffold17524|size3903:1-1000	CG	0.0188679	0.439799	1.66951e-12	4.56201e-10
scaffold1755|size64255:58001-59000	CG	0.369628	0.586895	0.000561971	0.0089741
scaffold1756|size64229:8001-9000	CG	0.493506	0	1.25701e-05	0.000411739
scaffold1757|size132128:19001-20000	CG	0.66548	0.363817	4.73799e-06	0.00018396
scaffold1758|size64203:39001-40000	CG	0.482456	0.700508	2.76089e-05	0.000784885
scaffold17580|size3808:1-1000	CG	0.536458	0.0662651	4.5215e-21	6.25998e-18
scaffold1759|size64199:57001-58000	CG	0.838863	0.466418	0.000477086	0.00787743
scaffold1759|size64199:58001-59000	CG	0.833333	0.0991736	7.10253e-05	0.00169639
scaffold176|size130543:37001-38000	CG	0.288344	1	2.49013e-09	2.95716e-07
scaffold176|size130543:93001-94000	CG	0.88024	0.435714	0.00389685	0.03898
scaffold1761|size82081:1001-2000	CG	0.221311	0.611111	0.00022643	0.00433597
scaffold17639|size3704:1-1000	CG	0.647482	0.0224719	1.38498e-05	0.000445361
scaffold1764|size133873:105001-106000	CG	0.763948	0.309665	9.56629e-06	0.000330217
scaffold1764|size133873:35001-36000	CG	0.185668	0.578212	5.20037e-10	7.3656e-08
scaffold1764|size133873:62001-63000	CG	0.136585	0.623077	3.19518e-08	2.66488e-06
scaffold1764|size133873:63001-64000	CG	0.541667	0.199187	0.000810488	0.0119565
scaffold1765|size64102:41001-42000	CG	0.104651	0.623656	2.26551e-05	0.000666648
scaffold1766|size64101:33001-34000	CG	0.276836	0.0164609	5.91875e-09	6.21577e-07
scaffold17662|size3663:2001-3000	CG	0.54386	0.283401	8.6178e-05	0.00198249
scaffold1767|size64095:24001-25000	CG	0.46	0.176471	0.00304964	0.032587
scaffold1767|size64095:29001-30000	CG	0.436	0.17866	3.5644e-06	0.000144757
scaffold17689|size3609:2001-3000	CG	0.182796	0.687179	0.000595336	0.00938412
scaffold1769|size64032:30001-31000	CG	0.5	0	0.0026609	0.0293994
scaffold1769|size64032:54001-55000	CG	0.277778	0.611399	0.000543998	0.00874836
scaffold1770|size81945:41001-42000	CG	0.977273	0.261682	0.000705091	0.0107206
scaffold1770|size81945:70001-71000	CG	0.21365	0.746556	2.55533e-16	1.57237e-13
scaffold1770|size81945:73001-74000	CG	0	0.619565	4.68947e-05	0.00121016
scaffold1772|size63887:2001-3000	CG	0	0.5	5.15684e-13	1.59812e-10
scaffold1773|size63847:19001-20000	CG	0.366972	0.0454545	3.9022e-10	5.75762e-08
scaffold1773|size63847:20001-21000	CG	1	0.161702	0.00248851	0.0279273
scaffold17737|size3499:2001-3000	CG	0.658257	0.966184	0.00126523	0.0168112
scaffold17740|size3491:2001-3000	CG	0.297872	0.0967742	1.19067e-05	0.000393901
scaffold17745|size3484:1-1000	CG	1	0	0.0027896	0.0304488
scaffold17752|size3474:1-1000	CG	0.949721	0.578947	0.0015649	0.0197382
scaffold17754|size3473:1001-2000	CG	0.6	1	0.0007148	0.0108236
scaffold1776|size63805:29001-30000	CG	0.100446	0.428571	4.61963e-11	8.7216e-09
scaffold17764|size3450:1-1000	CG	0.566879	0.192623	5.96488e-05	0.00147098
scaffold1777|size88442:37001-38000	CG	0.57561	0.205128	1.9813e-06	8.8965e-05
scaffold1777|size88442:38001-39000	CG	0.819876	0.563889	0.00186433	0.0225231
scaffold1777|size88442:42001-43000	CG	0.0845921	0.481108	5.33436e-21	7.20525e-18
scaffold1777|size88442:76001-77000	CG	0.807692	0	0.00493055	0.0464928
scaffold1777|size88442:78001-79000	CG	0.518072	0.207792	0.000154803	0.00319647
scaffold1778|size72234:2001-3000	CG	0.357724	0.731441	6.8681e-09	7.08732e-07
scaffold1778|size72234:58001-59000	CG	0.47486	0.738532	0.00021132	0.00410626
scaffold17793|size3404:1001-2000	CG	0	0.396226	0.000130679	0.00279011
scaffold178|size130516:104001-105000	CG	0.743902	0.513636	0.00278022	0.0303744
scaffold1780|size63784:38001-39000	CG	0.740566	0.312253	6.88564e-06	0.000251257
scaffold1781|size83952:75001-76000	CG	0.0696203	0.429577	0.000693208	0.0105776
scaffold17827|size3324:2001-3000	CG	0.490566	0.170732	6.4488e-05	0.00156614
scaffold17828|size3324:1-1000	CG	0	0.555556	1.87097e-07	1.22879e-05
scaffold17836|size3284:2001-3000	CG	0.0544218	1	3.79992e-06	0.000153157
scaffold17844|size3274:1001-2000	CG	0.742647	0.148148	0.000739063	0.011116
scaffold17846|size3270:1001-2000	CG	0	1	0.00140906	0.0182221
scaffold1785|size112683:59001-60000	CG	0.527426	0.81362	0.00497429	0.0467857
scaffold1785|size112683:60001-61000	CG	0.573086	0.332248	7.17967e-08	5.36342e-06
scaffold17859|size3238:2001-3000	CG	0.326797	0.10625	2.32117e-09	2.78237e-07
scaffold1786|size63691:58001-59000	CG	0.0483871	0.371429	0.000150319	0.00312218
scaffold1787|size63684:23001-24000	CG	0.405063	0.677941	1.52931e-06	7.17733e-05
scaffold1787|size63684:5001-6000	CG	0.511111	0.229075	0.00219974	0.0254856
scaffold17872|size3194:2001-3000	CG	0.4	0.12844	0.00280626	0.0305857
scaffold1790|size63601:49001-50000	CG	0.0481013	0.36157	4.00977e-12	1.00177e-09
scaffold1790|size63601:5001-6000	CG	0.631179	0.359504	0.00381797	0.0384269
scaffold17909|size3103:1-1000	CG	1	0.45	0.000708519	0.0107589
scaffold17917|size3078:1-1000	CG	0.783784	0.416667	0.00384183	0.038576
scaffold1795|size63488:9001-10000	CG	0.65651	0.390071	0.000131585	0.00280642
scaffold1796|size63466:20001-21000	CG	0.0269542	0.403448	2.0758e-25	6.15841e-22
scaffold1796|size63466:36001-37000	CG	0.821569	0.519409	0.000667007	0.0102674
scaffold1797|size112161:41001-42000	CG	0.7875	0.0295858	6.35565e-15	2.9495e-12
scaffold1798|size88470:39001-40000	CG	0.0769231	0.358362	9.18805e-09	9.14616e-07
scaffold18|size193161:106001-107000	CG	0.730435	0.194805	1.37213e-09	1.73754e-07
scaffold18|size193161:119001-120000	CG	0.627566	0.363924	0.00034136	0.00602115
scaffold18|size193161:144001-145000	CG	0.451827	0.690745	0.0022053	0.0255322
scaffold18|size193161:30001-31000	CG	0.491071	0.112903	0.000571879	0.00910072
scaffold18|size193161:84001-85000	CG	0.363636	0.671642	0.00433586	0.0422075
scaffold18|size193161:88001-89000	CG	0.168067	0.508475	0.00195176	0.0232965
scaffold180|size168816:77001-78000	CG	0.624	0.218935	1.28265e-05	0.000418085
scaffold18004|size2811:2001-3000	CG	0.525	0.0512821	0.00127094	0.0168671
scaffold1801|size63393:8001-9000	CG	0	0.422222	0.00435181	0.0423181
scaffold1802|size90353:68001-69000	CG	0.238754	0.472222	0.000131964	0.00281153
scaffold1803|size63369:42001-43000	CG	0.289941	0.665306	6.56255e-07	3.5239e-05
scaffold1804|size71758:67001-68000	CG	0.246753	0.754386	0.000844294	0.0123466
scaffold18046|size2667:2001-3000	CG	0.533333	0	0.00136895	0.0178396
scaffold1806|size63273:3001-4000	CG	0.166667	0.866667	1.75179e-06	8.04202e-05
scaffold1807|size94074:12001-13000	CG	1	0	0.00367194	0.0373669
scaffold1809|size63203:34001-35000	CG	0.440633	0.670034	0.00158887	0.0199654
scaffold181|size243338:129001-130000	CG	0.582022	0.797284	0.000432618	0.00729692
scaffold181|size243338:221001-222000	CG	0.439394	0.206349	0.000524567	0.00849261
scaffold181|size243338:241001-242000	CG	0.642276	0	0.00113191	0.0154269
scaffold181|size243338:97001-98000	CG	0.534778	0.803461	2.28599e-07	1.46525e-05
scaffold1810|size63199:34001-35000	CG	0.609626	0.278539	4.83205e-05	0.00124003
scaffold1810|size63199:36001-37000	CG	0.788571	0.492958	0.000199773	0.00393125
scaffold18156|size2371:1001-2000	CG	0.425743	0.182266	5.97614e-07	3.24998e-05
scaffold18162|size2363:1001-2000	CG	0.636364	0.0821918	0.002413	0.0272975
scaffold1818|size63121:44001-45000	CG	0.23301	0.520362	0.000288157	0.00525764
scaffold1818|size63121:7001-8000	CG	0.207071	0.435374	0.00023635	0.0044856
scaffold1819|size63107:10001-11000	CG	0.536946	0.215159	2.59489e-08	2.22338e-06
scaffold1819|size63107:4001-5000	CG	0.706452	0.206294	1.31295e-14	5.74032e-12
scaffold18195|size2307:1-1000	CG	0.446875	0.0574163	5.92353e-05	0.00146382
scaffold182|size130123:95001-96000	CG	0.15625	0.72	0.00294553	0.0317215
scaffold1820|size63072:19001-20000	CG	0.594737	0.357815	3.31799e-05	0.000912813
scaffold1820|size63072:43001-44000	CG	0.232558	0	0.00204458	0.0241099
scaffold18205|size2273:1001-2000	CG	0.961977	0.672691	0.00134506	0.0175945
scaffold1821|size63068:56001-57000	CG	0.230769	0.567164	0.000449194	0.00751791
scaffold18213|size2250:1-1000	CG	0.859155	0.0862069	4.58629e-05	0.00118996
scaffold1822|size63057:33001-34000	CG	0.748201	0.537088	0.00100265	0.014036
scaffold18244|size2178:1001-2000	CG	0	0.604651	0.00419477	0.0411936
scaffold18251|size2163:1-1000	CG	0.25	0.571906	1.06576e-05	0.000360768
scaffold1826|size96706:37001-38000	CG	0.783439	0.549383	0.00195263	0.0233001
scaffold1828|size87375:26001-27000	CG	0.926829	0	0.00158314	0.0199141
scaffold18280|size2121:1001-2000	CG	0.0411392	0.658363	4.53288e-24	1.10748e-20
scaffold1829|size63015:41001-42000	CG	0.618421	0.413158	0.000184613	0.00369091
scaffold183|size130103:129001-130000	CG	0.108911	0.404762	0.000148829	0.00309777
scaffold183|size130103:85001-86000	CG	0.171617	0.470588	2.58462e-05	0.000743304
scaffold1830|size62991:49001-50000	CG	0.523923	0.259786	0.000136936	0.00289963
scaffold1833|size62982:24001-25000	CG	0.313793	0.0568562	2.96537e-12	7.5678e-10
scaffold1833|size62982:8001-9000	CG	0.35533	0.731861	0.00113537	0.015464
scaffold1834|size106755:62001-63000	CG	0.180851	0.536232	0.00172672	0.0212516
scaffold18346|size1971:1001-2000	CG	0.047619	0.643678	0.00100136	0.0140231
scaffold1836|size62945:60001-61000	CG	0.21875	0	0.00120141	0.0161529
scaffold18388|size1899:1-1000	CG	0.691824	0.247845	4.50844e-06	0.000176616
scaffold184|size129566:102001-103000	CG	0.6082	0.817021	0.00353382	0.0363195
scaffold184|size129566:15001-16000	CG	0.527115	0.782218	2.90712e-05	0.000819679
scaffold1841|size86360:76001-77000	CG	0.373089	0.083682	6.80034e-08	5.11222e-06
scaffold1843|size62884:16001-17000	CG	0.845304	0.619377	0.00149327	0.0190577
scaffold1843|size62884:26001-27000	CG	0.909091	0	0.00535345	0.0493271
scaffold1845|size62865:2001-3000	CG	0.0959596	0.441667	1.51036e-10	2.49186e-08
scaffold1846|size62853:45001-46000	CG	0.321637	0.637584	0.000549155	0.00881486
scaffold18464|size1778:1001-2000	CG	0.814159	0.444444	0.00153903	0.0195066
scaffold18468|size1774:1-1000	CG	0	0.631579	0.000237372	0.00450013
scaffold1847|size68766:67001-68000	CG	0.75	0.212389	8.1664e-05	0.00189768
scaffold18476|size1766:1-1000	CG	0.0534351	0.484375	0.00199313	0.0236711
scaffold1849|size62805:1001-2000	CG	0.019685	0.312069	2.71193e-18	2.26411e-15
scaffold185|size129412:22001-23000	CG	0.393939	0.623418	0.00220357	0.0255152
scaffold185|size129412:78001-79000	CG	0.760563	0.453608	0.00114035	0.0155153
scaffold185|size129412:91001-92000	CG	0.490566	0.121212	0.000716889	0.010848
scaffold1851|size62800:19001-20000	CG	0.507246	0.849624	0.00107688	0.0148561
scaffold18527|size1703:1-1000	CG	0.960784	0.412903	0.000314089	0.00562857
scaffold18548|size1683:1-1000	CG	0.0224719	0.530435	0.000205502	0.00401528
scaffold1856|size62722:54001-55000	CG	0.264264	0.506667	9.45668e-06	0.000327181
scaffold18568|size1665:1-1000	CG	0.0434783	0.489796	4.83503e-23	9.79619e-20
scaffold18573|size1659:1-1000	CG	0.154412	0.53125	0.00383234	0.038514
scaffold18577|size1656:1-1000	CG	0.491803	0.111111	2.66399e-05	0.000762432
scaffold186|size129318:113001-114000	CG	0.117647	0.419355	0.0051643	0.0480694
scaffold1861|size62606:8001-9000	CG	0.562351	0.822306	1.8053e-08	1.64076e-06
scaffold18617|size1628:1-1000	CG	0	0.400794	9.79922e-07	4.91757e-05
scaffold18628|size1619:1001-2000	CG	0.43662	0.182609	0.00157872	0.0198702
scaffold18631|size1614:1001-2000	CG	0.44	0	2.9308e-05	0.000824728
scaffold1865|size62571:37001-38000	CG	0.232143	0.577982	0.000105636	0.00233941
scaffold1865|size62571:44001-45000	CG	0.366	0.742268	3.88052e-09	4.31242e-07
scaffold187|size129234:1-1000	CG	0	0.654676	2.79451e-07	1.73821e-05
scaffold187|size129234:116001-117000	CG	0.566553	0.803815	0.00407453	0.0402932
scaffold187|size129234:42001-43000	CG	0.782158	0.545939	0.000481025	0.00792827
scaffold1870|size62503:13001-14000	CG	0.133333	0.596386	0.000589263	0.00931401
scaffold1870|size62503:58001-59000	CG	0.426357	0.0909091	4.34489e-08	3.48554e-06
scaffold18704|size1540:1-1000	CG	0.0442478	0.439024	1.59261e-05	0.000500275
scaffold18713|size1537:1001-2000	CG	0.8125	0	0.00345346	0.0356826
scaffold18713|size1537:1-1000	CG	0.965753	0.390863	1.04978e-08	1.02353e-06
scaffold18714|size1536:1-1000	CG	0	0.470874	8.00802e-23	1.58386e-19
scaffold1873|size62463:58001-59000	CG	0.207317	0.763158	5.7337e-05	0.0014254
scaffold1875|size62438:45001-46000	CG	0.397727	0.649733	0.00465982	0.0445596
scaffold18750|size1510:1001-2000	CG	0.443609	0	1.60993e-10	2.6378e-08
scaffold1877|size62408:42001-43000	CG	0.813953	0.464912	0.000750125	0.0112538
scaffold1878|size62407:47001-48000	CG	0.628692	0.403599	0.00193723	0.0231662
scaffold1879|size62396:51001-52000	CG	0.255952	0.794118	2.98441e-09	3.45283e-07
scaffold188|size128914:45001-46000	CG	0.547771	0.186992	7.37802e-05	0.00174836
scaffold188|size128914:94001-95000	CG	0.962963	0.0857143	0.00020278	0.00397283
scaffold1880|size62396:50001-51000	CG	0.195402	0.606061	0.00227193	0.0261089
scaffold1880|size62396:58001-59000	CG	0.106061	1	4.67707e-06	0.000181977
scaffold18810|size1473:1001-2000	CG	0	0.8	9.1296e-08	6.62351e-06
scaffold18812|size1472:1001-2000	CG	0.699301	0	9.69668e-19	8.43454e-16
scaffold18824|size1462:1-1000	CG	0.964912	0.398734	0.00157559	0.0198428
scaffold18836|size1453:1-1000	CG	0.389222	0.111765	3.50017e-07	2.09781e-05
scaffold1885|size62302:26001-27000	CG	0	0.6	0.00228546	0.0262367
scaffold1885|size62302:29001-30000	CG	0	0.531915	5.87595e-08	4.52912e-06
scaffold1885|size62302:31001-32000	CG	0.21875	0.519553	1.48526e-06	6.99199e-05
scaffold18851|size1447:1001-2000	CG	0.16129	0.723404	0.000139994	0.00294708
scaffold18852|size1447:1001-2000	CG	0.0967742	0.619048	0.00108008	0.0148965
scaffold18875|size1439:1001-2000	CG	1	0	0.0020287	0.0239819
scaffold1888|size78455:12001-13000	CG	0.811364	0.584821	0.00180933	0.0220236
scaffold1889|size62183:14001-15000	CG	0.950178	0.654804	0.00183785	0.022294
scaffold1889|size62183:29001-30000	CG	0.316547	0.726457	3.50798e-06	0.000142846
scaffold18896|size1429:1001-2000	CG	0.434783	0.0810811	0.000306833	0.00552476
scaffold189|size128778:115001-116000	CG	0.8125	0.431034	0.00163036	0.0203521
scaffold189|size128778:120001-121000	CG	0.941176	0.205128	0.00414362	0.0408047
scaffold1890|size62149:8001-9000	CG	0.30719	0.0113636	0.000698811	0.0106455
scaffold18908|size1424:1-1000	CG	0.281818	0.716667	0.00424562	0.0415846
scaffold1891|size62137:22001-23000	CG	0.43379	0.824427	2.38481e-08	2.0744e-06
scaffold1892|size62080:33001-34000	CG	0.104563	0.332039	7.42297e-13	2.18133e-10
scaffold1895|size62043:22001-23000	CG	0.626087	0.0493827	6.8847e-11	1.23522e-08
scaffold1896|size62027:15001-16000	CG	0.253333	0.522222	0.00143677	0.0184952
scaffold1897|size62025:16001-17000	CG	0.0204082	0.866667	0.00055792	0.00892473
scaffold1897|size62025:21001-22000	CG	0.491686	0.287758	1.82759e-06	8.32788e-05
scaffold1897|size62025:32001-33000	CG	0.273852	0.546218	1.03404e-08	1.00996e-06
scaffold1897|size62025:42001-43000	CG	0	0.489712	1.47016e-26	4.88503e-23
scaffold18979|size1383:1-1000	CG	0.356877	0.60166	0.000117158	0.00254738
scaffold1898|size97506:10001-11000	CG	0.27972	0.573171	0.00192309	0.0230473
scaffold1898|size97506:47001-48000	CG	0.215054	0.540741	0.00423953	0.0415399
scaffold1898|size97506:66001-67000	CG	0.0793651	0.568966	0.000658086	0.0101616
scaffold1898|size97506:80001-81000	CG	0.436893	0.673267	0.000111701	0.00244827
scaffold19|size191922:110001-111000	CG	0.104478	0.40201	4.68997e-08	3.72461e-06
scaffold19|size191922:174001-175000	CG	0.310345	0.04	2.37037e-05	0.000693084
scaffold19|size191922:183001-184000	CG	0.369928	0.615873	0.000106123	0.002348
scaffold19|size191922:67001-68000	CG	0.222222	0	3.35808e-05	0.000921248
scaffold19|size191922:83001-84000	CG	0.151515	0.47651	9.49468e-05	0.00214413
scaffold190|size128680:14001-15000	CG	0.373239	0.0643087	9.81512e-09	9.67185e-07
scaffold190|size128680:35001-36000	CG	0.455782	0.743421	0.00388958	0.0389213
scaffold190|size128680:38001-39000	CG	0.0666667	0.341137	6.62935e-20	7.294e-17
scaffold1900|size61957:19001-20000	CG	0.0707965	0.505376	0.00286432	0.0310522
scaffold1901|size61950:17001-18000	CG	0.116751	0.44868	0.000437063	0.00735846
scaffold1901|size61950:35001-36000	CG	0.864706	0.593533	0.00470479	0.0448795
scaffold1903|size61942:28001-29000	CG	0.173759	0.554502	2.93205e-16	1.78435e-13
scaffold1903|size61942:9001-10000	CG	0.4	0.971751	1.35113e-05	0.000436298
scaffold19051|size1356:1-1000	CG	0.409091	0.648402	0.00331057	0.0346444
scaffold1906|size61932:26001-27000	CG	0.760714	0.457447	0.00163904	0.0204113
scaffold1906|size61932:45001-46000	CG	0.474227	0.201754	0.000557861	0.00892473
scaffold1907|size61930:60001-61000	CG	0.980057	0.550432	2.89219e-07	1.78759e-05
scaffold1908|size61920:25001-26000	CG	0.44523	0.00645161	2.68198e-05	0.000766525
scaffold1909|size61897:35001-36000	CG	0.166282	0.493482	1.47308e-14	6.38997e-12
scaffold191|size128527:67001-68000	CG	0.633613	0.234973	1.36471e-08	1.28241e-06
scaffold1915|size61782:1001-2000	CG	0.436364	0	0.000664084	0.0102357
scaffold1915|size61782:26001-27000	CG	0.67623	0.407843	0.0011052	0.0151684
scaffold1915|size61782:51001-52000	CG	0.541667	0.0337079	0.000313824	0.00562442
scaffold1915|size61782:57001-58000	CG	0.808	0.418605	0.000914099	0.0130943
scaffold1916|size61767:15001-16000	CG	0.595745	0.210227	1.52486e-05	0.000482919
scaffold1916|size61767:39001-40000	CG	0.868421	0.274194	0.0039927	0.0396974
scaffold1918|size112983:48001-49000	CG	0.555556	0.104651	9.17834e-09	9.14197e-07
scaffold1918|size112983:7001-8000	CG	0.545455	0	1.64255e-05	0.000512171
scaffold1918|size112983:9001-10000	CG	0	0.3125	0.0034528	0.0356826
scaffold1918|size112983:91001-92000	CG	0	0.758065	3.47683e-05	0.000949124
scaffold1919|size108436:102001-103000	CG	0.828571	0.257576	0.00107489	0.0148379
scaffold1919|size108436:103001-104000	CG	0.35	0.857143	0.00234741	0.0267744
scaffold192|size128379:64001-65000	CG	0.510204	0	8.96928e-11	1.56036e-08
scaffold1921|size61680:41001-42000	CG	0.357686	0.609037	5.97842e-07	3.25016e-05
scaffold193|size128230:77001-78000	CG	0.7	0	8.31931e-05	0.00192528
scaffold1931|size61496:36001-37000	CG	0.684211	0.175573	0.000365056	0.00636947
scaffold1932|size61480:51001-52000	CG	0.536585	0.157895	4.97901e-07	2.79746e-05
scaffold1933|size61480:14001-15000	CG	0.376623	0.117647	0.000523481	0.0084775
scaffold1934|size61465:27001-28000	CG	0.0230769	1	1.93236e-08	1.73535e-06
scaffold1934|size61465:37001-38000	CG	0.625	0.197531	0.00292095	0.0315146
scaffold1937|size69535:17001-18000	CG	0.356589	0.700483	0.000957669	0.0135629
scaffold1937|size69535:44001-45000	CG	0	0.261538	0.000242204	0.00457371
scaffold1937|size69535:51001-52000	CG	0.137931	0.434783	0.00138544	0.0179895
scaffold1937|size69535:65001-66000	CG	0.140741	0.733333	0.00144184	0.0185422
scaffold19371|size1250:1-1000	CG	0.754098	0	0.0011696	0.0158225
scaffold19378|size1248:1001-2000	CG	1	0	4.32026e-05	0.00113105
scaffold1938|size61348:11001-12000	CG	0.3	0.0507614	2.31193e-08	2.02891e-06
scaffold1938|size61348:16001-17000	CG	0.772358	0	0.000141068	0.00296444
scaffold1940|size61342:21001-22000	CG	0.727273	0	0.00352813	0.0362745
scaffold1941|size61338:19001-20000	CG	0.692208	0.283208	6.59817e-22	1.08536e-18
scaffold1941|size61338:51001-52000	CG	0.00694444	0.256329	1.0274e-05	0.000350065
scaffold1942|size61316:9001-10000	CG	0.0896552	0.565217	0.00256823	0.0286191
scaffold1943|size61308:55001-56000	CG	0.349666	0.679412	1.3801e-05	0.000444039
scaffold1944|size61295:26001-27000	CG	0	0.274194	0.000287258	0.00524516
scaffold1944|size61295:7001-8000	CG	0.31	0.0664452	3.35117e-12	8.47428e-10
scaffold1948|size61223:13001-14000	CG	0.121951	0.607843	0.00342461	0.0354869
scaffold19484|size1220:1-1000	CG	0.504854	0.117647	0.000196974	0.00388843
scaffold1949|size61217:29001-30000	CG	0.0463415	0.595687	2.9809e-40	2.87765e-36
scaffold195|size176305:105001-106000	CG	0.298578	0.54	0.000420077	0.00713101
scaffold195|size176305:17001-18000	CG	0	0.846442	7.89113e-05	0.00184729
scaffold1953|size61158:27001-28000	CG	0.581152	0.34375	0.00526585	0.0487384
scaffold19571|size1199:1-1000	CG	0.327586	0.972835	4.13098e-24	1.03391e-20
scaffold1959|size78578:3001-4000	CG	0.418103	0.728745	0.000894852	0.0128942
scaffold1959|size78578:45001-46000	CG	0.324675	0.761905	0.00455461	0.0438234
scaffold1959|size78578:61001-62000	CG	0.578125	0.291525	0.00154966	0.0196045
scaffold1959|size78578:77001-78000	CG	0.320856	0.80531	0.000243042	0.00458641
scaffold196|size127938:43001-44000	CG	0.127737	0.410526	1.30112e-06	6.25303e-05
scaffold196|size127938:46001-47000	CG	0.445693	0.742188	0.00118128	0.0159467
scaffold1961|size60980:29001-30000	CG	0.212121	0.545455	0.000150972	0.00313334
scaffold1962|size60964:21001-22000	CG	0.483871	0.842857	0.00205272	0.0241784
scaffold1962|size60964:40001-41000	CG	0.658333	0.365	2.00825e-05	0.00060356
scaffold19635|size1186:1-1000	CG	0.95671	0.643678	0.00366435	0.037308
scaffold1965|size85378:67001-68000	CG	0.621849	0	0.000137016	0.00290057
scaffold1965|size85378:72001-73000	CG	0.176744	0.720238	2.09275e-12	5.63514e-10
scaffold1966|size90956:46001-47000	CG	1	0.180556	0.00393379	0.0392527
scaffold1966|size90956:58001-59000	CG	0	0.529801	0.000129642	0.00277202
scaffold19662|size1181:1001-2000	CG	0	1	2.63869e-06	0.000113016
scaffold19679|size1178:1-1000	CG	0.22644	0.578764	9.64766e-20	1.02092e-16
scaffold197|size127808:23001-24000	CG	0.522727	0.319403	0.00499755	0.0469248
scaffold1970|size60859:5001-6000	CG	0.326087	0.0789474	3.04009e-07	1.86444e-05
scaffold1971|size84972:14001-15000	CG	0.13245	0.486034	0.000182158	0.0036515
scaffold1977|size60731:40001-41000	CG	0.480519	0.0340136	5.0462e-06	0.000193784
scaffold1978|size60730:21001-22000	CG	0.0694444	0.481481	4.55093e-08	3.62458e-06
scaffold1978|size60730:6001-7000	CG	0.258503	0.558376	0.00299421	0.0321332
scaffold1979|size60719:56001-57000	CG	0.748663	0.346749	0.000282897	0.00517908
scaffold198|size127528:61001-62000	CG	0	1	0.000855262	0.0124533
scaffold1980|size72260:14001-15000	CG	0.729282	0.446394	0.000189307	0.00376347
scaffold1981|size73643:14001-15000	CG	0.110169	0.439024	0.000689667	0.0105405
scaffold19824|size1148:1-1000	CG	0.69802	0.984615	0.00375506	0.0379835
scaffold1990|size60483:15001-16000	CG	0.416021	0.631868	0.000647528	0.0100326
scaffold1991|size60464:39001-40000	CG	0.663957	0.345196	0.000373792	0.0064944
scaffold1991|size60464:4001-5000	CG	0.755102	0.491758	0.00235757	0.0268571
scaffold1991|size60464:42001-43000	CG	0.155963	0.447514	0.00151215	0.0192438
scaffold1991|size60464:52001-53000	CG	0.866962	0.54902	9.52895e-06	0.00032927
scaffold1992|size60460:53001-54000	CG	0.837037	0.40678	0.00066543	0.0102479
scaffold19926|size1131:1-1000	CG	0.358491	0	1.87387e-07	1.22955e-05
scaffold1993|size60452:26001-27000	CG	0.959459	0.296	6.29785e-06	0.000233501
scaffold19938|size1130:1-1000	CG	0	0.875	0.00211226	0.0247022
scaffold19944|size1129:1-1000	CG	0	0.272727	1.0256e-07	7.30983e-06
scaffold1996|size60388:22001-23000	CG	0.003003	0.29979	5.31069e-15	2.49947e-12
scaffold1999|size60295:28001-29000	CG	0.590909	0.345912	0.00169353	0.0209486
scaffold2|size272527:73001-74000	CG	0.418824	0.654237	0.000170968	0.00346734
scaffold20|size190586:151001-152000	CG	0.827586	0.392473	0.00442557	0.0428478
scaffold20|size190586:83001-84000	CG	0.10989	0.435233	2.95827e-07	1.82031e-05
scaffold200|size127478:68001-69000	CG	0.100877	0.410658	1.22114e-08	1.16329e-06
scaffold200|size127478:79001-80000	CG	0.488	0.185567	0.000497742	0.00813681
scaffold2000|size60287:54001-55000	CG	0.712934	0.478673	0.00376022	0.0380184
scaffold20005|size1119:1-1000	CG	0.156522	0.588235	0.00256961	0.0286268
scaffold2002|size60266:6001-7000	CG	0.225962	0.73607	2.30689e-13	7.86992e-11
scaffold2004|size60253:19001-20000	CG	0.851852	0.231405	0.00207128	0.0243489
scaffold2004|size60253:20001-21000	CG	0.46798	0.723176	0.000432983	0.0073016
scaffold2006|size60199:43001-44000	CG	0.465116	0.187097	0.000221787	0.00426575
scaffold2006|size60199:44001-45000	CG	0.628834	0.37037	0.000228879	0.00437188
scaffold2007|size60193:18001-19000	CG	0.313253	0.556604	0.00458742	0.0440523
scaffold2008|size60184:51001-52000	CG	0.116667	0.584416	0.00123149	0.016476
scaffold2009|size60184:43001-44000	CG	0.0555556	0.78392	0.000109297	0.00240605
scaffold201|size127354:111001-112000	CG	0.0294118	0.368421	0.00103561	0.0144016
scaffold2011|size60159:17001-18000	CG	0.262673	0.51068	4.3717e-07	2.52104e-05
scaffold2011|size60159:26001-27000	CG	0.578261	0.346056	0.000233331	0.00443845
scaffold2012|size67982:67001-68000	CG	0.714286	0.456989	0.000188619	0.00375247
scaffold2014|size60148:33001-34000	CG	0.631579	0.088993	2.24257e-09	2.69984e-07
scaffold20158|size1096:1-1000	CG	0.271084	0.683502	4.74081e-07	2.6946e-05
scaffold2016|size60066:20001-21000	CG	0.0925267	0.329412	2.97706e-05	0.000835482
scaffold2016|size60066:52001-53000	CG	0.207921	0.45	0.000831514	0.0122092
scaffold2016|size60066:53001-54000	CG	0.630952	0.234899	0.00158532	0.0199306
scaffold2019|size60021:18001-19000	CG	0.273973	0.48048	0.00111717	0.0152799
scaffold202|size155528:118001-119000	CG	0.448916	0.701906	0.000338989	0.00598758
scaffold202|size155528:74001-75000	CG	0.609195	0	0.00200254	0.0237541
scaffold2020|size118598:76001-77000	CG	0.537143	0.962366	0.00241888	0.02734
scaffold2021|size59993:48001-49000	CG	0.285714	0	1.91517e-05	0.000581477
scaffold2022|size100169:43001-44000	CG	0	0.330986	7.13856e-06	0.000258781
scaffold2023|size85364:44001-45000	CG	0.958678	0.628755	0.000532697	0.00860425
scaffold20239|size1087:1-1000	CG	0.918269	0.221154	0.00156317	0.0197208
scaffold20275|size1082:1-1000	CG	0.324468	0.853211	0.000223179	0.00428705
scaffold2028|size59874:51001-52000	CG	0	0.541667	0.00481765	0.045651
scaffold20309|size1079:1-1000	CG	0.326531	0.981818	4.18584e-05	0.00110281
scaffold2034|size87192:20001-21000	CG	0.142424	0.88716	1.17106e-13	4.26662e-11
scaffold2036|size59793:48001-49000	CG	0.913386	0.22	2.84833e-09	3.31385e-07
scaffold2037|size117770:28001-29000	CG	0.888298	0.330189	0.0034848	0.0359246
scaffold2037|size117770:31001-32000	CG	0.413043	0.88535	0.00104278	0.0144806
scaffold2039|size111707:45001-46000	CG	0.123145	0.657331	2.31324e-39	1.9216e-35
scaffold2040|size85241:58001-59000	CG	0.43771	0.137339	3.21571e-08	2.67682e-06
scaffold2041|size59752:36001-37000	CG	0.65	0.164557	1.12713e-06	5.54682e-05
scaffold2041|size59752:45001-46000	CG	0.404255	0.159763	0.0025609	0.0285662
scaffold2041|size59752:46001-47000	CG	0.79661	0.429787	0.000644909	0.0099995
scaffold2046|size59631:13001-14000	CG	0.421875	0.124051	6.49725e-13	1.94145e-10
scaffold2049|size59585:13001-14000	CG	0.884752	0.518152	2.8498e-06	0.000120689
scaffold2049|size59585:18001-19000	CG	0.666667	0	0.00151516	0.0192747
scaffold2049|size59585:4001-5000	CG	0.490566	0.234783	0.000653261	0.0101082
scaffold2050|size59563:46001-47000	CG	0.261954	0.474265	1.72275e-06	7.93062e-05
scaffold2051|size59553:37001-38000	CG	0.552083	0.121622	1.03088e-07	7.33803e-06
scaffold2051|size59553:40001-41000	CG	0.572178	0.238304	8.01931e-08	5.92142e-06
scaffold2052|size78192:20001-21000	CG	0.37931	0.602978	0.000157806	0.00324557
scaffold2054|size59523:56001-57000	CG	0.644231	0	7.67261e-06	0.000274902
scaffold2058|size59462:55001-56000	CG	0	0.619565	8.70553e-06	0.000305519
scaffold2059|size59450:37001-38000	CG	0.0153846	0.225352	0.00458788	0.0440542
scaffold206|size155882:106001-107000	CG	0.441781	0.672897	0.00232614	0.0265847
scaffold2060|size59450:24001-25000	CG	0.252212	0.807947	6.71522e-08	5.05739e-06
scaffold20602|size1045:1-1000	CG	0	0.495968	0.000477191	0.00787837
scaffold2061|size59436:36001-37000	CG	0.566038	0.212766	0.000556657	0.00891226
scaffold2065|size59339:9001-10000	CG	0.510417	0.204678	0.0037248	0.0377614
scaffold2066|size71577:24001-25000	CG	0.480969	0.208238	6.90584e-06	0.000251773
scaffold2067|size59305:2001-3000	CG	0.519481	0	0.00385203	0.0386434
scaffold2067|size59305:46001-47000	CG	0.371237	0.765957	3.12443e-06	0.00012987
scaffold2069|size59282:29001-30000	CG	0.400794	0.0405405	1.44073e-06	6.80513e-05
scaffold207|size126597:102001-103000	CG	0.195266	0.431111	0.0015629	0.019719
scaffold207|size126597:124001-125000	CG	0.606061	1	0.00115868	0.0157119
scaffold207|size126597:83001-84000	CG	0.217822	0.614035	0.000673499	0.0103501
scaffold2070|size71464:18001-19000	CG	0.256173	0.483871	9.62459e-06	0.000332022
scaffold20736|size1031:1-1000	CG	0.777778	0.145038	3.9709e-08	3.22287e-06
scaffold2074|size59211:9001-10000	CG	0.574627	0.168067	0.000363899	0.00635329
scaffold2077|size59150:55001-56000	CG	0.337662	0.919192	3.82034e-05	0.00102158
scaffold2079|size70119:8001-9000	CG	0.218487	0.617188	0.000470416	0.00778741
scaffold208|size126583:59001-60000	CG	0.168675	0.451613	0.000160192	0.00328609
scaffold2081|size59098:1001-2000	CG	0.0315789	0.5	0.000136304	0.00288955
scaffold2081|size59098:40001-41000	CG	0.625551	0.28	7.90243e-06	0.000281738
scaffold2082|size59095:30001-31000	CG	0.445513	0.199634	9.44171e-07	4.76499e-05
scaffold2083|size106783:58001-59000	CG	0	0.593886	0.00081105	0.0119637
scaffold20847|size1020:1-1000	CG	0.0294118	0.342342	0.00221634	0.0256261
scaffold2087|size82104:14001-15000	CG	0.482456	0.193333	0.000319521	0.00570376
scaffold2088|size58997:15001-16000	CG	0.896277	0.641873	0.00271268	0.0298182
scaffold2088|size58997:5001-6000	CG	0.215686	0.558824	0.00266755	0.0294579
scaffold2088|size58997:6001-7000	CG	0.589372	0.331606	0.00220028	0.0254864
scaffold2088|size58997:8001-9000	CG	0.596552	0.335443	0.00186643	0.0225452
scaffold2089|size58993:14001-15000	CG	0.526316	0.264563	1.73872e-06	7.9975e-05
scaffold209|size126240:90001-91000	CG	0.523529	0.927894	9.73001e-06	0.000334548
scaffold2090|size100090:84001-85000	CG	0.28733	0.893204	2.44666e-20	2.94555e-17
scaffold20904|size1013:1-1000	CG	0.048951	0.295337	1.85952e-05	0.000567903
scaffold2091|size58957:12001-13000	CG	0.329949	0.697183	8.21098e-05	0.00190446
scaffold2091|size58957:31001-32000	CG	0.93299	0.620818	0.0049571	0.0466764
scaffold2092|size58957:31001-32000	CG	0.471545	0.755294	0.00131547	0.0173001
scaffold2093|size58942:56001-57000	CG	0.718579	0.480556	0.00108642	0.0149656
scaffold2094|size58929:34001-35000	CG	0.634581	0.357947	4.38759e-08	3.51301e-06
scaffold2094|size58929:39001-40000	CG	0.357143	0.651724	1.12244e-05	0.000375516
scaffold20944|size1009:1-1000	CG	0.390244	0	6.05514e-05	0.00148926
scaffold2096|size96411:59001-60000	CG	0.321212	0.0903427	1.21795e-07	8.4649e-06
scaffold20963|size1008:1-1000	CG	0.940741	0.25	1.61264e-11	3.49313e-09
scaffold2097|size86208:34001-35000	CG	0.456522	0.140777	3.99772e-07	2.33536e-05
scaffold2098|size58906:52001-53000	CG	0.102625	0.442596	4.54494e-11	8.60014e-09
scaffold21|size189095:183001-184000	CG	0.470085	0.260664	0.00083077	0.0121996
scaffold210|size126113:65001-66000	CG	0.171975	0.688017	1.22324e-17	9.40871e-15
scaffold2101|size58874:53001-54000	CG	0.690323	0.392683	0.000302366	0.00546893
scaffold2102|size58871:58001-59000	CG	0.955556	0	0.00465049	0.0444934
scaffold2106|size58804:9001-10000	CG	0.581132	0.356818	0.00167274	0.0207347
scaffold2107|size76302:3001-4000	CG	0.280702	0	0.0017336	0.0213173
scaffold2107|size76302:33001-34000	CG	0.706667	0.179775	7.12962e-05	0.00170115
scaffold211|size174006:66001-67000	CG	0.358974	0	1.86862e-05	0.000569948
scaffold211|size174006:71001-72000	CG	0.537791	0.132075	3.08628e-06	0.000128638
scaffold2110|size58730:2001-3000	CG	0.511765	0.207921	0.000708973	0.0107629
scaffold2112|size58702:46001-47000	CG	0.25	0.543814	7.73417e-08	5.72359e-06
scaffold2114|size58689:1-1000	CG	0.718391	0.5	0.000129988	0.00277728
scaffold2117|size92862:36001-37000	CG	0.0148148	0.416667	0.000157801	0.00324557
scaffold2118|size58658:13001-14000	CG	0.290541	0.660839	2.14854e-07	1.38894e-05
scaffold2119|size58622:24001-25000	CG	0.85	0.0526316	3.3e-06	0.000136044
scaffold2119|size58622:28001-29000	CG	0	0.794872	0.00208354	0.0244558
scaffold2119|size58622:47001-48000	CG	0	0.313253	0.00475364	0.0452303
scaffold212|size125885:42001-43000	CG	0.722222	0.0555556	2.69983e-05	0.000770435
scaffold2120|size58599:23001-24000	CG	0.153571	0.398374	1.14939e-06	5.63632e-05
scaffold2120|size58599:24001-25000	CG	0.238908	0.505495	1.29555e-05	0.000421299
scaffold2122|size58540:11001-12000	CG	0.142045	0.518987	0.000317777	0.00567996
scaffold2124|size58488:14001-15000	CG	0.655629	0.366071	0.00115235	0.0156439
scaffold2125|size58468:38001-39000	CG	0.2	0.635007	4.54323e-09	4.92908e-07
scaffold2127|size106975:51001-52000	CG	0.181609	0.40483	4.33229e-09	4.72906e-07
scaffold2131|size79407:37001-38000	CG	0.346939	0.635514	0.00233858	0.0266945
scaffold2131|size79407:65001-66000	CG	0.875	0.123288	0.000146765	0.00306285
scaffold2133|size58394:42001-43000	CG	0	1	0.00240042	0.0272037
scaffold2133|size58394:57001-58000	CG	0.130233	0.524324	7.03744e-07	3.73816e-05
scaffold2135|size58376:46001-47000	CG	0.217391	0	0.000202879	0.00397432
scaffold2136|size58370:57001-58000	CG	0.274809	0.525773	0.000203541	0.0039854
scaffold2144|size58242:12001-13000	CG	0.530928	0.138298	0.00449384	0.0433592
scaffold2144|size58242:31001-32000	CG	0.331522	0.623693	0.000229017	0.0043734
scaffold2145|size66284:20001-21000	CG	0.00917431	0.245283	1.14462e-05	0.000381171
scaffold2147|size58208:14001-15000	CG	0.88189	0.328125	0.0040014	0.0397625
scaffold2147|size58208:20001-21000	CG	0.105882	0.578947	5.20969e-06	0.000199065
scaffold2148|size97311:25001-26000	CG	0	0.232975	6.01862e-15	2.80878e-12
scaffold2148|size97311:36001-37000	CG	0.260355	0.00877193	9.18574e-06	0.000319738
scaffold2148|size97311:64001-65000	CG	0.436364	0.136364	0.000762791	0.0113934
scaffold2148|size97311:87001-88000	CG	0.355469	0.145749	0.000263268	0.00489088
scaffold2148|size97311:9001-10000	CG	0.328947	0.873134	0.00291189	0.0314407
scaffold215|size133541:88001-89000	CG	0.691436	0.449843	2.72625e-05	0.000776507
scaffold2153|size58142:53001-54000	CG	0.122449	0.535088	0.000125242	0.00269283
scaffold2154|size58138:36001-37000	CG	0.478405	0.208877	2.23757e-07	1.43754e-05
scaffold2155|size58128:23001-24000	CG	0.313333	0.655172	0.000630267	0.00981736
scaffold2156|size58104:17001-18000	CG	0.6	0.252492	0.000175176	0.00353628
scaffold2158|size58090:18001-19000	CG	0.105769	0.736	0.00440144	0.0426833
scaffold216|size125135:44001-45000	CG	0.00473934	0.263305	3.19177e-10	4.84272e-08
scaffold2162|size58002:3001-4000	CG	0.704762	0.242991	0.000636004	0.00989188
scaffold2165|size57952:26001-27000	CG	0.692308	0.131579	7.69521e-05	0.00181293
scaffold2167|size57926:18001-19000	CG	0.621753	0.824484	0.000702833	0.0106969
scaffold2167|size57926:19001-20000	CG	1	0.370079	0.000563845	0.00899785
scaffold2167|size57926:52001-53000	CG	0.5	0.236301	0.000196249	0.00387828
scaffold2168|size57924:50001-51000	CG	0.40367	0.699659	0.0023587	0.0268665
scaffold2169|size69947:13001-14000	CG	0.55	0.873786	0.00375625	0.0379922
scaffold217|size125111:17001-18000	CG	0.387665	0.748792	0.000502068	0.00819542
scaffold217|size125111:67001-68000	CG	0.7625	0.483871	0.00401001	0.0398151
scaffold2172|size57838:23001-24000	CG	0.765343	0.484375	0.00426648	0.0417205
scaffold2173|size57833:36001-37000	CG	0.540201	0.892308	6.13469e-05	0.0015053
scaffold2174|size71646:44001-45000	CG	0.810811	0.269663	0.00436347	0.0423992
scaffold2174|size71646:51001-52000	CG	0.262295	0	0.000297902	0.00540619
scaffold2174|size71646:65001-66000	CG	0.306397	0.657754	0.000155046	0.0031995
scaffold2175|size57799:56001-57000	CG	0.8	0.5625	0.000692825	0.0105734
scaffold2178|size79470:36001-37000	CG	0.387387	0.597321	7.1155e-07	3.76605e-05
scaffold2178|size79470:43001-44000	CG	1	0.412371	0.00146995	0.0188162
scaffold2178|size79470:69001-70000	CG	0.65458	0.355769	0.000140401	0.00295402
scaffold2179|size65155:25001-26000	CG	0.349057	0.849711	0.000240844	0.00455165
scaffold2179|size65155:47001-48000	CG	0.644898	0.392781	0.000400791	0.00686394
scaffold2181|size57757:26001-27000	CG	0.348739	0.0885417	4.12079e-05	0.00108861
scaffold2181|size57757:33001-34000	CG	0.157895	0.532	1.42726e-10	2.36636e-08
scaffold2183|size57719:12001-13000	CG	0.456853	0.681818	0.000233193	0.00443633
scaffold2184|size57691:16001-17000	CG	0	0.271429	0.00103939	0.0144433
scaffold2187|size110864:1001-2000	CG	0.582609	0.359629	5.17065e-05	0.00131252
scaffold2187|size110864:103001-104000	CG	0.010989	0.484536	1.88044e-08	1.69776e-06
scaffold2187|size110864:15001-16000	CG	0.874074	0.391892	0.00250823	0.0280998
scaffold2187|size110864:40001-41000	CG	0.101449	0.443662	1.74549e-08	1.5925e-06
scaffold2189|size57628:4001-5000	CG	0.4	0.804196	0.00304127	0.0325207
scaffold219|size194284:115001-116000	CG	0.23913	0.642424	0.0008134	0.011992
scaffold219|size194284:172001-173000	CG	0.225806	0.52	0.00159893	0.0200577
scaffold219|size194284:186001-187000	CG	0.180645	0.504673	0.00431106	0.0420302
scaffold219|size194284:86001-87000	CG	0.172093	0.734579	3.22528e-06	0.000133561
scaffold2192|size57602:52001-53000	CG	0.702703	0	0.000689908	0.0105405
scaffold2193|size57582:14001-15000	CG	0.604396	0.40249	0.00160442	0.020109
scaffold2198|size57547:9001-10000	CG	0.038961	0.39899	1.26737e-11	2.8263e-09
scaffold2199|size57546:18001-19000	CG	0.462475	0.198165	2.18325e-10	3.47319e-08
scaffold2199|size57546:34001-35000	CG	0.025	0.244444	1.51336e-07	1.0171e-05
scaffold2199|size57546:43001-44000	CG	0.255061	0.634234	2.07226e-05	0.000619437
scaffold22|size200068:195001-196000	CG	0.54902	0.329114	0.00242497	0.0273928
scaffold220|size124608:32001-33000	CG	0.430108	0.818681	0.000139675	0.00294262
scaffold2200|size57544:26001-27000	CG	0	0.315315	7.67697e-15	3.51362e-12
scaffold2200|size57544:37001-38000	CG	0.0398773	0.420382	6.52502e-22	1.08406e-18
scaffold2201|size57538:36001-37000	CG	0.67623	0.0965909	2.33013e-24	6.04883e-21
scaffold2203|size92634:36001-37000	CG	0.556098	0.307339	0.000378582	0.00656137
scaffold2203|size92634:40001-41000	CG	0.676471	0.176471	0.00361352	0.0369324
scaffold2203|size92634:4001-5000	CG	0.240964	0.713675	5.49121e-05	0.00137623
scaffold2203|size92634:49001-50000	CG	0.25	0.00645161	1.30097e-16	8.34522e-14
scaffold2203|size92634:53001-54000	CG	0.44636	0.233333	8.81766e-07	4.49926e-05
scaffold2205|size57434:33001-34000	CG	0.226481	0.5053	2.9617e-06	0.000124571
scaffold221|size124561:31001-32000	CG	0.647826	0.930233	0.00014949	0.00310956
scaffold2210|size57370:31001-32000	CG	0.0349345	0.404891	2.61181e-05	0.000749955
scaffold2211|size57368:19001-20000	CG	0.581395	0.15625	0.000138077	0.00291598
scaffold2213|size57342:30001-31000	CG	0.115556	0.411765	3.65701e-05	0.000987441
scaffold2213|size57342:34001-35000	CG	0.247649	0.559585	2.66691e-05	0.000763006
scaffold2213|size57342:42001-43000	CG	0.559783	0.861413	0.00130712	0.0172229
scaffold2214|size68091:20001-21000	CG	0.465839	0.717742	0.00468794	0.0447615
scaffold2216|size57323:43001-44000	CG	0.588477	0.20098	3.83738e-12	9.64507e-10
scaffold2216|size57323:55001-56000	CG	0.724638	0.386207	0.00332729	0.0347712
scaffold222|size154984:88001-89000	CG	0.376494	0.0873016	6.55654e-24	1.53422e-20
scaffold2220|size57304:7001-8000	CG	0.015748	0.254753	8.45931e-17	5.64426e-14
scaffold2224|size57193:31001-32000	CG	0.321429	0.0718563	4.16887e-08	3.36546e-06
scaffold2225|size93284:4001-5000	CG	0.479508	0.184426	1.57292e-05	0.000495343
scaffold2229|size68723:13001-14000	CG	0.268421	0.516779	0.00187375	0.0226053
scaffold223|size227332:133001-134000	CG	0.141667	0.810945	0.00158855	0.0199649
scaffold223|size227332:180001-181000	CG	0.223301	0.439589	7.50554e-06	0.000269789
scaffold223|size227332:197001-198000	CG	0	0.494048	0.00234713	0.0267731
scaffold223|size227332:207001-208000	CG	0.354369	0.110132	4.10627e-07	2.39121e-05
scaffold223|size227332:210001-211000	CG	0.016129	0.293333	4.22763e-06	0.000167431
scaffold223|size227332:211001-212000	CG	0	0.61326	0.000325468	0.00578939
scaffold223|size227332:48001-49000	CG	0.04	0.382353	0.00026461	0.00490866
scaffold223|size227332:79001-80000	CG	0.340858	0.864943	5.44334e-07	3.01913e-05
scaffold2230|size57094:31001-32000	CG	0.233735	0.438095	2.95144e-07	1.81678e-05
scaffold2230|size57094:47001-48000	CG	0.803987	0.529801	0.00312466	0.0332008
scaffold2231|size57074:1001-2000	CG	0.362069	0.717647	0.00226086	0.0260175
scaffold2231|size57074:12001-13000	CG	0.390728	0.150538	7.98584e-05	0.00186343
scaffold2235|size68919:29001-30000	CG	0.751092	0.457746	0.00214241	0.0249659
scaffold224|size130432:123001-124000	CG	0.0989011	0.878788	8.84227e-05	0.00202236
scaffold2241|size57005:14001-15000	CG	0.37788	0.593043	0.000929713	0.0132517
scaffold2241|size57005:52001-53000	CG	0.448276	0.090604	5.68691e-06	0.000214099
scaffold2248|size56828:3001-4000	CG	0.107784	0.471338	3.76637e-08	3.07943e-06
scaffold2251|size56798:25001-26000	CG	0.301639	0.552716	6.87563e-05	0.00165026
scaffold2251|size56798:52001-53000	CG	0.605634	0.162791	0.00138335	0.0179736
scaffold2253|size69425:33001-34000	CG	0.264	0.733871	0.000561978	0.0089741
scaffold2255|size88788:57001-58000	CG	0.56621	0.302326	0.000277608	0.0051025
scaffold2255|size88788:73001-74000	CG	0.285714	0.0612245	0.000337947	0.00597363
scaffold2257|size72562:59001-60000	CG	0.365269	0.0828402	1.11131e-05	0.000372467
scaffold2258|size56692:12001-13000	CG	0	0.40678	1.217e-10	2.0674e-08
scaffold2259|size68163:61001-62000	CG	0.383178	0.0786164	4.63868e-08	3.68564e-06
scaffold226|size161110:16001-17000	CG	0.375796	0.0755814	4.51198e-06	0.000176713
scaffold226|size161110:32001-33000	CG	0.768657	0.317204	0.000310369	0.00557453
scaffold2260|size76545:31001-32000	CG	0.84375	0.266667	0.0011047	0.0151656
scaffold2260|size76545:35001-36000	CG	0.151807	0.395131	1.28564e-09	1.64051e-07
scaffold2260|size76545:62001-63000	CG	0.443709	0.175758	0.00302653	0.0324011
scaffold2264|size56639:38001-39000	CG	0.481481	0.057971	0.000319435	0.00570345
scaffold2265|size56638:13001-14000	CG	1	0	0.000446004	0.00747642
scaffold2267|size56617:36001-37000	CG	0.66129	0.1	0.00291536	0.0314679
scaffold2269|size56578:55001-56000	CG	0.820353	0.375439	6.98044e-10	9.52154e-08
scaffold2270|size100666:54001-55000	CG	0.612022	0.399038	0.00401663	0.0398495
scaffold2270|size100666:58001-59000	CG	0	0.384615	4.51404e-08	3.60037e-06
scaffold2276|size56474:51001-52000	CG	0.38342	0	3.84517e-06	0.000154719
scaffold2277|size56472:45001-46000	CG	0.245455	0	0.000109286	0.00240605
scaffold2279|size56428:5001-6000	CG	0.154206	0.513846	0.000112995	0.00247207
scaffold228|size122622:41001-42000	CG	0.566514	0.337995	3.51942e-05	0.000958231
scaffold2280|size56380:29001-30000	CG	0.364583	0.0285714	0.000316445	0.00566224
scaffold2280|size56380:54001-55000	CG	0.822193	0.5	0.00445101	0.0430378
scaffold2283|size111738:30001-31000	CG	0.0265487	0.319218	1.08332e-07	7.65231e-06
scaffold2283|size111738:44001-45000	CG	0.260101	0.523707	7.36565e-06	0.000265449
scaffold2286|size56316:1-1000	CG	0	1	1.36766e-06	6.5069e-05
scaffold229|size122604:71001-72000	CG	0.131621	0.350736	7.31788e-13	2.15948e-10
scaffold229|size122604:74001-75000	CG	0.986486	0.341584	0.000149993	0.0031169
scaffold2290|size56258:13001-14000	CG	0	0.216495	0.00131127	0.0172599
scaffold2293|size102692:36001-37000	CG	0.41206	0.90681	8.79548e-05	0.00201496
scaffold2293|size102692:98001-99000	CG	0.0970874	0.536364	3.3488e-06	0.000137534
scaffold2294|size56247:5001-6000	CG	0.2657	0.472393	0.000274516	0.00505797
scaffold2295|size56246:18001-19000	CG	0.234043	0.468085	0.00186942	0.0225682
scaffold2295|size56246:41001-42000	CG	0.558376	0.76555	0.00492549	0.0464556
scaffold2295|size56246:55001-56000	CG	0.492109	0.183014	1.90934e-13	6.63633e-11
scaffold2297|size75813:32001-33000	CG	0.379562	0	4.35534e-13	1.38619e-10
scaffold2297|size75813:62001-63000	CG	0.605096	0.822157	0.000308298	0.00554333
scaffold2299|size56195:42001-43000	CG	0.888112	0.0824742	3.36761e-07	2.02641e-05
scaffold23|size281762:135001-136000	CG	0.0714286	0.836735	0.000232259	0.00442059
scaffold23|size281762:206001-207000	CG	0.169231	1	0.000244365	0.00460563
scaffold23|size281762:209001-210000	CG	0.10101	0.579268	0.000662647	0.0102173
scaffold2302|size56190:32001-33000	CG	0	0.339394	0.00393842	0.0392846
scaffold2302|size56190:39001-40000	CG	0.819672	0.212919	1.07625e-08	1.04522e-06
scaffold2303|size56169:40001-41000	CG	0	0.6875	1.7952e-10	2.91263e-08
scaffold2305|size56149:27001-28000	CG	0	0.986395	0.00410798	0.0405475
scaffold2305|size56149:6001-7000	CG	0	0.358974	6.31641e-15	2.9395e-12
scaffold2308|size56089:18001-19000	CG	0.65	0	5.85547e-07	3.20007e-05
scaffold231|size122486:56001-57000	CG	0.621302	0.353982	0.00491894	0.0464044
scaffold231|size122486:79001-80000	CG	0.240964	0.0041841	3.95206e-11	7.66152e-09
scaffold231|size122486:84001-85000	CG	0.466165	0.191126	1.74804e-11	3.76188e-09
scaffold2311|size56055:25001-26000	CG	0.441606	0.166172	1.28172e-05	0.00041789
scaffold2311|size56055:33001-34000	CG	0	0.296296	2.99727e-05	0.00084016
scaffold2314|size66277:46001-47000	CG	0.3	0	6.2712e-06	0.000232565
scaffold2314|size66277:65001-66000	CG	0.341346	0.0855019	1.45714e-05	0.000464748
scaffold2317|size55999:8001-9000	CG	0.548035	0.291765	2.53369e-10	3.95197e-08
scaffold2317|size55999:9001-10000	CG	0	0.37594	1.00069e-05	0.00034258
scaffold2319|size55998:16001-17000	CG	0.209205	0.58502	9.24885e-14	3.45302e-11
scaffold232|size122421:56001-57000	CG	0.583333	0.233533	0.000391388	0.00673135
scaffold2320|size55996:4001-5000	CG	0.54023	0.158537	0.00242115	0.0273582
scaffold2324|size55929:2001-3000	CG	0.235955	0.580645	0.000147499	0.00307509
scaffold2327|size76377:51001-52000	CG	0.264463	0.516317	6.14719e-06	0.000228777
scaffold2328|size55872:28001-29000	CG	0.901786	0.46875	0.00346522	0.0357717
scaffold233|size122254:45001-46000	CG	0.733229	0.431034	2.2185e-05	0.00065467
scaffold233|size122254:80001-81000	CG	0.0107527	0.267606	0.000127188	0.00272904
scaffold233|size122254:91001-92000	CG	0	0.35	6.13034e-06	0.000228207
scaffold2330|size55852:43001-44000	CG	1	0.373626	0.00255076	0.0284742
scaffold2331|size55845:51001-52000	CG	0.534799	0.226328	9.61078e-09	9.49866e-07
scaffold2334|size55798:12001-13000	CG	0.774194	1	0.000627325	0.00977795
scaffold2334|size55798:40001-41000	CG	0.129496	0.408669	9.06554e-20	9.71703e-17
scaffold2337|size65347:37001-38000	CG	0.273077	0.56713	2.93283e-05	0.00082516
scaffold2339|size55762:14001-15000	CG	0.114583	0.529412	0.00169915	0.0210041
scaffold2341|size55744:36001-37000	CG	0.238589	0.479936	2.95329e-08	2.48645e-06
scaffold2341|size55744:42001-43000	CG	0.37415	0.634545	5.08057e-05	0.0012944
scaffold2343|size55742:24001-25000	CG	0.33945	0.0571429	0.000198119	0.00390546
scaffold2344|size55732:42001-43000	CG	0.0892857	0.684615	0.00145959	0.0187068
scaffold2345|size55696:16001-17000	CG	0.8	0	4.01177e-07	2.34275e-05
scaffold2347|size55685:23001-24000	CG	0.0444444	0.259649	1.98256e-13	6.84784e-11
scaffold2348|size55681:43001-44000	CG	0.0503145	0.44382	1.90884e-08	1.71693e-06
scaffold235|size122088:27001-28000	CG	0.889571	0.409091	0.00320331	0.0338267
scaffold2353|size55604:13001-14000	CG	0	0.388889	1.00839e-05	0.000345003
scaffold2353|size55604:9001-10000	CG	0.742308	0.257426	0.000312299	0.00560193
scaffold2354|size84515:77001-78000	CG	0.413333	0.761317	0.000737706	0.0111026
scaffold2354|size84515:78001-79000	CG	0.434343	0	0.00315866	0.0334825
scaffold2356|size77273:12001-13000	CG	0.815315	0.50519	0.00059028	0.00932476
scaffold2357|size55558:38001-39000	CG	0.372973	0.732727	0.0044186	0.0427948
scaffold2359|size55541:11001-12000	CG	0.0542636	0.443686	9.43218e-17	6.24324e-14
scaffold2359|size55541:3001-4000	CG	0.273775	0.696104	1.74807e-08	1.59398e-06
[truncated: 3,934 more rows]

## Sheet: July_root_March_root_CHGDMR
Position	Context	Methylation in July_root	Methylation in March_root	Pvalue	FDR
scaffold1|size388307:231001-232000	CHG	0.482353	0.231884	0.000248927	0.00597873
scaffold1|size388307:271001-272000	CHG	0.702128	0.418953	0.000141148	0.00378797
scaffold1|size388307:276001-277000	CHG	0.11828	0.587838	1.39603e-06	7.84122e-05
scaffold1|size388307:291001-292000	CHG	0.816667	0.107143	1.04055e-16	3.66807e-14
scaffold1|size388307:302001-303000	CHG	0.614379	0.338624	0.00183804	0.027866
scaffold1|size388307:303001-304000	CHG	0.558442	0.798165	0.000541203	0.010966
scaffold1|size388307:304001-305000	CHG	0.0536913	0.242775	4.878e-06	0.00022901
scaffold1|size388307:308001-309000	CHG	0.541667	0.25	0.00206784	0.0303924
scaffold1|size388307:47001-48000	CHG	0.43418	0.632	0.000937643	0.0167756
scaffold1|size388307:89001-90000	CHG	0.12766	0.451613	0.000381121	0.00835235
scaffold10|size281859:160001-161000	CHG	0.0844278	0.266	8.31547e-11	1.2657e-08
scaffold10|size281859:273001-274000	CHG	0.26	0.0819672	6.05658e-07	3.75734e-05
scaffold10|size281859:33001-34000	CHG	0.15873	0	8.34748e-05	0.00246608
scaffold100|size149246:131001-132000	CHG	0	0.2	8.45314e-23	5.66466e-20
scaffold100|size149246:136001-137000	CHG	0.0490196	0.274336	2.5438e-15	7.58465e-13
scaffold100|size149246:31001-32000	CHG	0.0753769	0.351759	4.44215e-06	0.000211185
scaffold100|size149246:55001-56000	CHG	0.0504202	0.418182	6.75353e-05	0.00207551
scaffold100|size149246:62001-63000	CHG	0.310256	0.1125	1.85695e-07	1.33328e-05
scaffold100|size149246:86001-87000	CHG	0.32381	0	0.000176481	0.00452564
scaffold100|size149246:88001-89000	CHG	0.291667	0	1.52229e-05	0.000604416
scaffold10002|size14723:1-1000	CHG	0.619565	0.0990991	3.70501e-08	3.22044e-06
scaffold10003|size14718:10001-11000	CHG	0.0150376	0.333333	0.000976353	0.017283
scaffold1001|size80411:45001-46000	CHG	0	1	0.00199097	0.0295946
scaffold1001|size80411:78001-79000	CHG	0.207317	0.726744	0.00275661	0.0376538
scaffold10017|size14684:4001-5000	CHG	0.086758	0.454787	2.61197e-06	0.000133996
scaffold10019|size14682:13001-14000	CHG	0	0.597668	0.00384962	0.0477775
scaffold1002|size80289:26001-27000	CHG	0.74359	0.0784314	0.00322366	0.0421996
scaffold10029|size14658:4001-5000	CHG	0.246851	0.4163	0.00025553	0.00610411
scaffold1003|size93421:35001-36000	CHG	0.586592	0.278592	5.97249e-06	0.000272483
scaffold1003|size93421:41001-42000	CHG	0	0.418182	1.92751e-09	2.23772e-07
scaffold10032|size14656:1001-2000	CHG	0.762082	0.252874	1.0643e-13	2.55443e-11
scaffold10033|size14645:1001-2000	CHG	0.0641026	0.443299	0.00106993	0.0184608
scaffold1004|size130336:15001-16000	CHG	0.130435	0.709845	4.87455e-06	0.000228901
scaffold10044|size27766:5001-6000	CHG	0.326829	0.102339	3.06053e-06	0.000153592
scaffold1005|size80257:14001-15000	CHG	0.0531401	0.219697	2.60087e-05	0.000947608
scaffold1006|size82219:40001-41000	CHG	0.574194	0.0321543	7.96879e-29	8.51603e-26
scaffold1006|size82219:78001-79000	CHG	0.302326	0.882353	0.00121919	0.0204489
scaffold10062|size14566:6001-7000	CHG	0.0689655	0.5	1.02032e-05	0.000430177
scaffold1008|size80153:26001-27000	CHG	0.435897	0	0.00181905	0.0276524
scaffold1008|size80153:55001-56000	CHG	0.279412	0.0327103	2.94291e-06	0.000148386
scaffold1008|size80153:78001-79000	CHG	0.333333	0.826772	0.00369865	0.0465025
scaffold10096|size14493:1-1000	CHG	0.180328	0.747059	1.22804e-06	7.01803e-05
scaffold10096|size14493:6001-7000	CHG	0.261745	0.0133333	6.32104e-06	0.000285661
scaffold101|size149244:127001-128000	CHG	0.215385	0.052381	2.24822e-05	0.000839612
scaffold101|size149244:96001-97000	CHG	0.433071	0.186495	0.00120041	0.020214
scaffold1010|size80039:1001-2000	CHG	0.422222	0.197248	0.00385331	0.0478098
scaffold1010|size80039:9001-10000	CHG	0.764398	0.550388	0.00011515	0.0032042
scaffold10108|size14466:8001-9000	CHG	0.277778	0.443038	8.56422e-08	6.73075e-06
scaffold10110|size14460:12001-13000	CHG	0.705882	0.48227	0.00222626	0.0322034
scaffold10114|size14445:3001-4000	CHG	0.724638	0.151786	4.22877e-07	2.76268e-05
scaffold1012|size90433:46001-47000	CHG	0.177778	0	1.84636e-05	0.000712601
scaffold1012|size90433:78001-79000	CHG	0.321918	0.133333	3.17559e-05	0.00111095
scaffold1012|size90433:79001-80000	CHG	0.818182	0	0.00254101	0.0354627
scaffold10122|size14423:12001-13000	CHG	0.409836	0	1.27773e-06	7.2672e-05
scaffold10125|size14415:5001-6000	CHG	0.758824	0.477941	0.00333877	0.0432492
scaffold1013|size160240:47001-48000	CHG	0	0.2625	1.71167e-12	3.49649e-10
scaffold10138|size14387:14001-15000	CHG	0	0.333333	0.00319977	0.0419463
scaffold10139|size14386:13001-14000	CHG	0.05	0.213115	9.6758e-11	1.451e-08
scaffold1014|size80011:68001-69000	CHG	0.108108	0.36413	5.0231e-05	0.00162824
scaffold1014|size80011:7001-8000	CHG	0.482234	0.234091	0.000870702	0.0158532
scaffold1015|size79951:18001-19000	CHG	0.163534	0.00203252	2.06746e-22	1.34119e-19
scaffold1015|size79951:19001-20000	CHG	0.23741	0.00914634	1.52582e-30	1.986e-27
scaffold10155|size14344:7001-8000	CHG	0.28629	0.131687	0.000206871	0.00516345
scaffold10156|size14343:2001-3000	CHG	0.485714	0.113095	0.000487637	0.0101343
scaffold10157|size14333:7001-8000	CHG	0.543269	0.861111	0.00178334	0.0272586
scaffold10158|size14330:6001-7000	CHG	0.466518	0.306452	0.000377396	0.00829054
scaffold10168|size14292:4001-5000	CHG	0.497748	0.179868	8.01135e-14	1.9646e-11
scaffold1017|size108327:91001-92000	CHG	0.314917	0.039886	3.27678e-06	0.000162557
scaffold10175|size14277:1-1000	CHG	0.0973236	0.421488	2.80084e-14	7.33812e-12
scaffold10175|size14277:12001-13000	CHG	0.603865	0.285714	0.00288853	0.0389501
scaffold1018|size79880:46001-47000	CHG	0.244444	0	4.15234e-05	0.00138512
scaffold10180|size14265:9001-10000	CHG	0.661017	0	8.05072e-06	0.000351091
scaffold10194|size21921:20001-21000	CHG	0.85	0.261905	1.13656e-05	0.00047271
scaffold102|size163426:110001-111000	CHG	0.581081	0.278689	9.64001e-05	0.00277002
scaffold102|size163426:145001-146000	CHG	0.506024	0.222222	0.00112304	0.0191897
scaffold1020|size183136:103001-104000	CHG	0.0314685	0.383598	3.09917e-23	2.15507e-20
scaffold1020|size183136:134001-135000	CHG	0.271084	0.0392157	4.8472e-14	1.23801e-11
scaffold1020|size183136:160001-161000	CHG	0.231481	0.445428	0.00049938	0.0103036
scaffold1020|size183136:49001-50000	CHG	0.79	0.42446	0.000657659	0.0127177
scaffold10210|size14191:2001-3000	CHG	0.339012	0.142651	9.98865e-11	1.4935e-08
scaffold10217|size14160:10001-11000	CHG	0.424658	0.224299	0.00234363	0.0334225
scaffold1023|size96752:8001-9000	CHG	0.065445	0.219713	1.53127e-09	1.80978e-07
scaffold10233|size14120:6001-7000	CHG	0.224719	0.575163	6.29746e-09	6.51062e-07
scaffold10235|size21067:19001-20000	CHG	0.332075	0.0823045	1.87547e-05	0.000721756
scaffold10235|size21067:4001-5000	CHG	0.0465116	0.314286	0.000376966	0.00828288
scaffold10253|size25100:15001-16000	CHG	0	0.222222	0.000179134	0.00458327
scaffold10259|size14067:7001-8000	CHG	0.592593	0.0416667	1.28897e-07	9.7006e-06
scaffold1026|size79711:16001-17000	CHG	0.903409	0.56129	0.000475308	0.00994336
scaffold1026|size79711:37001-38000	CHG	0.451163	0.25523	0.00325171	0.0424682
scaffold1026|size79711:48001-49000	CHG	0.326154	0.513684	0.000737682	0.0139283
scaffold1026|size79711:58001-59000	CHG	0.402235	0.176895	5.37817e-08	4.48103e-06
scaffold10261|size14061:11001-12000	CHG	0.924107	0.464286	0.00288801	0.0389471
scaffold10266|size14049:13001-14000	CHG	0.347222	0.867188	0.000391428	0.00853783
scaffold1027|size79668:39001-40000	CHG	0.0619469	0.528571	0.00162487	0.0254493
scaffold10277|size23212:19001-20000	CHG	0.0769231	0.423077	3.96097e-05	0.00133333
scaffold10278|size14024:1001-2000	CHG	1	0.0724638	0.00143492	0.0231291
scaffold1028|size79607:55001-56000	CHG	0.675676	0.414545	0.00306035	0.0406408
scaffold1028|size79607:56001-57000	CHG	0.614357	0.374636	5.24071e-07	3.31397e-05
scaffold10282|size14010:2001-3000	CHG	0.257143	0.0571429	0.000227942	0.00557696
scaffold10286|size13994:1001-2000	CHG	0.804348	0.121495	0.000312607	0.00717222
scaffold1030|size79588:14001-15000	CHG	0.0104167	0.321429	0.000489578	0.0101571
scaffold1030|size79588:20001-21000	CHG	0.153285	0.790698	7.60905e-06	0.000334706
scaffold1030|size79588:29001-30000	CHG	0.185567	0.399225	9.75203e-06	0.000413561
scaffold1030|size79588:30001-31000	CHG	0.354098	0.620805	0.000327728	0.00744096
scaffold1030|size79588:57001-58000	CHG	0.387755	0.0437158	6.88528e-06	0.000307195
scaffold1030|size79588:59001-60000	CHG	0.657658	0.0625	1.94966e-14	5.19521e-12
scaffold1030|size79588:7001-8000	CHG	0.50996	0.196667	6.0082e-08	4.91718e-06
scaffold1031|size79555:34001-35000	CHG	0.0697674	0.257384	0.000467043	0.00981461
scaffold1031|size79555:35001-36000	CHG	0.141509	0.387991	2.77847e-07	1.90789e-05
scaffold1032|size79524:21001-22000	CHG	0.233129	0.00917431	1.99386e-07	1.42502e-05
scaffold10320|size13912:7001-8000	CHG	0.430446	0.270968	0.000223887	0.00550094
scaffold1033|size79484:12001-13000	CHG	0.590278	0.328244	0.000355849	0.00791904
scaffold1033|size79484:66001-67000	CHG	0.906977	0.189922	1.21047e-08	1.17263e-06
scaffold10332|size13873:7001-8000	CHG	0.375	0.571429	0.00147843	0.0236468
scaffold10337|size13863:2001-3000	CHG	0.81407	0.352349	2.22804e-07	1.56865e-05
scaffold10339|size13856:3001-4000	CHG	0.454545	0.211864	0.00193489	0.0289731
scaffold10341|size27255:11001-12000	CHG	0.909091	0.323232	3.04288e-05	0.0010734
scaffold10341|size27255:25001-26000	CHG	0.256757	0	0.00345352	0.0443396
scaffold10346|size13838:1-1000	CHG	0.594937	0	0.000138449	0.00372539
scaffold10348|size13834:4001-5000	CHG	0.202247	0.0117647	1.05806e-07	8.14703e-06
scaffold10349|size13833:8001-9000	CHG	0.230556	0.0522193	7.3541e-11	1.13124e-08
scaffold10353|size13830:2001-3000	CHG	0.605442	0.855634	0.0026197	0.0363089
scaffold10365|size13802:3001-4000	CHG	0.463415	0.0625	0.00265351	0.0366473
scaffold1037|size132863:99001-100000	CHG	0.785714	0.26257	0.00171162	0.0264653
scaffold1038|size79411:41001-42000	CHG	0.422018	0.190608	2.98999e-05	0.00105898
scaffold10386|size13756:13001-14000	CHG	0.25	0.0150376	8.64802e-06	0.000373133
scaffold104|size148225:124001-125000	CHG	0.942029	0.350649	4.10931e-07	2.69592e-05
scaffold104|size148225:127001-128000	CHG	0	0.642857	8.47121e-14	2.06987e-11
scaffold104|size148225:128001-129000	CHG	0.356557	0.96748	1.08586e-09	1.33869e-07
scaffold104|size148225:138001-139000	CHG	0.905882	0.3	0.000778117	0.0145243
scaffold10401|size13715:8001-9000	CHG	0.346897	0.674227	1.21059e-10	1.77864e-08
scaffold10401|size13715:9001-10000	CHG	0.390765	0.557979	1.71485e-19	8.04149e-17
scaffold10402|size13715:5001-6000	CHG	0	0.350267	0.000268146	0.00634656
scaffold1041|size79336:37001-38000	CHG	0.18328	0.558376	6.13703e-12	1.14743e-09
scaffold1041|size79336:38001-39000	CHG	0.251678	0.577114	2.69636e-06	0.000137699
scaffold1041|size79336:41001-42000	CHG	0.419608	0.232824	0.000345074	0.00773992
scaffold1041|size79336:42001-43000	CHG	0.922849	0.537433	3.06367e-06	0.000153712
scaffold10418|size13661:8001-9000	CHG	0.454054	0.213058	9.70974e-05	0.00278411
scaffold10419|size13655:12001-13000	CHG	0.330159	0.639706	0.000559607	0.0112591
scaffold1042|size79327:29001-30000	CHG	0.330435	0.0243902	8.45042e-06	0.000366007
scaffold10420|size18395:7001-8000	CHG	0.383607	0.0787402	2.31959e-09	2.63564e-07
scaffold10434|size20172:14001-15000	CHG	0.35567	0.132911	2.98431e-05	0.0010574
scaffold1044|size79268:1-1000	CHG	0.73913	0	0.00130828	0.0215813
scaffold1044|size79268:22001-23000	CHG	0.344156	0.562105	0.00173937	0.026772
scaffold1044|size79268:48001-49000	CHG	0.290102	0.471528	4.59128e-08	3.9039e-06
scaffold10444|size13612:3001-4000	CHG	0.521368	0.0568182	0.00121795	0.0204348
scaffold10455|size13595:8001-9000	CHG	1	0.0166667	0.000278414	0.00654147
scaffold10456|size13595:7001-8000	CHG	0.481481	0.19469	0.00172257	0.0265779
scaffold10459|size13587:9001-10000	CHG	1	0.145985	3.60601e-12	6.93365e-10
scaffold1047|size79232:32001-33000	CHG	0.136986	0.556054	0.000496476	0.0102594
scaffold10479|size23922:11001-12000	CHG	0.46281	0.11509	2.00164e-05	0.000759963
scaffold10485|size13490:5001-6000	CHG	0.0588235	0.461538	0.00163775	0.0256077
scaffold10490|size13480:1-1000	CHG	0.482353	0.124542	0.000578287	0.0115333
scaffold10496|size13462:6001-7000	CHG	0.144068	0.328671	0.000306546	0.00705886
scaffold105|size148214:130001-131000	CHG	0.639665	0.240443	3.87322e-17	1.43513e-14
scaffold105|size148214:46001-47000	CHG	0.206522	0.00505051	4.18148e-07	2.73619e-05
scaffold105|size148214:61001-62000	CHG	0.137313	0.539535	2.07432e-10	2.91076e-08
scaffold1050|size79151:42001-43000	CHG	0.065053	0.262148	4.4224e-18	1.78876e-15
scaffold1050|size79151:43001-44000	CHG	0.18	0.405405	3.21149e-05	0.00112196
scaffold10500|size13446:5001-6000	CHG	0.08	0.516129	0.000260796	0.00620871
scaffold10509|size13431:3001-4000	CHG	0.590361	0.303167	0.0005992	0.0118456
scaffold10518|size26611:1001-2000	CHG	0.0302013	0.320809	2.71763e-07	1.86991e-05
scaffold10526|size13396:2001-3000	CHG	0.540636	0.267857	0.000303406	0.00700147
scaffold1053|size78987:41001-42000	CHG	0.513274	0.284644	0.000233019	0.00566975
scaffold1053|size78987:59001-60000	CHG	0.0184049	0.288462	1.13212e-05	0.000471346
scaffold10537|size13371:1-1000	CHG	0.452991	0.71777	0.000453415	0.00958711
scaffold10538|size13370:10001-11000	CHG	0.478495	0.14751	1.88056e-05	0.000723188
scaffold10538|size13370:7001-8000	CHG	0.784946	0.221053	0.000232393	0.00565791
scaffold10542|size13367:12001-13000	CHG	0.181818	0.833333	9.7885e-06	0.000414675
scaffold10544|size13364:4001-5000	CHG	0.17931	0.680851	7.57036e-07	4.58029e-05
scaffold1055|size92573:40001-41000	CHG	0.243842	0.491429	1.396e-06	7.84122e-05
scaffold10551|size13348:10001-11000	CHG	0.847222	0.202128	3.88452e-06	0.000188424
scaffold10554|size13343:8001-9000	CHG	0.221622	0	1.01389e-31	1.48107e-28
scaffold1056|size78907:15001-16000	CHG	0.460396	0.194245	1.62444e-05	0.000639719
scaffold1056|size78907:58001-59000	CHG	0.92081	0.673325	9.70147e-05	0.00278269
scaffold1056|size78907:71001-72000	CHG	0.567251	0.368852	0.00218247	0.0316941
scaffold10564|size13323:1-1000	CHG	0.635762	0.383128	4.93181e-06	0.000231322
scaffold10565|size13322:6001-7000	CHG	0.569231	0.222222	0.00251752	0.0352244
scaffold1057|size78880:42001-43000	CHG	0.062069	0.363782	0.000163376	0.00425952
scaffold10592|size13252:9001-10000	CHG	0.4	1	0.000527931	0.0107421
scaffold106|size242640:195001-196000	CHG	0.392157	0.156028	4.74765e-05	0.00155259
scaffold1060|size78707:18001-19000	CHG	0.652632	0.316832	0.00258527	0.035942
scaffold1060|size78707:59001-60000	CHG	0.437063	0.733624	0.000414444	0.00893238
scaffold1061|size85410:66001-67000	CHG	0.539409	0.799353	0.00285666	0.0386512
scaffold10617|size13185:9001-10000	CHG	0.121457	0.346386	0.000281932	0.00659817
scaffold10648|size13119:5001-6000	CHG	0.430769	0.0326087	0.000966846	0.017153
scaffold1065|size78624:55001-56000	CHG	0.491803	0.752747	0.000302665	0.00698886
scaffold1065|size78624:56001-57000	CHG	0.234694	0.602273	7.12108e-07	4.34244e-05
scaffold10651|size20434:1001-2000	CHG	0.444444	0.075	7.73423e-05	0.0023183
scaffold10653|size13107:10001-11000	CHG	0.322034	0	0.00243239	0.0343315
scaffold10654|size13107:10001-11000	CHG	0.186047	0.625	0.000426752	0.00913945
scaffold10659|size18950:15001-16000	CHG	0.0639098	0.442177	6.41556e-10	8.23951e-08
scaffold10672|size13049:6001-7000	CHG	0.273973	0.0422741	5.01866e-21	2.79953e-18
scaffold1068|size78546:50001-51000	CHG	0.678322	0.459538	0.0038484	0.0477702
scaffold10683|size13032:11001-12000	CHG	0.111111	0.319444	7.06827e-05	0.00215269
scaffold10684|size13024:10001-11000	CHG	0.194915	0.026465	7.57557e-16	2.39223e-13
scaffold10686|size13020:4001-5000	CHG	0.392491	0.193262	2.76363e-06	0.000140674
scaffold10688|size13018:6001-7000	CHG	0.327869	0.973684	1.66329e-05	0.000653246
scaffold1069|size78543:6001-7000	CHG	0.931373	0.413043	0.000946559	0.016886
scaffold10692|size13008:11001-12000	CHG	0.172185	0.00826446	1.75159e-08	1.63973e-06
scaffold10695|size13006:7001-8000	CHG	0.57732	0.0718232	1.76983e-05	0.000688695
scaffold10698|size13000:4001-5000	CHG	0.516035	0.203822	1.9124e-05	0.00073238
scaffold107|size147616:146001-147000	CHG	0.444444	0.0873786	0.00258163	0.0359025
scaffold1070|size78511:17001-18000	CHG	0.914474	0.517442	0.000305676	0.00704505
scaffold1071|size78477:35001-36000	CHG	0.391304	0.130435	0.00179691	0.0274066
scaffold10728|size12911:6001-7000	CHG	0.925	0.188679	4.40637e-05	0.00145765
scaffold1073|size78457:29001-30000	CHG	0.25	0.608	3.35247e-05	0.00116103
scaffold10733|size12899:6001-7000	CHG	0.568966	0.234568	0.0017331	0.0267038
scaffold10738|size12878:10001-11000	CHG	0.0860927	0.24569	4.85646e-05	0.00158371
scaffold10754|size12819:6001-7000	CHG	0.3	0.459538	0.00308447	0.0408729
scaffold10757|size12810:2001-3000	CHG	0.292398	0.101695	0.00338065	0.0436607
scaffold1078|size78367:28001-29000	CHG	0.618182	0.351955	1.31976e-05	0.000535519
scaffold1078|size78367:57001-58000	CHG	0.277778	0.43745	5.07241e-08	4.26301e-06
scaffold10789|size12742:12001-13000	CHG	0.8125	0.22449	7.20193e-05	0.00218684
scaffold1079|size78336:10001-11000	CHG	0.0105263	0.328571	0.000176619	0.00452862
scaffold1079|size78336:5001-6000	CHG	0.18018	0.885572	0.000154932	0.00408237
scaffold10791|size12737:10001-11000	CHG	0.185185	0.823529	0.000518459	0.0105929
scaffold10793|size12725:5001-6000	CHG	0.767164	0.421875	5.16823e-05	0.00166598
scaffold108|size146340:13001-14000	CHG	0.415254	0.756849	0.00246111	0.0346237
scaffold108|size146340:31001-32000	CHG	0.104651	0.255814	2.5601e-05	0.000936451
scaffold108|size146340:42001-43000	CHG	0.40708	0.197452	1.84886e-06	9.98812e-05
scaffold108|size146340:71001-72000	CHG	0.283333	0.0566038	0.00394857	0.0486735
scaffold108|size146340:95001-96000	CHG	0.59542	0.171111	4.80488e-13	1.06393e-10
scaffold1081|size78280:9001-10000	CHG	0.0714286	0.833333	0.000265528	0.00629265
scaffold10839|size12638:9001-10000	CHG	0.524752	0.234234	0.00106416	0.0184031
scaffold1084|size78223:69001-70000	CHG	0.0272109	0.283582	6.99518e-06	0.000311482
scaffold1084|size78223:7001-8000	CHG	0	0.466667	7.45237e-08	5.94807e-06
scaffold10845|size12633:3001-4000	CHG	0.696078	0.292453	0.00194714	0.029118
scaffold10846|size20662:11001-12000	CHG	0.19403	0.679348	0.000774056	0.0144671
scaffold1085|size78179:47001-48000	CHG	0	0.28125	0.00100699	0.0176798
scaffold10856|size12603:4001-5000	CHG	0.746914	0.465753	0.000164389	0.0042788
scaffold1086|size78118:22001-23000	CHG	0.253275	0	4.57327e-23	3.14777e-20
scaffold1086|size78118:24001-25000	CHG	0.756098	0.155738	0.000259626	0.00618375
scaffold1086|size78118:68001-69000	CHG	0.25	0.028777	0.000115459	0.00321146
scaffold10860|size22253:17001-18000	CHG	0.291209	0.0643863	1.13295e-15	3.50674e-13
scaffold10861|size12598:9001-10000	CHG	0	0.252492	3.26443e-06	0.000162063
scaffold1087|size78079:45001-46000	CHG	0.888889	0.0526316	0.00100094	0.0176025
scaffold1087|size78079:75001-76000	CHG	0.0877193	0.489437	6.03519e-06	0.000274576
scaffold10871|size25886:18001-19000	CHG	0.0470588	0.307692	0.000863472	0.0157526
scaffold10874|size19390:16001-17000	CHG	0.217391	0.519481	0.00285176	0.0386025
scaffold10877|size12556:2001-3000	CHG	1	0.125	0.00354431	0.0451532
scaffold1088|size78078:3001-4000	CHG	0.744828	0.388514	2.12205e-05	0.000799105
scaffold1090|size78062:29001-30000	CHG	0.267504	0.0885478	5.02553e-14	1.27394e-11
scaffold1090|size78062:71001-72000	CHG	0.114943	0.798969	1.30248e-16	4.4901e-14
scaffold1090|size78062:73001-74000	CHG	0.402985	0	3.52898e-06	0.000173348
scaffold10919|size12449:9001-10000	CHG	0.534653	0.105263	1.10274e-07	8.459e-06
scaffold1092|size78048:33001-34000	CHG	0.363636	0.565217	0.0020483	0.0301817
scaffold1092|size78048:63001-64000	CHG	0.742222	0.0362319	4.22203e-06	0.000202312
scaffold10923|size12440:4001-5000	CHG	0.165468	0.501779	1.08192e-08	1.06024e-06
scaffold1093|size93569:63001-64000	CHG	0.334783	0.142132	0.000372496	0.00820689
scaffold10930|size12425:8001-9000	CHG	0.474138	0.138889	0.000548907	0.0110889
scaffold1094|size78033:36001-37000	CHG	0.434783	0.2	0.00103805	0.0180721
scaffold10947|size12400:10001-11000	CHG	0.424242	0.775641	0.0015168	0.0241088
scaffold1095|size77987:42001-43000	CHG	0.279915	0.031856	1.97116e-27	1.93353e-24
scaffold10958|size12380:3001-4000	CHG	0.35	0.60739	0.000248159	0.00596452
scaffold10958|size12380:4001-5000	CHG	0.455645	0.214912	0.00383333	0.0476405
scaffold10965|size12367:4001-5000	CHG	0.345622	0.113793	1.339e-07	1.00288e-05
scaffold1098|size77871:8001-9000	CHG	0.428571	0.0438596	1.17093e-05	0.000484818
scaffold10991|size12305:10001-11000	CHG	0.393939	0.0594059	7.40358e-06	0.000327441
scaffold11|size207788:119001-120000	CHG	0	0.338583	0.00222326	0.0321736
scaffold11|size207788:148001-149000	CHG	0.351515	0.117073	0.000301189	0.0069611
scaffold11|size207788:178001-179000	CHG	0.112628	0.34715	3.52373e-05	0.001209
scaffold11|size207788:201001-202000	CHG	0.0169492	0.277273	0.00140274	0.0227186
scaffold110|size167879:64001-65000	CHG	0.0353698	0.200855	2.95148e-10	4.01671e-08
scaffold110|size167879:79001-80000	CHG	0.345882	0.608791	3.61406e-06	0.000176613
scaffold110|size167879:95001-96000	CHG	0.126437	0.346041	7.6627e-08	6.10155e-06
scaffold1100|size123173:90001-91000	CHG	0.635338	0.277487	1.97506e-05	0.000750717
scaffold1101|size77807:21001-22000	CHG	0.15	0.345098	5.04202e-06	0.000235838
scaffold11026|size12227:1001-2000	CHG	0.733333	0.208589	6.86939e-05	0.00210263
scaffold1103|size98389:39001-40000	CHG	0.0601504	0.50237	8.0307e-06	0.000350445
scaffold1103|size98389:53001-54000	CHG	0.422764	0.267281	0.0021187	0.0309651
scaffold11034|size12204:5001-6000	CHG	0.696203	0.354839	0.00252687	0.0353212
scaffold1104|size77720:36001-37000	CHG	0.310861	0.0926518	1.21602e-08	1.17655e-06
scaffold1104|size77720:74001-75000	CHG	0.0909091	0.615764	2.95672e-08	2.64089e-06
scaffold11045|size12186:10001-11000	CHG	0.333333	0.592145	0.00247952	0.0348242
scaffold11047|size12184:10001-11000	CHG	0.802469	0.2	9.08917e-05	0.00264555
scaffold11048|size12182:9001-10000	CHG	0.0245902	0.51626	5.41543e-08	4.51022e-06
scaffold1105|size155018:44001-45000	CHG	0.560976	0.0470588	1.53185e-05	0.000607617
scaffold1105|size155018:60001-61000	CHG	0	0.212766	0.000174625	0.0044894
scaffold11056|size12162:2001-3000	CHG	0.417476	0.980315	0.0033531	0.0433877
scaffold11058|size12150:3001-4000	CHG	0.1	0.71028	0.000103662	0.00293604
scaffold1106|size77670:32001-33000	CHG	0.386266	0.215909	1.11191e-05	0.000464074
scaffold1106|size77670:74001-75000	CHG	0.303249	0.133705	4.14478e-05	0.00138357
scaffold11061|size12146:3001-4000	CHG	0.421171	0.75693	3.11901e-07	2.11314e-05
scaffold1107|size77667:14001-15000	CHG	0.216667	0.0615385	0.00175467	0.0269359
scaffold1107|size77667:19001-20000	CHG	0.3	0.0697674	0.00175563	0.0269425
scaffold11079|size12112:3001-4000	CHG	0.705882	0.246667	0.00153677	0.0243647
scaffold1108|size77624:17001-18000	CHG	0.896552	0.103448	0.000228473	0.00558525
scaffold1108|size77624:58001-59000	CHG	0.124378	0.358586	1.70722e-05	0.000668173
scaffold1108|size77624:69001-70000	CHG	0.593567	0.404711	0.0039126	0.048374
scaffold11084|size12107:10001-11000	CHG	0.479032	0.322034	0.00030692	0.00706571
scaffold1109|size77618:37001-38000	CHG	0.430657	0.19708	0.00189872	0.028543
scaffold1109|size77618:55001-56000	CHG	0.25	0.568862	0.00336598	0.0435178
scaffold11097|size12087:1-1000	CHG	0.267327	0.582418	0.000122129	0.00336199
scaffold111|size144046:141001-142000	CHG	0.313725	0.161017	0.000854863	0.0156335
scaffold1110|size130655:121001-122000	CHG	0.11828	0.653846	0.000401213	0.00870451
scaffold11108|size12067:11001-12000	CHG	0.777778	0	1.62768e-05	0.000640871
scaffold1112|size77438:15001-16000	CHG	0.263889	0.0761905	2.15164e-08	1.97955e-06
scaffold11120|size12030:4001-5000	CHG	0.6	0	6.85784e-05	0.00210089
scaffold11127|size12012:5001-6000	CHG	0.385017	0.606522	5.11463e-05	0.00165316
scaffold11129|size12010:7001-8000	CHG	0.43038	0.190045	0.000383915	0.00840012
scaffold1113|size77433:18001-19000	CHG	0.147059	0.354354	9.32528e-05	0.00270128
scaffold1113|size77433:67001-68000	CHG	0.398305	0.200617	8.09084e-07	4.859e-05
scaffold1114|size77393:44001-45000	CHG	0.230146	0.477037	2.35997e-10	3.28436e-08
scaffold1115|size77380:25001-26000	CHG	0	0.368421	4.6617e-06	0.00022023
scaffold1115|size77380:73001-74000	CHG	0.152174	0.552941	3.22344e-05	0.00112556
scaffold11153|size23268:5001-6000	CHG	0	0.815126	0.000400958	0.00870368
scaffold11155|size11967:9001-10000	CHG	0.387597	0.047619	5.86909e-05	0.00184818
scaffold11157|size11966:6001-7000	CHG	0.0927332	0.278282	4.25864e-29	4.77739e-26
scaffold11171|size21431:9001-10000	CHG	0.626374	0.187702	1.11485e-12	2.33852e-10
scaffold11176|size11924:1001-2000	CHG	0.222222	0.533333	0.00305419	0.0405856
scaffold11176|size11924:2001-3000	CHG	0.5	0.18408	0.00182755	0.0277547
scaffold1118|size77275:26001-27000	CHG	0.0612245	0.573604	2.82852e-09	3.1539e-07
scaffold11181|size11913:4001-5000	CHG	0.690476	0.466454	0.00374594	0.046896
scaffold1119|size77273:72001-73000	CHG	0.0217391	0.718519	0.000296984	0.00688614
scaffold1120|size85620:37001-38000	CHG	0.582677	0.0714286	1.88384e-05	0.000724102
scaffold1120|size85620:49001-50000	CHG	0.0107527	0.204082	3.79779e-05	0.00128845
scaffold1120|size85620:68001-69000	CHG	0	0.455556	0.00177571	0.0271711
scaffold11202|size11886:6001-7000	CHG	0.81068	0.45202	0.000128851	0.0035118
scaffold11215|size11863:8001-9000	CHG	0.615385	0.202532	0.000141872	0.00380389
scaffold11221|size11857:8001-9000	CHG	0	0.415584	0.000444825	0.00943396
scaffold11224|size11849:2001-3000	CHG	0.277457	0.528736	0.00200967	0.0298005
scaffold11232|size11825:1-1000	CHG	0.00900901	0.318681	1.06659e-10	1.58426e-08
scaffold11232|size11825:4001-5000	CHG	0.5	0.0864198	2.67682e-05	0.00096971
scaffold1124|size77066:10001-11000	CHG	0.252551	0.5	6.29376e-05	0.00195553
scaffold1124|size77066:38001-39000	CHG	0.80292	0.367188	0.00172912	0.0266526
scaffold1125|size77047:20001-21000	CHG	0.415094	0.0753425	0.000373289	0.00821811
scaffold11257|size17237:5001-6000	CHG	0.270992	0.64455	3.75095e-09	4.05852e-07
scaffold1126|size143841:134001-135000	CHG	0	0.328125	1.59843e-05	0.0006307
scaffold11263|size11774:10001-11000	CHG	0.5	0.171233	0.00282319	0.0383056
scaffold1127|size77009:4001-5000	CHG	0.328358	0.0687023	0.00045588	0.00962719
scaffold1127|size77009:56001-57000	CHG	0	0.686391	2.55361e-17	9.58422e-15
scaffold1128|size83153:34001-35000	CHG	0.277174	0.0785714	1.249e-06	7.11778e-05
scaffold11287|size11731:1-1000	CHG	0.923077	0.25	0.000301739	0.00697172
scaffold11289|size11721:5001-6000	CHG	0.227273	1	0.00395894	0.0487599
scaffold11291|size11719:2001-3000	CHG	0.0197368	0.273128	4.42433e-06	0.000210485
scaffold113|size159962:10001-11000	CHG	0.892351	0.586158	1.90239e-05	0.00072965
scaffold113|size159962:137001-138000	CHG	0.652174	0.916667	0.00108097	0.018607
scaffold11303|size11691:1001-2000	CHG	0.672316	0.320611	0.000706756	0.0134633
scaffold11309|size11686:5001-6000	CHG	0.375	0.0902062	1.09017e-20	5.91865e-18
scaffold1131|size76864:63001-64000	CHG	0.52	0	0.00401367	0.0492693
scaffold11318|size11669:3001-4000	CHG	0	0.72093	1.70146e-05	0.000666303
scaffold1132|size76834:9001-10000	CHG	0.532787	0.139241	0.000135547	0.00366234
scaffold11322|size11657:11001-12000	CHG	0.305556	0	3.43696e-05	0.00118443
scaffold1133|size76791:50001-51000	CHG	0.138514	0.451691	3.83699e-11	6.21286e-09
scaffold1133|size76791:62001-63000	CHG	0.367347	0.662379	0.000510899	0.0104876
scaffold1134|size154900:135001-136000	CHG	0.1375	0.769231	0.000178804	0.00457654
scaffold1134|size154900:137001-138000	CHG	0.342857	0.0102041	6.43464e-05	0.00199285
scaffold1134|size154900:150001-151000	CHG	0.6875	0.280335	1.13052e-07	8.64594e-06
scaffold1134|size154900:42001-43000	CHG	0.272727	1	0.00190211	0.0285775
scaffold1134|size154900:6001-7000	CHG	0.528139	0.811594	0.000199693	0.00501325
scaffold11346|size11616:2001-3000	CHG	1	0.107527	0.000471463	0.00988024
scaffold11348|size11609:6001-7000	CHG	0.413793	0	0.00167174	0.026011
scaffold1135|size76665:16001-17000	CHG	0.572052	0.289575	0.00150676	0.0239845
scaffold1135|size76665:69001-70000	CHG	0.117073	0.272727	0.00132172	0.0217306
scaffold11361|size11588:9001-10000	CHG	0.0873016	0.554795	1.10942e-05	0.000463225
scaffold11362|size11585:8001-9000	CHG	0.153153	0.397436	0.00325225	0.0424686
scaffold11363|size11581:1-1000	CHG	0.508475	0.136752	8.12844e-05	0.00241225
scaffold11367|size11572:6001-7000	CHG	0.760274	0.101266	0.00123808	0.020674
scaffold1137|size76630:36001-37000	CHG	0.819527	0.589666	0.00397215	0.048881
scaffold1137|size76630:44001-45000	CHG	0.555556	0.198758	0.00179011	0.0273353
scaffold1138|size106146:22001-23000	CHG	0.494382	0.86692	0.000506789	0.0104184
scaffold1138|size106146:58001-59000	CHG	0.585714	0.429752	0.00171083	0.0264571
scaffold1138|size106146:59001-60000	CHG	0.733202	0.448718	3.89068e-06	0.000188633
scaffold1138|size106146:71001-72000	CHG	0.00412655	0.238579	9.90874e-45	3.46888e-41
scaffold1138|size106146:72001-73000	CHG	0.370166	0.522692	0.000983054	0.0173587
scaffold1138|size106146:73001-74000	CHG	0.388041	0.554037	7.72803e-05	0.00231713
scaffold1138|size106146:97001-98000	CHG	0.609544	0.870242	0.000302878	0.00699246
scaffold11380|size11542:7001-8000	CHG	0.419753	0.0689655	0.00163386	0.0255685
scaffold11381|size11539:1001-2000	CHG	0	0.258824	0.0022255	0.0321991
scaffold11387|size11532:11001-12000	CHG	0.567568	0.167702	0.000127212	0.003476
scaffold1139|size76530:10001-11000	CHG	0.559055	0.372859	0.000225017	0.00552196
scaffold1139|size76530:8001-9000	CHG	0.431718	0.158209	2.28876e-07	1.60639e-05
scaffold11393|size11524:2001-3000	CHG	0	0.454545	0.00219374	0.0318167
scaffold11394|size18871:8001-9000	CHG	0.0724234	0.894737	1.4109e-57	1.19367e-53
scaffold11394|size18871:9001-10000	CHG	0.00712589	0.883008	9.49302e-92	4.81885e-87
scaffold11399|size11513:5001-6000	CHG	0.809524	0.107143	0.000626076	0.0122492
scaffold1140|size76442:65001-66000	CHG	0.884615	0	0.000487279	0.0101305
scaffold1141|size76394:42001-43000	CHG	0.294118	0	0.000299517	0.00693301
scaffold1141|size76394:72001-73000	CHG	0.475	0.742972	0.0019766	0.029434
scaffold11419|size11462:7001-8000	CHG	0.226496	0.583333	1.72423e-08	1.6171e-06
scaffold1142|size76394:12001-13000	CHG	0.453333	0.220096	0.000303274	0.00700002
scaffold1142|size76394:3001-4000	CHG	0.435897	0	0.000718856	0.0136388
scaffold11424|size15662:15001-16000	CHG	0.04	0.480769	0.00183412	0.0278195
scaffold1143|size76342:24001-25000	CHG	0.0734463	0.353846	0.000145263	0.00387791
scaffold1143|size76342:7001-8000	CHG	0	0.303226	5.85042e-05	0.00184345
scaffold11432|size11431:4001-5000	CHG	0.288462	0.0769231	8.5367e-06	0.00036935
scaffold11438|size11416:7001-8000	CHG	0.0492611	0.201581	7.92123e-06	0.000346337
scaffold11439|size11416:1-1000	CHG	0.274262	0.444898	0.000627441	0.0122713
scaffold11449|size11398:2001-3000	CHG	0.420168	0.875598	1.53095e-05	0.000607377
scaffold11449|size11398:5001-6000	CHG	0.015873	0.428571	4.04731e-13	9.08065e-11
scaffold1145|size76325:39001-40000	CHG	0.408273	0.217469	1.4824e-06	8.22398e-05
scaffold11460|size11372:1001-2000	CHG	0.737968	0.45	0.00287246	0.0388004
scaffold1147|size76302:5001-6000	CHG	0.0481928	0.260417	0.00215308	0.0313681
scaffold11475|size11335:6001-7000	CHG	0.615514	0.807263	0.000570675	0.0114252
scaffold11476|size11334:7001-8000	CHG	0.253012	0.0149254	0.000375168	0.00825232
scaffold1148|size83626:14001-15000	CHG	0.681716	0.213307	5.81653e-20	2.93021e-17
scaffold1148|size83626:22001-23000	CHG	0.150943	0.410112	2.62945e-07	1.81662e-05
scaffold1148|size83626:25001-26000	CHG	0.322086	0.0598456	1.40045e-19	6.6751e-17
scaffold1148|size83626:26001-27000	CHG	0.443478	0.231061	3.4325e-09	3.74711e-07
scaffold1148|size83626:27001-28000	CHG	0.49899	0.317949	6.97314e-05	0.00212819
scaffold1148|size83626:30001-31000	CHG	0.404762	0.590395	0.00345108	0.0443251
scaffold1148|size83626:34001-35000	CHG	0.00652174	0.179724	1.02097e-19	4.93585e-17
scaffold11482|size11322:6001-7000	CHG	0.621359	0.157068	9.37415e-05	0.0027114
scaffold115|size151898:33001-34000	CHG	0.40884	0.0897436	1.94133e-12	3.93005e-10
scaffold1150|size76217:45001-46000	CHG	0.494279	0.188811	5.70123e-12	1.07187e-09
scaffold11501|size11277:6001-7000	CHG	0.540179	0.310924	0.00257313	0.0358002
scaffold11504|size11272:3001-4000	CHG	0.17931	0.669065	1.55184e-05	0.000614706
scaffold1151|size76210:11001-12000	CHG	0.0382022	0.284192	8.33888e-20	4.07936e-17
scaffold11514|size11250:2001-3000	CHG	0.0337079	0.8	1.51254e-20	8.03974e-18
scaffold11515|size21145:12001-13000	CHG	0	0.428571	0.000435569	0.00928617
scaffold1152|size76122:73001-74000	CHG	0.282051	0.512953	0.00291714	0.0392343
scaffold1153|size76121:42001-43000	CHG	0.0882353	0.597938	4.99201e-05	0.00161997
scaffold1153|size76121:50001-51000	CHG	0.321429	0	0.000238356	0.00577607
scaffold1154|size76104:16001-17000	CHG	0.00892857	0.236264	0.00167933	0.0260852
scaffold11547|size11204:6001-7000	CHG	0.262238	0.010101	1.17522e-08	1.14394e-06
scaffold11551|size11198:1001-2000	CHG	0	0.616667	0.00206961	0.0304118
scaffold11551|size11198:1-1000	CHG	0.590909	0.289231	0.0007448	0.0140353
scaffold1156|size76045:6001-7000	CHG	0.5	0.0178571	3.09742e-05	0.00108955
scaffold11563|size11177:1001-2000	CHG	0.0970874	0.651786	1.77446e-09	2.07307e-07
scaffold11563|size11177:8001-9000	CHG	0	0.188119	5.86452e-22	3.5652e-19
scaffold1157|size76017:69001-70000	CHG	0.264493	0.455338	0.0017934	0.0273691
scaffold11570|size11163:1001-2000	CHG	0.235294	0.0733945	0.00120365	0.0202551
scaffold11571|size11161:3001-4000	CHG	0.655172	0.109375	4.32657e-05	0.00143452
scaffold11597|size11117:10001-11000	CHG	0.434783	0	2.04614e-05	0.000774542
scaffold11599|size11113:3001-4000	CHG	0.180645	0.454545	0.000409722	0.00885128
scaffold116|size215475:117001-118000	CHG	0.274247	0.565909	6.08764e-05	0.00190396
scaffold116|size215475:12001-13000	CHG	0.818182	0.101562	0.000292857	0.00680601
scaffold116|size215475:126001-127000	CHG	0.0681818	0.6875	0.000573421	0.0114655
scaffold116|size215475:163001-164000	CHG	0.463636	0.097561	8.38462e-10	1.05613e-07
scaffold116|size215475:210001-211000	CHG	0.0795455	0.723684	1.15295e-07	8.79757e-06
scaffold116|size215475:212001-213000	CHG	0.62069	0.11976	0.000294343	0.00683428
scaffold116|size215475:87001-88000	CHG	0.246377	0.0756972	1.94518e-06	0.000104212
scaffold116|size215475:9001-10000	CHG	0.666667	0.0117647	6.97108e-09	7.1308e-07
scaffold1160|size75988:23001-24000	CHG	0.537037	0.0869565	2.95893e-05	0.00105007
scaffold11601|size11098:7001-8000	CHG	0.0551471	0.452632	0.000115407	0.00321075
scaffold11603|size11096:10001-11000	CHG	0.444444	0.0923077	0.00318218	0.0417697
scaffold11607|size11093:4001-5000	CHG	0.656566	0.414634	7.04928e-06	0.000313341
scaffold11609|size11086:4001-5000	CHG	0.5	0.211864	0.000146344	0.00390164
scaffold1161|size75986:18001-19000	CHG	0.0151515	0.276596	0.000142642	0.00381998
scaffold1161|size75986:63001-64000	CHG	0.585938	0.210811	0.000151519	0.00400961
scaffold1161|size75986:72001-73000	CHG	0.383929	0.958333	0.000672006	0.0129287
scaffold1162|size75943:61001-62000	CHG	0.14359	0.356932	0.001271	0.0210896
scaffold11629|size11046:1-1000	CHG	0.215686	0.448549	2.08411e-05	0.000786862
scaffold1163|size135735:105001-106000	CHG	0.439252	0.0816777	3.92178e-24	2.88518e-21
scaffold1163|size135735:106001-107000	CHG	0.309524	0.125	0.000103201	0.00292541
scaffold1163|size135735:25001-26000	CHG	0.420495	0.0763116	1.51877e-30	1.986e-27
scaffold1163|size135735:26001-27000	CHG	0.175913	0.016129	7.84653e-26	6.63842e-23
scaffold11642|size11019:5001-6000	CHG	0.461538	0.119048	5.63281e-05	0.00178708
scaffold11645|size11016:1001-2000	CHG	0.688525	0.457256	0.000982281	0.017351
scaffold1165|size75902:16001-17000	CHG	0.179688	0.418429	8.13513e-11	1.24197e-08
scaffold1165|size75902:17001-18000	CHG	0.268817	0.638051	5.43065e-09	5.70747e-07
scaffold1166|size75887:13001-14000	CHG	0.371212	0.666667	9.9514e-05	0.00283991
scaffold1166|size75887:33001-34000	CHG	0	0.221757	2.28558e-07	1.60471e-05
scaffold1166|size75887:34001-35000	CHG	0.0294118	0.378378	0.000392624	0.00855616
scaffold1166|size75887:52001-53000	CHG	0.308333	0.0297398	3.15549e-06	0.000157664
scaffold11664|size10970:3001-4000	CHG	0.236311	0.439114	0.00123074	0.0205881
scaffold11668|size10961:8001-9000	CHG	0	0.316832	0.00393222	0.0485397
scaffold1167|size75886:20001-21000	CHG	0.210526	0.427056	0.00123664	0.0206563
scaffold1168|size75845:51001-52000	CHG	0.702259	0.499253	0.00045497	0.00961098
scaffold1169|size75838:16001-17000	CHG	0.252336	0.759259	0.000357077	0.00793866
scaffold1169|size75838:55001-56000	CHG	0.158228	0.316302	5.3093e-06	0.000246635
scaffold11692|size20468:8001-9000	CHG	0.140127	0.41989	3.85061e-05	0.00130353
scaffold11695|size10899:9001-10000	CHG	0.227723	0.555224	0.00269802	0.0370882
scaffold11697|size10898:9001-10000	CHG	0.280899	0.0517241	0.000130935	0.00356049
scaffold117|size152267:75001-76000	CHG	0.909091	0	0.0019965	0.0296485
scaffold1171|size75746:16001-17000	CHG	0.372032	0.835655	2.86667e-10	3.91704e-08
scaffold11716|size15424:8001-9000	CHG	0.669903	0.287736	0.000201998	0.00506238
scaffold1172|size75717:38001-39000	CHG	0.0323887	0.335092	7.59351e-05	0.00228388
scaffold1172|size75717:49001-50000	CHG	0.132948	0.390152	0.000483082	0.0100625
scaffold11720|size10858:6001-7000	CHG	0.68	0.0909091	5.30687e-08	4.43436e-06
scaffold11727|size10841:3001-4000	CHG	0.363636	0.0422535	0.00284583	0.0385433
scaffold1173|size80514:25001-26000	CHG	0.733333	1	0.0012375	0.0206685
scaffold1173|size80514:45001-46000	CHG	0.428044	0.686971	0.00171067	0.0264566
scaffold1173|size80514:73001-74000	CHG	0.488462	0.147208	3.80276e-05	0.00128991
scaffold11735|size10822:10001-11000	CHG	0.0803571	0.291391	0.00123063	0.0205881
scaffold11738|size10814:8001-9000	CHG	0.151934	0.411917	3.7667e-09	4.07253e-07
scaffold1175|size84839:46001-47000	CHG	0.143731	0.378641	5.73328e-06	0.000263438
scaffold11750|size10788:10001-11000	CHG	0.238095	0.0535714	0.000217814	0.0053777
scaffold11750|size10788:8001-9000	CHG	0.295238	0.753968	2.62281e-08	2.36376e-06
scaffold11750|size10788:9001-10000	CHG	0.17284	0.857143	5.52717e-08	4.58823e-06
scaffold11751|size10787:1-1000	CHG	0.245734	0.506494	0.00292873	0.0393565
scaffold1176|size75664:16001-17000	CHG	0.34	0	1.34096e-05	0.000542849
scaffold1176|size75664:33001-34000	CHG	0.735802	0.504132	0.00234615	0.0334527
scaffold1176|size75664:7001-8000	CHG	0.179612	0.407725	0.00122058	0.0204601
scaffold1177|size75622:27001-28000	CHG	0.144144	0.419355	0.000322293	0.00734384
scaffold1179|size75530:19001-20000	CHG	0.538941	0.907407	8.90241e-05	0.00260163
scaffold1179|size75530:20001-21000	CHG	0.36646	0.868613	1.20329e-05	0.000495691
scaffold1179|size75530:53001-54000	CHG	0.0839695	0.455882	8.78068e-08	6.88142e-06
scaffold118|size141755:130001-131000	CHG	0.494983	0.241888	5.75263e-05	0.00181771
scaffold1181|size128314:121001-122000	CHG	0.707317	0	0.00332062	0.0430811
scaffold1181|size128314:68001-69000	CHG	0.480978	0.306982	1.23266e-06	7.03651e-05
scaffold1181|size128314:75001-76000	CHG	0.923913	0.44186	0.00092786	0.016627
scaffold11814|size10695:6001-7000	CHG	0.105	0.510823	0.000801969	0.0148845
scaffold11828|size10664:8001-9000	CHG	0.671429	0.266667	1.79493e-10	2.55043e-08
scaffold1183|size75460:24001-25000	CHG	0.229508	0.0212766	1.02906e-06	5.99221e-05
scaffold1183|size75460:25001-26000	CHG	0.195556	0.530534	1.1547e-07	8.80509e-06
scaffold1185|size75417:44001-45000	CHG	0.134409	0.407514	0.00013005	0.00353925
scaffold11859|size10615:8001-9000	CHG	0.812207	0.422481	1.02469e-05	0.000431754
scaffold11877|size10570:6001-7000	CHG	0.129129	0.569364	1.15182e-16	4.01159e-14
scaffold1188|size75310:51001-52000	CHG	0.0518135	0.435	1.30267e-07	9.79283e-06
scaffold1188|size75310:59001-60000	CHG	0	0.293103	4.49381e-07	2.90223e-05
scaffold11886|size10558:9001-10000	CHG	0.0113636	0.310345	5.56714e-06	0.000256967
scaffold1189|size75208:16001-17000	CHG	0.505102	0.847737	0.0036747	0.0463211
scaffold1189|size75208:62001-63000	CHG	0.376812	0.0967742	3.21126e-08	2.83619e-06
scaffold11897|size10542:5001-6000	CHG	0.329787	0.641026	0.00188602	0.0283942
scaffold119|size278754:129001-130000	CHG	0.264706	0.569948	0.00174953	0.0268781
scaffold119|size278754:202001-203000	CHG	0.475524	0.170588	4.40157e-10	5.81099e-08
scaffold1190|size108683:17001-18000	CHG	0.431208	0.229961	1.94833e-06	0.000104353
scaffold11907|size10522:6001-7000	CHG	0.478261	0	1.83443e-07	1.32013e-05
scaffold1191|size75154:38001-39000	CHG	0.25	0	3.15565e-06	0.000157664
scaffold1191|size75154:42001-43000	CHG	0.2	0.425137	4.36823e-11	7.01155e-09
scaffold1191|size75154:60001-61000	CHG	0.0214592	0.323625	3.10945e-08	2.75586e-06
scaffold11926|size10480:7001-8000	CHG	0.548023	0.1625	5.14566e-06	0.000239912
scaffold11929|size10473:2001-3000	CHG	0.0987654	0.295775	2.60716e-07	1.80491e-05
scaffold1193|size75119:66001-67000	CHG	0.394444	0.240057	9.17696e-06	0.000392618
scaffold1194|size100007:41001-42000	CHG	0.666667	0.885246	0.00057856	0.0115353
scaffold1194|size100007:42001-43000	CHG	0.630631	0.857843	0.00405218	0.049603
scaffold1194|size100007:43001-44000	CHG	0.432836	0.848485	9.64092e-05	0.00277002
scaffold1194|size100007:60001-61000	CHG	0.527273	0	2.74742e-06	0.000139884
scaffold11945|size10446:2001-3000	CHG	0.101942	0.444444	2.21966e-05	0.000831086
scaffold11948|size10442:3001-4000	CHG	0.0233645	0.314721	0.000101314	0.0028828
scaffold11948|size10442:6001-7000	CHG	0.286307	0.0503778	7.42959e-19	3.23033e-16
scaffold1195|size85815:1-1000	CHG	0.860068	0.579741	0.0012654	0.0210088
scaffold1196|size75027:50001-51000	CHG	0.0985577	0.450961	7.9839e-40	2.16149e-36
scaffold11969|size10392:5001-6000	CHG	0.025	0.205882	0.000133775	0.0036227
scaffold1197|size75018:36001-37000	CHG	0.274112	0.557692	2.84507e-05	0.00101795
scaffold1197|size75018:39001-40000	CHG	0.542857	0.114943	0.00210399	0.0307944
scaffold11978|size10374:6001-7000	CHG	0.311321	0.682927	0.00396542	0.0488249
scaffold1198|size75001:38001-39000	CHG	0.303738	0.657778	3.536e-05	0.00121259
scaffold11991|size10350:2001-3000	CHG	0.636364	0.234899	0.00078533	0.0146253
scaffold12|size258582:236001-237000	CHG	0.00617284	0.179811	5.86549e-14	1.47034e-11
scaffold120|size141194:10001-11000	CHG	0.906907	0.420323	6.96009e-12	1.28243e-09
scaffold120|size141194:133001-134000	CHG	0.290598	0.0425532	5.96743e-06	0.000272409
scaffold120|size141194:66001-67000	CHG	0.532833	0.356223	0.000381156	0.00835235
scaffold1200|size87961:58001-59000	CHG	0.305195	0.824675	0.000854672	0.0156314
scaffold12007|size10327:3001-4000	CHG	0.739726	0.237288	0.000394975	0.00859857
scaffold12007|size10327:4001-5000	CHG	0.462312	0.72	1.21948e-05	0.000500834
scaffold12007|size10327:6001-7000	CHG	0.161538	0.00740741	1.13009e-13	2.70273e-11
scaffold1201|size74964:3001-4000	CHG	0.551724	0.318339	0.00114843	0.0195397
scaffold12011|size10324:8001-9000	CHG	0.574074	0	9.74448e-16	3.04869e-13
scaffold1202|size74891:36001-37000	CHG	0.693069	0.314607	4.88323e-05	0.00159129
scaffold1202|size74891:49001-50000	CHG	0.145873	0.38121	6.44513e-22	3.8833e-19
scaffold1203|size74865:17001-18000	CHG	0.135135	0.781327	0.00134857	0.0220452
scaffold1204|size74862:14001-15000	CHG	0.248304	0.479115	3.41153e-09	3.72622e-07
scaffold1204|size74862:52001-53000	CHG	0.690529	0.439024	9.9797e-10	1.23558e-07
scaffold1205|size74859:10001-11000	CHG	0.226721	0.00438596	1.30144e-48	6.14546e-45
scaffold1205|size74859:30001-31000	CHG	0	0.254839	2.97565e-05	0.001055
scaffold12058|size10238:3001-4000	CHG	0.390815	0.155844	5.35978e-14	1.3536e-11
scaffold12059|size10236:4001-5000	CHG	0.334328	0.650685	3.66237e-05	0.00124897
scaffold1206|size74858:27001-28000	CHG	0.42381	0.217391	0.00156462	0.0247289
scaffold1209|size74801:42001-43000	CHG	0.253968	0.684615	0.000328771	0.00745797
scaffold121|size141189:107001-108000	CHG	0.482993	0.144385	2.86884e-06	0.00014541
scaffold121|size141189:38001-39000	CHG	0.45283	0.220264	6.07393e-05	0.0019006
scaffold121|size141189:40001-41000	CHG	0.160622	0.448113	1.51249e-06	8.35898e-05
scaffold121|size141189:41001-42000	CHG	0.466667	0.871287	2.93221e-05	0.00104178
scaffold121|size141189:45001-46000	CHG	0.386473	0.197995	0.00140043	0.022683
scaffold121|size141189:92001-93000	CHG	0.568182	0.1875	0.00134826	0.0220452
scaffold121|size141189:96001-97000	CHG	0.260563	0.0990991	0.000183024	0.00466749
scaffold1210|size109478:1-1000	CHG	0.832168	0.428571	0.00232502	0.0332365
scaffold1210|size109478:2001-3000	CHG	0.608696	0.104918	1.51944e-19	7.20839e-17
scaffold1210|size109478:3001-4000	CHG	0.632911	0.0655738	1.16429e-11	2.0575e-09
scaffold1210|size109478:81001-82000	CHG	0.328358	0.538462	0.00109811	0.0188494
scaffold1210|size109478:82001-83000	CHG	0.232394	0.715909	0.00308412	0.0408729
scaffold1210|size109478:93001-94000	CHG	0.387097	0.139887	3.40745e-08	2.99125e-06
scaffold1211|size196170:130001-131000	CHG	0.486034	0.772727	0.0004634	0.00975355
scaffold1211|size196170:194001-195000	CHG	0.865116	0.490119	4.14496e-05	0.00138357
scaffold12123|size10118:5001-6000	CHG	0.378378	0.0390625	0.00113926	0.0194227
scaffold12133|size10097:9001-10000	CHG	0.142657	0.37386	6.75696e-08	5.46173e-06
scaffold12136|size10093:7001-8000	CHG	0.375723	0.708333	0.00401399	0.0492693
scaffold1215|size74719:15001-16000	CHG	0.00534759	0.194805	1.68799e-13	3.94866e-11
scaffold1215|size74719:3001-4000	CHG	0.391753	0.0147059	3.47053e-08	3.04268e-06
scaffold12156|size10056:8001-9000	CHG	0.0632911	0.323529	3.53383e-06	0.000173444
scaffold12157|size10055:3001-4000	CHG	0.705882	0.204301	4.08872e-05	0.0013693
scaffold1216|size74712:44001-45000	CHG	0.306358	0.49658	1.48443e-06	8.23303e-05
scaffold12160|size10052:9001-10000	CHG	0.654255	0.395664	0.000168341	0.00436094
scaffold1217|size74687:56001-57000	CHG	0.140351	0.861386	0.000120484	0.00332346
scaffold1218|size74656:37001-38000	CHG	0.968421	0.38806	0.00374055	0.0468487
scaffold12181|size10007:2001-3000	CHG	0.338843	0.0581818	6.78594e-09	6.96247e-07
scaffold12189|size9992:7001-8000	CHG	0.165289	0.506757	0.00165185	0.0257726
scaffold1219|size83569:64001-65000	CHG	0.178082	0.594203	0.00217324	0.0315983
scaffold1219|size83569:77001-78000	CHG	0.441558	0.62419	0.00173399	0.0267155
scaffold12197|size9977:3001-4000	CHG	0.289617	0.718447	0.000262058	0.00622767
scaffold12197|size9977:5001-6000	CHG	0.522807	0.0405063	1.87571e-12	3.81241e-10
scaffold12198|size9977:8001-9000	CHG	0.230769	0	0.000230175	0.00561602
scaffold122|size140947:118001-119000	CHG	0.745098	0	1.86371e-27	1.83701e-24
scaffold122|size140947:119001-120000	CHG	0.781818	0.272727	0.000885206	0.0160553
scaffold122|size140947:138001-139000	CHG	0.748344	0.180233	1.8543e-08	1.72633e-06
scaffold1220|size74616:46001-47000	CHG	0.629213	0.290909	0.000257421	0.00613844
scaffold12202|size9970:6001-7000	CHG	0.505618	0.12381	0.000765589	0.0143447
scaffold12206|size9964:7001-8000	CHG	0	0.506329	0.000833944	0.0153268
scaffold12207|size9961:5001-6000	CHG	0.12069	0.512195	0.00142962	0.0230584
scaffold12209|size9960:1-1000	CHG	0.121884	0.384615	0.000454361	0.00960012
scaffold1222|size74589:61001-62000	CHG	0.519231	0.321569	0.00369995	0.0465056
scaffold12222|size9932:4001-5000	CHG	1	0	0.00257434	0.0358147
scaffold12224|size9925:4001-5000	CHG	0.151982	0.348928	3.25824e-06	0.000161874
scaffold1224|size74505:24001-25000	CHG	0.318182	0.104762	8.86358e-13	1.89445e-10
scaffold1224|size74505:55001-56000	CHG	0.439863	0.751381	0.000265284	0.00629034
scaffold1225|size137900:109001-110000	CHG	0.0229682	0.385301	2.96999e-40	8.14932e-37
scaffold1225|size137900:110001-111000	CHG	0.294702	0.555556	9.60799e-05	0.00276518
scaffold1225|size137900:113001-114000	CHG	0.233796	0.520833	3.96305e-05	0.00133359
scaffold1225|size137900:116001-117000	CHG	0.310345	0.133728	1.25022e-09	1.50477e-07
scaffold1226|size74492:3001-4000	CHG	0.227106	0.752101	1.24578e-10	1.8277e-08
scaffold12266|size9846:8001-9000	CHG	0.0546875	0.391061	4.01396e-08	3.45789e-06
scaffold12269|size9842:4001-5000	CHG	0.948718	0.210526	4.49648e-06	0.000213268
scaffold1227|size74479:3001-4000	CHG	0.52381	0.0273556	3.91032e-08	3.37578e-06
scaffold12270|size9841:4001-5000	CHG	0.203704	0	1.6821e-07	1.22243e-05
scaffold12278|size9827:9001-10000	CHG	0.386707	0.77	1.40857e-06	7.89639e-05
scaffold1228|size74474:17001-18000	CHG	0.467532	0	0.00040209	0.00871888
scaffold1228|size74474:44001-45000	CHG	0.333333	0.113514	0.00133478	0.0218818
scaffold1229|size74473:18001-19000	CHG	0	0.244094	0.000971954	0.0172195
scaffold1229|size74473:6001-7000	CHG	0.216418	0.401361	0.00114219	0.0194596
scaffold123|size140916:138001-139000	CHG	0.0606061	0.391304	5.17584e-08	4.33737e-06
scaffold123|size140916:93001-94000	CHG	0	0.463415	3.02392e-05	0.00106783
scaffold123|size140916:96001-97000	CHG	0.49827	0.245136	0.000128273	0.0034984
scaffold1230|size74421:26001-27000	CHG	0.562212	0.314516	0.00187698	0.0282917
scaffold1230|size74421:39001-40000	CHG	0.416667	0.202532	0.0036256	0.0458902
scaffold12306|size9774:2001-3000	CHG	0.636364	0.221374	0.000223254	0.0054893
scaffold1231|size74409:17001-18000	CHG	0.253521	0.0376344	3.69733e-12	7.08241e-10
scaffold12312|size9761:7001-8000	CHG	0.57971	0.290323	0.000215876	0.00534224
scaffold1232|size74386:65001-66000	CHG	0.264045	0.490291	0.00130267	0.0215061
scaffold1233|size74352:35001-36000	CHG	0.338346	0.0506329	5.72555e-05	0.00181028
scaffold1233|size74352:38001-39000	CHG	0.340659	0.0553746	2.18138e-07	1.54114e-05
scaffold1234|size74351:58001-59000	CHG	0.676074	0.516616	0.00272878	0.037397
scaffold1234|size74351:59001-60000	CHG	0.473239	0.709022	5.42323e-06	0.000251214
scaffold1237|size74270:14001-15000	CHG	0.707317	0.20339	0.00249431	0.0349744
scaffold1238|size74188:62001-63000	CHG	0.00320513	0.163599	2.15985e-15	6.48748e-13
scaffold12384|size9648:8001-9000	CHG	0.606383	0.170213	0.00287812	0.0388458
scaffold12396|size9630:2001-3000	CHG	0.189563	0.421445	2.32155e-14	6.15387e-12
scaffold124|size187701:127001-128000	CHG	0.134021	0.30086	1.83029e-05	0.000708328
scaffold124|size187701:168001-169000	CHG	0.159696	0.512987	3.08184e-24	2.29216e-21
scaffold124|size187701:169001-170000	CHG	0.00674157	0.481113	2.06879e-54	1.40021e-50
scaffold124|size187701:71001-72000	CHG	0.0353982	0.270968	0.00113568	0.0193747
scaffold124|size187701:77001-78000	CHG	0.380645	0.0103093	8.16999e-05	0.00242273
scaffold12403|size9609:3001-4000	CHG	0.343434	0.654971	0.000315015	0.00721037
scaffold12409|size9593:6001-7000	CHG	0.223602	0.022508	3.08852e-05	0.00108777
scaffold1241|size74162:15001-16000	CHG	0.57529	0.3	0.000977247	0.017295
scaffold1241|size74162:20001-21000	CHG	0.327402	0.0869565	5.74774e-05	0.00181694
scaffold1242|size74109:69001-70000	CHG	0.0730337	0.252747	0.00331896	0.0430695
scaffold12420|size9579:1001-2000	CHG	0	0.244131	9.32892e-14	2.25502e-11
scaffold12420|size9579:2001-3000	CHG	0	0.757426	2.69867e-56	2.02948e-52
scaffold12420|size9579:3001-4000	CHG	0.0205479	0.547009	2.24728e-26	2.07412e-23
scaffold12420|size9579:6001-7000	CHG	0.206897	0.441176	0.00295802	0.039658
scaffold12421|size9577:1-1000	CHG	0.112994	0.565217	0.000788559	0.0146706
scaffold12427|size9558:8001-9000	CHG	0.400844	0.208791	0.00163455	0.0255695
scaffold1243|size98772:27001-28000	CHG	0.757576	0.215054	2.62884e-05	0.000955739
scaffold1243|size98772:73001-74000	CHG	0.210614	0.0091047	1.44662e-30	1.90736e-27
scaffold1243|size98772:86001-87000	CHG	0.361244	0.709957	1.48422e-08	1.40827e-06
scaffold1243|size98772:95001-96000	CHG	0.811475	0.363128	0.000628036	0.0122794
scaffold12433|size9549:1-1000	CHG	0.726891	0.345324	5.35228e-05	0.00171361
scaffold1244|size74095:11001-12000	CHG	0.0643154	0.446397	6.01803e-31	8.201e-28
scaffold12444|size9528:7001-8000	CHG	0.371429	0.0566038	0.00287099	0.0387911
scaffold1245|size92393:89001-90000	CHG	0.350534	0.045082	8.71246e-05	0.00255786
scaffold1246|size74051:35001-36000	CHG	0.289941	0.0772727	3.9533e-05	0.00133119
scaffold1247|size74012:60001-61000	CHG	0.116279	0.470588	0.00175481	0.0269362
scaffold12472|size9484:6001-7000	CHG	0	0.746269	7.55726e-09	7.65711e-07
scaffold1248|size73978:42001-43000	CHG	0.274306	0.447543	1.01554e-05	0.000428342
scaffold125|size140094:41001-42000	CHG	0.389952	0.212058	0.000160658	0.00420161
scaffold125|size140094:52001-53000	CHG	0.125984	0.605442	8.45657e-10	1.06453e-07
scaffold125|size140094:67001-68000	CHG	0.714829	0.399293	2.89632e-05	0.00103169
scaffold125|size140094:97001-98000	CHG	0	0.406593	3.80545e-05	0.00128997
scaffold1250|size73950:2001-3000	CHG	0.495601	0.808511	0.000409134	0.00884422
scaffold12515|size9414:3001-4000	CHG	0.875	0.0540541	0.00037768	0.00829588
scaffold12529|size9384:3001-4000	CHG	0.767816	0.542484	0.00315042	0.0414923
scaffold12535|size9379:2001-3000	CHG	0.473684	0	6.87336e-05	0.00210342
scaffold1254|size87731:1-1000	CHG	0.207965	0.380098	3.00077e-05	0.00106169
scaffold1254|size87731:38001-39000	CHG	0.28	0.116402	0.00249457	0.0349756
scaffold1254|size87731:59001-60000	CHG	0.458904	0.0981595	0.000213469	0.00529415
scaffold1254|size87731:82001-83000	CHG	0.218182	0.473896	9.74635e-05	0.00279201
scaffold1255|size73872:1001-2000	CHG	0.325	0.027027	1.07732e-05	0.000451026
scaffold1255|size73872:64001-65000	CHG	0.330435	0.039604	8.45578e-16	2.65778e-13
scaffold1256|size137174:129001-130000	CHG	0.0461538	0.267717	0.000505138	0.0103981
scaffold1256|size137174:44001-45000	CHG	0.317907	0.60076	0.00210511	0.0308086
scaffold1256|size137174:62001-63000	CHG	0.8	0	0.000138045	0.00371698
scaffold12578|size9313:7001-8000	CHG	0.783784	0.232533	1.9573e-19	9.11528e-17
scaffold1258|size73829:43001-44000	CHG	0.484536	0.278873	0.000629347	0.0123015
scaffold1258|size73829:47001-48000	CHG	0.714286	0.373391	0.000399808	0.00868332
scaffold12584|size9309:1001-2000	CHG	0.0900901	0.325581	0.00100396	0.0176418
scaffold1259|size73826:10001-11000	CHG	0.525952	0.306733	2.0838e-05	0.000786862
scaffold1259|size73826:14001-15000	CHG	0.857143	0	9.81103e-05	0.00280618
scaffold1259|size73826:20001-21000	CHG	0.141892	0.574257	0.00029209	0.00678895
scaffold1259|size73826:3001-4000	CHG	0.527027	0.335404	0.00208343	0.0305683
scaffold1259|size73826:45001-46000	CHG	0.321918	0.74606	8.36129e-05	0.00246878
scaffold12596|size9300:8001-9000	CHG	0.237288	0	9.713e-05	0.00278442
scaffold126|size145755:29001-30000	CHG	0.474638	0.217712	0.000120904	0.00333323
scaffold126|size145755:37001-38000	CHG	0.027027	0.663265	0.00196193	0.0292766
scaffold126|size145755:64001-65000	CHG	0.715385	0.431604	1.16022e-08	1.13017e-06
scaffold1260|size73819:64001-65000	CHG	0.547872	0.199005	4.87849e-05	0.00159025
scaffold1260|size73819:65001-66000	CHG	0.291946	0.461957	0.00172362	0.0265898
scaffold12604|size9282:1-1000	CHG	0.142336	0.738318	7.07483e-05	0.00215395
scaffold12608|size9279:3001-4000	CHG	0.202381	0.863248	0.000160463	0.00419758
scaffold1261|size73805:46001-47000	CHG	0.0950413	0.319444	0.000102155	0.00290061
scaffold12611|size9271:8001-9000	CHG	0.444162	0.273171	0.000215121	0.0053268
scaffold12613|size9266:1-1000	CHG	0.479718	0.27972	2.08894e-05	0.000788101
scaffold12622|size25759:10001-11000	CHG	0.293785	0.727273	6.31958e-06	0.000285659
scaffold12628|size9222:9001-10000	CHG	0	0.619048	4.55302e-05	0.00149786
scaffold1263|size73790:18001-19000	CHG	0.622642	0.367857	0.000967488	0.0171629
scaffold1263|size73790:30001-31000	CHG	0.26506	0.587121	0.000737208	0.0139232
scaffold1263|size73790:50001-51000	CHG	0.40884	0.221766	3.38175e-05	0.00116975
scaffold12630|size9219:8001-9000	CHG	0	0.84375	7.187e-06	0.000318904
scaffold1264|size139048:123001-124000	CHG	0.399679	0.201271	8.54306e-06	0.000369546
scaffold1264|size139048:7001-8000	CHG	0.0473684	0.282353	0.00190772	0.0286339
scaffold12654|size9187:6001-7000	CHG	0.661376	0.3125	0.00135693	0.0221498
scaffold12661|size9179:4001-5000	CHG	0.379845	0.791339	1.21488e-05	0.000499302
scaffold1267|size73682:23001-24000	CHG	0.530864	0.155172	0.00406334	0.0497019
scaffold1267|size73682:37001-38000	CHG	0.759259	0.0618557	1.00635e-08	9.93325e-07
scaffold1268|size73659:53001-54000	CHG	0.286232	0.12069	4.48745e-05	0.0014814
scaffold12680|size9158:5001-6000	CHG	0.482587	0.804348	0.00134772	0.022042
scaffold1269|size130017:84001-85000	CHG	0.574307	0.847255	0.00336408	0.0435021
scaffold1269|size130017:95001-96000	CHG	0.260417	0.688312	0.00140751	0.022785
scaffold12694|size9139:6001-7000	CHG	0.183391	0.464072	2.08501e-05	0.000786911
scaffold127|size139420:101001-102000	CHG	0.311404	0.535714	6.79589e-05	0.00208569
scaffold127|size139420:50001-51000	CHG	0.295699	0.142442	0.000546896	0.011054
scaffold1270|size73617:48001-49000	CHG	0.150318	0.358754	1.77607e-14	4.7639e-12
scaffold1270|size73617:52001-53000	CHG	0.49	0.195021	0.000117431	0.0032543
scaffold12709|size9117:1-1000	CHG	1	0.157895	0.00128711	0.0212995
scaffold1271|size73573:61001-62000	CHG	0.254181	0.67284	3.20113e-06	0.000159505
scaffold12711|size9113:5001-6000	CHG	0.0169492	0.463636	0.00113638	0.01938
scaffold12714|size9108:1001-2000	CHG	0.292135	0.744828	1.20259e-05	0.000495503
scaffold12714|size9108:1-1000	CHG	0.101449	0.546667	3.13067e-05	0.00109941
scaffold1272|size73567:31001-32000	CHG	0.0802469	0.275304	0.000962367	0.0170915
scaffold12724|size9088:2001-3000	CHG	0.42623	0.0970149	4.54418e-05	0.0014952
scaffold1273|size73563:41001-42000	CHG	0.4125	0.145455	1.17109e-06	6.72858e-05
scaffold1273|size73563:49001-50000	CHG	0.107143	0.319672	0.00279636	0.0380229
scaffold1273|size73563:53001-54000	CHG	0.330128	0.523553	3.33784e-06	0.000165061
scaffold1273|size73563:54001-55000	CHG	0.158273	0.331104	1.62251e-05	0.000639084
scaffold1273|size73563:58001-59000	CHG	0.605128	0.35061	0.000523072	0.0106635
scaffold1273|size73563:9001-10000	CHG	0.0750507	0.865306	2.73402e-58	2.64351e-54
scaffold1274|size73544:18001-19000	CHG	0.00813008	0.333333	2.6601e-06	0.000136018
scaffold1274|size73544:30001-31000	CHG	0.552764	0.15894	5.71351e-06	0.000262708
scaffold12740|size9053:2001-3000	CHG	0.179894	0.374663	0.000100847	0.0028711
scaffold1275|size101004:8001-9000	CHG	0.809524	0.419355	0.000146641	0.00390699
scaffold1276|size73495:59001-60000	CHG	0.330435	0.120879	0.00194091	0.0290452
scaffold12771|size9007:1001-2000	CHG	1	0.365079	0.00364764	0.0460715
scaffold12786|size8981:6001-7000	CHG	0	0.3125	0.00296011	0.0396677
scaffold12789|size8979:1-1000	CHG	0.53816	0.688857	0.00278439	0.037921
scaffold12789|size8979:7001-8000	CHG	0.0666667	0.287356	0.00244173	0.034431
scaffold1279|size73399:57001-58000	CHG	0.405629	0.595687	1.97405e-05	0.000750651
scaffold1279|size73399:58001-59000	CHG	0.373188	0.755448	1.48835e-07	1.09773e-05
scaffold128|size139290:52001-53000	CHG	0	0.289902	6.69757e-08	5.4202e-06
scaffold1280|size92369:67001-68000	CHG	0.443686	0.854911	1.07805e-06	6.24523e-05
scaffold1281|size73374:72001-73000	CHG	0.425806	0.208178	0.00306668	0.0407038
scaffold12814|size8940:1-1000	CHG	0	0.4375	0.00280292	0.0381018
scaffold12814|size8940:8001-9000	CHG	0	0.854545	0.00177763	0.0271898
scaffold12819|size8930:1-1000	CHG	0.642105	0.0327869	0.00180969	0.0275371
scaffold1282|size73346:64001-65000	CHG	0.528409	0.302251	0.00187135	0.0282257
scaffold12826|size8919:4001-5000	CHG	0.619048	0.307692	7.90624e-05	0.00236219
scaffold12829|size8913:1001-2000	CHG	0.0219298	0.308824	1.96356e-07	1.40485e-05
scaffold12829|size8913:5001-6000	CHG	0.0684932	0.280702	0.00296348	0.0397075
scaffold12832|size8905:5001-6000	CHG	0.255319	0.569767	0.000731409	0.013842
scaffold1284|size73280:14001-15000	CHG	0.138636	0.684211	8.51826e-33	1.42943e-29
scaffold1284|size73280:19001-20000	CHG	0.236934	0.409774	0.00199336	0.0296214
scaffold1284|size73280:42001-43000	CHG	0.263158	0	0.000320155	0.00730418
scaffold1284|size73280:9001-10000	CHG	0.761905	0.166667	0.000448193	0.00949371
scaffold12848|size8873:5001-6000	CHG	0	0.908163	1.78277e-26	1.66049e-23
scaffold1285|size73265:2001-3000	CHG	0.807339	0.265432	4.63323e-06	0.000219089
scaffold12864|size8853:4001-5000	CHG	0.215517	0.532338	0.00100091	0.0176025
scaffold12867|size8849:1-1000	CHG	0.272727	0	0.00284492	0.0385387
scaffold1287|size147619:11001-12000	CHG	0.207843	0.5	0.00240951	0.0341057
scaffold1287|size147619:141001-142000	CHG	0.0633803	0.398148	5.77369e-08	4.75979e-06
scaffold1287|size147619:31001-32000	CHG	0.195122	0.662069	8.95786e-11	1.35434e-08
scaffold1287|size147619:34001-35000	CHG	0.688453	0.489496	0.0017905	0.0273381
scaffold1288|size85609:24001-25000	CHG	0.289157	0.483548	0.000126787	0.00346812
scaffold12884|size8824:1-1000	CHG	0.925676	0.327586	5.50598e-05	0.00175433
scaffold12899|size8807:1-1000	CHG	0.617391	0.397394	0.0033906	0.043753
scaffold129|size139247:89001-90000	CHG	0.056213	0.350685	1.67193e-13	3.91559e-11
scaffold129|size139247:90001-91000	CHG	0.470707	0.27543	4.77493e-06	0.000225004
scaffold129|size139247:94001-95000	CHG	0.238095	0.0477356	1.49816e-23	1.05993e-20
scaffold1290|size93006:36001-37000	CHG	0.781513	0.150943	9.97157e-16	3.11493e-13
scaffold1290|size93006:74001-75000	CHG	0.905882	0.321586	5.00401e-05	0.00162283
scaffold1290|size93006:87001-88000	CHG	0.216	0.408072	4.0714e-05	0.00136427
scaffold12908|size8797:5001-6000	CHG	0.281768	0.112426	0.000585019	0.0116401
scaffold1291|size73094:52001-53000	CHG	0.586207	0.226994	0.00302142	0.0402725
scaffold1291|size73094:66001-67000	CHG	0.2827	0.494208	0.00263113	0.0364201
scaffold12910|size8795:5001-6000	CHG	0.176471	0.0103806	3.7582e-10	5.02136e-08
scaffold1292|size73036:18001-19000	CHG	0.346405	0.507232	6.04971e-06	0.000274929
scaffold12923|size8781:7001-8000	CHG	0.925373	0.142857	0.000127534	0.00348292
scaffold12928|size8776:1001-2000	CHG	0.152778	0.702128	0.00364506	0.0460476
scaffold12936|size8766:1001-2000	CHG	0.826772	0.256098	2.53788e-06	0.000130558
scaffold1296|size72933:35001-36000	CHG	0.774809	0.442857	0.00285904	0.0386777
scaffold1297|size72933:20001-21000	CHG	0.3	0	0.000693852	0.0132748
scaffold12971|size8698:1001-2000	CHG	0.940842	0.56338	0.000321979	0.00733914
scaffold1299|size72872:10001-11000	CHG	0.37037	0.704641	1.24145e-05	0.000507804
scaffold1299|size72872:16001-17000	CHG	0.136842	0.603774	0.002156	0.0313927
scaffold13|size204351:165001-166000	CHG	0.595533	0.842715	0.00131639	0.0216763
scaffold13|size204351:173001-174000	CHG	0.875	0.550943	0.00187032	0.0282166
scaffold13|size204351:175001-176000	CHG	0.418301	0.182927	0.000906803	0.0163448
scaffold130|size139209:8001-9000	CHG	0.279412	0.0246914	1.15196e-05	0.000478622
scaffold13017|size8646:3001-4000	CHG	0.0233645	0.272727	2.48377e-08	2.25346e-06
scaffold1302|size72824:9001-10000	CHG	0.244681	0.0851419	3.0291e-09	3.34267e-07
scaffold1303|size72816:1001-2000	CHG	0.379464	0.0716846	1.03946e-13	2.49775e-11
scaffold1303|size72816:34001-35000	CHG	0.57732	0.107527	2.74864e-05	0.000989902
scaffold13036|size8617:6001-7000	CHG	0.35	0.743243	0.00101667	0.0178005
scaffold13038|size8613:1001-2000	CHG	0.7	0.0434783	0.000439144	0.00934668
scaffold13046|size8606:4001-5000	CHG	0.830189	0.364706	1.29632e-06	7.35347e-05
scaffold1305|size72702:26001-27000	CHG	0.281818	0.0434783	0.000335726	0.00758136
scaffold1305|size72702:37001-38000	CHG	0.888889	0.105556	0.000767758	0.0143785
scaffold13050|size8603:2001-3000	CHG	0.411765	0.1	0.00191292	0.0286992
scaffold1307|size72653:65001-66000	CHG	0.214035	0.390456	0.00100929	0.0177034
scaffold13081|size8558:6001-7000	CHG	0.784314	0.126316	0.00202618	0.0299579
scaffold13096|size8531:7001-8000	CHG	0.534483	0.131783	0.000134264	0.00363398
scaffold131|size139055:120001-121000	CHG	0.388633	0.551478	8.79746e-05	0.00257764
scaffold131|size139055:22001-23000	CHG	0.340426	0.0989011	0.00180522	0.0274958
scaffold131|size139055:36001-37000	CHG	0.254902	0.611111	0.000233505	0.00567886
scaffold131|size139055:4001-5000	CHG	0.751092	0.477108	0.000493167	0.0102111
scaffold131|size139055:43001-44000	CHG	0.339713	0.0942761	1.41083e-05	0.000566924
scaffold131|size139055:6001-7000	CHG	0.853211	0.184211	0.000333787	0.00754562
scaffold131|size139055:96001-97000	CHG	0.551929	0.29717	0.00258636	0.0359474
scaffold1310|size105487:76001-77000	CHG	0	0.584416	1.38114e-09	1.64673e-07
scaffold1310|size105487:83001-84000	CHG	0.5	0.0940171	0.00265037	0.0366164
scaffold1311|size112762:22001-23000	CHG	0.328125	0.685185	6.63008e-05	0.00204438
scaffold1311|size112762:36001-37000	CHG	0.670732	0.280899	1.0468e-05	0.000439519
scaffold1311|size112762:94001-95000	CHG	0.662566	0.394696	5.26174e-07	3.32416e-05
scaffold1313|size72489:38001-39000	CHG	0.656805	0.3125	0.00206549	0.0303688
scaffold1315|size77139:13001-14000	CHG	0.405941	0.0604027	4.62988e-05	0.00152019
scaffold13154|size8453:5001-6000	CHG	0.0778443	0.435644	2.1302e-05	0.000801729
scaffold13160|size8445:6001-7000	CHG	0.144444	0.354545	0.00304057	0.0404628
scaffold13168|size8437:1-1000	CHG	0.307985	0.52	0.000862782	0.0157442
scaffold13176|size17388:3001-4000	CHG	0.769231	0.0254237	2.32888e-09	2.64347e-07
scaffold1318|size72412:57001-58000	CHG	0.309524	0.0314465	5.60611e-07	3.51873e-05
scaffold1318|size72412:69001-70000	CHG	0.86	0.185185	5.02472e-05	0.00162851
scaffold13180|size8423:1001-2000	CHG	0.338926	0.145363	4.12645e-06	0.000198265
scaffold1319|size72397:5001-6000	CHG	0.437158	0.194231	1.97495e-08	1.83276e-06
scaffold132|size138785:107001-108000	CHG	0.490909	0.268482	0.00133364	0.0218698
scaffold132|size138785:117001-118000	CHG	0.490196	0.109091	0.00238289	0.0338356
scaffold132|size138785:53001-54000	CHG	0	0.314607	0.000120641	0.0033269
scaffold132|size138785:58001-59000	CHG	0.601124	0.226415	3.72831e-05	0.0012679
scaffold132|size138785:59001-60000	CHG	0.56087	0.365989	0.000257412	0.00613844
scaffold13203|size8384:1001-2000	CHG	0.183036	0.45098	0.00278179	0.0378983
scaffold13204|size13122:10001-11000	CHG	0.350649	0.195402	0.000724355	0.0137329
scaffold13219|size8366:7001-8000	CHG	0.388889	0.0582524	4.56911e-05	0.0015017
scaffold1322|size72377:17001-18000	CHG	0.118812	0.278351	0.000352228	0.00786066
scaffold1322|size72377:20001-21000	CHG	0.449324	0.788136	0.00129783	0.0214367
scaffold1322|size72377:57001-58000	CHG	0.0502092	0.300319	3.03462e-06	0.000152443
scaffold1323|size83854:34001-35000	CHG	0.758929	0.25	0.00136347	0.022228
scaffold13235|size8348:8001-9000	CHG	0.0140845	0.2	4.78517e-05	0.00156385
scaffold1324|size155023:114001-115000	CHG	0.174419	0.877778	4.45706e-08	3.79772e-06
scaffold1324|size155023:120001-121000	CHG	0.370213	0.677419	0.000366372	0.00809744
scaffold1324|size155023:14001-15000	CHG	0.0462963	0.469388	0.000108717	0.00305534
scaffold13240|size8343:6001-7000	CHG	0.575	0.774695	0.000788002	0.014663
scaffold13245|size8338:3001-4000	CHG	0.3125	0.0701754	2.43891e-06	0.000126331
scaffold1325|size72362:14001-15000	CHG	0.263158	0.457031	0.00292965	0.0393633
scaffold1325|size72362:51001-52000	CHG	0.232472	0.430508	0.00030845	0.00709449
scaffold1326|size72346:12001-13000	CHG	0.0229885	0.246154	0.00114596	0.0195107
scaffold1326|size72346:40001-41000	CHG	0.489051	0.155313	2.90576e-10	3.95979e-08
scaffold13262|size8322:1-1000	CHG	0	0.387097	0.00330617	0.0429584
scaffold1328|size72299:7001-8000	CHG	0	0.33	0.00116365	0.019744
scaffold133|size179140:105001-106000	CHG	0.216981	0.478664	2.02204e-09	2.33544e-07
scaffold133|size179140:44001-45000	CHG	0.142012	0.614583	0.000148854	0.00395535
scaffold1331|size72231:3001-4000	CHG	0.0555556	0.263158	0.00177371	0.0271482
scaffold1331|size72231:4001-5000	CHG	0.611111	0.0595238	0.00112769	0.019253
scaffold13312|size8267:1001-2000	CHG	0.62069	0.100629	0.0005661	0.0113549
scaffold1332|size72216:44001-45000	CHG	0.586651	0.377502	1.00984e-07	7.80828e-06
scaffold1332|size72216:64001-65000	CHG	0.393333	0.888889	0.00197659	0.029434
scaffold1332|size72216:65001-66000	CHG	0.169811	0.461538	5.88227e-07	3.66376e-05
scaffold13320|size8257:3001-4000	CHG	0.0927419	0.416268	2.95023e-12	5.79902e-10
scaffold1333|size72209:37001-38000	CHG	0.362468	0.654428	0.000129774	0.00353317
scaffold1334|size72173:62001-63000	CHG	0.262712	0.00900901	2.90312e-13	6.61587e-11
scaffold1335|size80129:31001-32000	CHG	0.368852	0.198992	0.000350842	0.00783838
scaffold13357|size8211:4001-5000	CHG	0.253012	0.0327869	5.5752e-06	0.000257163
scaffold13362|size8202:5001-6000	CHG	0	0.5	9.50689e-06	0.000404178
scaffold1337|size72085:34001-35000	CHG	0.707989	0.434211	2.98421e-06	0.000150208
scaffold13378|size16308:6001-7000	CHG	0.277778	0	0.00380895	0.0474332
scaffold13383|size8167:6001-7000	CHG	0.341837	0.11512	6.77496e-10	8.66819e-08
scaffold134|size145988:58001-59000	CHG	0.386364	0	3.00224e-06	0.000151003
scaffold1340|size96187:38001-39000	CHG	0.464968	0.221198	9.18795e-05	0.00266854
scaffold1340|size96187:40001-41000	CHG	0.804598	0.389262	0.000213376	0.00529328
scaffold1342|size72022:38001-39000	CHG	0.461326	0.273786	0.000784322	0.0146097
scaffold1343|size79100:60001-61000	CHG	0.22	0.57732	0.00165524	0.0258155
scaffold1344|size72010:7001-8000	CHG	0.48913	0.144144	0.000129362	0.00352457
scaffold13446|size8107:2001-3000	CHG	0.0729927	0.361502	8.00491e-12	1.45643e-09
scaffold13447|size8106:6001-7000	CHG	0.585366	0.238095	0.00032859	0.00745553
scaffold13447|size8106:7001-8000	CHG	0.140351	0.305195	0.00131537	0.0216613
scaffold13459|size8098:4001-5000	CHG	0.403101	0.952381	0.00382125	0.0475363
scaffold1347|size71959:41001-42000	CHG	0.583333	0.0934579	3.09777e-05	0.00108955
scaffold1347|size71959:45001-46000	CHG	0.25	0	0.0015542	0.0245795
scaffold1347|size71959:49001-50000	CHG	0.536	0.18543	0.000261601	0.00621986
scaffold1349|size71897:1001-2000	CHG	0.888889	0.0531915	1.82867e-12	3.72424e-10
scaffold135|size137414:22001-23000	CHG	0.394737	0	0.000151187	0.00400343
scaffold135|size137414:26001-27000	CHG	0.276382	0.0749064	0.000359388	0.00797433
scaffold135|size137414:38001-39000	CHG	0	0.428571	0.000212862	0.00528312
scaffold1351|size71851:36001-37000	CHG	0.27027	0.558659	0.00342808	0.0440994
scaffold1352|size92945:38001-39000	CHG	0.722222	0.266667	3.96191e-06	0.000191583
scaffold13530|size8009:3001-4000	CHG	0.840426	0.362963	7.30063e-05	0.00220987
scaffold13535|size8000:2001-3000	CHG	0.235849	0.770833	0.0017372	0.0267546
scaffold1354|size71657:53001-54000	CHG	0	0.270833	0.00176926	0.0270923
scaffold1355|size81791:31001-32000	CHG	0.102564	0.604167	0.00221906	0.0321288
scaffold1355|size81791:45001-46000	CHG	0.816176	0.39	0.00321295	0.0420784
scaffold1356|size85610:10001-11000	CHG	0.418994	0.037889	1.04794e-46	4.34248e-43
scaffold1356|size85610:25001-26000	CHG	0.368421	0.202703	9.49754e-05	0.00274084
scaffold1356|size85610:3001-4000	CHG	0.669742	0.493064	0.000596131	0.0118028
scaffold1356|size85610:8001-9000	CHG	0.894389	0.433333	2.43225e-16	8.16303e-14
scaffold13561|size17691:1001-2000	CHG	0.309434	0.0429293	3.84033e-16	1.25164e-13
scaffold13561|size17691:5001-6000	CHG	0.678063	0.336788	1.43698e-06	8.02685e-05
scaffold13567|size7960:4001-5000	CHG	0.460123	0.729825	0.00188367	0.0283694
scaffold13578|size15646:10001-11000	CHG	0.266187	0.839623	1.87448e-05	0.000721533
scaffold1358|size71594:70001-71000	CHG	0.108108	0.583333	0.00035914	0.0079723
scaffold13583|size17612:11001-12000	CHG	0.01875	0.206897	4.10677e-10	5.4537e-08
scaffold13585|size12733:2001-3000	CHG	0.513761	0.15	0.000656611	0.0127023
scaffold13589|size7938:2001-3000	CHG	0.301095	0.056	6.08453e-21	3.36635e-18
scaffold1359|size71590:57001-58000	CHG	0.402913	0.126246	3.70248e-06	0.0001805
scaffold136|size168217:136001-137000	CHG	0.489583	0.144828	0.00276768	0.03776
scaffold13606|size7917:1001-2000	CHG	0.8	0.0833333	0.000524683	0.0106878
scaffold13617|size7906:4001-5000	CHG	0.475248	0.186992	0.000172156	0.00443716
scaffold1362|size78083:10001-11000	CHG	0.103896	0.604938	6.45313e-15	1.83258e-12
scaffold13624|size7900:1-1000	CHG	0.449275	0.0942408	4.36444e-06	0.000208417
scaffold1363|size71442:15001-16000	CHG	0	0.895349	0.000778804	0.0145349
scaffold1363|size71442:39001-40000	CHG	0.794366	0.571429	0.00406174	0.0496892
scaffold1364|size132970:51001-52000	CHG	0.407895	0.012987	0.00048331	0.0100651
scaffold1364|size132970:68001-69000	CHG	0.39604	0.7875	3.84415e-05	0.001302
scaffold13648|size7866:4001-5000	CHG	0.0504202	0.413669	1.29511e-06	7.35347e-05
scaffold1366|size71328:38001-39000	CHG	0.00487805	0.214286	6.43342e-12	1.19514e-09
scaffold13664|size7838:2001-3000	CHG	0.257669	0.0201342	7.33649e-11	1.12939e-08
scaffold1367|size115787:43001-44000	CHG	0.456604	0.231047	0.000117184	0.00324875
scaffold1367|size115787:55001-56000	CHG	0.119658	0.606061	7.27614e-05	0.00220508
scaffold13670|size7834:7001-8000	CHG	0	0.189189	0.00106455	0.0184041
scaffold13672|size7832:1001-2000	CHG	0.183673	0.596491	0.00011271	0.0031488
scaffold1368|size71288:69001-70000	CHG	0.857143	0.141935	0.000318496	0.00727609
scaffold13688|size15259:1001-2000	CHG	0.666667	0.0366972	0.000199518	0.00501012
scaffold13697|size7803:2001-3000	CHG	0.367925	0.116279	0.00137075	0.0223127
scaffold137|size137331:131001-132000	CHG	0.0555556	0.638889	0.00134733	0.0220375
scaffold137|size137331:37001-38000	CHG	0.373913	0.0635838	1.43464e-05	0.000575124
scaffold137|size137331:70001-71000	CHG	0.928571	0.219512	8.88415e-06	0.000381779
scaffold137|size137331:87001-88000	CHG	0.210526	0.00990099	0.000513151	0.0105204
scaffold1370|size71265:27001-28000	CHG	0.531034	0.303419	9.159e-06	0.000391932
scaffold13705|size7794:1-1000	CHG	0.547619	0.207207	0.00131995	0.0217176
scaffold13705|size7794:6001-7000	CHG	0.107345	0.352632	0.000523715	0.0106723
scaffold1371|size71255:40001-41000	CHG	0.35	0	0.00269766	0.0370882
scaffold1372|size71220:24001-25000	CHG	0.784	0.324786	0.000503286	0.0103653
scaffold1373|size71205:31001-32000	CHG	0.602198	0.298507	2.25473e-07	1.58415e-05
scaffold13737|size7759:4001-5000	CHG	0.722222	0.194444	0.000121377	0.00334492
scaffold1375|size71172:60001-61000	CHG	0.1625	0.459459	0.00223117	0.0322448
scaffold13750|size7741:3001-4000	CHG	0.0863309	0.384615	3.86819e-06	0.000187801
scaffold1376|size71150:6001-7000	CHG	0.220183	0.409091	1.24169e-07	9.39005e-06
scaffold13762|size7723:1-1000	CHG	0.231884	0	0.000561723	0.0112916
scaffold13763|size7723:7001-8000	CHG	0	0.38961	0.00012381	0.00339946
scaffold13768|size7721:1001-2000	CHG	0.432314	0.204986	0.000192364	0.0048587
scaffold1377|size79588:1-1000	CHG	0.130435	0.433071	0.00408694	0.0499005
scaffold1377|size79588:47001-48000	CHG	0.0649652	0.259953	6.16096e-12	1.15085e-09
scaffold1378|size79077:78001-79000	CHG	0.121212	0.761194	4.51137e-05	0.00148778
scaffold13783|size7694:3001-4000	CHG	0.0181818	0.594595	5.42207e-05	0.00173158
scaffold1379|size70943:24001-25000	CHG	0.458333	0.165138	0.0036203	0.0458631
scaffold1379|size70943:57001-58000	CHG	0.239757	0.4	9.27129e-06	0.000395819
scaffold1379|size70943:62001-63000	CHG	0.831014	0.569823	5.84661e-05	0.00184282
scaffold13792|size7685:1-1000	CHG	0.72	0.286119	6.92246e-05	0.00211654
scaffold13794|size7684:5001-6000	CHG	0.123457	0.585366	0.00263423	0.0364481
scaffold13804|size7677:1-1000	CHG	0.453271	0.673401	0.00141388	0.022867
scaffold1382|size70904:69001-70000	CHG	0.338115	0.109712	2.86116e-12	5.64581e-10
scaffold13820|size7661:6001-7000	CHG	0.316547	0.0952381	9.49078e-05	0.00274041
scaffold13827|size7649:3001-4000	CHG	0.714286	0	2.91927e-05	0.00103809
scaffold13829|size7644:1-1000	CHG	0.33463	0.0240964	5.93041e-06	0.000270841
scaffold1383|size70877:38001-39000	CHG	0.348936	0.663934	0.00310899	0.0411146
scaffold13836|size7638:2001-3000	CHG	0	0.439024	2.56769e-05	0.000938886
scaffold1385|size77931:29001-30000	CHG	0.310526	0.706827	4.65819e-12	8.84029e-10
scaffold1386|size70819:27001-28000	CHG	0.57377	0.339744	0.00369752	0.0464934
scaffold13864|size7603:6001-7000	CHG	0.0491803	0.57672	0.000421593	0.00905476
scaffold13883|size7578:4001-5000	CHG	0.225389	0.47619	6.77e-06	0.000302583
scaffold13885|size7577:7001-8000	CHG	0.84	0.196721	0.000160109	0.00419156
scaffold139|size136719:99001-100000	CHG	0.333333	0.706897	0.000190557	0.00482626
scaffold1390|size70713:33001-34000	CHG	0.540682	0.357349	0.00113618	0.0193783
scaffold1391|size70708:58001-59000	CHG	0.191388	0.497537	6.1758e-06	0.000280095
scaffold13925|size7539:1001-2000	CHG	0	0.390411	0.00104359	0.0181513
scaffold13931|size7534:4001-5000	CHG	0.75	0.0625	6.59401e-06	0.000296414
scaffold1395|size190739:146001-147000	CHG	0.663265	0.145985	9.63329e-12	1.73655e-09
scaffold1395|size190739:171001-172000	CHG	0.25641	0.907407	2.358e-05	0.000873859
scaffold1395|size190739:183001-184000	CHG	0.5	0.030303	3.54931e-06	0.00017401
scaffold1396|size70536:6001-7000	CHG	0.825397	0.132132	4.41152e-33	7.52731e-30
scaffold1397|size114060:54001-55000	CHG	0.974359	0.55848	0.00161325	0.0253163
scaffold13970|size7495:6001-7000	CHG	0.424658	0.957746	0.00263661	0.0364711
scaffold1398|size109676:92001-93000	CHG	0.398477	0.166994	4.58186e-07	2.94971e-05
scaffold13982|size7474:6001-7000	CHG	0.833333	0.6	0.00281155	0.0381885
scaffold1399|size70430:39001-40000	CHG	0.531429	0.237624	0.00218835	0.0317522
scaffold1399|size70430:42001-43000	CHG	0.590618	0.352201	2.70321e-05	0.000977352
scaffold1399|size70430:51001-52000	CHG	0.570743	0.344948	0.000768812	0.0143916
scaffold14|size203558:191001-192000	CHG	0.447277	0.701053	4.29228e-09	4.59914e-07
scaffold14|size203558:69001-70000	CHG	0.0186567	0.30137	9.02319e-09	9.00315e-07
scaffold140|size136516:109001-110000	CHG	0.5	0.0714286	0.000218043	0.00538211
scaffold140|size136516:121001-122000	CHG	0.146886	0.379813	3.20243e-18	1.31363e-15
scaffold1400|size76128:35001-36000	CHG	0	0.842105	0.000402631	0.00872596
scaffold1400|size76128:70001-71000	CHG	0.318182	0.0890411	0.00168926	0.0262114
scaffold1401|size76651:2001-3000	CHG	0.373134	0.715596	0.00351233	0.0448691
scaffold14015|size7445:1001-2000	CHG	0.417391	0.22963	0.00183362	0.0278178
scaffold1406|size70372:32001-33000	CHG	0.414953	0.255682	7.28405e-06	0.000322576
scaffold1407|size70366:19001-20000	CHG	0.049904	0.232295	3.19757e-16	1.05743e-13
scaffold1407|size70366:55001-56000	CHG	0.55102	0.0350877	0.000599329	0.011847
scaffold14070|size7390:2001-3000	CHG	0.243902	0.497512	0.000170806	0.00441243
scaffold14077|size7384:4001-5000	CHG	0.77707	0.307692	0.000401012	0.00870368
scaffold14077|size7384:6001-7000	CHG	0.735849	0.305556	0.00355389	0.045242
scaffold1408|size70360:31001-32000	CHG	0.0614035	1	0.00348389	0.0446223
scaffold1409|size70352:57001-58000	CHG	0.307692	0.0384615	4.10203e-05	0.00137263
scaffold141|size135922:42001-43000	CHG	0.344828	0.0576923	4.00139e-08	3.44854e-06
scaffold141|size135922:60001-61000	CHG	0.08	1	0.0032316	0.0422808
scaffold141|size135922:75001-76000	CHG	0.45098	0.769585	0.00379335	0.0472912
scaffold1410|size89037:82001-83000	CHG	0.745283	0.203883	0.00160581	0.0252307
scaffold14118|size13848:4001-5000	CHG	0.482759	0.236686	0.00238731	0.0338726
scaffold1413|size70256:25001-26000	CHG	0.182195	0.0154799	1.06837e-14	2.94341e-12
scaffold1414|size70255:3001-4000	CHG	0.607143	0.318792	0.000822411	0.0151658
scaffold1414|size70255:4001-5000	CHG	0.754717	0.305085	0.000304047	0.00701307
scaffold1416|size70218:41001-42000	CHG	0.462312	0.165217	0.000162265	0.00423383
scaffold1417|size70207:17001-18000	CHG	0.265432	0.535826	0.000575117	0.0114915
scaffold1417|size70207:2001-3000	CHG	0.117647	0.837209	8.00177e-06	0.000349332
scaffold14171|size7287:6001-7000	CHG	0.875	0.504425	0.00377935	0.0471659
scaffold1418|size70204:48001-49000	CHG	0.405405	0	1.78869e-05	0.000694702
scaffold1418|size70204:49001-50000	CHG	0.916667	0	1.8212e-05	0.000705171
scaffold14183|size7271:6001-7000	CHG	0.253807	0.0378788	9.7044e-06	0.000411887
scaffold1419|size70202:39001-40000	CHG	0.686567	0.181818	0.00105422	0.0182845
scaffold1419|size70202:44001-45000	CHG	0.461538	0.129213	2.75556e-05	0.000991689
scaffold1419|size70202:48001-49000	CHG	0.122093	0.436047	8.15061e-05	0.00241777
scaffold1419|size70202:65001-66000	CHG	0.0948718	0.483092	8.5804e-14	2.09403e-11
scaffold142|size135754:107001-108000	CHG	0.523316	0.301724	0.00288669	0.0389357
scaffold142|size135754:62001-63000	CHG	0.394191	0.144144	1.85123e-06	9.99705e-05
scaffold1420|size70201:25001-26000	CHG	0.00888889	0.230435	2.2033e-06	0.0001159
scaffold1422|size70142:29001-30000	CHG	0.56746	0.359143	0.00104716	0.0181916
scaffold1422|size70142:41001-42000	CHG	0.398305	0.231362	0.000483564	0.0100694
scaffold1423|size168218:56001-57000	CHG	0.0175439	0.434211	0.000157938	0.00414317
scaffold1423|size168218:57001-58000	CHG	0.177515	0.433333	0.000531523	0.0108022
scaffold14237|size7211:3001-4000	CHG	0.292398	0.46281	0.000637801	0.0124272
scaffold1424|size70127:13001-14000	CHG	0.490196	0.207627	0.000894639	0.0161787
scaffold1424|size70127:45001-46000	CHG	0.62585	0.391089	0.00348438	0.0446229
scaffold14240|size7208:4001-5000	CHG	0.580645	0.0421053	0.00409057	0.04993
scaffold1425|size70118:27001-28000	CHG	0.2	0	0.000401338	0.00870581
scaffold1425|size70118:69001-70000	CHG	0.0704225	0.347458	4.28128e-07	2.78713e-05
scaffold1425|size70118:7001-8000	CHG	0.263158	0.878261	1.8451e-07	1.32664e-05
scaffold14255|size7196:6001-7000	CHG	0.768595	0.369963	0.000115148	0.0032042
scaffold1426|size70046:10001-11000	CHG	0.464286	0.177215	7.52767e-06	0.000332133
scaffold1426|size70046:11001-12000	CHG	0.242775	0.0350877	4.24145e-05	0.00140975
scaffold1426|size70046:12001-13000	CHG	0.444444	0	6.30437e-05	0.00195852
scaffold1426|size70046:49001-50000	CHG	0.0126582	0.408163	0.00221376	0.0320681
scaffold14265|size7183:6001-7000	CHG	0.382716	0.684492	0.00163939	0.0256294
scaffold14267|size7182:1001-2000	CHG	0.195312	0.522059	2.93786e-06	0.000148205
scaffold14270|size7176:1001-2000	CHG	0.117647	0.504425	5.20166e-05	0.00167412
scaffold1428|size69875:21001-22000	CHG	0.391304	0.114504	0.00222779	0.032214
scaffold14285|size7158:6001-7000	CHG	0.61794	0.338462	0.00247567	0.0347823
scaffold1429|size69845:19001-20000	CHG	0.388451	0.596899	0.000560469	0.0112742
scaffold14300|size7139:1-1000	CHG	0.355769	0.0463576	1.51999e-05	0.000603738
scaffold1431|size69823:11001-12000	CHG	0.147783	0.338182	6.47141e-05	0.00200337
scaffold1433|size69798:49001-50000	CHG	0.666667	0.0107527	0.000210863	0.0052422
scaffold14336|size7097:3001-4000	CHG	0.146667	0.846154	0.00248575	0.0348756
scaffold1434|size69798:42001-43000	CHG	0.320755	0.763441	0.0021912	0.0317867
scaffold1435|size127659:100001-101000	CHG	0.770492	0.362637	0.00181194	0.027563
scaffold1435|size127659:84001-85000	CHG	0.257246	0.0928962	1.93807e-05	0.000739285
scaffold1436|size69767:42001-43000	CHG	0.185897	0.475655	0.000791642	0.0147172
scaffold14368|size7071:5001-6000	CHG	0	0.461187	8.94549e-05	0.00261086
scaffold14372|size7064:2001-3000	CHG	0.268868	0.603659	0.00242044	0.0342175
scaffold1438|size69721:36001-37000	CHG	0.571429	0.238095	0.00375808	0.0469841
scaffold1438|size69721:39001-40000	CHG	0.0980392	0.385519	5.79505e-08	4.77352e-06
scaffold144|size135256:60001-61000	CHG	0.390909	0.657895	0.00274378	0.0375366
scaffold1440|size106865:26001-27000	CHG	0	0.222222	0.000207408	0.00517179
scaffold14403|size7036:4001-5000	CHG	0.367742	0	0.000866003	0.0157917
scaffold14407|size7035:1001-2000	CHG	0.888889	0.133333	0.00135261	0.0220988
scaffold14407|size7035:2001-3000	CHG	0.456311	0.925532	0.00403123	0.0494075
scaffold1441|size95369:56001-57000	CHG	0.361538	0.176316	2.01338e-05	0.000763706
scaffold1441|size95369:65001-66000	CHG	0.018018	0.313333	0.00128105	0.0212354
scaffold14415|size7031:5001-6000	CHG	0.219424	0.489461	4.11964e-05	0.00137716
scaffold1443|size69588:10001-11000	CHG	0.0368098	0.207865	9.43785e-09	9.36571e-07
scaffold1443|size69588:19001-20000	CHG	0.185185	0.0232558	0.00146262	0.0234803
scaffold1443|size69588:46001-47000	CHG	0.530864	0.359406	3.34458e-06	0.000165354
scaffold1445|size69562:20001-21000	CHG	0.251397	0.494828	6.20485e-09	6.43454e-07
scaffold1446|size69490:24001-25000	CHG	0	0.529412	9.00109e-19	3.87215e-16
scaffold1446|size69490:25001-26000	CHG	0	0.725664	6.011e-31	8.201e-28
scaffold1447|size69468:46001-47000	CHG	0.825073	0.418605	7.38714e-09	7.50347e-07
scaffold1449|size102130:35001-36000	CHG	0.394737	0.142105	0.000488583	0.0101458
scaffold1449|size102130:64001-65000	CHG	0.736617	0.898887	0.00280345	0.038102
scaffold14491|size6976:2001-3000	CHG	0.573529	0.0172414	2.18387e-08	2.00738e-06
scaffold14493|size6976:4001-5000	CHG	0.369811	0.0418848	0.000538669	0.0109234
scaffold14498|size6971:1001-2000	CHG	0.889831	0.106383	9.325e-06	0.000397611
scaffold145|size135231:47001-48000	CHG	0.00879765	0.307263	2.86388e-43	9.08601e-40
scaffold1450|size75063:59001-60000	CHG	0.406593	0.100917	6.92926e-05	0.00211807
scaffold14508|size6962:1-1000	CHG	0.301282	0.0647059	0.000156594	0.00411761
scaffold1452|size69369:34001-35000	CHG	0.588757	0.348416	0.00314817	0.0414734
scaffold14520|size6946:5001-6000	CHG	0.902439	0.0890805	7.4106e-41	2.08987e-37
scaffold1453|size69345:34001-35000	CHG	0.0168539	0.206432	6.05866e-32	9.31969e-29
scaffold1453|size69345:58001-59000	CHG	0.563636	0	0.000248824	0.00597766
scaffold1453|size69345:65001-66000	CHG	0.666667	0	0.00180033	0.0274501
scaffold1456|size121762:38001-39000	CHG	0	0.961538	0.00243975	0.0344138
scaffold1457|size69285:3001-4000	CHG	0.311111	0.00746269	2.00124e-10	2.81795e-08
scaffold1457|size69285:9001-10000	CHG	0.567164	0.111732	0.00324352	0.0423748
scaffold14576|size6882:3001-4000	CHG	0.489051	0.190476	1.74082e-05	0.000679619
scaffold1458|size69285:60001-61000	CHG	0.87451	0.469799	5.68135e-05	0.00179911
scaffold1459|size124990:16001-17000	CHG	0.604167	0.0512821	0.000160454	0.00419758
scaffold1459|size124990:47001-48000	CHG	0.299035	0.497053	0.00318895	0.0418397
scaffold146|size181105:108001-109000	CHG	0.125	0.459804	6.51338e-31	8.81686e-28
scaffold146|size181105:111001-112000	CHG	0.0547945	0.293814	1.05695e-09	1.30542e-07
scaffold1460|size69283:5001-6000	CHG	0.803235	0.512104	1.01269e-05	0.000427495
scaffold14627|size6846:3001-4000	CHG	0.157895	0.340741	0.000635671	0.0123983
scaffold14653|size6825:3001-4000	CHG	0.416667	0.0875912	1.47229e-06	8.17686e-05
scaffold14666|size6817:1-1000	CHG	0.506849	0.166667	0.00217512	0.031619
scaffold14678|size6805:4001-5000	CHG	0.261128	0.55414	1.19388e-05	0.000492812
scaffold1469|size69083:12001-13000	CHG	0.70339	0.473054	0.00142073	0.0229474
scaffold14691|size6791:4001-5000	CHG	0.623616	0.462926	0.00011642	0.00323287
scaffold147|size134797:116001-117000	CHG	0.154132	0.32333	5.54913e-13	1.21547e-10
scaffold147|size134797:117001-118000	CHG	0.679487	0.912784	0.000238441	0.00577676
scaffold147|size134797:15001-16000	CHG	0	0.392857	0.000889694	0.0161122
scaffold147|size134797:46001-47000	CHG	0.0104849	0.244076	2.03023e-42	6.34206e-39
scaffold147|size134797:47001-48000	CHG	0.0995475	0.294221	1.25524e-10	1.8376e-08
scaffold147|size134797:65001-66000	CHG	0.395918	0.87037	0.00132391	0.0217543
scaffold147|size134797:80001-81000	CHG	0.350126	0.121891	1.8383e-09	2.1415e-07
scaffold147|size134797:81001-82000	CHG	0.462141	0.251265	2.27069e-11	3.81473e-09
scaffold14706|size6778:1001-2000	CHG	0	0.475	2.02308e-05	0.000766956
scaffold14707|size6778:5001-6000	CHG	0.37931	0.794872	1.34207e-08	1.2854e-06
scaffold1471|size69044:35001-36000	CHG	0.488818	0.731518	0.00391527	0.0483952
scaffold1471|size69044:44001-45000	CHG	0	0.941176	0.000157503	0.0041356
scaffold14715|size6772:6001-7000	CHG	0.704545	0.214953	0.00201381	0.0298468
scaffold14717|size6770:3001-4000	CHG	0.679487	0	5.46687e-09	5.74256e-07
scaffold1472|size69041:18001-19000	CHG	0.308036	0.133065	0.000453156	0.00958263
scaffold1472|size69041:41001-42000	CHG	0.44	0	0.00295824	0.0396583
scaffold14721|size6766:1001-2000	CHG	0.114943	0.644231	3.36604e-08	2.95873e-06
scaffold1473|size72390:13001-14000	CHG	0.4	0.692607	2.73052e-05	0.000984947
scaffold1473|size72390:34001-35000	CHG	0.854167	0.447619	0.000869826	0.0158415
scaffold1473|size72390:67001-68000	CHG	0	0.485149	0.000332779	0.0075329
scaffold14734|size6753:4001-5000	CHG	0.251497	0.68956	5.49868e-05	0.00175274
scaffold14738|size6749:1-1000	CHG	0.135	0.456576	4.74795e-08	4.01692e-06
scaffold1474|size69015:19001-20000	CHG	0.0297619	0.274766	1.7423e-20	9.23685e-18
scaffold14746|size6747:2001-3000	CHG	0.251232	0.553191	0.000558415	0.0112385
scaffold14771|size6728:2001-3000	CHG	0.903226	0.429412	0.0032523	0.0424686
scaffold14771|size6728:3001-4000	CHG	0.722973	0.26087	5.62657e-06	0.000259004
scaffold14771|size6728:5001-6000	CHG	0.761628	0.4	0.000533285	0.0108337
scaffold14780|size6715:3001-4000	CHG	0.157676	0.4375	0.000811819	0.0150198
scaffold14780|size6715:5001-6000	CHG	0.355556	0.803371	0.000204122	0.00510552
scaffold14781|size6713:1001-2000	CHG	0.827586	0.124224	2.4847e-14	6.55213e-12
scaffold14790|size6703:1-1000	CHG	0	1	4.05765e-07	2.66461e-05
scaffold14794|size6698:1-1000	CHG	0.0818182	0.3125	0.0024186	0.0341938
scaffold148|size134616:41001-42000	CHG	0.552	0.292818	0.00245098	0.0345335
scaffold148|size134616:76001-77000	CHG	0.349206	0.558219	0.00365501	0.0461331
scaffold1480|size68923:52001-53000	CHG	0.0714286	0.521739	0.00064907	0.0125976
scaffold1480|size68923:7001-8000	CHG	0.475743	0.307281	6.52649e-06	0.000293769
scaffold14800|size12606:1001-2000	CHG	0.514563	0	9.28874e-10	1.16065e-07
scaffold14800|size12606:2001-3000	CHG	0.315789	0.014218	8.96266e-07	5.31343e-05
scaffold1481|size108143:91001-92000	CHG	0.723039	0.42278	5.58096e-06	0.000257371
scaffold1482|size68858:21001-22000	CHG	0.326087	0.0263158	0.00151324	0.0240686
scaffold1483|size68853:2001-3000	CHG	0.00490196	0.550239	6.33182e-32	9.6178e-29
scaffold1485|size68831:33001-34000	CHG	0.329932	0.0824373	6.71596e-08	5.43075e-06
scaffold14858|size6637:5001-6000	CHG	0.765896	0.401114	2.30445e-05	0.00085777
scaffold1486|size68803:21001-22000	CHG	1	0	2.20795e-05	0.000827463
scaffold14869|size6629:2001-3000	CHG	0.345238	0.829787	6.87985e-08	5.54341e-06
scaffold1487|size68783:46001-47000	CHG	0.223529	0.710526	3.51937e-05	0.00120812
scaffold1489|size68757:23001-24000	CHG	0.00343643	0.191489	4.86127e-26	4.31036e-23
scaffold1489|size68757:62001-63000	CHG	0.0540541	0.340741	2.23899e-05	0.000837087
scaffold14894|size6605:4001-5000	CHG	0.291717	0.448203	0.000149176	0.00395999
scaffold14895|size6605:5001-6000	CHG	0.023622	0.438202	6.58805e-12	1.22052e-09
scaffold149|size134342:129001-130000	CHG	0.721311	0.437681	0.000584297	0.011628
scaffold14908|size6600:4001-5000	CHG	0.46	0.145833	0.00117504	0.019889
scaffold14927|size6577:2001-3000	CHG	0.282051	0.038674	1.32319e-09	1.58883e-07
scaffold1493|size114969:77001-78000	CHG	0.142857	0.448	0.000117643	0.00325882
scaffold1493|size114969:82001-83000	CHG	0.849246	0.568047	0.00352931	0.045025
scaffold1494|size173943:127001-128000	CHG	0.3	0.658031	0.00256404	0.0356933
scaffold1496|size68564:14001-15000	CHG	0.273109	0.0572917	1.51239e-07	1.11304e-05
scaffold1496|size68564:16001-17000	CHG	0.47619	0.115385	0.000410647	0.00886844
scaffold15|size256830:182001-183000	CHG	0.056701	0.226131	4.54047e-05	0.00149422
scaffold15|size256830:64001-65000	CHG	0.338028	0.713768	1.19803e-05	0.000494218
scaffold1500|size68464:53001-54000	CHG	0.428571	0.264493	7.14389e-05	0.00217246
scaffold15000|size6509:5001-6000	CHG	0.657895	0.0761905	1.1663e-06	6.70483e-05
scaffold1502|size68422:40001-41000	CHG	0.484663	0.213793	0.00031944	0.00729109
scaffold1502|size68422:5001-6000	CHG	0.810127	0.147368	9.01883e-08	7.04329e-06
scaffold1502|size68422:60001-61000	CHG	0.564885	0.38022	0.00336701	0.0435261
scaffold15022|size6491:4001-5000	CHG	0.636364	0.102041	0.00407642	0.049817
scaffold1503|size68408:16001-17000	CHG	0	0.172185	2.46812e-06	0.000127616
scaffold1503|size68408:17001-18000	CHG	0.381443	0.0588235	0.000113235	0.00315933
scaffold1503|size68408:23001-24000	CHG	0.217391	0.0643275	7.72395e-06	0.000338879
scaffold1503|size68408:4001-5000	CHG	0.267606	0.0229885	0.00102541	0.0179149
scaffold1503|size68408:5001-6000	CHG	0.3125	0.0294785	3.6105e-21	2.07092e-18
scaffold1504|size76073:40001-41000	CHG	0	0.248677	1.24719e-10	1.82844e-08
scaffold15049|size6468:6001-7000	CHG	0.0408163	1	1.3792e-05	0.000555975
scaffold1505|size68370:39001-40000	CHG	0	0.268908	0.000261228	0.0062139
scaffold1505|size68370:9001-10000	CHG	0.148148	0.442623	4.7489e-09	5.0511e-07
scaffold15074|size6445:1001-2000	CHG	0.105263	0.867925	3.70573e-05	0.00126206
scaffold1508|size68330:18001-19000	CHG	0.823308	0.557229	0.00344859	0.0443015
scaffold15092|size6432:3001-4000	CHG	0.2	0.418803	0.00276773	0.03776
scaffold15094|size6429:1-1000	CHG	0.315385	0.918367	1.43172e-05	0.000574068
scaffold151|size134213:11001-12000	CHG	0.346278	0.722222	1.04364e-07	8.04512e-06
scaffold151|size134213:77001-78000	CHG	0.458065	0.639286	1.36887e-05	0.000552248
scaffold151|size134213:82001-83000	CHG	0.20442	0.038674	1.95657e-05	0.000745083
scaffold1510|size68317:50001-51000	CHG	0.599631	0.400466	5.37135e-05	0.00171852
scaffold1511|size68314:17001-18000	CHG	0	0.483516	2.32514e-08	2.12377e-06
scaffold1512|size68300:17001-18000	CHG	0.0952381	1	0.000295635	0.00686035
scaffold1512|size68300:60001-61000	CHG	0.00390625	0.219718	3.81434e-17	1.4184e-14
scaffold1513|size68269:21001-22000	CHG	0.151079	0.803448	2.87877e-12	5.67503e-10
scaffold1513|size68269:24001-25000	CHG	0.0736434	0.545894	7.91912e-17	2.84791e-14
scaffold1513|size68269:41001-42000	CHG	0.277778	0.0410959	0.000243964	0.00588657
scaffold1513|size68269:63001-64000	CHG	0.246324	0.5875	1.02862e-08	1.01142e-06
scaffold1514|size68262:23001-24000	CHG	0.375	0.203422	6.0336e-05	0.00188943
scaffold1514|size68262:58001-59000	CHG	0.155425	0.42439	8.06143e-08	6.39148e-06
scaffold1514|size68262:61001-62000	CHG	0.533333	0.0843373	0.00111723	0.019116
scaffold15141|size6385:2001-3000	CHG	0.12766	0.470588	4.53744e-05	0.00149355
scaffold15149|size6383:5001-6000	CHG	0.516129	0.153659	7.92766e-11	1.21212e-08
scaffold1515|size88875:75001-76000	CHG	0.243506	0.595745	2.29025e-08	2.09663e-06
scaffold15153|size6377:1-1000	CHG	0.722488	0.39899	0.00108194	0.0186158
scaffold15166|size6356:5001-6000	CHG	0.039604	0.462366	0.00319732	0.0419242
scaffold1517|size68187:10001-11000	CHG	0.552083	0.00819672	3.22329e-10	4.35161e-08
scaffold1518|size84999:70001-71000	CHG	0.025641	0.871795	2.81433e-05	0.00100998
scaffold15180|size6343:2001-3000	CHG	0.265625	0.472222	0.000677095	0.0130143
scaffold15180|size6343:3001-4000	CHG	0.0833333	0.310345	0.00208666	0.0306069
scaffold1519|size68158:26001-27000	CHG	0.00502513	0.237668	4.31573e-06	0.000206431
scaffold152|size134094:108001-109000	CHG	0	0.271739	1.01059e-08	9.96591e-07
scaffold152|size134094:67001-68000	CHG	0.869159	0.425197	0.00351024	0.0448581
scaffold1521|size68110:19001-20000	CHG	0.174419	0.894472	6.90726e-08	5.56109e-06
scaffold1521|size68110:56001-57000	CHG	0	0.632184	0.00385908	0.0478589
scaffold1524|size68042:2001-3000	CHG	0.0246914	0.459459	3.33981e-05	0.00115714
scaffold1525|size68007:29001-30000	CHG	0.34608	0.52975	0.000188907	0.00479105
scaffold1525|size68007:30001-31000	CHG	0.180233	0.418944	7.58787e-09	7.6843e-07
scaffold1525|size68007:47001-48000	CHG	0.449477	0.895105	2.67644e-06	0.00013675
scaffold1526|size127236:90001-91000	CHG	0.95	0	7.85179e-08	6.235e-06
scaffold1526|size127236:99001-100000	CHG	0.0906593	0.268041	3.67229e-05	0.00125214
scaffold1527|size67995:52001-53000	CHG	0.766667	0.273504	0.000392039	0.00854933
scaffold15275|size6255:4001-5000	CHG	0.340517	0.0394737	1.9972e-12	4.02709e-10
scaffold153|size156623:118001-119000	CHG	0.219027	0.477477	1.09338e-06	6.32139e-05
scaffold15318|size6200:1-1000	CHG	0	0.65	2.01014e-05	0.000762621
scaffold1532|size67934:41001-42000	CHG	0.583039	0.341772	0.0010814	0.0186098
scaffold1532|size67934:52001-53000	CHG	0.133971	0.34763	0.000247897	0.00596174
scaffold1533|size89349:52001-53000	CHG	0	0.486486	1.42371e-06	7.97027e-05
scaffold1534|size67907:24001-25000	CHG	0.275862	0.698113	0.000125689	0.00344386
scaffold15348|size6177:3001-4000	CHG	0.306425	0.0993072	7.93437e-10	1.00503e-07
scaffold1536|size131519:31001-32000	CHG	0.122951	0.408602	0.00330122	0.0429078
scaffold1536|size131519:71001-72000	CHG	0.309942	0.11236	0.00172474	0.0266009
scaffold1536|size131519:90001-91000	CHG	0.8	0	9.90501e-05	0.00282868
scaffold15368|size6156:2001-3000	CHG	0.470588	0	0.002256	0.0325038
scaffold1537|size67827:33001-34000	CHG	0.0774194	0.366438	0.000111499	0.00312055
scaffold1539|size67795:26001-27000	CHG	0	0.275862	0.00090234	0.016289
scaffold154|size274561:101001-102000	CHG	0.595142	0.372032	0.00326787	0.0426162
scaffold154|size274561:176001-177000	CHG	0.27226	0.0256024	8.63261e-32	1.27944e-28
scaffold1541|size67696:13001-14000	CHG	0.285211	0.479487	0.000434406	0.00926623
scaffold1541|size67696:4001-5000	CHG	0.147287	0.337379	2.67623e-07	1.84267e-05
scaffold1541|size67696:43001-44000	CHG	0.171429	0.58046	0.000214805	0.00532094
scaffold1541|size67696:6001-7000	CHG	0.289017	0.443131	4.97328e-05	0.00161519
scaffold15416|size6110:5001-6000	CHG	1	0	0.00182669	0.0277479
scaffold15418|size6108:5001-6000	CHG	0.533101	0.34976	0.000156728	0.00411921
scaffold1542|size103851:35001-36000	CHG	0.548387	0.258575	2.55654e-05	0.000935485
scaffold1542|size103851:51001-52000	CHG	0.359223	0.0883534	2.648e-09	2.9722e-07
scaffold1542|size103851:75001-76000	CHG	0.713287	0.262092	6.26432e-25	4.91104e-22
scaffold15422|size6105:2001-3000	CHG	0.51773	0.701511	0.00201002	0.0298036
scaffold15423|size6104:2001-3000	CHG	0.210811	0.390438	0.00375445	0.0469636
scaffold15426|size6103:4001-5000	CHG	0	0.692308	9.42022e-10	1.17347e-07
scaffold1543|size67690:10001-11000	CHG	0.468085	0.782979	0.000857703	0.0156699
scaffold15435|size6097:4001-5000	CHG	0.434783	0.2575	0.000530822	0.0107912
scaffold1545|size67667:18001-19000	CHG	0.0943026	0.330526	2.41242e-10	3.34816e-08
scaffold1545|size67667:41001-42000	CHG	0	0.188889	0.000601208	0.0118727
scaffold15451|size6080:3001-4000	CHG	0.693182	0	5.23812e-06	0.000243719
scaffold1547|size67640:12001-13000	CHG	0.509615	0.249027	0.000827652	0.0152415
scaffold1547|size67640:66001-67000	CHG	0.442623	0.0551724	4.73834e-06	0.000223487
scaffold1548|size67639:43001-44000	CHG	0.228395	0.0765217	1.45621e-09	1.73115e-07
scaffold15487|size6049:1-1000	CHG	0.334699	0.158126	1.88033e-09	2.18669e-07
scaffold15491|size6046:5001-6000	CHG	0.341463	0.0814332	3.07141e-09	3.38201e-07
scaffold155|size133587:51001-52000	CHG	0.375527	0.665441	0.00117793	0.0199247
scaffold155|size133587:52001-53000	CHG	0.23569	0.439227	7.29365e-05	0.00220907
scaffold155|size133587:56001-57000	CHG	0.543478	0.0479452	2.32611e-05	0.000864724
scaffold1550|size67569:38001-39000	CHG	0.434705	0.229855	2.22909e-08	2.0434e-06
scaffold15500|size6038:1001-2000	CHG	0.810526	0.445378	0.00287807	0.0388458
scaffold1552|size91611:14001-15000	CHG	0.231884	0.0520833	4.75663e-06	0.000224297
scaffold1552|size91611:39001-40000	CHG	0.0374016	0.209974	4.35376e-11	6.99965e-09
scaffold15525|size6012:4001-5000	CHG	0.369942	0.760135	9.98986e-07	5.82848e-05
scaffold1553|size67440:8001-9000	CHG	0.0860215	0.689655	0.000173325	0.00445992
scaffold1554|size67420:43001-44000	CHG	0.119205	0.329114	0.000335152	0.00757227
scaffold15555|size5987:5001-6000	CHG	0.302564	0.0915751	6.54891e-05	0.00202273
scaffold15559|size5982:1001-2000	CHG	0.833333	0.471429	0.00160416	0.0252184
scaffold1558|size71439:62001-63000	CHG	0.597015	0.322296	6.99481e-05	0.00213372
scaffold1559|size85845:63001-64000	CHG	0.780423	0.436992	0.000209354	0.0052132
scaffold156|size151857:128001-129000	CHG	0.310195	0.0875657	1.7125e-14	4.60556e-12
scaffold156|size151857:31001-32000	CHG	0.843972	0.459016	0.000238896	0.00578364
scaffold1561|size67285:13001-14000	CHG	0.672365	0.473819	4.83502e-05	0.00157836
scaffold15617|size5934:2001-3000	CHG	0	0.243655	7.07598e-10	9.03057e-08
scaffold15621|size5930:2001-3000	CHG	0.157576	0.450593	2.93995e-05	0.00104435
scaffold15621|size5930:3001-4000	CHG	0.354037	0.696237	8.44598e-05	0.00248729
scaffold1563|size67246:40001-41000	CHG	0.226054	0.0536193	4.5447e-13	1.01073e-10
scaffold1563|size67246:4001-5000	CHG	0.597911	0.312977	0.00327869	0.042697
scaffold1564|size67234:21001-22000	CHG	0	0.325581	0.000913051	0.0164341
scaffold1564|size67234:65001-66000	CHG	0.466942	0	1.77131e-05	0.000689137
scaffold15663|size5884:2001-3000	CHG	0.562212	0.0630137	9.22254e-36	1.93053e-32
scaffold1568|size67185:19001-20000	CHG	0.653768	0.903597	0.0019681	0.0293385
scaffold1568|size67185:61001-62000	CHG	0	0.909091	8.13068e-05	0.00241256
scaffold1569|size67178:38001-39000	CHG	0.243243	0.539326	0.00379002	0.0472613
scaffold157|size170340:101001-102000	CHG	0.96875	0.437908	0.000314232	0.00719811
scaffold157|size170340:104001-105000	CHG	0.238176	0.0227273	1.51967e-27	1.51258e-24
scaffold157|size170340:12001-13000	CHG	0.363636	0.145833	1.26426e-07	9.5465e-06
scaffold157|size170340:79001-80000	CHG	0.552567	0.856796	1.60485e-05	0.000632864
scaffold157|size170340:99001-100000	CHG	0.06875	1	2.9163e-05	0.0010374
scaffold1570|size67167:47001-48000	CHG	0.0903491	0.376238	1.66564e-19	7.847e-17
scaffold1570|size67167:48001-49000	CHG	0.046841	0.679096	7.86419e-103	7.98404e-98
scaffold1570|size67167:49001-50000	CHG	0.0354331	0.257102	1.24854e-22	8.31189e-20
scaffold1571|size67157:24001-25000	CHG	0.0637584	0.235698	5.51325e-07	3.46902e-05
scaffold1571|size67157:30001-31000	CHG	0.402174	0.238494	0.0002644	0.00627537
scaffold15710|size5837:3001-4000	CHG	0.762376	0.176871	2.83065e-09	3.15454e-07
scaffold1572|size67140:14001-15000	CHG	0.0935252	0.271845	3.55753e-05	0.00121792
scaffold1572|size67140:51001-52000	CHG	0.751938	0.292208	0.000135972	0.00367138
scaffold1572|size67140:53001-54000	CHG	0.853333	0.245763	3.51389e-07	2.34623e-05
scaffold15726|size5826:2001-3000	CHG	0.2	0.84058	0.000904522	0.0163189
scaffold15726|size5826:4001-5000	CHG	0.0869565	0.454545	0.000127363	0.00347918
scaffold15731|size5820:3001-4000	CHG	0.0714286	0.233918	0.00129875	0.0214485
scaffold15733|size5818:2001-3000	CHG	0.0353982	0.348837	0.00153664	0.0243647
scaffold15734|size5818:1001-2000	CHG	0.0961538	0.875	4.1686e-05	0.00138974
scaffold15745|size5805:3001-4000	CHG	0.371429	0	3.40225e-12	6.57924e-10
scaffold1575|size67100:33001-34000	CHG	0.479495	0.282669	2.62224e-11	4.36427e-09
scaffold15751|size5799:1001-2000	CHG	0.726562	0.404858	0.000176992	0.00453588
scaffold1576|size67090:18001-19000	CHG	0.0810474	0.271642	7.66863e-20	3.77937e-17
scaffold1577|size67089:31001-32000	CHG	0.0324324	0.231986	1.2951e-15	3.97832e-13
scaffold1578|size111216:49001-50000	CHG	0.537879	0.26616	0.000868445	0.0158258
scaffold1578|size111216:72001-73000	CHG	0.6	0.125	1.70604e-05	0.000667838
scaffold1579|size67046:22001-23000	CHG	0.162791	0.430556	0.000929794	0.0166557
scaffold1579|size67046:40001-41000	CHG	0.357143	0.111801	0.000733435	0.0138722
scaffold1579|size67046:62001-63000	CHG	0.155844	0.490385	0.000173262	0.00445886
scaffold158|size165830:130001-131000	CHG	0.421196	0.245333	5.79084e-05	0.00182836
scaffold158|size165830:45001-46000	CHG	0.449244	0.723684	1.38174e-05	0.000556776
scaffold158|size165830:58001-59000	CHG	0.262774	0.520833	0.00185363	0.0280292
scaffold1582|size66972:32001-33000	CHG	0.656566	0.141026	7.46463e-05	0.00225413
scaffold1584|size66939:27001-28000	CHG	0.092511	0.317919	1.2161e-05	0.000499651
scaffold15850|size5722:1-1000	CHG	0.382812	0.0306122	9.11369e-07	5.39027e-05
scaffold1586|size66896:29001-30000	CHG	0	0.5	0.00334673	0.0433329
scaffold1586|size66896:58001-59000	CHG	0.623967	0.234921	3.91707e-05	0.00132153
scaffold1586|size66896:59001-60000	CHG	0.0873016	0.304878	0.000841587	0.0154379
scaffold15865|size5709:4001-5000	CHG	0.134921	0.439863	3.91137e-07	2.57856e-05
scaffold1587|size66892:23001-24000	CHG	0.550336	0.254237	1.99333e-06	0.000106315
scaffold15879|size5692:1-1000	CHG	0.5	0.758621	0.0019573	0.0292247
scaffold15880|size5691:1-1000	CHG	0.870229	0.443299	0.00406409	0.0497074
scaffold1589|size79747:41001-42000	CHG	0.48	0.176471	0.00244288	0.034435
scaffold1589|size79747:43001-44000	CHG	0.0497076	0.257143	7.6304e-09	7.72352e-07
scaffold1589|size79747:6001-7000	CHG	0.183168	0.00603136	1.1527e-33	2.07127e-30
scaffold1589|size79747:68001-69000	CHG	0.322506	0.161435	1.19937e-05	0.000494475
scaffold15894|size5680:1001-2000	CHG	0.356164	0.0588235	2.76544e-06	0.000140731
scaffold15898|size5676:5001-6000	CHG	0.5	0.0909091	0.0038413	0.0477096
scaffold159|size133325:59001-60000	CHG	0.175258	0.48124	1.01201e-11	1.80887e-09
scaffold1590|size66854:26001-27000	CHG	0.327273	0.678233	1.06422e-05	0.000445726
scaffold1590|size66854:6001-7000	CHG	0.475676	0.728682	8.90445e-05	0.00260186
scaffold15901|size5674:5001-6000	CHG	0.535714	0	0.000323677	0.00736575
scaffold1591|size66851:22001-23000	CHG	0.358491	0.101449	0.00139963	0.0226736
scaffold15914|size5663:1001-2000	CHG	0.567568	0.275	0.00174904	0.026876
scaffold1592|size66810:26001-27000	CHG	0.314159	0.146497	0.000320992	0.00731993
scaffold1593|size66804:12001-13000	CHG	0.142857	0.487654	0.00108087	0.018607
scaffold1593|size66804:64001-65000	CHG	0.545455	0.268877	2.87752e-10	3.92394e-08
scaffold15956|size5619:5001-6000	CHG	0.0168067	0.415842	6.19446e-11	9.64549e-09
scaffold1596|size66763:25001-26000	CHG	0.675676	0.351562	5.25363e-05	0.00168761
scaffold15971|size5604:5001-6000	CHG	0	0.458333	0.00406181	0.0496892
scaffold1598|size66737:1-1000	CHG	0.510563	0.299781	4.95334e-06	0.000232118
scaffold1599|size66727:41001-42000	CHG	0.394809	0.610193	2.27632e-06	0.000118971
scaffold16|size208421:121001-122000	CHG	0	0.273504	0.00169322	0.0262607
scaffold16|size208421:149001-150000	CHG	0.394958	0.653846	1.39976e-06	7.85568e-05
scaffold16|size208421:188001-189000	CHG	0.0255102	0.271375	3.72427e-07	2.46803e-05
scaffold160|size133141:28001-29000	CHG	0.670782	0.251852	4.8478e-05	0.00158152
scaffold1600|size66701:15001-16000	CHG	0.179592	0.479365	4.26569e-08	3.64537e-06
scaffold1602|size99914:22001-23000	CHG	0.268579	0.113032	2.23516e-10	3.12465e-08
scaffold1602|size99914:37001-38000	CHG	0.0838509	0.264264	5.82028e-06	0.000266711
scaffold1603|size96730:82001-83000	CHG	0.394144	0.148064	2.11048e-09	2.42793e-07
scaffold1603|size96730:83001-84000	CHG	0.577982	0.288618	0.000811069	0.015011
scaffold16056|size5536:4001-5000	CHG	0.863636	0.197802	0.00311354	0.0411641
scaffold1606|size136074:118001-119000	CHG	0	0.74	0.000663303	0.0128013
scaffold1606|size136074:45001-46000	CHG	0.15016	0.402062	4.35889e-11	7.00209e-09
scaffold16060|size5533:2001-3000	CHG	0.558252	0.903465	0.00132438	0.0217601
scaffold16063|size5532:2001-3000	CHG	0.281481	0.041958	8.75417e-08	6.86831e-06
scaffold16066|size5531:2001-3000	CHG	0.101215	0.572289	1.03603e-14	2.8582e-12
scaffold1607|size66605:20001-21000	CHG	0.818182	0.1	0.00405547	0.0496326
scaffold1608|size66591:25001-26000	CHG	0	1	8.82923e-05	0.00258397
scaffold1609|size66575:11001-12000	CHG	0.506849	0.133333	0.000500344	0.0103172
scaffold161|size151184:126001-127000	CHG	0.117647	0.57732	5.1868e-11	8.19586e-09
scaffold161|size151184:99001-100000	CHG	0.457792	0.221831	7.7811e-05	0.00232926
scaffold16120|size5480:2001-3000	CHG	0.101695	0.517241	3.92144e-05	0.001322
scaffold16128|size5471:2001-3000	CHG	0.918919	0.267606	0.00224301	0.0323604
scaffold16139|size5465:4001-5000	CHG	0.0675676	0.4	0.00278061	0.0378949
scaffold1614|size66532:27001-28000	CHG	0.265306	0.882353	0.00398686	0.0490318
scaffold1614|size66532:38001-39000	CHG	0.399441	0.59085	1.8329e-05	0.000708643
scaffold1614|size66532:43001-44000	CHG	0.149798	0.364621	0.00268513	0.0369684
scaffold1614|size66532:65001-66000	CHG	0.494792	0.153846	0.000709187	0.0134967
scaffold1616|size85032:18001-19000	CHG	0.0230769	0.316062	1.86694e-13	4.32737e-11
scaffold1617|size66514:41001-42000	CHG	0.597786	0.407609	0.00189448	0.028492
scaffold1617|size66514:49001-50000	CHG	0.359375	0.568513	0.00164271	0.0256633
scaffold1617|size66514:54001-55000	CHG	0.477941	0.689223	0.00116489	0.0197617
scaffold1618|size66511:58001-59000	CHG	0.597387	0.399783	6.34681e-07	3.92779e-05
scaffold162|size186247:159001-160000	CHG	0.450382	0.261364	0.00179112	0.0273425
scaffold162|size186247:39001-40000	CHG	0.00740741	0.210031	5.71932e-07	3.57762e-05
scaffold162|size186247:9001-10000	CHG	0.670886	0.0952381	3.25149e-06	0.000161578
scaffold1620|size66482:55001-56000	CHG	0	0.306533	5.15579e-08	4.32235e-06
scaffold16203|size5400:1001-2000	CHG	0.727273	0	0.000192296	0.00485805
scaffold16222|size5383:1001-2000	CHG	0	0.916667	3.80474e-05	0.00128997
scaffold16245|size5355:1-1000	CHG	0.036036	0.223602	0.00369401	0.0464694
scaffold1628|size84517:21001-22000	CHG	0.309756	0.0126263	3.7547e-29	4.23547e-26
scaffold1628|size84517:34001-35000	CHG	0.187817	0.822034	8.12243e-06	0.000353763
scaffold1628|size84517:41001-42000	CHG	0.380952	0	0.000280331	0.00657055
scaffold1629|size74439:49001-50000	CHG	0.813253	0.351351	0.00399435	0.0490889
scaffold16299|size5308:1-1000	CHG	0	0.196532	4.48886e-10	5.91086e-08
scaffold163|size132997:11001-12000	CHG	0.0301205	0.237082	1.9978e-09	2.31271e-07
scaffold163|size132997:52001-53000	CHG	0.194286	0.627329	6.00731e-09	6.24563e-07
scaffold1631|size66236:11001-12000	CHG	0.28169	0.956522	0.000389096	0.00849426
scaffold1631|size66236:9001-10000	CHG	0.161826	0.382239	0.0012841	0.0212648
scaffold1632|size92591:9001-10000	CHG	0.477273	0.231156	0.000765597	0.0143447
scaffold16323|size5288:3001-4000	CHG	0.00803213	0.331797	2.99488e-12	5.88109e-10
scaffold16327|size5285:2001-3000	CHG	0.269231	0.104	0.000640645	0.0124683
scaffold1633|size66195:50001-51000	CHG	0.477477	0.180672	2.76029e-05	0.000993214
scaffold1634|size66177:1001-2000	CHG	0.569767	0.195556	5.74047e-06	0.000263649
scaffold16345|size5273:1-1000	CHG	0.630435	0.178218	3.5572e-09	3.87075e-07
scaffold16345|size5273:2001-3000	CHG	0.71	0.262295	6.72661e-05	0.00206912
scaffold1637|size66138:24001-25000	CHG	0.298246	0.65534	0.0038803	0.0480704
scaffold1637|size66138:25001-26000	CHG	0.564732	0.170124	3.20123e-09	3.51923e-07
scaffold1642|size66082:58001-59000	CHG	0.0310881	0.223602	0.000132291	0.0035887
scaffold16422|size5171:3001-4000	CHG	0.130952	0.708609	3.89838e-09	4.19924e-07
scaffold1643|size66081:1-1000	CHG	0.353741	0.109244	0.000237178	0.00574959
scaffold1643|size66081:15001-16000	CHG	0	0.255556	0.00357144	0.0454199
scaffold1643|size66081:16001-17000	CHG	0.193237	0.401434	7.07615e-05	0.00215395
scaffold1643|size66081:6001-7000	CHG	0.558282	0.182796	0.00169987	0.0263383
scaffold1648|size66017:1-1000	CHG	0	0.779661	0.000230505	0.00562106
scaffold1648|size66017:29001-30000	CHG	0.466667	0.273077	8.18517e-11	1.24774e-08
scaffold1648|size66017:38001-39000	CHG	0.472603	0.114504	3.47841e-05	0.00119608
scaffold1649|size88590:8001-9000	CHG	0.463964	0.151316	0.000426489	0.00913671
scaffold16497|size5104:1-1000	CHG	0.0972222	0.5	0.00210221	0.0307729
scaffold165|size132684:109001-110000	CHG	0.0518519	0.341463	8.03311e-07	4.82862e-05
scaffold165|size132684:117001-118000	CHG	0	0.4	0.00282832	0.0383617
scaffold165|size132684:19001-20000	CHG	0.708333	0	1.94745e-05	0.000742026
scaffold165|size132684:27001-28000	CHG	0.888889	0.0175439	0.000430819	0.00920617
scaffold165|size132684:43001-44000	CHG	0.434783	0	0.000189026	0.00479348
scaffold165|size132684:61001-62000	CHG	0.0544218	0.289474	0.000327057	0.00742905
scaffold1650|size65976:30001-31000	CHG	0.0208333	0.383562	0.0022258	0.0322012
scaffold1652|size65949:26001-27000	CHG	0.232824	0.544615	0.0022518	0.0324572
scaffold1654|size65910:37001-38000	CHG	0.788889	0.350785	0.000527046	0.0107273
scaffold1655|size65907:47001-48000	CHG	0.302326	0.0967742	0.000768015	0.0143807
scaffold16556|size5051:3001-4000	CHG	0.274194	0.692308	0.00263188	0.0364255
scaffold1656|size65901:59001-60000	CHG	0.491979	0.16087	8.23888e-06	0.000358374
scaffold16577|size5033:1001-2000	CHG	0.0283019	0.220513	2.6621e-05	0.000965254
scaffold16577|size5033:2001-3000	CHG	0.229437	0.4	0.000742439	0.0140012
scaffold1658|size130243:71001-72000	CHG	0.61039	0.075	0.00399579	0.0491035
scaffold1658|size130243:92001-93000	CHG	0.566879	0.245902	0.000490396	0.0101689
scaffold1659|size65827:35001-36000	CHG	0.62069	0.327755	1.13634e-07	8.67736e-06
scaffold1659|size65827:47001-48000	CHG	0	0.545455	0.000368864	0.00814187
scaffold166|size132297:122001-123000	CHG	0.223938	0.384196	0.00196398	0.0292946
scaffold166|size132297:44001-45000	CHG	0.0288462	0.243902	0.00122245	0.0204793
scaffold166|size132297:66001-67000	CHG	0.746411	0.348039	0.000391017	0.00853071
scaffold1660|size95907:51001-52000	CHG	0.021692	0.533505	1.74254e-61	2.21137e-57
scaffold1661|size65799:18001-19000	CHG	0.304878	0.653846	0.00353319	0.0450583
scaffold1661|size65799:58001-59000	CHG	0.872483	0.532819	0.00206331	0.0303505
scaffold1662|size65748:42001-43000	CHG	0.740741	0	9.38245e-06	0.000399641
scaffold1662|size65748:65001-66000	CHG	0.129032	0.753846	0.00150083	0.0239218
scaffold1663|size65746:29001-30000	CHG	0.243421	0	3.33234e-13	7.51806e-11
scaffold1663|size65746:48001-49000	CHG	0.135338	0.296089	0.0025098	0.0351383
scaffold1663|size65746:54001-55000	CHG	0.543307	0.269608	0.00361876	0.0458551
scaffold16631|size4997:3001-4000	CHG	0.158974	0.428571	0.00243502	0.0343638
scaffold16632|size4997:2001-3000	CHG	0.309793	0.508654	1.42792e-20	7.6099e-18
scaffold16635|size4995:4001-5000	CHG	0.851852	0.206897	0.000232124	0.00565203
scaffold1664|size65735:17001-18000	CHG	0.195757	0.39875	7.28334e-12	1.33351e-09
scaffold1664|size65735:45001-46000	CHG	0.836364	0.229927	0.000260784	0.00620871
scaffold16643|size4991:3001-4000	CHG	0.883721	0.471311	6.43377e-08	5.23174e-06
scaffold16643|size4991:4001-5000	CHG	0.767327	0	9.50789e-87	2.75794e-82
scaffold1665|size65723:49001-50000	CHG	0.413223	0	2.33122e-16	7.83692e-14
scaffold1666|size65701:13001-14000	CHG	0.215827	0	6.86973e-05	0.00210263
scaffold1667|size65685:22001-23000	CHG	0.353333	0.179856	0.000269107	0.00636329
scaffold167|size132064:126001-127000	CHG	0.264286	0.421907	9.1113e-05	0.0026501
scaffold1670|size65678:20001-21000	CHG	0.518519	0.255738	0.00189754	0.0285296
scaffold16706|size4925:2001-3000	CHG	0.29078	0.51087	2.81611e-05	0.00101026
scaffold1672|size65668:1-1000	CHG	0.151515	0.369565	3.32146e-06	0.000164452
scaffold16721|size4910:2001-3000	CHG	0.313253	0.774194	0.000291713	0.00678252
scaffold16724|size4907:4001-5000	CHG	1	0.0810811	2.03218e-06	0.000108047
scaffold16733|size4895:1001-2000	CHG	0.764012	0.268116	3.47861e-19	1.57311e-16
scaffold16733|size4895:1-1000	CHG	0.803738	0.139535	1.18583e-20	6.40374e-18
scaffold16733|size4895:2001-3000	CHG	0.75	0.25	8.83567e-07	5.25041e-05
scaffold1674|size65622:26001-27000	CHG	0.0739857	0.303534	1.49542e-13	3.51843e-11
scaffold1674|size65622:27001-28000	CHG	0.350211	0.535135	0.000221628	0.00545799
scaffold1674|size65622:39001-40000	CHG	0.457143	0.00740741	0.000199429	0.00500849
scaffold1674|size65622:51001-52000	CHG	0.258197	0.513353	0.000438023	0.00932652
scaffold1678|size98276:10001-11000	CHG	0.218447	0.0311284	1.66614e-08	1.56696e-06
scaffold1678|size98276:12001-13000	CHG	0.405325	0.787671	4.14276e-06	0.00019886
scaffold1678|size98276:65001-66000	CHG	0.753363	0.469178	0.00212565	0.0310421
scaffold1678|size98276:92001-93000	CHG	0.498069	0.290135	3.2397e-05	0.00112968
scaffold16786|size4842:2001-3000	CHG	0.922078	0.307692	0.00126465	0.0210044
scaffold16789|size4839:1001-2000	CHG	0.219178	0.0540541	0.000760836	0.014271
scaffold1679|size65557:30001-31000	CHG	0.436735	0.168459	0.000582758	0.0115996
scaffold1679|size65557:55001-56000	CHG	0.104762	0.352518	2.27046e-06	0.000118695
scaffold168|size131665:108001-109000	CHG	0.478261	0.210526	0.00381293	0.0474712
scaffold168|size131665:109001-110000	CHG	0.479087	0.263158	0.000439928	0.00935942
scaffold168|size131665:27001-28000	CHG	0.0458333	0.24933	1.00521e-05	0.000424715
scaffold168|size131665:90001-91000	CHG	0.437995	0.0845411	6.25743e-09	6.47583e-07
scaffold1680|size65545:38001-39000	CHG	0.291498	0.117647	3.31333e-05	0.00114904
scaffold1681|size76329:32001-33000	CHG	0.320574	0.576754	0.000236622	0.00573816
scaffold1682|size103707:66001-67000	CHG	0.334975	0.825959	1.20961e-10	1.77849e-08
scaffold16833|size4798:1001-2000	CHG	0.307692	0.654867	0.000556487	0.0112119
scaffold1685|size65528:19001-20000	CHG	0.0382436	0.195761	2.31436e-18	9.57079e-16
scaffold1686|size65496:19001-20000	CHG	0.0434783	0.29771	0.000144453	0.0038611
scaffold16866|size4766:1-1000	CHG	0.150579	0.354286	0.000364387	0.00806057
scaffold1687|size65491:9001-10000	CHG	0.36036	0.206522	0.000421145	0.00904895
scaffold16876|size4753:1001-2000	CHG	0.747495	0.394322	2.28575e-06	0.000119402
scaffold16876|size4753:1-1000	CHG	0.706827	0.51184	0.00402662	0.049378
scaffold16878|size4751:4001-5000	CHG	0.145299	0.586667	0.0028195	0.0382658
scaffold1689|size65423:44001-45000	CHG	0	0.2	5.84235e-11	9.14004e-09
scaffold169|size131603:16001-17000	CHG	0.625	0.402655	9.18627e-06	0.000392768
scaffold1690|size127528:125001-126000	CHG	0.273913	0.440506	0.000147903	0.00393496
scaffold1690|size127528:72001-73000	CHG	0.189873	0.552083	3.25643e-07	2.19526e-05
scaffold1692|size65345:37001-38000	CHG	0.0833333	0.277778	0.000230824	0.00562644
scaffold1692|size65345:6001-7000	CHG	0.230769	0.527675	1.28055e-05	0.000522011
scaffold1693|size65343:36001-37000	CHG	0.842505	0.592357	0.000300411	0.00694895
scaffold1693|size65343:42001-43000	CHG	0.183333	0	1.59146e-08	1.50299e-06
scaffold1694|size65299:39001-40000	CHG	0.214724	0.509375	0.00370709	0.0465579
scaffold1695|size65295:3001-4000	CHG	0.817416	0.528761	3.55677e-05	0.00121787
scaffold1695|size65295:37001-38000	CHG	0.474747	0.149533	0.0015379	0.0243787
scaffold16976|size4630:3001-4000	CHG	1	0	0.000652568	0.0126434
scaffold1698|size65216:28001-29000	CHG	0.477178	0.259459	0.000413556	0.00891798
scaffold1698|size65216:42001-43000	CHG	0.00564972	0.252101	1.85554e-07	1.33299e-05
scaffold1699|size65203:51001-52000	CHG	0.608696	0.0165289	1.19283e-06	6.8303e-05
scaffold17|size193441:133001-134000	CHG	0.314815	0	1.29357e-05	0.000526156
scaffold17|size193441:153001-154000	CHG	0.220238	0.613636	0.00354164	0.0451257
scaffold17|size193441:165001-166000	CHG	0.529412	0.0289855	0.000448013	0.00949167
scaffold1700|size65197:28001-29000	CHG	0.650456	0.411932	0.000866861	0.0158045
scaffold1700|size65197:60001-61000	CHG	0.657895	0.322835	0.000103303	0.00292791
scaffold1701|size65172:15001-16000	CHG	0.31701	0.533442	2.76821e-08	2.48378e-06
scaffold1701|size65172:16001-17000	CHG	0.802905	0.326466	3.03766e-18	1.24856e-15
scaffold1701|size65172:18001-19000	CHG	0.807305	0.588022	0.000135755	0.00366699
scaffold1701|size65172:41001-42000	CHG	0.472727	0.123077	0.00107621	0.0185408
scaffold1702|size65151:30001-31000	CHG	0.463203	0.687778	1.08637e-05	0.000454358
scaffold1703|size65126:34001-35000	CHG	0.42654	0.214008	0.00226764	0.0326019
scaffold1705|size82465:23001-24000	CHG	0.616125	0.422778	1.39837e-06	7.85003e-05
scaffold1706|size65042:10001-11000	CHG	0	0.183908	7.92457e-17	2.84791e-14
scaffold1708|size65000:56001-57000	CHG	0.64375	0.220149	8.86895e-07	5.26628e-05
scaffold1709|size64994:10001-11000	CHG	0.507463	0.840909	0.000274247	0.00646225
scaffold1709|size64994:16001-17000	CHG	0.264574	0.0413223	1.43479e-06	8.02123e-05
scaffold1709|size64994:22001-23000	CHG	0.292035	0.034965	2.84509e-05	0.00101795
scaffold1709|size64994:35001-36000	CHG	0.0170213	0.25641	4.2634e-15	1.23845e-12
scaffold171|size131458:24001-25000	CHG	0.205882	0	0.00319114	0.0418603
scaffold171|size131458:27001-28000	CHG	0.293447	0.128743	1.2376e-11	2.17568e-09
scaffold171|size131458:38001-39000	CHG	0.392857	0.0697674	0.0014773	0.0236364
scaffold1710|size171176:156001-157000	CHG	0.314685	0.59322	0.00408795	0.0499098
scaffold1710|size171176:24001-25000	CHG	0.601942	0.134615	0.00254636	0.0355228
scaffold1711|size64922:39001-40000	CHG	0.3	0.97619	0.0019138	0.0287081
scaffold1712|size64904:2001-3000	CHG	0.0701754	0.319588	0.00174271	0.0268091
scaffold1713|size64887:14001-15000	CHG	0.906977	0.451128	1.52531e-05	0.000605497
scaffold1713|size64887:17001-18000	CHG	0.0990566	0.62963	1.47717e-05	0.000589152
scaffold1713|size64887:21001-22000	CHG	0.0826446	0.644444	8.90459e-07	5.28363e-05
scaffold1713|size64887:9001-10000	CHG	0.323529	0.155844	0.00295897	0.0396653
scaffold1715|size73899:8001-9000	CHG	0.399351	0.669704	0.000114663	0.00319413
scaffold1716|size89636:12001-13000	CHG	0.495261	0.281046	0.000483197	0.0100638
scaffold1716|size89636:77001-78000	CHG	0.855491	0.383838	2.56937e-05	0.000939189
scaffold1717|size64811:43001-44000	CHG	0.451282	0.114894	2.76032e-08	2.47779e-06
scaffold17170|size4433:1-1000	CHG	0.666667	0.152941	9.58936e-05	0.00276176
scaffold1718|size64809:1001-2000	CHG	0.108696	0.318408	0.000535393	0.0108678
scaffold17186|size4416:3001-4000	CHG	0	0.4	0.000597296	0.0118183
scaffold1719|size64770:59001-60000	CHG	0.107527	1	1.95309e-09	2.26482e-07
scaffold1721|size64766:56001-57000	CHG	0.496774	0.315175	0.0007523	0.0141451
scaffold1723|size64721:37001-38000	CHG	0.435644	0.267717	0.00274853	0.0375814
scaffold17233|size4353:1-1000	CHG	0.886364	0.196429	0.0030084	0.0401584
scaffold17235|size4353:3001-4000	CHG	0.388571	0.665306	0.000939394	0.0168009
scaffold1724|size92910:33001-34000	CHG	0.447368	0.784314	0.00299836	0.0400507
scaffold17250|size4326:1-1000	CHG	0.975309	0.466667	4.29149e-05	0.00142429
scaffold17254|size4320:1001-2000	CHG	0.257143	0.531915	0.000197289	0.00496334
scaffold17262|size4308:1-1000	CHG	0	0.288889	0.00117818	0.019926
scaffold17272|size4299:3001-4000	CHG	0.0813397	0.25	1.66121e-09	1.95427e-07
scaffold17282|size4288:1001-2000	CHG	0.837838	0.105263	0.00301897	0.0402583
scaffold1729|size64600:14001-15000	CHG	0.309148	0.507538	0.0029946	0.0400215
scaffold1729|size64600:30001-31000	CHG	0.0222222	0.230769	0.00255424	0.0355959
scaffold173|size131028:42001-43000	CHG	0.490446	0.183908	1.69796e-09	1.99173e-07
scaffold173|size131028:48001-49000	CHG	0.35443	0.180328	0.00130451	0.0215278
scaffold173|size131028:87001-88000	CHG	0.306273	0.113419	3.72644e-07	2.46867e-05
scaffold1730|size64570:5001-6000	CHG	0.651042	0.428058	0.00117291	0.019863
scaffold1731|size109367:48001-49000	CHG	0.302494	0.0514286	3.6991e-59	4.17275e-55
scaffold1731|size109367:7001-8000	CHG	0.446309	0.213992	0.00025188	0.00603613
scaffold1731|size109367:83001-84000	CHG	0.519048	0.131783	0.00173796	0.0267603
scaffold1732|size64537:31001-32000	CHG	0.315789	0.954839	7.44767e-05	0.00225001
scaffold1732|size64537:40001-41000	CHG	0.20603	0.728477	1.19581e-07	9.0803e-06
scaffold1733|size116227:94001-95000	CHG	0.317073	0.54641	1.72033e-07	1.24709e-05
scaffold17335|size4209:1001-2000	CHG	0.694444	0.107143	6.20978e-05	0.00193446
scaffold1734|size64502:33001-34000	CHG	0.0776699	0.319355	7.14368e-07	4.35253e-05
scaffold1735|size64501:49001-50000	CHG	0.609442	0.399154	9.03802e-05	0.00263293
scaffold1736|size64477:30001-31000	CHG	0.470588	0	2.71179e-10	3.72799e-08
scaffold1739|size64461:16001-17000	CHG	0.427184	0.213542	1.31151e-06	7.42609e-05
scaffold1744|size64413:33001-34000	CHG	0.22093	0.884615	0.000432558	0.00923651
scaffold1744|size64413:34001-35000	CHG	0.0967742	0.404255	7.88594e-05	0.00235648
scaffold17448|size4045:1001-2000	CHG	0.326241	0.147929	0.000685478	0.0131368
scaffold1745|size72461:37001-38000	CHG	0.415888	0.600783	0.000752108	0.0141428
scaffold1745|size72461:57001-58000	CHG	0.453159	0.739631	1.07757e-05	0.000451036
scaffold1749|size104888:81001-82000	CHG	0.384298	0.187556	1.68985e-11	2.9125e-09
scaffold175|size165906:104001-105000	CHG	0.258373	0.615385	1.28054e-10	1.86924e-08
scaffold175|size165906:56001-57000	CHG	0.04	0.420382	1.58658e-07	1.16091e-05
scaffold1750|size64329:7001-8000	CHG	0.351562	0.810573	0.000265349	0.00629049
scaffold17503|size3941:3001-4000	CHG	0.27	0.729167	0.000229417	0.00560224
scaffold17505|size3934:1-1000	CHG	0.6	0.144186	0.00046831	0.00983241
scaffold17505|size3934:2001-3000	CHG	0.552727	0.313646	0.00208286	0.0305623
scaffold1751|size128866:66001-67000	CHG	0.811688	0.469194	0.00298325	0.0398987
scaffold1751|size128866:72001-73000	CHG	0.373874	0.5264	0.000466448	0.00980855
scaffold1751|size128866:98001-99000	CHG	0.304348	0.826923	4.30956e-07	2.80105e-05
scaffold1752|size64313:54001-55000	CHG	0.414894	0.761364	0.000271295	0.00640608
scaffold1754|size64258:24001-25000	CHG	0.315789	0.0869565	0.00357478	0.0454539
scaffold1754|size64258:40001-41000	CHG	0.12931	0.549669	3.88697e-05	0.00131365
scaffold1754|size64258:6001-7000	CHG	0.546667	0.269159	2.24049e-05	0.000837493
scaffold17545|size3860:1-1000	CHG	0.871429	0.490446	0.000610573	0.0120132
scaffold1755|size64255:7001-8000	CHG	1	0.0190476	1.99947e-06	0.000106587
scaffold1756|size64229:4001-5000	CHG	0.249307	0.537943	4.83868e-11	7.72393e-09
scaffold1756|size64229:8001-9000	CHG	0.37	0.028169	1.17942e-05	0.000488037
scaffold1758|size64203:39001-40000	CHG	0.37744	0.603383	2.24914e-05	0.0008398
scaffold17580|size3808:1-1000	CHG	0.408163	0.114458	3.10083e-06	0.00015524
scaffold17583|size3800:2001-3000	CHG	0.432432	0.923077	0.000852821	0.0156031
scaffold17589|size3797:2001-3000	CHG	0.282486	0.541899	7.39909e-06	0.000327314
scaffold1759|size64199:57001-58000	CHG	0.779359	0.460145	0.000452334	0.00956824
scaffold1759|size64199:58001-59000	CHG	0.939394	0.0833333	5.14941e-06	0.000240031
scaffold1759|size64199:59001-60000	CHG	0.255556	0.0909091	6.08287e-05	0.00190281
scaffold17595|size3788:3001-4000	CHG	0.204082	0.654545	0.000685981	0.013143
scaffold176|size130543:115001-116000	CHG	0.131481	0.546689	9.22055e-27	8.70797e-24
scaffold176|size130543:118001-119000	CHG	0.511502	0.920118	2.91581e-14	7.61968e-12
scaffold176|size130543:37001-38000	CHG	0.14094	0.84375	1.13894e-05	0.000473601
scaffold176|size130543:68001-69000	CHG	0.5	0.788584	7.4242e-05	0.00224359
scaffold1760|size64163:46001-47000	CHG	0.322314	0.728571	0.000531094	0.0107946
scaffold1761|size82081:9001-10000	CHG	0.651515	0.304	9.67117e-05	0.00277674
scaffold1762|size64131:23001-24000	CHG	0.380952	0.121212	0.000899886	0.0162577
scaffold1763|size100755:69001-70000	CHG	0.209726	0.501567	1.7492e-07	1.26531e-05
scaffold17639|size3704:1-1000	CHG	0.33871	0	0.000167368	0.00434186
scaffold1764|size133873:46001-47000	CHG	0.285714	0.886364	0.00251265	0.035166
scaffold1764|size133873:62001-63000	CHG	0.156627	0.40708	0.00032266	0.00734891
scaffold17640|size3702:1001-2000	CHG	0.325926	0.655172	0.00398766	0.0490318
scaffold17662|size3663:3001-4000	CHG	0.0473934	0.666667	0.000291606	0.00678081
scaffold1767|size64095:1001-2000	CHG	0.770492	0.416667	0.000569308	0.0114031
scaffold1767|size64095:45001-46000	CHG	0	0.211957	2.66606e-07	1.83816e-05
scaffold1768|size64059:7001-8000	CHG	0.589623	0.27027	0.00132118	0.0217253
scaffold17681|size3623:2001-3000	CHG	0.533454	0.719101	0.000336922	0.0076038
scaffold17682|size3622:1-1000	CHG	0.649351	0.143836	2.54115e-10	3.52202e-08
scaffold17690|size3607:2001-3000	CHG	0.124138	0.323144	0.000288777	0.0067289
scaffold177|size130536:106001-107000	CHG	0.735294	0.104396	2.58592e-16	8.65016e-14
scaffold177|size130536:19001-20000	CHG	0.0463646	0.463751	3.9136e-68	7.22408e-64
scaffold177|size130536:20001-21000	CHG	0.00146843	0.202073	4.50124e-39	1.18697e-35
scaffold1770|size81945:70001-71000	CHG	0.18705	0.636364	2.08432e-11	3.51802e-09
scaffold1772|size63887:2001-3000	CHG	0.0136364	0.412	2.37013e-09	2.68405e-07
scaffold1773|size63847:19001-20000	CHG	0.415301	0.110818	1.88819e-06	0.000101642
scaffold1774|size63840:23001-24000	CHG	0.679325	0.229592	7.72391e-05	0.00231624
scaffold1774|size63840:49001-50000	CHG	0.383065	0.598148	0.000148804	0.00395477
scaffold1776|size63805:24001-25000	CHG	0.403226	0.226601	0.0015811	0.0249352
scaffold1777|size88442:37001-38000	CHG	0.5	0.14359	6.76091e-06	0.000302243
scaffold1777|size88442:42001-43000	CHG	0.00858369	0.46395	2.3373e-31	3.34214e-28
scaffold1777|size88442:52001-53000	CHG	0.06875	0.273684	5.711e-05	0.00180652
scaffold1777|size88442:70001-71000	CHG	0.375	0.0410959	0.00110723	0.0189786
scaffold1777|size88442:72001-73000	CHG	0.115854	0.851064	3.41179e-25	2.71669e-22
scaffold1777|size88442:73001-74000	CHG	0.488506	0.901515	0.000153064	0.004041
scaffold1778|size72234:2001-3000	CHG	0.208226	0.713322	1.1381e-18	4.84464e-16
scaffold1778|size72234:58001-59000	CHG	0.241135	0.468391	0.000248857	0.00597775
scaffold1778|size72234:67001-68000	CHG	0.349593	0.0727651	2.60873e-11	4.34891e-09
scaffold1778|size72234:8001-9000	CHG	0.59322	0.186441	0.000332312	0.00752652
scaffold17783|size3421:1001-2000	CHG	0.76867	0.607488	0.00401595	0.0492865
scaffold17796|size3398:1001-2000	CHG	0.783439	0.474138	0.00146508	0.0235056
scaffold1780|size63784:38001-39000	CHG	0.671141	0.313559	0.00201863	0.0298962
scaffold1782|size63766:16001-17000	CHG	0.22905	0.474667	0.00316992	0.0416572
scaffold17835|size3308:2001-3000	CHG	0.166667	0.833333	0.00270002	0.0371044
scaffold1785|size112683:60001-61000	CHG	0.467442	0.258242	4.71385e-08	3.99307e-06
scaffold1787|size63684:1001-2000	CHG	0.294118	0	0.0025882	0.0359659
scaffold1787|size63684:23001-24000	CHG	0.232975	0.512953	8.32523e-06	0.000361587
scaffold17871|size3199:2001-3000	CHG	0.542373	0.822642	0.00158133	0.0249368
scaffold179|size130513:109001-110000	CHG	0.818425	0.484507	1.35127e-09	1.61746e-07
scaffold179|size130513:82001-83000	CHG	0.00452489	0.526316	1.26495e-05	0.000516377
scaffold1790|size63601:49001-50000	CHG	0.075	0.448	3.23463e-06	0.000160858
scaffold1790|size63601:5001-6000	CHG	0.428571	0.168142	0.00269154	0.0370265
scaffold17909|size3103:1-1000	CHG	0.944444	0.35	0.00335113	0.0433677
scaffold1791|size63596:5001-6000	CHG	0.701195	0.394673	0.000637558	0.0124259
scaffold17925|size3062:1-1000	CHG	0	0.272189	0.000733782	0.0138727
scaffold1794|size68866:15001-16000	CHG	0.218213	0.405728	3.47431e-08	3.04468e-06
scaffold1794|size68866:18001-19000	CHG	0.925926	0.603505	4.73049e-08	4.00382e-06
scaffold1795|size63488:14001-15000	CHG	0.361702	0.643154	0.000592743	0.0117569
scaffold1796|size63466:32001-33000	CHG	0.525097	0.254032	0.00242395	0.0342551
scaffold1797|size112161:107001-108000	CHG	0.117021	0.369089	2.33198e-17	8.81759e-15
scaffold1797|size112161:41001-42000	CHG	0.267327	0.0112994	3.67492e-08	3.19703e-06
scaffold1797|size112161:72001-73000	CHG	0.415459	0.167033	7.25686e-07	4.41429e-05
scaffold1799|size63400:12001-13000	CHG	0.0569948	0.243094	0.000991461	0.0174752
scaffold18|size193161:106001-107000	CHG	0.490566	0.116279	0.0029986	0.0400512
scaffold18|size193161:43001-44000	CHG	0.232877	0.456621	0.000212166	0.00526908
scaffold18|size193161:44001-45000	CHG	0	1	7.28092e-08	5.82496e-06
scaffold18|size193161:85001-86000	CHG	0.505618	0.142012	0.000130905	0.00356039
scaffold180|size168816:1001-2000	CHG	0.188372	0.425676	1.63338e-07	1.19129e-05
scaffold180|size168816:111001-112000	CHG	0.339674	0.660526	8.29806e-14	2.03e-11
scaffold180|size168816:77001-78000	CHG	0.680328	0.406375	0.00130323	0.0215102
scaffold1800|size63394:12001-13000	CHG	0.558824	0.267327	0.000121048	0.00333676
scaffold1800|size63394:23001-24000	CHG	0.344988	0.126582	1.12332e-05	0.000468449
scaffold1803|size63369:40001-41000	CHG	0.523121	0.257732	3.04517e-06	0.000152914
scaffold1803|size63369:42001-43000	CHG	0.105991	0.486631	1.79237e-10	2.54858e-08
scaffold1804|size71758:10001-11000	CHG	0.576819	0.369048	0.00135799	0.0221653
scaffold18045|size2667:1001-2000	CHG	0.696629	0.172185	1.02948e-05	0.000433409
scaffold1805|size63281:16001-17000	CHG	0.211864	0.655814	3.02221e-05	0.00106741
scaffold1805|size63281:58001-59000	CHG	0.178771	0.529412	2.73436e-08	2.45558e-06
scaffold1806|size63273:3001-4000	CHG	0.163793	0.875	0.00177296	0.0271388
scaffold18060|size2643:1001-2000	CHG	0.319502	0.577348	0.000493687	0.0102173
scaffold1808|size88944:65001-66000	CHG	0.116883	0.356436	0.00120226	0.0202385
scaffold18089|size2569:2001-3000	CHG	0.333333	0.0519481	3.92114e-05	0.001322
scaffold181|size243338:176001-177000	CHG	0.176166	0.465116	3.48519e-06	0.000171264
scaffold181|size243338:179001-180000	CHG	0.568182	0.292614	0.00206306	0.0303505
scaffold181|size243338:218001-219000	CHG	0.092437	0.299145	0.000782497	0.0145846
scaffold181|size243338:221001-222000	CHG	0.210526	0	8.45461e-08	6.65642e-06
scaffold181|size243338:97001-98000	CHG	0.402715	0.580977	0.00135455	0.0221199
scaffold1810|size63199:36001-37000	CHG	0.587828	0.427907	0.000912875	0.0164341
scaffold1815|size63164:31001-32000	CHG	0.572254	0.335766	0.0017683	0.0270818
scaffold18158|size2369:1-1000	CHG	0.37751	0.223796	0.00361362	0.0458209
scaffold18185|size2323:1001-2000	CHG	0.80303	0.337121	0.000312087	0.00716505
scaffold18185|size2323:2001-3000	CHG	1	0.0285714	1.42232e-05	0.000570975
scaffold1819|size63107:14001-15000	CHG	0.44863	0.663024	0.000210292	0.00523214
scaffold1819|size63107:15001-16000	CHG	0.502564	0.325503	5.75682e-06	0.000264101
scaffold1819|size63107:4001-5000	CHG	0.6	0.162857	6.85868e-10	8.76978e-08
scaffold18195|size2307:1-1000	CHG	0.296703	0.00862069	3.53599e-05	0.00121259
scaffold182|size130123:29001-30000	CHG	0.753247	0.366883	0.0012954	0.0214071
scaffold182|size130123:31001-32000	CHG	0.195369	0.381914	4.44738e-10	5.86385e-08
scaffold182|size130123:60001-61000	CHG	0.0828025	0.25387	1.65072e-06	9.03927e-05
scaffold1820|size63072:36001-37000	CHG	0.0526316	0.308901	0.000144942	0.0038719
scaffold18213|size2250:1-1000	CHG	0.666667	0.0923077	0.000175528	0.00450692
scaffold1823|size63055:11001-12000	CHG	0.274086	0.435644	2.9527e-05	0.00104815
scaffold1823|size63055:48001-49000	CHG	0.516129	0.309091	7.98152e-05	0.00237873
scaffold1825|size63048:39001-40000	CHG	0.251064	0.0663507	2.9992e-06	0.000150888
scaffold1827|size77812:49001-50000	CHG	0.682432	0.334764	6.66352e-05	0.00205344
scaffold1828|size87375:26001-27000	CHG	1	0	9.53652e-09	9.45033e-07
scaffold1828|size87375:27001-28000	CHG	0.490946	0.296037	7.10868e-06	0.000315567
scaffold1828|size87375:28001-29000	CHG	0.803005	0.535966	9.16143e-07	5.41107e-05
scaffold18280|size2121:1001-2000	CHG	0.0676692	0.538462	1.06733e-07	8.20907e-06
scaffold18285|size2109:1-1000	CHG	0.00990099	0.191176	9.42988e-13	2.00284e-10
scaffold183|size130103:53001-54000	CHG	0.0642674	0.251701	5.92835e-11	9.25241e-09
scaffold183|size130103:85001-86000	CHG	0.293103	0.565574	0.00353705	0.04508
scaffold1830|size62991:23001-24000	CHG	0.344828	0	0.00159072	0.025044
scaffold1831|size86002:49001-50000	CHG	0.851852	0	6.80712e-08	5.49572e-06
scaffold1831|size86002:60001-61000	CHG	0.623269	0.450704	0.00343795	0.0442011
scaffold18317|size2029:1001-2000	CHG	0.580357	0.235714	0.00245785	0.0345994
scaffold1832|size62982:45001-46000	CHG	0.434343	0.208178	0.000472993	0.00990821
scaffold18326|size2016:1001-2000	CHG	0.189781	0.393333	0.00132338	0.0217473
scaffold18326|size2016:1-1000	CHG	0.0807453	0.785714	0.00171646	0.0265158
scaffold18327|size2016:1-1000	CHG	0.84	0.447826	1.74576e-05	0.000680762
scaffold1833|size62982:24001-25000	CHG	0.229508	0.021097	4.88924e-07	3.11801e-05
scaffold1833|size62982:8001-9000	CHG	0.0820312	0.517742	9.48337e-14	2.28691e-11
scaffold1834|size106755:50001-51000	CHG	0.559406	0.730159	0.00362859	0.0459085
scaffold1834|size106755:94001-95000	CHG	0.636364	0.0897436	2.88455e-12	5.68092e-10
scaffold18346|size1971:1-1000	CHG	0.0233918	0.888889	7.79016e-08	6.19576e-06
scaffold1836|size62945:16001-17000	CHG	0.737226	0.335616	0.000934986	0.016734
scaffold18374|size1929:1001-2000	CHG	1	0	0.00156605	0.0247476
scaffold1838|size62907:45001-46000	CHG	0.482014	0	0.000553275	0.0111605
scaffold18386|size1906:1001-2000	CHG	0.168831	0.523973	0.00020546	0.00513204
scaffold184|size129566:15001-16000	CHG	0.43769	0.633858	0.0031343	0.0413471
scaffold184|size129566:3001-4000	CHG	0.38358	0.569061	3.19193e-06	0.000159125
scaffold18408|size1872:1-1000	CHG	0.51087	0.158879	0.00251811	0.0352279
scaffold1841|size86360:73001-74000	CHG	0.03125	0.302632	0.000541533	0.0109716
scaffold1843|size62884:16001-17000	CHG	0.844504	0.594041	0.000621641	0.0121907
scaffold1843|size62884:25001-26000	CHG	0.40553	0.153646	8.43086e-05	0.00248457
scaffold1843|size62884:32001-33000	CHG	0.439024	0.865591	0.00398345	0.0489964
scaffold1844|size62878:37001-38000	CHG	0.150685	0.497297	0.000565171	0.0113396
scaffold18446|size1800:1001-2000	CHG	0.325	0.702128	0.00160512	0.0252257
scaffold1846|size62853:48001-49000	CHG	0.397849	0.131737	0.00232797	0.0332669
scaffold18464|size1778:1001-2000	CHG	0.4	0	0.00315532	0.0415305
scaffold18468|size1774:1-1000	CHG	0	0.192308	5.28758e-06	0.000245682
scaffold1847|size68766:52001-53000	CHG	0.159588	0.00500626	2.44244e-32	3.93598e-29
scaffold1847|size68766:67001-68000	CHG	0.75	0.174194	0.00142949	0.023058
scaffold1848|size62831:40001-41000	CHG	0.318841	0.521127	0.00227363	0.0326618
scaffold1848|size62831:46001-47000	CHG	0.716495	0.426087	0.00165016	0.025758
scaffold1848|size62831:56001-57000	CHG	0.436975	0.150877	3.52176e-05	0.00120853
scaffold185|size129412:116001-117000	CHG	0.333333	0.0808824	0.00094383	0.0168551
scaffold185|size129412:78001-79000	CHG	0.736527	0.409091	0.00373322	0.0467857
scaffold1851|size62800:19001-20000	CHG	0.193277	0.486111	0.000117391	0.00325361
scaffold1851|size62800:20001-21000	CHG	0.342105	0.642857	0.000654852	0.0126792
scaffold1851|size62800:25001-26000	CHG	0.361502	0.149123	0.00024688	0.0059422
scaffold1851|size62800:44001-45000	CHG	0.495868	0.197917	1.55513e-05	0.000615769
scaffold1851|size62800:49001-50000	CHG	0.538462	0	0.00147812	0.0236463
scaffold1851|size62800:50001-51000	CHG	0.708812	0.444795	0.00113938	0.0194232
scaffold18527|size1703:1-1000	CHG	0.691176	0.161074	4.37636e-06	0.000208839
scaffold1854|size62734:45001-46000	CHG	0.241935	0.029654	1.71741e-21	1.00785e-18
scaffold1856|size62722:56001-57000	CHG	0.126984	0.545455	0.00133885	0.0219322
scaffold1859|size62610:33001-34000	CHG	0.442786	0.138158	0.00215505	0.0313857
scaffold1860|size62607:37001-38000	CHG	0.317073	0.666667	7.50898e-05	0.00226419
scaffold1861|size62606:7001-8000	CHG	0.463731	0.698661	0.00210534	0.0308097
scaffold1861|size62606:8001-9000	CHG	0.497214	0.723229	0.00066198	0.0127843
scaffold1862|size62600:52001-53000	CHG	1	0.242857	0.000740547	0.0139707
scaffold18641|size1603:1-1000	CHG	0.793103	0.230769	0.00064457	0.0125256
scaffold1865|size62571:37001-38000	CHG	0.0958333	0.413934	2.03667e-08	1.88402e-06
scaffold1865|size62571:44001-45000	CHG	0.180751	0.455197	6.99042e-09	7.14699e-07
scaffold1866|size62552:38001-39000	CHG	0.0621118	0.588424	0.000725738	0.0137565
scaffold1867|size62536:58001-59000	CHG	0.281818	0.458716	0.00152663	0.0242379
scaffold187|size129234:1-1000	CHG	0	0.4	2.13059e-05	0.000801729
scaffold187|size129234:116001-117000	CHG	0.272727	0.550279	1.43803e-06	8.03051e-05
scaffold1870|size62503:13001-14000	CHG	0.0708661	0.32948	0.000314049	0.00719637
scaffold1871|size62497:25001-26000	CHG	0.616766	0.308108	0.000825482	0.0152098
scaffold1871|size62497:50001-51000	CHG	0.237288	0.711111	0.000642366	0.012491
scaffold18713|size1537:1-1000	CHG	0.942675	0.677165	0.00016071	0.00420243
scaffold18723|size1528:1-1000	CHG	0.345291	0.654676	0.000498512	0.0102878
scaffold1873|size62463:22001-23000	CHG	0.329609	0.0430108	8.19393e-08	6.48387e-06
scaffold1873|size62463:25001-26000	CHG	0.334091	0.60688	7.64989e-07	4.62152e-05
scaffold1873|size62463:32001-33000	CHG	0.00729927	0.183673	7.64557e-07	4.62029e-05
scaffold1874|size62457:58001-59000	CHG	0.261905	0.0771429	3.91382e-07	2.57933e-05
scaffold1877|size62408:11001-12000	CHG	0.152381	0.560976	4.66533e-05	0.00153035
scaffold1877|size62408:42001-43000	CHG	0.776119	0.373626	2.11853e-09	2.4358e-07
scaffold1879|size62396:31001-32000	CHG	0.0555556	0.284024	0.000483867	0.0100726
scaffold1879|size62396:51001-52000	CHG	0.302439	0.631579	1.34267e-05	0.000543296
scaffold188|size128914:107001-108000	CHG	0.057377	0.271845	7.82692e-06	0.000342804
scaffold188|size128914:45001-46000	CHG	0.355932	0.119048	0.00302171	0.0402725
scaffold188|size128914:56001-57000	CHG	0.370079	0.191781	0.00385763	0.0478488
scaffold1880|size62396:58001-59000	CHG	0.209302	0.584416	0.00183971	0.0278789
scaffold1881|size62357:10001-11000	CHG	0.096	0.299435	1.15481e-05	0.000479315
scaffold1881|size62357:11001-12000	CHG	0.120482	0.320755	0.00138789	0.0225303
scaffold1881|size62357:12001-13000	CHG	0.0904977	0.266667	0.000230729	0.00562481
scaffold1881|size62357:5001-6000	CHG	0.2	0.666667	0.00161933	0.0253795
scaffold1883|size62353:12001-13000	CHG	0.177778	0	0.00186402	0.0281359
scaffold18836|size1453:1-1000	CHG	0.459302	0.121622	9.53028e-07	5.60575e-05
scaffold1885|size62302:46001-47000	CHG	0.494186	0.100917	0.00183317	0.027813
scaffold1887|size62205:15001-16000	CHG	0.025641	0.372881	2.38092e-05	0.000880384
scaffold1888|size78455:12001-13000	CHG	0.567775	0.101562	6.90653e-29	7.49924e-26
scaffold1888|size78455:28001-29000	CHG	0.417178	0.844371	5.54481e-08	4.59724e-06
scaffold1889|size62183:29001-30000	CHG	0.360825	0.748428	0.00375058	0.046936
scaffold18896|size1429:1001-2000	CHG	0.347826	0.075188	1.24514e-05	0.000509005
scaffold1890|size62149:33001-34000	CHG	0.757794	0.487013	1.33603e-05	0.000541258
scaffold18908|size1424:1-1000	CHG	0.17801	0.488722	0.00209858	0.0307352
scaffold1892|size62080:41001-42000	CHG	0.434783	0.0265487	1.38689e-06	7.80716e-05
scaffold1892|size62080:58001-59000	CHG	0.0786517	0.371542	0.000345931	0.00774984
scaffold18934|size1408:1001-2000	CHG	0	0.678571	0.00169858	0.0263217
scaffold1895|size62043:16001-17000	CHG	0.42069	0.651515	0.00265329	0.0366468
scaffold1895|size62043:22001-23000	CHG	0.582278	0	5.88332e-06	0.000269053
scaffold1897|size62025:42001-43000	CHG	0.00442478	0.242321	3.5372e-18	1.43932e-15
scaffold1898|size97506:80001-81000	CHG	0.257143	0.478261	0.0013551	0.0221248
scaffold1899|size61972:21001-22000	CHG	0.633053	0.441478	8.04092e-06	0.00035074
scaffold19|size191922:110001-111000	CHG	0.0782123	0.396694	5.18158e-07	3.28337e-05
scaffold19|size191922:183001-184000	CHG	0.179592	0.355556	0.00288712	0.0389388
scaffold190|size128680:87001-88000	CHG	0.692424	0.47929	1.09066e-05	0.000455953
scaffold190|size128680:89001-90000	CHG	0.316888	0.572379	2.10746e-07	1.49464e-05
scaffold1900|size61957:4001-5000	CHG	0.511364	0.151515	7.64191e-05	0.00229606
scaffold1900|size61957:52001-53000	CHG	0.542088	0.386328	0.000944275	0.0168616
scaffold1901|size61950:33001-34000	CHG	0.229814	0.583333	0.00268888	0.0370017
scaffold1901|size61950:52001-53000	CHG	0.873418	0.525896	0.000106565	0.00300399
scaffold19017|size1368:1-1000	CHG	0.339623	0.107383	0.00240711	0.0340834
scaffold1903|size61942:24001-25000	CHG	0.413793	0.713115	0.00106986	0.0184608
scaffold1903|size61942:28001-29000	CHG	0.153846	0.454545	6.68607e-05	0.00205821
scaffold1903|size61942:8001-9000	CHG	0.359375	0.830882	0.000552951	0.0111551
scaffold1903|size61942:9001-10000	CHG	0.138686	0.844828	5.39044e-20	2.72947e-17
scaffold1904|size61937:34001-35000	CHG	0.284698	0.795699	1.36607e-15	4.18369e-13
scaffold19041|size1359:1-1000	CHG	0.813953	0.436242	0.000404674	0.00876368
scaffold1906|size61932:45001-46000	CHG	0.458824	0.0888889	0.00296646	0.0397344
scaffold1907|size61930:60001-61000	CHG	0.900794	0.23301	1.29422e-20	6.95507e-18
scaffold1907|size61930:9001-10000	CHG	0.598291	0	0.00047033	0.00986259
scaffold1908|size61920:16001-17000	CHG	0.195876	0.0150502	2.66466e-20	1.39447e-17
scaffold1908|size61920:25001-26000	CHG	0.256881	0	0.00131429	0.0216488
scaffold1909|size61897:35001-36000	CHG	0.222628	0.450262	3.11599e-05	0.00109501
scaffold1909|size61897:55001-56000	CHG	0.368421	0.544643	0.00116616	0.0197745
scaffold191|size128527:67001-68000	CHG	0.5	0.236025	0.00227091	0.0326375
scaffold1911|size61849:28001-29000	CHG	0.693966	0.387543	0.000381404	0.0083569
scaffold1912|size61826:41001-42000	CHG	0.31746	0.0217391	2.44899e-06	0.000126756
scaffold19124|size1331:1001-2000	CHG	0.928571	0	0.00106975	0.0184608
scaffold19133|size1329:1-1000	CHG	0.471074	0.173077	0.000150866	0.00399714
scaffold1914|size61804:12001-13000	CHG	0.148248	0.328261	2.00991e-05	0.000762621
scaffold1914|size61804:24001-25000	CHG	0.423208	0.593333	0.00304986	0.0405465
scaffold1914|size61804:29001-30000	CHG	0.473418	0.295405	0.000439356	0.00934922
scaffold1916|size61767:15001-16000	CHG	0.589595	0.170909	2.0917e-06	0.000110689
scaffold1918|size112983:48001-49000	CHG	0.421687	0.05	5.6118e-05	0.00178153
scaffold1918|size112983:91001-92000	CHG	0.016129	0.419355	0.000663008	0.0127968
scaffold1919|size108436:102001-103000	CHG	0.704348	0.029703	2.10516e-10	2.94996e-08
scaffold1919|size108436:26001-27000	CHG	0.506579	0.325349	0.000345556	0.00774614
scaffold192|size128379:124001-125000	CHG	0.351254	0.141732	0.00188797	0.028413
scaffold1920|size61740:27001-28000	CHG	0.57554	0.370115	0.00263971	0.0365015
scaffold1920|size61740:34001-35000	CHG	0.155488	0.51606	3.63345e-11	5.92106e-09
scaffold1921|size61680:32001-33000	CHG	0.576923	0.362851	0.000238861	0.00578348
scaffold1921|size61680:41001-42000	CHG	0.356358	0.568928	3.17457e-05	0.00111095
scaffold1928|size61578:39001-40000	CHG	0.123077	0.470588	0.000649714	0.0126049
scaffold193|size128230:77001-78000	CHG	0.714286	0	0.000301975	0.0069748
scaffold1930|size61501:38001-39000	CHG	0.387755	0	0.00183979	0.0278789
scaffold1930|size61501:39001-40000	CHG	0.261745	0.498233	0.00237867	0.0337965
scaffold1931|size61496:27001-28000	CHG	0.5	0.0188679	0.000288357	0.00672142
scaffold1933|size61480:14001-15000	CHG	0.421488	0.108108	0.00199935	0.0296801
scaffold1934|size61465:27001-28000	CHG	0	1	0.0019851	0.0295225
scaffold1935|size61460:13001-14000	CHG	0.525714	0.812174	3.42253e-05	0.00118046
scaffold1935|size61460:57001-58000	CHG	0	0.285714	0.000903275	0.0163029
scaffold1937|size69535:51001-52000	CHG	0.266667	0.636364	0.000576029	0.0115052
scaffold1938|size61348:16001-17000	CHG	0.302158	0	0.000458529	0.00967107
scaffold1938|size61348:21001-22000	CHG	0.293478	0.577236	0.00376723	0.0470667
scaffold19396|size1243:1-1000	CHG	0.403846	0	0.000679581	0.0130522
scaffold194|size150935:80001-81000	CHG	0.64557	0.0909091	2.43827e-05	0.000898848
scaffold194|size150935:97001-98000	CHG	0.641414	0.334677	6.90073e-05	0.00211116
scaffold1940|size61342:56001-57000	CHG	0.274448	0.487421	0.000124172	0.00340846
scaffold1941|size61338:19001-20000	CHG	0.265873	0.098472	6.03908e-09	6.27545e-07
scaffold1941|size61338:51001-52000	CHG	0	0.326241	0.00024418	0.0058898
scaffold1942|size61316:26001-27000	CHG	0.384956	0.686747	0.00151546	0.0240926
scaffold1942|size61316:28001-29000	CHG	0.528455	0.861985	2.15411e-06	0.000113844
scaffold1942|size61316:29001-30000	CHG	0.224215	0.527027	1.82566e-10	2.58505e-08
scaffold19420|size1236:1-1000	CHG	0.684932	0.0956522	0.000383195	0.00838889
scaffold19428|size1234:1-1000	CHG	0.68	0	0.0012754	0.0211523
scaffold1944|size61295:7001-8000	CHG	0.379245	0.0752688	4.43482e-22	2.72049e-19
scaffold1947|size88069:41001-42000	CHG	0.0878906	0.305389	2.62242e-08	2.36376e-06
scaffold1947|size88069:43001-44000	CHG	0.586957	0.404959	0.000940868	0.0168155
scaffold19478|size1222:1-1000	CHG	0.425926	0.015625	0.0017906	0.0273381
scaffold1949|size61217:5001-6000	CHG	0.543307	0.205674	0.000739951	0.0139659
scaffold1949|size61217:6001-7000	CHG	0	0.329949	0.000494101	0.0102228
scaffold195|size176305:107001-108000	CHG	0.434866	0.154993	1.45677e-14	3.95447e-12
scaffold195|size176305:108001-109000	CHG	0.380556	0.565041	3.82209e-05	0.00129496
scaffold195|size176305:113001-114000	CHG	0.0625	0.281081	2.33868e-14	6.1912e-12
scaffold195|size176305:115001-116000	CHG	0.558904	0.798137	0.00391216	0.0483714
scaffold195|size176305:117001-118000	CHG	0.0860215	0.261111	7.53553e-07	4.56466e-05
scaffold195|size176305:145001-146000	CHG	0.0669915	0.312655	2.01027e-32	3.26545e-29
scaffold195|size176305:17001-18000	CHG	0.0105263	0.472527	0.0013286	0.0218136
scaffold19549|size1203:1001-2000	CHG	0.6	0.0625	0.00373748	0.0468219
scaffold19553|size1202:1-1000	CHG	0.0952381	0.431818	0.000812404	0.0150289
scaffold1956|size73809:29001-30000	CHG	0	1	0.00273886	0.0374839
scaffold1957|size61106:36001-37000	CHG	0.300353	0.622754	1.0113e-06	5.89557e-05
scaffold19571|size1199:1-1000	CHG	0.260618	0.901682	4.48849e-35	8.93508e-32
scaffold1959|size78578:48001-49000	CHG	0.0186916	0.394161	0.00119408	0.0201296
scaffold1959|size78578:61001-62000	CHG	0.487179	0.0120482	0.0015396	0.0243943
scaffold1959|size78578:77001-78000	CHG	0.2	0.403974	0.00163662	0.025594
scaffold1960|size60986:11001-12000	CHG	0.137931	0.299703	2.112e-05	0.000795615
scaffold1961|size60980:54001-55000	CHG	0.302326	0.686441	0.000786507	0.0146378
scaffold1962|size60964:41001-42000	CHG	0.359281	0.144828	0.00149992	0.0239111
scaffold1963|size119073:108001-109000	CHG	0.113281	0.350649	0.000557548	0.0112255
scaffold19635|size1186:1-1000	CHG	0.916168	0.365639	7.7941e-07	4.70305e-05
scaffold19637|size1185:1-1000	CHG	0.327869	0.102041	0.00151741	0.0241161
scaffold1964|size72796:28001-29000	CHG	0.473978	0.286946	1.1746e-07	8.9393e-06
scaffold1965|size85378:29001-30000	CHG	0	0.238579	1.00503e-05	0.000424715
scaffold1965|size85378:72001-73000	CHG	0.111782	0.360129	4.41714e-09	4.72297e-07
scaffold1966|size90956:58001-59000	CHG	0	0.526316	3.44989e-05	0.00118828
scaffold19679|size1178:1-1000	CHG	0.237006	0.497842	4.53101e-07	2.92253e-05
scaffold1969|size60896:23001-24000	CHG	0.526882	0.223214	0.00127424	0.0211382
scaffold197|size127808:112001-113000	CHG	0.366379	0.191781	0.000173576	0.00446582
scaffold197|size127808:74001-75000	CHG	0.804154	0.47138	2.8351e-05	0.00101551
scaffold1970|size60859:20001-21000	CHG	0.393651	0.0684307	1.56034e-41	4.65918e-38
scaffold1971|size84972:5001-6000	CHG	0.6	0	0.0015067	0.0239845
scaffold1973|size60803:24001-25000	CHG	0.378641	0.194444	0.00258986	0.0359788
scaffold19751|size1162:1-1000	CHG	0.727273	0.267241	0.00103927	0.0180917
scaffold1976|size60751:35001-36000	CHG	0.25188	0.56338	1.63209e-05	0.000642483
scaffold1978|size60730:21001-22000	CHG	0.0729167	0.383562	4.08377e-06	0.000196588
scaffold1978|size60730:39001-40000	CHG	0.395833	0.171171	0.00086976	0.0158415
scaffold1978|size60730:59001-60000	CHG	0.533333	0.224561	6.61787e-06	0.000297355
scaffold19796|size1154:1-1000	CHG	0.487603	0.180124	0.000473473	0.00991417
scaffold198|size127528:21001-22000	CHG	0.281106	0.0557377	9.01386e-05	0.00262778
scaffold198|size127528:3001-4000	CHG	0.441247	0.718254	3.24554e-05	0.00113133
scaffold198|size127528:36001-37000	CHG	0.28271	0.0862676	2.79042e-10	3.82314e-08
scaffold198|size127528:39001-40000	CHG	0	0.284615	0.00134095	0.0219578
scaffold198|size127528:47001-48000	CHG	0.5138	0.321045	1.67784e-05	0.000658451
scaffold1980|size72260:14001-15000	CHG	0.684848	0.371237	0.00071089	0.013523
scaffold19824|size1148:1-1000	CHG	0.468635	0.79845	0.000572077	0.0114471
scaffold19827|size1147:1-1000	CHG	0.348673	0.0931174	8.03165e-07	4.82862e-05
scaffold1983|size88364:29001-30000	CHG	0.129771	0.336714	1.22495e-11	2.15885e-09
scaffold1983|size88364:51001-52000	CHG	0.0907457	0.271766	1.66799e-16	5.66356e-14
scaffold1983|size88364:9001-10000	CHG	0	0.383178	0.000809665	0.0149903
scaffold1987|size60592:17001-18000	CHG	0.315668	0.5387	1.884e-05	0.000724102
scaffold1987|size60592:18001-19000	CHG	0.291005	0.607646	4.17471e-10	5.53669e-08
scaffold1987|size60592:22001-23000	CHG	0.527187	0.345499	0.00142494	0.0229938
scaffold19881|size1138:1-1000	CHG	0	0.216495	0.000639912	0.0124564
scaffold199|size127496:9001-10000	CHG	0.165217	0.446281	0.00210701	0.0308298
scaffold19905|size1134:1-1000	CHG	0.179775	0.762295	2.16211e-07	1.52913e-05
scaffold1991|size60464:52001-53000	CHG	0.49359	0.309211	0.00150291	0.0239456
scaffold1992|size60460:53001-54000	CHG	0.679245	0.32	0.000664037	0.0128138
scaffold1993|size60452:13001-14000	CHG	0.238095	0.555556	5.09585e-06	0.000238065
scaffold1998|size60302:29001-30000	CHG	0.620358	0.2875	4.37839e-16	1.41339e-13
scaffold1998|size60302:7001-8000	CHG	0.674682	0.905172	0.0005045	0.0103861
scaffold1999|size60295:28001-29000	CHG	0.464646	0.060241	2.45005e-05	0.000902698
scaffold1999|size60295:48001-49000	CHG	0.410853	0.600414	0.00112156	0.0191761
scaffold19995|size1120:1-1000	CHG	0.511628	0.0540541	0.00145577	0.0233983
scaffold2|size272527:101001-102000	CHG	0.660526	0.454545	0.00200865	0.0297918
scaffold2|size272527:158001-159000	CHG	0.517241	0.273913	0.00174678	0.0268494
scaffold2|size272527:81001-82000	CHG	0.333333	0.534653	0.00183415	0.0278195
scaffold20|size190586:44001-45000	CHG	0	0.1875	6.54987e-13	1.42392e-10
scaffold200|size127478:113001-114000	CHG	0.177419	0.384937	0.000728958	0.0138047
scaffold200|size127478:19001-20000	CHG	0.186335	0.462025	0.00134227	0.0219724
scaffold200|size127478:68001-69000	CHG	0.00671141	0.28692	0.000101602	0.00288855
scaffold2000|size60287:45001-46000	CHG	0.373832	0.560327	0.000802093	0.0148845
scaffold2002|size60266:6001-7000	CHG	0.112299	0.720497	5.25342e-22	3.21294e-19
scaffold2004|size60253:53001-54000	CHG	0.217391	0.390351	0.00281537	0.0382276
scaffold2005|size60213:19001-20000	CHG	0.0185874	0.377612	1.1578e-48	5.59737e-45
scaffold2005|size60213:21001-22000	CHG	0.245614	0.416435	5.74568e-06	0.000263828
scaffold2005|size60213:22001-23000	CHG	0.380383	0.620823	5.19275e-06	0.000241885
scaffold2005|size60213:23001-24000	CHG	0.393305	0.567029	0.00103972	0.0180964
scaffold2005|size60213:29001-30000	CHG	0.611111	0.382716	0.000478557	0.00998973
scaffold20057|size1111:1-1000	CHG	0.582353	0.269231	0.000570408	0.0114221
scaffold2006|size60199:20001-21000	CHG	0.159184	0.34375	5.06027e-05	0.00163854
scaffold2006|size60199:24001-25000	CHG	0.74212	0.548989	0.000835444	0.0153474
scaffold2006|size60199:35001-36000	CHG	0.222222	0.571429	0.000425345	0.009117
scaffold20078|size1108:1-1000	CHG	1	0	0.000840574	0.0154263
scaffold20079|size1108:1-1000	CHG	0.60177	0.969697	0.0036597	0.0461779
scaffold2008|size60184:28001-29000	CHG	0.889764	0.675258	0.000844106	0.0154758
scaffold2008|size60184:42001-43000	CHG	0.578475	0.176471	1.04151e-05	0.000437839
scaffold20083|size1107:1-1000	CHG	0.6	0	0.00309104	0.040936
scaffold2009|size60184:1001-2000	CHG	0.316239	0.664948	0.00261912	0.0363033
scaffold201|size127354:108001-109000	CHG	0.0295203	0.233184	7.76228e-11	1.18952e-08
scaffold201|size127354:45001-46000	CHG	0.583333	0.421286	0.00014744	0.00392622
scaffold201|size127354:69001-70000	CHG	0.659091	0.271605	0.00308782	0.0409093
scaffold2011|size60159:17001-18000	CHG	0.286119	0.5	8.17091e-05	0.00242273
scaffold2012|size67982:57001-58000	CHG	0.107242	0.266467	7.37415e-10	9.39339e-08
scaffold2012|size67982:61001-62000	CHG	0.547244	0.335556	0.000336075	0.00758806
scaffold2014|size60148:7001-8000	CHG	0.177419	0.411236	0.000224484	0.00551294
scaffold2015|size60115:50001-51000	CHG	0.837079	0.506726	0.00242847	0.0342903
scaffold2015|size60115:54001-55000	CHG	0.357143	0.0567376	4.29697e-07	2.79555e-05
scaffold2019|size60021:50001-51000	CHG	0.0232558	0.319527	4.96167e-12	9.38041e-10
scaffold202|size155528:111001-112000	CHG	0.00342466	0.161765	6.68732e-13	1.45224e-10
scaffold2021|size59993:30001-31000	CHG	0.443077	0.252632	4.56417e-05	0.00150056
scaffold2021|size59993:47001-48000	CHG	0.521898	0.243056	0.000104864	0.00296427
scaffold2023|size85364:35001-36000	CHG	0.536657	0.794702	0.000411722	0.00888445
scaffold2023|size85364:44001-45000	CHG	0.84	0.40884	0.00150576	0.0239779
scaffold2024|size59924:18001-19000	CHG	0.75	0	3.5674e-06	0.000174753
scaffold20275|size1082:1-1000	CHG	0.192308	0.673913	0.00145189	0.0233546
scaffold2028|size59874:45001-46000	CHG	0.0285714	0.4	7.91663e-05	0.00236402
scaffold2029|size105831:50001-51000	CHG	0	0.391304	2.17639e-07	1.53869e-05
scaffold203|size156963:102001-103000	CHG	0.0592885	0.358025	7.50744e-07	4.55036e-05
scaffold203|size156963:103001-104000	CHG	0.00340136	0.165079	2.12359e-11	3.57538e-09
scaffold203|size156963:33001-34000	CHG	0.0517241	0.271605	0.00103214	0.0180042
scaffold203|size156963:34001-35000	CHG	0.325792	0.658291	0.00280933	0.038166
scaffold203|size156963:96001-97000	CHG	0.830986	0.263636	0.000107365	0.00302361
scaffold2030|size59852:34001-35000	CHG	0.525074	0.348624	0.000371608	0.00819174
scaffold20309|size1079:1-1000	CHG	0.194118	0.888889	1.81083e-05	0.00070142
scaffold2034|size87192:20001-21000	CHG	0.208145	0.661376	3.26677e-06	0.000162139
scaffold2036|size59793:48001-49000	CHG	0.87	0.123288	7.93589e-14	1.95081e-11
scaffold2037|size117770:34001-35000	CHG	0.280193	0.0227273	4.1877e-12	7.99158e-10
scaffold2039|size111707:45001-46000	CHG	0.0957447	0.543897	7.34813e-24	5.32866e-21
scaffold2040|size85241:39001-40000	CHG	0.322917	0.0957447	0.000134124	0.00363067
scaffold2040|size85241:58001-59000	CHG	0.330275	0.0990099	1.98258e-05	0.00075329
scaffold2040|size85241:63001-64000	CHG	0.747475	0.393939	0.00291187	0.0391815
scaffold2042|size86826:35001-36000	CHG	0.0104167	0.392765	1.10362e-33	2.00079e-30
scaffold2042|size86826:36001-37000	CHG	0.162896	0.94385	9.80437e-34	1.79348e-30
scaffold2042|size86826:40001-41000	CHG	0.197674	0.0138889	2.08875e-13	4.82499e-11
scaffold2042|size86826:59001-60000	CHG	0.889105	0.432596	2.72832e-12	5.40997e-10
scaffold2042|size86826:60001-61000	CHG	0.812883	0.516014	1.69605e-05	0.000664773
scaffold2043|size59723:52001-53000	CHG	0.25	0.596059	0.00278429	0.037921
scaffold2048|size59590:25001-26000	CHG	0	1	7.2664e-06	0.000321935
scaffold205|size126837:57001-58000	CHG	0.37998	0.557159	3.64281e-06	0.00017781
scaffold205|size126837:65001-66000	CHG	0.412214	0.252525	0.00380487	0.0474028
scaffold205|size126837:73001-74000	CHG	0.616519	0.367033	8.00786e-05	0.00238483
scaffold2051|size59553:21001-22000	CHG	0.35	0.100917	3.15387e-05	0.00110562
scaffold2051|size59553:37001-38000	CHG	0.696203	0.153846	0.00133082	0.021841
scaffold2052|size78192:20001-21000	CHG	0.04038	0.266294	2.52983e-18	1.04406e-15
scaffold2052|size78192:38001-39000	CHG	0.0342466	0.193196	3.0762e-17	1.14983e-14
scaffold2053|size90881:34001-35000	CHG	0.19774	0.0108108	5.35986e-08	4.46761e-06
scaffold2054|size59523:56001-57000	CHG	0.416667	0	0.000357716	0.00794852
scaffold2057|size59500:3001-4000	CHG	0.135135	0.886364	3.25021e-13	7.3655e-11
[truncated: 4,771 more rows]

## Sheet: July_root_March_root_CHHDMR
Position	Context	Methylation in July_root	Methylation in March_root	Pvalue	FDR
scaffold1|size388307:103001-104000	CHH	0.37931	0.483254	0.0146091	0.0247594
scaffold1|size388307:108001-109000	CHH	0.271403	0.473684	0.0015068	0.00404118
scaffold1|size388307:13001-14000	CHH	0.212121	0.478448	9.34961e-06	5.83927e-05
scaffold1|size388307:162001-163000	CHH	0.260563	0.114754	0.00058423	0.00186621
scaffold1|size388307:176001-177000	CHH	0.552239	0.410714	0.0129667	0.0225364
scaffold1|size388307:188001-189000	CHH	0.211854	0.459687	1.8101e-09	3.25405e-08
scaffold1|size388307:191001-192000	CHH	0.0742942	0.240826	1.28765e-11	3.80116e-10
scaffold1|size388307:194001-195000	CHH	0.217884	0.513136	2.19664e-22	3.94211e-20
scaffold1|size388307:207001-208000	CHH	0.131148	0.479666	3.73028e-17	3.07353e-15
scaffold1|size388307:237001-238000	CHH	0.22076	0.410405	3.65511e-06	2.60357e-05
scaffold1|size388307:241001-242000	CHH	0.24152	0.445299	9.15811e-07	7.92288e-06
scaffold1|size388307:257001-258000	CHH	0.326816	0.578947	1.45316e-06	1.18028e-05
scaffold1|size388307:269001-270000	CHH	0.326121	0.445946	0.0025334	0.00616311
scaffold1|size388307:276001-277000	CHH	0.010084	0.144841	2.79828e-10	6.13789e-09
scaffold1|size388307:281001-282000	CHH	0.40519	0.698864	0.00031479	0.0011213
scaffold1|size388307:291001-292000	CHH	0.215168	0.0169492	6.92725e-34	4.00996e-31
scaffold1|size388307:295001-296000	CHH	0.691667	0.857143	0.0210196	0.0328182
scaffold1|size388307:296001-297000	CHH	0.713235	0.55	0.00967539	0.0179199
scaffold1|size388307:299001-300000	CHH	0.441315	0.0322581	2.12274e-06	1.63453e-05
scaffold1|size388307:308001-309000	CHH	0.386111	0.252855	4.37526e-06	3.03689e-05
scaffold1|size388307:316001-317000	CHH	0.0124224	0.180412	4.60137e-20	5.99028e-18
scaffold1|size388307:33001-34000	CHH	0.504854	0.651282	0.00640676	0.0129368
scaffold1|size388307:358001-359000	CHH	0.484119	0.242098	2.89162e-09	4.93901e-08
scaffold1|size388307:43001-44000	CHH	0.510012	0.364912	0.000125881	0.000524699
scaffold1|size388307:64001-65000	CHH	0.215867	0.380087	6.84652e-12	2.14282e-10
scaffold1|size388307:89001-90000	CHH	0.127726	0.431373	6.71454e-05	0.000310686
scaffold1|size388307:95001-96000	CHH	0.293478	0.51671	0.000281441	0.0010225
scaffold10|size281859:124001-125000	CHH	0.238095	0.441532	1.48242e-05	8.63303e-05
scaffold10|size281859:13001-14000	CHH	0.375723	0.526766	4.84875e-05	0.000236049
scaffold10|size281859:164001-165000	CHH	0.309136	0.547215	6.89972e-15	3.84041e-13
scaffold10|size281859:182001-183000	CHH	0.00315126	0.158648	2.76869e-19	3.19079e-17
scaffold10|size281859:277001-278000	CHH	0.363805	0.256869	3.09537e-07	3.08192e-06
scaffold10|size281859:32001-33000	CHH	0.284368	0.436932	6.14208e-14	2.89006e-12
scaffold10|size281859:34001-35000	CHH	0.437086	0.195402	1.15414e-16	8.75853e-15
scaffold10|size281859:71001-72000	CHH	0.394898	0.659091	2.298e-05	0.000125475
scaffold10|size281859:76001-77000	CHH	0.382186	0.233913	2.28251e-08	3.10588e-07
scaffold100|size149246:1001-2000	CHH	0.728745	0.314003	0.000625575	0.00197401
scaffold100|size149246:102001-103000	CHH	0.382	0.526627	0.00530897	0.0111401
scaffold100|size149246:30001-31000	CHH	0.115546	0.322222	9.6209e-06	5.98482e-05
scaffold100|size149246:3001-4000	CHH	0.266332	0.0772727	4.43602e-14	2.14571e-12
scaffold100|size149246:51001-52000	CHH	0.40678	0.025	3.44397e-05	0.000176811
scaffold100|size149246:54001-55000	CHH	0.369863	0.536612	0.0045206	0.00979873
scaffold100|size149246:55001-56000	CHH	0.13573	0.256061	4.70644e-08	5.87683e-07
scaffold100|size149246:74001-75000	CHH	0.04	0.277078	9.69425e-19	1.02117e-16
scaffold100|size149246:79001-80000	CHH	0.276623	0.131274	1.877e-10	4.29027e-09
scaffold100|size149246:86001-87000	CHH	0.204771	0.00699301	4.39983e-16	3.02953e-14
scaffold1000|size115861:101001-102000	CHH	0.352518	0.566372	0.00410497	0.00907129
scaffold1000|size115861:38001-39000	CHH	0	0.188679	0.000159278	0.000638097
scaffold1000|size115861:4001-5000	CHH	0.274194	0.408654	0.00238927	0.00587849
scaffold1000|size115861:42001-43000	CHH	0.230952	0.403769	0.000664311	0.00207207
scaffold1000|size115861:6001-7000	CHH	0.102564	0.395745	0.000484614	0.00160012
scaffold1000|size115861:7001-8000	CHH	0.0416667	0.277045	0.00247565	0.00604832
scaffold1000|size115861:76001-77000	CHH	0.25463	0.719745	0.0138533	0.0237438
scaffold1000|size115861:88001-89000	CHH	0.189911	0.399798	0.000209577	0.000801439
scaffold10000|size14723:1001-2000	CHH	0.264822	0.376471	0.00233282	0.0057661
scaffold10002|size14723:1001-2000	CHH	0.199699	0.334435	6.38926e-08	7.71337e-07
scaffold10002|size14723:14001-15000	CHH	0.426018	0.267016	0.004025	0.0089265
scaffold10003|size14718:10001-11000	CHH	0.00771605	0.2249	9.33044e-10	1.80358e-08
scaffold10003|size14718:14001-15000	CHH	0.507553	0.3466	0.00863344	0.0163791
scaffold10005|size14715:8001-9000	CHH	0.287726	0.408094	0.000120952	0.000507868
scaffold10006|size14708:10001-11000	CHH	0.0770115	0.227727	1.21817e-11	3.61233e-10
scaffold10006|size14708:6001-7000	CHH	0.171429	0.275	0.00322159	0.00746706
scaffold10007|size14706:13001-14000	CHH	0.127168	0.274399	2.36717e-08	3.20629e-07
scaffold1001|size80411:11001-12000	CHH	0.355711	0.478684	3.59932e-05	0.000183575
scaffold1001|size80411:27001-28000	CHH	0.349481	0.468696	0.000832391	0.00249256
scaffold1001|size80411:41001-42000	CHH	0.28714	0.437571	1.68868e-07	1.81406e-06
scaffold1001|size80411:54001-55000	CHH	0.132479	0.362108	0.000296799	0.00106865
scaffold1001|size80411:58001-59000	CHH	0.277108	0.454403	0.00155722	0.00415283
scaffold1001|size80411:7001-8000	CHH	0.450867	0.249351	0.00657523	0.0132073
scaffold10010|size14702:1-1000	CHH	0.296875	0.41816	0.000305547	0.00109442
scaffold10010|size14702:4001-5000	CHH	0.345518	0.458587	9.58013e-07	8.23873e-06
scaffold10011|size14700:13001-14000	CHH	0.0524345	0.204993	1.8495e-13	7.94415e-12
scaffold10012|size14699:1001-2000	CHH	0.216024	0.36014	1.7189e-09	3.11078e-08
scaffold10013|size14689:8001-9000	CHH	0.306792	0.483607	5.92445e-08	7.21182e-07
scaffold10014|size31207:14001-15000	CHH	0.306639	0.516614	8.2518e-08	9.66579e-07
scaffold10014|size31207:20001-21000	CHH	0.14561	0.307022	1.38379e-13	6.08988e-12
scaffold10014|size31207:2001-3000	CHH	0	0.296161	0.00032636	0.00115507
scaffold10014|size31207:5001-6000	CHH	0.123611	0.427941	7.43076e-19	7.9656e-17
scaffold10015|size14687:13001-14000	CHH	0.507937	0.354369	0.02748	0.0403353
scaffold10016|size14685:14001-15000	CHH	0	0.479245	1.98682e-11	5.62558e-10
scaffold10016|size14685:4001-5000	CHH	0.245763	0.497727	0.00107434	0.00307111
scaffold10017|size14684:12001-13000	CHH	0.311508	0.466899	0.000203	0.000780159
scaffold10017|size14684:13001-14000	CHH	0.48	0.289773	0.00978533	0.018079
scaffold10017|size14684:4001-5000	CHH	0.0192077	0.183801	2.30035e-12	7.90212e-11
scaffold10017|size14684:9001-10000	CHH	0.310945	0.136213	0.00223368	0.0055666
scaffold10018|size14682:10001-11000	CHH	0.365833	0.0886454	8.82283e-12	2.70225e-10
scaffold10018|size14682:2001-3000	CHH	0.224764	0.513072	1.41719e-20	1.98463e-18
scaffold10018|size14682:7001-8000	CHH	0.554479	0.419423	0.000940835	0.00275442
scaffold1002|size80289:26001-27000	CHH	0.477551	0.153355	0.00114092	0.00322595
scaffold1002|size80289:27001-28000	CHH	0.157692	0.274696	1.84903e-07	1.96569e-06
scaffold1002|size80289:32001-33000	CHH	0.147287	0.39521	3.31724e-07	3.27466e-06
scaffold1002|size80289:5001-6000	CHH	0.340635	0.620112	1.30111e-12	4.71761e-11
scaffold10020|size14679:10001-11000	CHH	0.321014	0.430871	5.22228e-06	3.5326e-05
scaffold10021|size14679:8001-9000	CHH	0.293878	0.401376	0.00248126	0.00605947
scaffold10022|size14678:1001-2000	CHH	0.298851	0.7	7.60205e-06	4.88574e-05
scaffold10022|size14678:1-1000	CHH	0.655405	0.24	9.98187e-07	8.53557e-06
scaffold10022|size14678:7001-8000	CHH	0.217272	0.0582208	4.64718e-17	3.77897e-15
scaffold10022|size14678:8001-9000	CHH	0.344995	0.458519	1.83203e-05	0.000103546
scaffold10022|size14678:9001-10000	CHH	0.302046	0.435768	0.000611809	0.00193898
scaffold10023|size14678:10001-11000	CHH	0.287611	0.510753	2.89403e-05	0.000152561
scaffold10023|size14678:6001-7000	CHH	0.233577	0.344444	0.00083767	0.00250583
scaffold10024|size14677:6001-7000	CHH	0.212789	0.328417	1.85568e-10	4.24659e-09
scaffold10025|size14677:12001-13000	CHH	0.0490066	0.190751	2.59405e-20	3.49023e-18
scaffold10026|size14665:11001-12000	CHH	0.279707	0.413442	0.00253507	0.00616631
scaffold10026|size14665:12001-13000	CHH	0.0851064	0.216327	0.000355196	0.00123893
scaffold10028|size17981:10001-11000	CHH	0.449153	0.329167	0.0055774	0.0115904
scaffold10028|size17981:1001-2000	CHH	0.489333	0.319066	0.000290038	0.00104862
scaffold10029|size14658:1-1000	CHH	0.345299	0.494557	0.000825823	0.00247654
scaffold1003|size93421:24001-25000	CHH	0.615607	0.828283	0.0159045	0.0264458
scaffold1003|size93421:30001-31000	CHH	0.401075	0.294278	2.23516e-11	6.25508e-10
scaffold1003|size93421:44001-45000	CHH	0.335548	0.602332	1.97415e-06	1.53618e-05
scaffold1003|size93421:65001-66000	CHH	0.271841	0.394672	1.29876e-10	3.0764e-09
scaffold1003|size93421:76001-77000	CHH	0.475983	0.239617	0.00115635	0.0032605
scaffold10030|size14658:6001-7000	CHH	0.169427	0.341886	9.13335e-10	1.76988e-08
scaffold10030|size14658:7001-8000	CHH	0.116788	0.364035	2.05449e-05	0.000114157
scaffold10031|size14656:12001-13000	CHH	0.301606	0.412749	3.65476e-10	7.80472e-09
scaffold10031|size14656:2001-3000	CHH	0.319522	0.474875	3.46487e-13	1.41362e-11
scaffold10032|size14656:1-1000	CHH	0.384858	0.590437	0.000334657	0.00117976
scaffold10032|size14656:14001-15000	CHH	0.465649	0.285714	0.0346889	0.0481579
scaffold10033|size14645:1-1000	CHH	0.398714	0.501805	0.00818441	0.0157026
scaffold10033|size14645:5001-6000	CHH	0.609756	0.419872	0.000737652	0.00225822
scaffold10035|size14641:11001-12000	CHH	0.199088	0.325636	1.08838e-07	1.23243e-06
scaffold10036|size14640:11001-12000	CHH	0.277778	0.381443	0.018068	0.0291978
scaffold10037|size14640:3001-4000	CHH	0.302752	0.419355	0.00452183	0.00980113
scaffold10037|size14640:4001-5000	CHH	0	0.21194	0.00430903	0.00943162
scaffold10038|size14638:10001-11000	CHH	0.307692	0.428413	5.06196e-05	0.000244853
scaffold10038|size14638:1-1000	CHH	0.285251	0.469595	0.00250968	0.00611599
scaffold10039|size14636:1001-2000	CHH	0.390177	0.502674	0.00136017	0.00372125
scaffold10039|size14636:13001-14000	CHH	0.47005	0.213058	0.000122669	0.000513666
scaffold1004|size130336:112001-113000	CHH	0.376923	0.202479	0.00384744	0.00861181
scaffold1004|size130336:12001-13000	CHH	0.21169	0.367972	1.12183e-12	4.11977e-11
scaffold1004|size130336:124001-125000	CHH	0.306962	0.166667	2.47229e-06	1.86351e-05
scaffold1004|size130336:128001-129000	CHH	0.319456	0.431304	1.95182e-05	0.000109301
scaffold1004|size130336:15001-16000	CHH	0.175772	0.411895	1.48314e-12	5.31179e-11
scaffold1004|size130336:23001-24000	CHH	0.402041	0.513458	8.22588e-06	5.2325e-05
scaffold1004|size130336:45001-46000	CHH	0.472222	0.734463	4.15281e-06	2.90313e-05
scaffold1004|size130336:94001-95000	CHH	0.180556	0.381902	2.23026e-05	0.000122329
scaffold1004|size130336:99001-100000	CHH	0.43648	0.552174	8.15877e-05	0.000366265
scaffold10040|size14634:10001-11000	CHH	0.4677	0.201087	0.000184319	0.000719874
scaffold10040|size14634:3001-4000	CHH	0.24972	0.417457	2.21932e-09	3.90704e-08
scaffold10041|size14634:1-1000	CHH	0.469573	0.310954	8.02966e-05	0.000361374
scaffold10042|size14629:1-1000	CHH	0.034188	0.257812	5.94016e-08	7.22874e-07
scaffold10042|size14629:2001-3000	CHH	0.422	0.600791	5.78111e-05	0.000273774
scaffold10042|size14629:6001-7000	CHH	0	0.177106	1.35793e-09	2.52149e-08
scaffold10044|size27766:12001-13000	CHH	0.272632	0.0514641	2.53879e-16	1.8201e-14
scaffold10044|size27766:13001-14000	CHH	0.0913043	0.488621	2.20113e-10	4.95066e-09
scaffold10045|size14621:3001-4000	CHH	0.114286	0.341584	0.00109293	0.0031147
scaffold10045|size14621:6001-7000	CHH	0.373541	0.477795	0.00256035	0.00621548
scaffold10047|size14609:11001-12000	CHH	0.497835	0.316239	3.0665e-05	0.000160308
scaffold10047|size14609:8001-9000	CHH	0.177419	0.295282	1.8189e-05	0.000102916
scaffold10048|size14608:1001-2000	CHH	0.23506	0.369048	2.71229e-08	3.61258e-07
scaffold1005|size80257:10001-11000	CHH	0.342657	0.528067	0.00175646	0.00458341
scaffold1005|size80257:12001-13000	CHH	0.249415	0.472841	5.34123e-12	1.71126e-10
scaffold1005|size80257:29001-30000	CHH	0.269084	0.0474453	6.24868e-14	2.93744e-12
scaffold1005|size80257:3001-4000	CHH	0.447312	0.5625	0.028652	0.0416335
scaffold1005|size80257:4001-5000	CHH	0.483776	0.665823	0.00774251	0.0150273
scaffold1005|size80257:74001-75000	CHH	0.570694	0.452899	0.00165355	0.00436248
scaffold10051|size14597:10001-11000	CHH	0.283648	0.394231	1.29843e-06	1.07037e-05
scaffold10051|size14597:13001-14000	CHH	0.292962	0.48951	0.00685089	0.0136435
scaffold10051|size14597:3001-4000	CHH	0.546798	0.31677	0.0111843	0.0200625
scaffold10052|size14596:14001-15000	CHH	0.494253	0.666667	0.0105596	0.0191856
scaffold10052|size14596:7001-8000	CHH	0.209121	0.401695	2.03628e-12	7.06321e-11
scaffold10053|size14593:1001-2000	CHH	0.101695	0.444776	0.00830628	0.0158825
scaffold10053|size14593:11001-12000	CHH	0.192771	0.376176	0.00500369	0.0106279
scaffold10053|size14593:12001-13000	CHH	0.303009	0.475056	1.57028e-11	4.55075e-10
scaffold10053|size14593:7001-8000	CHH	0.191176	0.523077	0.000885523	0.00262212
scaffold10056|size14584:5001-6000	CHH	0.197576	0.363484	2.49027e-06	1.87564e-05
scaffold10059|size14578:1-1000	CHH	0.0808081	0.241722	0.000134852	0.000555449
scaffold10059|size14578:4001-5000	CHH	0.388889	0.228172	0.000615642	0.00194837
scaffold1006|size82219:16001-17000	CHH	0.317495	0.762887	0.00124142	0.00345478
scaffold1006|size82219:17001-18000	CHH	0.272727	0.414172	4.17858e-05	0.000208241
scaffold1006|size82219:4001-5000	CHH	0.31003	0.484311	0.00111082	0.00315679
scaffold1006|size82219:42001-43000	CHH	0.16	0.411565	2.65289e-10	5.84681e-09
scaffold1006|size82219:5001-6000	CHH	0.220588	0.443681	0.00628057	0.012734
scaffold1006|size82219:78001-79000	CHH	0.209424	0.497908	7.75091e-10	1.53083e-08
scaffold1006|size82219:79001-80000	CHH	0.362069	0.719512	1.21224e-05	7.28493e-05
scaffold1006|size82219:9001-10000	CHH	0.501394	0.608912	1.56094e-05	9.02298e-05
scaffold10060|size26701:21001-22000	CHH	0.331092	0.451827	0.00118146	0.00331772
scaffold10061|size14567:11001-12000	CHH	0.433862	0.593056	2.28248e-06	1.74025e-05
scaffold10061|size14567:14001-15000	CHH	0.514286	0.223404	0.00210842	0.00531033
scaffold10062|size14566:1-1000	CHH	0.112245	0.459677	0.0133792	0.0231069
scaffold10062|size14566:7001-8000	CHH	0.454728	0.351601	2.53296e-05	0.000136354
scaffold10063|size14560:13001-14000	CHH	0.217119	0.417391	0.000133076	0.000549488
scaffold10063|size14560:3001-4000	CHH	0.280738	0.535088	1.46457e-06	1.18828e-05
scaffold10063|size14560:5001-6000	CHH	0.296569	0.453333	0.00360345	0.00817091
scaffold10064|size14556:12001-13000	CHH	0.226277	0.478261	0.000464918	0.00154585
scaffold10065|size14554:8001-9000	CHH	0.566265	0.337931	0.034071	0.0474958
scaffold10066|size14548:10001-11000	CHH	0.298701	0.0833333	0.00043358	0.00145947
scaffold10066|size14548:8001-9000	CHH	0.545556	0.356467	1.10857e-06	9.3453e-06
scaffold10067|size14545:5001-6000	CHH	0.217499	0.32238	1.87617e-10	4.28876e-09
scaffold10068|size14541:12001-13000	CHH	0.0380435	0.353468	1.47974e-15	9.27627e-14
scaffold10068|size14541:3001-4000	CHH	0.350434	0.52127	1.47326e-07	1.60789e-06
scaffold10068|size14541:4001-5000	CHH	0.513514	0.133333	0.0308349	0.0440337
scaffold10068|size14541:6001-7000	CHH	0.497971	0.618544	6.34971e-06	4.18206e-05
scaffold10069|size14540:1-1000	CHH	0.231579	0.8	0.0181493	0.0293021
scaffold1007|size90309:13001-14000	CHH	0.325062	0.0714286	6.19577e-05	0.000290347
scaffold1007|size90309:32001-33000	CHH	0.270922	0.457143	1.56066e-06	1.25511e-05
scaffold1007|size90309:40001-41000	CHH	0.195326	0.472868	8.42116e-09	1.28173e-07
scaffold1007|size90309:51001-52000	CHH	0.314888	0.487899	6.49891e-07	5.87536e-06
scaffold1007|size90309:69001-70000	CHH	0.40625	0.272251	0.000107838	0.000461677
scaffold1007|size90309:79001-80000	CHH	0.357488	0.493088	2.31649e-07	2.39464e-06
scaffold1007|size90309:81001-82000	CHH	0.34357	0.458493	0.00145289	0.0039239
scaffold1007|size90309:85001-86000	CHH	0.284314	0.484444	0.000586371	0.0018719
scaffold10070|size14539:5001-6000	CHH	0.22335	0.386454	2.73094e-06	2.02931e-05
scaffold10070|size14539:9001-10000	CHH	0.287657	0.492711	2.81856e-09	4.82681e-08
scaffold10071|size14537:9001-10000	CHH	0.231394	0.36129	1.438e-07	1.57362e-06
scaffold10072|size14537:11001-12000	CHH	0.450704	0.203528	1.04347e-07	1.18763e-06
scaffold10072|size14537:2001-3000	CHH	0.583333	0.477528	0.0323274	0.0456481
scaffold10072|size14537:4001-5000	CHH	0.309963	0.454208	4.50309e-06	3.11303e-05
scaffold10074|size14534:1-1000	CHH	0.111111	0.423729	0.000767475	0.00233233
scaffold10074|size14534:13001-14000	CHH	0.285412	0.406681	2.08531e-05	0.000115632
scaffold10075|size14534:5001-6000	CHH	0.0829493	0.243875	3.63854e-10	7.77407e-09
scaffold10076|size14532:3001-4000	CHH	0.266667	0.412121	1.54835e-05	8.9602e-05
scaffold10076|size14532:5001-6000	CHH	0.295238	0.421466	1.86519e-10	4.26605e-09
scaffold10077|size14532:10001-11000	CHH	0.116022	0.324561	2.06724e-06	1.59781e-05
scaffold10078|size14531:1-1000	CHH	0.212329	0.6	1.75145e-11	5.02373e-10
scaffold10078|size14531:5001-6000	CHH	0.217984	0.385475	0.0286856	0.0416677
scaffold10079|size14530:10001-11000	CHH	0.481203	0.269397	0.000157804	0.000633092
scaffold10079|size14530:13001-14000	CHH	0.315789	0.573691	9.16386e-11	2.24738e-09
scaffold1008|size80153:26001-27000	CHH	0.299094	0.629032	1.90237e-12	6.64408e-11
scaffold1008|size80153:3001-4000	CHH	0.351852	0.46304	0.00426392	0.00935147
scaffold1008|size80153:48001-49000	CHH	0.167929	0.29557	3.2843e-11	8.85703e-10
scaffold1008|size80153:52001-53000	CHH	0.163934	0.354189	2.2773e-13	9.6199e-12
scaffold1008|size80153:62001-63000	CHH	0.366692	0.164154	4.54823e-18	4.3476e-16
scaffold1008|size80153:71001-72000	CHH	0.00282486	0.119413	2.28437e-12	7.85156e-11
scaffold10080|size14530:10001-11000	CHH	0.172549	0.367694	6.69572e-07	6.03182e-06
scaffold10081|size14527:3001-4000	CHH	0.364898	0.517742	0.000118124	0.000497732
scaffold10082|size14523:11001-12000	CHH	0.0094162	0.4117	5.5026e-40	5.26796e-37
scaffold10083|size14520:3001-4000	CHH	0.247525	0.484783	0.00553927	0.011527
scaffold10085|size14516:13001-14000	CHH	0.382189	0.690377	6.65963e-05	0.000308565
scaffold10085|size14516:8001-9000	CHH	0.270903	0.758865	1.2566e-05	7.50921e-05
scaffold10085|size14516:9001-10000	CHH	0.39071	0.186364	0.00043942	0.00147554
scaffold10086|size14516:12001-13000	CHH	0.251938	0.0196399	3.24943e-27	9.94864e-25
scaffold10086|size14516:3001-4000	CHH	0.44186	0.621622	2.25978e-06	1.72458e-05
scaffold10086|size14516:5001-6000	CHH	0.0917874	0.586466	3.77088e-09	6.26624e-08
scaffold10086|size14516:7001-8000	CHH	0.335052	0.9	0.0183081	0.0294991
scaffold10089|size14507:11001-12000	CHH	0.109756	0.346154	0.00271144	0.00650814
scaffold1009|size91561:32001-33000	CHH	0.260465	0.523242	0.000165696	0.000659195
scaffold10090|size14507:4001-5000	CHH	0.212991	0.473171	1.08469e-06	9.17225e-06
scaffold10090|size14507:6001-7000	CHH	0.300716	0.508227	0.000171593	0.000678264
scaffold10094|size14499:3001-4000	CHH	0.163717	0.471616	3.868e-08	4.93564e-07
scaffold10095|size14498:10001-11000	CHH	0.303887	0.605442	4.67811e-05	0.000228919
scaffold10095|size14498:12001-13000	CHH	0.407975	0.51895	0.014674	0.0248464
scaffold10098|size14491:14001-15000	CHH	0.122807	0.32491	4.53996e-05	0.000223287
scaffold10099|size14490:13001-14000	CHH	0.371094	0.474801	0.00208391	0.00526057
scaffold10099|size14490:5001-6000	CHH	0.251572	0.401993	3.60256e-07	3.51739e-06
scaffold10099|size14490:6001-7000	CHH	0.218062	0.427383	1.40729e-07	1.54389e-06
scaffold101|size149244:100001-101000	CHH	0.515464	0.671541	0.00139437	0.00379532
scaffold101|size149244:108001-109000	CHH	0.288889	0.741525	1.63382e-13	7.09862e-12
scaffold101|size149244:116001-117000	CHH	0.415712	0.141399	6.16447e-08	7.47257e-07
scaffold101|size149244:132001-133000	CHH	0.635945	0.440729	0.00364113	0.00823923
scaffold101|size149244:134001-135000	CHH	0.0108108	0.37594	9.22062e-14	4.18973e-12
scaffold101|size149244:136001-137000	CHH	0.287619	0.496552	0.00100508	0.00290807
scaffold101|size149244:15001-16000	CHH	0.189655	0.355932	0.0164687	0.0271774
scaffold101|size149244:27001-28000	CHH	0.460948	0.299475	4.89045e-09	7.90196e-08
scaffold101|size149244:33001-34000	CHH	0.259299	0.372549	9.43659e-06	5.88576e-05
scaffold101|size149244:80001-81000	CHH	0.188825	0.429	1.59628e-06	1.28032e-05
scaffold101|size149244:81001-82000	CHH	0	0.19802	0.000159711	0.000639434
scaffold1010|size80039:1-1000	CHH	0.260784	0.609264	6.91724e-20	8.77123e-18
scaffold1010|size80039:2001-3000	CHH	0.0389016	0.174622	3.85282e-16	2.67807e-14
scaffold1010|size80039:37001-38000	CHH	0.1	0.625	0.000643411	0.00201951
scaffold1010|size80039:4001-5000	CHH	0.111498	0.234109	3.25733e-12	1.08671e-10
scaffold1010|size80039:5001-6000	CHH	0.373832	0.504934	1.51858e-05	8.817e-05
scaffold10101|size14485:14001-15000	CHH	0.157895	0.328829	0.0103148	0.0188332
scaffold10102|size14483:13001-14000	CHH	0.4	0	0.0201019	0.031705
scaffold10102|size14483:6001-7000	CHH	0.329349	0.460889	1.21884e-07	1.36053e-06
scaffold10103|size14480:6001-7000	CHH	0.376443	0.504505	0.0214163	0.0332977
scaffold10104|size20769:12001-13000	CHH	0.275	0.40566	0.00127596	0.00353285
scaffold10104|size20769:5001-6000	CHH	0.270896	0.382449	2.70471e-05	0.00014411
scaffold10104|size20769:6001-7000	CHH	0.315049	0.458716	0.00232502	0.00575041
scaffold10105|size28626:1001-2000	CHH	0.375622	0.245964	3.23605e-08	4.21902e-07
scaffold10105|size28626:20001-21000	CHH	0.269309	0.386304	4.21857e-09	6.92147e-08
scaffold10105|size28626:21001-22000	CHH	0.656489	0.264591	0.000144442	0.000588054
scaffold10105|size28626:22001-23000	CHH	0.34846	0.510934	0.00311707	0.00727184
scaffold10105|size28626:23001-24000	CHH	0.38024	0.577381	0.00174402	0.0045567
scaffold10106|size14471:3001-4000	CHH	0.335584	0.448255	2.56204e-09	4.43851e-08
scaffold10108|size14466:4001-5000	CHH	0.18239	0.284024	0.000277568	0.00101098
scaffold10109|size22272:22001-23000	CHH	0.516949	0.398577	0.00984203	0.0181598
scaffold10109|size22272:9001-10000	CHH	0.253353	0.447837	3.77943e-07	3.66821e-06
scaffold1011|size84844:19001-20000	CHH	0.253968	0.466192	0.000976433	0.00284059
scaffold1011|size84844:2001-3000	CHH	0.48324	0.153382	6.8235e-12	2.13642e-10
scaffold1011|size84844:21001-22000	CHH	0.343793	0.650376	1.54991e-05	8.96815e-05
scaffold1011|size84844:28001-29000	CHH	0.498099	0.637795	0.0059662	0.0122267
scaffold1011|size84844:3001-4000	CHH	0.206186	0.468586	4.10284e-05	0.000205074
scaffold1011|size84844:41001-42000	CHH	0.467241	0.0771056	7.47116e-20	9.41604e-18
scaffold10110|size14460:1-1000	CHH	0.454248	0.597403	0.0258791	0.038516
scaffold10110|size14460:12001-13000	CHH	0.45283	0.248527	1.02272e-06	8.7175e-06
scaffold10112|size14458:10001-11000	CHH	0.288312	0.0671053	9.6977e-11	2.36377e-09
scaffold10112|size14458:8001-9000	CHH	0.338843	0.464824	0.011098	0.0199418
scaffold10113|size14453:10001-11000	CHH	0.254808	0.383617	2.17537e-05	0.000119796
scaffold10113|size14453:3001-4000	CHH	0.363184	0.231733	0.000340623	0.0011969
scaffold10113|size14453:7001-8000	CHH	0.246914	0.421965	7.0932e-06	4.60292e-05
scaffold10114|size14445:1001-2000	CHH	0.268551	0.532334	1.29482e-10	3.06834e-09
scaffold10115|size14443:8001-9000	CHH	0.156522	0.448485	0.000386155	0.00132624
scaffold10117|size14439:1001-2000	CHH	0.435065	0.309811	0.00471634	0.0101394
scaffold10117|size14439:4001-5000	CHH	0.327869	0.464968	0.00017129	0.000677284
scaffold10118|size14434:1-1000	CHH	0.367925	0.2	2.14248e-05	0.000118241
scaffold10118|size14434:8001-9000	CHH	0.246154	0.473008	0.00157168	0.00418422
scaffold10119|size14432:14001-15000	CHH	0.342466	0.0705128	3.15778e-05	0.000164342
scaffold10119|size14432:2001-3000	CHH	0.350746	0.5	0.0165138	0.0272352
scaffold1012|size90433:1-1000	CHH	0.386127	0.55	1.44194e-05	8.43577e-05
scaffold1012|size90433:21001-22000	CHH	0.473921	0.588011	0.000640066	0.0020113
scaffold1012|size90433:23001-24000	CHH	0.360151	0.502567	7.05756e-07	6.31436e-06
scaffold1012|size90433:41001-42000	CHH	0	0.265823	0.0299307	0.0430458
scaffold1012|size90433:44001-45000	CHH	0.266527	0.439266	1.38635e-05	8.15681e-05
scaffold1012|size90433:47001-48000	CHH	0.228487	0.382064	6.25485e-07	5.68175e-06
scaffold1012|size90433:70001-71000	CHH	0.445585	0.309764	0.000199643	0.000769456
scaffold1012|size90433:78001-79000	CHH	0.286418	0.141541	6.78521e-12	2.12631e-10
scaffold1012|size90433:79001-80000	CHH	0.402062	0.0135135	2.79389e-05	0.000148104
scaffold1012|size90433:8001-9000	CHH	0.521739	0.329082	0.00663755	0.0133075
scaffold1012|size90433:88001-89000	CHH	0.0765957	0.468864	4.80359e-07	4.52071e-06
scaffold1012|size90433:90001-91000	CHH	0.152381	0.331104	0.00690786	0.0137337
scaffold10120|size14429:12001-13000	CHH	0.433022	0.284138	1.36179e-06	1.1162e-05
scaffold10121|size14426:12001-13000	CHH	0.312821	0.460812	9.14783e-06	5.73194e-05
scaffold10121|size14426:3001-4000	CHH	0.247191	0.371429	7.20948e-05	0.000329987
scaffold10122|size14423:12001-13000	CHH	0.202279	0	1.04802e-05	6.43241e-05
scaffold10124|size14416:13001-14000	CHH	0.290155	0.567164	0.000673427	0.00209497
scaffold10124|size14416:4001-5000	CHH	0.333333	0.52568	2.21373e-07	2.30054e-06
scaffold10126|size14414:13001-14000	CHH	0.362832	0.53668	0.0341979	0.0476364
scaffold10126|size14414:5001-6000	CHH	0.43949	0.262458	0.00100316	0.00290361
scaffold10127|size14414:13001-14000	CHH	0.316635	0.438243	3.52512e-06	2.52539e-05
scaffold10127|size14414:4001-5000	CHH	0.394541	0.549894	0.000129736	0.000538047
scaffold10127|size14414:6001-7000	CHH	0.490366	0.694517	0.0148187	0.0250352
scaffold10128|size14412:1-1000	CHH	0.253807	0.0840336	0.000205532	0.000788381
scaffold10129|size14407:13001-14000	CHH	0.219907	0.379826	0.000259274	0.000955658
scaffold1013|size160240:123001-124000	CHH	0.20362	0.44	0.000239216	0.000893771
scaffold1013|size160240:137001-138000	CHH	0.221466	0.336	1.19513e-10	2.85466e-09
scaffold1013|size160240:152001-153000	CHH	0.0857143	0.54386	0.00211377	0.00532138
scaffold1013|size160240:41001-42000	CHH	0.399131	0.518841	8.96827e-08	1.03954e-06
scaffold1013|size160240:43001-44000	CHH	0	0.210386	1.29224e-19	1.57366e-17
scaffold1013|size160240:49001-50000	CHH	0.204036	0.015625	2.76413e-12	9.34949e-11
scaffold1013|size160240:55001-56000	CHH	0.392157	0.217221	0.00753492	0.0147095
scaffold1013|size160240:56001-57000	CHH	0.125	0.459302	4.53378e-07	4.29809e-06
scaffold1013|size160240:76001-77000	CHH	0.03	0.342812	2.14891e-15	1.30813e-13
scaffold10130|size14406:3001-4000	CHH	0.282427	0.417331	0.000389123	0.00133465
scaffold10130|size14406:6001-7000	CHH	0.265517	0.55	0.00448748	0.00974033
scaffold10130|size14406:8001-9000	CHH	0.0138249	0.319843	1.53072e-18	1.56668e-16
scaffold10131|size14404:13001-14000	CHH	0.284091	0.108108	1.4414e-08	2.06471e-07
scaffold10131|size14404:9001-10000	CHH	0.609877	0.400359	0.00297175	0.00700402
scaffold10132|size14402:6001-7000	CHH	0.520522	0.252372	7.89997e-06	5.05633e-05
scaffold10133|size18271:1001-2000	CHH	0.475439	0.0588235	3.96119e-15	2.30844e-13
scaffold10133|size18271:18001-19000	CHH	0.192308	0.513158	0.00628947	0.0127484
scaffold10134|size14392:13001-14000	CHH	0.212389	0.34	0.0296231	0.0427062
scaffold10135|size14390:10001-11000	CHH	0.281341	0.136085	1.11936e-08	1.64992e-07
scaffold10135|size14390:3001-4000	CHH	0.25	0.5506	8.16246e-06	5.19933e-05
scaffold10135|size14390:6001-7000	CHH	0.607143	0.5	0.000994089	0.00288202
scaffold10136|size14389:1001-2000	CHH	0.164003	0.394546	9.89561e-10	1.90234e-08
scaffold10136|size14389:7001-8000	CHH	0.504274	0.26096	0.00132398	0.00364082
scaffold10137|size14389:4001-5000	CHH	0.519403	0.357466	3.88262e-05	0.000195753
scaffold10139|size14386:2001-3000	CHH	0.666667	0.45679	0.00150924	0.00404667
scaffold10139|size14386:7001-8000	CHH	0.139535	0.41594	1.52242e-08	2.16654e-07
scaffold1014|size80011:51001-52000	CHH	0.119636	0.336066	5.7736e-10	1.17354e-08
scaffold1014|size80011:67001-68000	CHH	0.310547	0.451279	3.58885e-08	4.61994e-07
scaffold1014|size80011:68001-69000	CHH	0.14208	0.371866	1.23251e-22	2.26245e-20
scaffold1014|size80011:7001-8000	CHH	0.336932	0.183386	3.59927e-10	7.7026e-09
scaffold10141|size14382:10001-11000	CHH	0.607692	0.278689	0.00412134	0.00910028
scaffold10142|size14382:3001-4000	CHH	0.345725	0.484944	2.96014e-07	2.96303e-06
scaffold10143|size14380:6001-7000	CHH	0.376771	0.53373	0.00346056	0.00791055
scaffold10143|size14380:7001-8000	CHH	0.615028	0.462138	4.22135e-05	0.000209978
scaffold10144|size14378:2001-3000	CHH	0.294075	0.409458	9.9752e-07	8.53103e-06
scaffold10145|size14376:6001-7000	CHH	0.369048	0.197158	3.43516e-05	0.000176442
scaffold10146|size33002:12001-13000	CHH	0.206478	0.590909	0.000820247	0.00246332
scaffold10146|size33002:17001-18000	CHH	0.451456	0.200525	3.81719e-15	2.22778e-13
scaffold10146|size33002:24001-25000	CHH	0.202586	0.0725995	2.85724e-07	2.8725e-06
scaffold10146|size33002:25001-26000	CHH	0.329897	0.105882	1.17069e-06	9.79927e-06
scaffold10146|size33002:3001-4000	CHH	0.477583	0.0202899	5.57387e-23	1.06233e-20
scaffold10147|size14371:14001-15000	CHH	0.323636	0.123106	0.013102	0.0227258
scaffold1015|size79951:37001-38000	CHH	0.365854	0.192017	2.72314e-06	2.02455e-05
scaffold1015|size79951:42001-43000	CHH	0.291667	0.452381	4.49791e-05	0.000221529
scaffold1015|size79951:46001-47000	CHH	0.310811	0.129964	0.00351295	0.00800699
scaffold1015|size79951:74001-75000	CHH	0.312317	0.492308	9.00943e-06	5.65875e-05
scaffold10152|size14360:12001-13000	CHH	0.258065	0.401528	9.15721e-08	1.05864e-06
scaffold10152|size14360:14001-15000	CHH	0.321267	0.472441	0.00147985	0.00398268
scaffold10152|size14360:4001-5000	CHH	0.146341	0.333333	2.61949e-05	0.000140293
scaffold10152|size14360:5001-6000	CHH	0.190476	0.409978	0.000376808	0.00129991
scaffold10154|size14351:1-1000	CHH	0.480374	0.308036	0.000256769	0.000947918
scaffold10154|size14351:14001-15000	CHH	0.142857	0.325243	0.0262377	0.0389333
scaffold10154|size14351:7001-8000	CHH	0.18892	0	1.02029e-09	1.95567e-08
scaffold10155|size14344:1-1000	CHH	0.260317	0.388	3.75656e-05	0.000190366
scaffold10155|size14344:14001-15000	CHH	0.343358	0.513359	0.00174095	0.00454994
scaffold10155|size14344:6001-7000	CHH	0.169061	0.356899	5.25362e-13	2.06717e-11
scaffold10156|size14343:2001-3000	CHH	0.235294	0.102894	6.77532e-12	2.12348e-10
scaffold10157|size14333:7001-8000	CHH	0.170489	0.370656	4.57038e-21	6.87387e-19
scaffold10158|size14330:10001-11000	CHH	0.39476	0.268627	4.28985e-05	0.0002129
scaffold10158|size14330:13001-14000	CHH	0.170455	0.416538	2.92338e-07	2.93158e-06
scaffold10159|size14322:13001-14000	CHH	0.339041	0.473341	4.97535e-05	0.000241235
scaffold1016|size79915:31001-32000	CHH	0.19	0.378165	0.00034269	0.00120268
scaffold1016|size79915:32001-33000	CHH	0.278947	0.492877	0.00126768	0.00351464
scaffold1016|size79915:43001-44000	CHH	0.486811	0.319229	2.37969e-08	3.2208e-07
scaffold1016|size79915:57001-58000	CHH	0.28125	0.451039	0.00576145	0.0118896
scaffold1016|size79915:73001-74000	CHH	0.0971429	0.255319	1.20524e-06	1.00418e-05
scaffold10160|size25220:1001-2000	CHH	0.278726	0.418485	6.93997e-06	4.51703e-05
scaffold10162|size14309:11001-12000	CHH	0.317365	0.531469	0.00898232	0.0169003
scaffold10163|size14308:10001-11000	CHH	0.205	0.399543	6.93239e-06	4.51328e-05
scaffold10163|size14308:1001-2000	CHH	0.437995	0.330661	0.00513999	0.0108584
scaffold10163|size14308:11001-12000	CHH	0.328767	0.0942623	2.61872e-06	1.95787e-05
scaffold10164|size14306:1001-2000	CHH	0.202703	0.333333	0.000559771	0.00180172
scaffold10167|size14293:1-1000	CHH	0.303448	0.579186	0.00392677	0.00875443
scaffold10167|size14293:2001-3000	CHH	0.421053	0.779661	0.00980468	0.0181055
scaffold10168|size14292:14001-15000	CHH	0.0895522	0.411765	0.000313258	0.00111674
scaffold10169|size14290:4001-5000	CHH	0.365733	0.503234	2.86017e-05	0.000151099
scaffold1017|size108327:10001-11000	CHH	0.28043	0.419835	0.000192219	0.000745644
scaffold1017|size108327:1001-2000	CHH	0.485897	0.601317	0.000249083	0.000924048
scaffold1017|size108327:13001-14000	CHH	0.238908	0.376106	0.000860322	0.0025602
scaffold1017|size108327:65001-66000	CHH	0.605493	0.448164	4.1499e-06	2.90175e-05
scaffold1017|size108327:85001-86000	CHH	0.348837	0.629371	0.00549044	0.0114447
scaffold1017|size108327:91001-92000	CHH	0.174304	0.0109514	3.46397e-18	3.36413e-16
scaffold10171|size14283:10001-11000	CHH	0.264484	0.443478	1.33942e-05	7.92674e-05
scaffold10172|size14280:13001-14000	CHH	0.397083	0.257121	7.88062e-08	9.2808e-07
scaffold10172|size14280:2001-3000	CHH	0.211679	0.476923	8.53906e-05	0.000380449
scaffold10174|size14277:10001-11000	CHH	0.229197	0.502606	7.6053e-18	7.01913e-16
scaffold10175|size14277:3001-4000	CHH	0.260536	0.438875	0.000393567	0.00134723
scaffold10175|size14277:4001-5000	CHH	0.121212	0.428218	4.56302e-05	0.000224262
scaffold10175|size14277:6001-7000	CHH	0.292647	0.494759	1.8703e-06	1.46642e-05
scaffold10179|size14265:11001-12000	CHH	0.296804	0.433217	5.29148e-05	0.000254186
scaffold1018|size79880:28001-29000	CHH	0.25998	0.367366	5.15683e-06	3.49437e-05
scaffold10180|size14265:10001-11000	CHH	0.0890688	0.210197	4.16786e-12	1.3643e-10
scaffold10180|size14265:3001-4000	CHH	0.469314	0.171765	4.65853e-05	0.000228126
scaffold10180|size14265:5001-6000	CHH	0.262222	0.575758	0.000200784	0.000773122
scaffold10181|size14264:7001-8000	CHH	0.302752	0.161215	3.75406e-06	2.66517e-05
scaffold10182|size14263:12001-13000	CHH	0.404223	0.541337	2.12912e-05	0.000117629
scaffold10183|size14258:1001-2000	CHH	0.350195	0.488987	0.00668999	0.0133882
scaffold10183|size14258:12001-13000	CHH	0.15	0.414634	0.00197464	0.00503785
scaffold10183|size14258:8001-9000	CHH	0.287318	0.423445	5.98166e-05	0.000281788
scaffold10185|size14252:5001-6000	CHH	0.358209	0.559271	5.75002e-05	0.000272558
scaffold10185|size14252:6001-7000	CHH	0.365976	0.496289	2.72953e-07	2.76387e-06
scaffold10185|size14252:7001-8000	CHH	0.0859799	0.240623	2.95391e-11	8.04451e-10
scaffold10188|size14237:10001-11000	CHH	0.450923	0.553601	3.31516e-06	2.39553e-05
scaffold10188|size14237:12001-13000	CHH	0.348333	0.498442	0.00417462	0.00919395
scaffold10188|size14237:4001-5000	CHH	0.135859	0.356773	4.92616e-21	7.37777e-19
scaffold1019|size79867:24001-25000	CHH	0.433661	0.273349	0.00014283	0.000582671
scaffold1019|size79867:27001-28000	CHH	0.331992	0.096875	1.43857e-12	5.17231e-11
scaffold1019|size79867:30001-31000	CHH	0.454976	0.558785	0.007043	0.0139453
scaffold1019|size79867:47001-48000	CHH	0.219557	0.34749	9.29107e-07	8.02035e-06
scaffold1019|size79867:54001-55000	CHH	0.211982	0.324723	6.85439e-07	6.15389e-06
scaffold1019|size79867:56001-57000	CHH	0.32989	0.46786	3.118e-06	2.27245e-05
scaffold10191|size14228:3001-4000	CHH	0.174603	0.6	3.38519e-11	9.10053e-10
scaffold10191|size14228:8001-9000	CHH	0.285714	0.397094	0.00253496	0.00616618
scaffold10193|size14225:11001-12000	CHH	0.230189	0.342752	0.00808143	0.0155467
scaffold10194|size21921:19001-20000	CHH	0.153515	0.286733	1.78307e-10	4.09739e-09
scaffold10195|size14223:1-1000	CHH	0.573066	0.216216	0.00863039	0.0163748
scaffold10197|size14219:6001-7000	CHH	0.164882	0.380483	0.000168791	0.000669499
scaffold10197|size14219:8001-9000	CHH	0.444374	0.55842	8.1336e-05	0.000365325
scaffold10198|size14218:3001-4000	CHH	0.51259	0.400335	0.00043956	0.00147593
scaffold10198|size14218:5001-6000	CHH	0.189723	0.0651085	7.01629e-08	8.37503e-07
scaffold10199|size14216:10001-11000	CHH	0.128761	0.243667	4.85538e-06	3.31932e-05
scaffold102|size163426:10001-11000	CHH	0.303957	0.406931	4.6301e-06	3.18738e-05
scaffold102|size163426:115001-116000	CHH	0.489076	0.743704	0.000305766	0.00109511
scaffold102|size163426:120001-121000	CHH	0.290511	0.395189	0.000232191	0.00087191
scaffold102|size163426:124001-125000	CHH	0.111702	0.340776	4.14669e-06	2.89975e-05
scaffold102|size163426:127001-128000	CHH	0.26362	0.394958	2.32967e-05	0.000126948
scaffold102|size163426:128001-129000	CHH	0.273799	0.38593	1.67896e-05	9.60766e-05
scaffold102|size163426:131001-132000	CHH	0.321608	0.559392	7.74244e-10	1.5294e-08
scaffold102|size163426:25001-26000	CHH	0.213068	0.450644	2.34826e-09	4.10732e-08
scaffold102|size163426:6001-7000	CHH	0.266985	0.0532446	2.27497e-15	1.38014e-13
scaffold102|size163426:7001-8000	CHH	0.473913	0.137423	5.85087e-13	2.28126e-11
scaffold102|size163426:75001-76000	CHH	0.00831601	0.297414	1.02432e-11	3.09014e-10
scaffold1020|size183136:103001-104000	CHH	0.00609756	0.157416	3.01734e-61	9.15922e-58
scaffold1020|size183136:104001-105000	CHH	0.141555	0.270189	2.41458e-27	7.49403e-25
scaffold1020|size183136:107001-108000	CHH	0.133627	0.258757	1.81696e-19	2.16291e-17
scaffold1020|size183136:121001-122000	CHH	0.133333	0.488095	0.0238469	0.0361662
scaffold1020|size183136:122001-123000	CHH	0.473451	0.333333	0.00491682	0.0104799
scaffold1020|size183136:130001-131000	CHH	0.461988	0.241653	2.50225e-08	3.36507e-07
scaffold1020|size183136:131001-132000	CHH	0.298516	0.196733	2.50198e-10	5.54712e-09
scaffold1020|size183136:139001-140000	CHH	0.401925	0.271629	7.9506e-11	1.97545e-09
scaffold1020|size183136:160001-161000	CHH	0.0831666	0.209692	1.39991e-41	1.50846e-38
scaffold1020|size183136:172001-173000	CHH	0.253899	0.363877	6.1914e-06	4.0925e-05
scaffold1020|size183136:2001-3000	CHH	0.361305	0.462857	8.12312e-06	5.17719e-05
scaffold1020|size183136:23001-24000	CHH	0.339568	0.459064	2.30372e-05	0.000125746
scaffold1020|size183136:24001-25000	CHH	0.244444	0.438784	0.00288768	0.0068462
scaffold1020|size183136:26001-27000	CHH	0.46	0.252492	0.00179825	0.00467272
scaffold1020|size183136:3001-4000	CHH	0.100446	0.420635	6.72772e-07	6.05582e-06
scaffold1020|size183136:64001-65000	CHH	0.405648	0.544143	5.4677e-05	0.00026133
scaffold1020|size183136:83001-84000	CHH	0.402174	0.257604	3.94922e-05	0.000198555
scaffold1020|size183136:91001-92000	CHH	0.369388	0.20711	3.46925e-05	0.000177899
scaffold1020|size183136:95001-96000	CHH	0.360927	0.541667	3.20574e-07	3.17731e-06
scaffold1020|size183136:96001-97000	CHH	0.274295	0.504065	8.56615e-09	1.30038e-07
scaffold10203|size14207:12001-13000	CHH	0.780303	0	2.77833e-06	2.05975e-05
scaffold10203|size14207:5001-6000	CHH	0.7	0.325581	0.00138629	0.0037782
scaffold10207|size14198:11001-12000	CHH	0.262189	0.477594	8.44011e-09	1.28417e-07
scaffold10207|size14198:13001-14000	CHH	0.451737	0.670683	0.022107	0.0341169
scaffold10207|size14198:7001-8000	CHH	0.387097	0.152632	0.0283765	0.041329
scaffold10208|size14197:11001-12000	CHH	0.780822	0.182692	2.69087e-10	5.92056e-09
scaffold10209|size14193:10001-11000	CHH	0.356436	0.481328	0.00342841	0.00785045
scaffold1021|size92706:25001-26000	CHH	0.159358	0.278295	6.82793e-17	5.39461e-15
scaffold1021|size92706:55001-56000	CHH	0.368709	0.202136	8.07367e-13	3.05928e-11
scaffold1021|size92706:59001-60000	CHH	0.0246815	0.184142	1.92202e-14	9.88464e-13
scaffold1021|size92706:73001-74000	CHH	0.0794913	0.277245	5.71505e-17	4.59183e-15
scaffold1021|size92706:76001-77000	CHH	0.0869074	0.206154	4.97206e-06	3.38756e-05
scaffold1021|size92706:82001-83000	CHH	0.71134	0.142857	4.23094e-05	0.000210391
scaffold1021|size92706:89001-90000	CHH	0.22069	0.41779	5.58186e-05	0.000265903
scaffold1021|size92706:90001-91000	CHH	0.25	0.377358	0.0031722	0.00737601
scaffold10210|size14191:3001-4000	CHH	0.217482	0.103431	2.29255e-20	3.11658e-18
scaffold10212|size14189:1-1000	CHH	0.228873	0.346863	0.00649646	0.0130822
scaffold10212|size14189:5001-6000	CHH	0.273885	0.455577	0.000115918	0.000489963
scaffold10214|size14176:3001-4000	CHH	0.224586	0.372998	0.000565245	0.00181619
scaffold10214|size14176:8001-9000	CHH	0.284768	0.181481	0.000480543	0.00158903
scaffold10215|size14166:5001-6000	CHH	0.330784	0.524272	0.0105949	0.0192346
scaffold10215|size14166:7001-8000	CHH	0.343558	0.449679	0.00870385	0.0164868
scaffold10216|size14165:6001-7000	CHH	0.410811	0.273657	0.020766	0.0325143
scaffold10217|size14160:13001-14000	CHH	0.431467	0.532844	2.97705e-05	0.000156292
scaffold10219|size14159:6001-7000	CHH	0.310811	0.585366	0.00412481	0.00910624
scaffold10219|size14159:7001-8000	CHH	0.200382	0.561538	0.000474443	0.00157203
scaffold1022|size79841:1001-2000	CHH	0.378906	0.00187617	7.37811e-23	1.3934e-20
scaffold1022|size79841:3001-4000	CHH	0.0828283	0.324811	9.45043e-08	1.08869e-06
scaffold1022|size79841:32001-33000	CHH	0.6	0.0147059	1.76435e-08	2.47113e-07
scaffold10220|size14158:1001-2000	CHH	0.314834	0.421644	0.00014241	0.000581165
scaffold10220|size14158:11001-12000	CHH	0.229391	0.429603	0.000634711	0.00199782
scaffold10220|size14158:12001-13000	CHH	0.154221	0.411111	9.64134e-09	1.44439e-07
scaffold10221|size14155:6001-7000	CHH	0.267108	0.441589	1.75968e-05	0.000100038
scaffold10221|size14155:7001-8000	CHH	0.248331	0.40873	7.3535e-08	8.72983e-07
scaffold10221|size14155:9001-10000	CHH	0.469849	0.293532	0.008709	0.0164952
scaffold10222|size14151:13001-14000	CHH	0.547619	0.232258	7.28705e-06	4.71067e-05
scaffold10222|size14151:7001-8000	CHH	0.439655	0.638767	0.00731642	0.0143693
scaffold10223|size14143:10001-11000	CHH	0.529412	0.205263	4.19904e-07	4.01858e-06
scaffold10223|size14143:1-1000	CHH	0.157025	0.348485	0.000966159	0.00281584
scaffold10223|size14143:12001-13000	CHH	0.240202	0.380882	2.40831e-05	0.000130621
scaffold10223|size14143:13001-14000	CHH	0.274172	0.390845	1.02829e-05	6.33251e-05
scaffold10223|size14143:5001-6000	CHH	0.493776	0.355895	0.000563193	0.00181067
scaffold10223|size14143:9001-10000	CHH	0.210345	0.501348	0.00227973	0.00565927
scaffold10225|size27774:21001-22000	CHH	0.463087	0.343085	0.00021939	0.000832293
scaffold10226|size14138:4001-5000	CHH	0.348675	0.542453	0.000893455	0.0026414
scaffold10227|size14134:7001-8000	CHH	0.155738	0.454545	0.00921034	0.0172345
scaffold10227|size14134:8001-9000	CHH	0.229446	0.389189	0.000925041	0.0027178
scaffold10228|size14131:9001-10000	CHH	0.395189	0.225753	0.00157147	0.0041838
scaffold10229|size14130:12001-13000	CHH	0.325999	0.449838	2.16406e-07	2.25636e-06
scaffold1023|size96752:24001-25000	CHH	0.173913	0.324513	0.000527405	0.00171554
scaffold1023|size96752:26001-27000	CHH	0.218	0.0812582	3.95217e-10	8.35951e-09
scaffold1023|size96752:34001-35000	CHH	0.397005	0.53776	5.06215e-06	3.44074e-05
scaffold1023|size96752:35001-36000	CHH	0.44793	0.562903	2.60857e-07	2.65532e-06
scaffold1023|size96752:40001-41000	CHH	0.259013	0.404441	4.61196e-19	5.09985e-17
scaffold1023|size96752:69001-70000	CHH	0.397365	0.511882	2.7027e-07	2.73987e-06
scaffold1023|size96752:73001-74000	CHH	0.162077	0.281538	1.16584e-12	4.26379e-11
scaffold1023|size96752:93001-94000	CHH	0.288	0.456693	0.000305148	0.00109326
scaffold1023|size96752:94001-95000	CHH	0.359873	0.498943	2.33494e-07	2.41121e-06
scaffold10231|size14123:2001-3000	CHH	0.2391	0.452582	7.80012e-08	9.19644e-07
scaffold10231|size14123:4001-5000	CHH	0.284314	0.458015	0.000438295	0.00147252
scaffold10233|size14120:1-1000	CHH	0.291705	0.401036	0.000188083	0.000732108
scaffold10233|size14120:13001-14000	CHH	0.286957	0.581315	6.28343e-06	4.14425e-05
scaffold10235|size21067:1001-2000	CHH	0.275789	0.403061	0.000260973	0.000960726
scaffold10236|size14111:10001-11000	CHH	0.289455	0.433998	1.99627e-08	2.75886e-07
scaffold10237|size19698:5001-6000	CHH	0.305317	0.446429	0.00148528	0.00399457
scaffold10237|size19698:9001-10000	CHH	0.267994	0.42906	0.00028428	0.00103111
scaffold10238|size14110:11001-12000	CHH	0.219723	0.329545	0.00432559	0.00945982
scaffold10238|size14110:2001-3000	CHH	0.0734463	0.231343	4.53283e-07	4.29739e-06
scaffold10238|size14110:6001-7000	CHH	0.2	0.38	7.53194e-06	4.84569e-05
scaffold1024|size79732:12001-13000	CHH	0.182278	0.403315	1.56446e-07	1.69525e-06
scaffold1024|size79732:13001-14000	CHH	0.185259	0.0150451	2.10244e-17	1.79971e-15
scaffold1024|size79732:18001-19000	CHH	0.76	0.062212	2.74212e-07	2.77493e-06
scaffold1024|size79732:39001-40000	CHH	0.258312	0.473244	0.00164779	0.00434975
scaffold1024|size79732:45001-46000	CHH	0.269076	0.413462	0.0127616	0.022258
scaffold1024|size79732:52001-53000	CHH	0.448649	0.233333	0.0027596	0.00660023
scaffold1024|size79732:66001-67000	CHH	0.409002	0.515909	0.00186488	0.00481202
scaffold1024|size79732:79001-80000	CHH	0.255639	0.465438	3.06542e-07	3.05601e-06
scaffold10240|size14104:12001-13000	CHH	0.263686	0.392606	3.61023e-05	0.000184029
scaffold10241|size24704:21001-22000	CHH	0.220871	0.328491	2.59333e-05	0.000139092
scaffold10242|size14099:12001-13000	CHH	0.294366	0.439103	0.000285356	0.00103429
scaffold10243|size14098:1001-2000	CHH	0.400589	0.520219	0.00932567	0.0174058
scaffold10245|size14096:1001-2000	CHH	0.00940439	0.308725	4.60098e-19	5.08997e-17
scaffold10247|size14092:5001-6000	CHH	0.230994	0.358362	0.000156378	0.000628271
scaffold10248|size14090:11001-12000	CHH	0	0.195122	1.18924e-08	1.74046e-07
scaffold10248|size14090:2001-3000	CHH	0.1632	0.354118	5.8586e-12	1.86317e-10
scaffold10248|size14090:6001-7000	CHH	0.316814	0.460177	0.000962742	0.00280802
scaffold10249|size14088:1001-2000	CHH	0.366237	0.553846	3.24261e-08	4.22691e-07
scaffold10249|size14088:3001-4000	CHH	0.465409	0.324561	0.0036313	0.00822141
scaffold1025|size127911:110001-111000	CHH	0.318855	0.214006	7.1008e-09	1.10103e-07
scaffold1025|size127911:13001-14000	CHH	0.266738	0.390678	6.28313e-05	0.000293816
scaffold1025|size127911:43001-44000	CHH	0.313187	0.158416	0.00591344	0.01214
scaffold1025|size127911:44001-45000	CHH	0.0824742	0.212389	0.000605572	0.00192305
scaffold1025|size127911:45001-46000	CHH	0.158209	0.412698	0.000232833	0.000873912
scaffold1025|size127911:50001-51000	CHH	0.284047	0.514793	0.0230852	0.0352757
scaffold1025|size127911:51001-52000	CHH	0.385199	0.560248	1.99156e-06	1.54793e-05
scaffold1025|size127911:72001-73000	CHH	0.302326	0	0.0133133	0.0230184
scaffold1025|size127911:78001-79000	CHH	0.309671	0.430536	0.000316299	0.00112571
scaffold10250|size14086:13001-14000	CHH	0.320427	0.425584	1.32298e-13	5.83981e-12
scaffold10250|size14086:6001-7000	CHH	0.400092	0.515807	5.72462e-05	0.000271576
scaffold10252|size24987:1-1000	CHH	0.39185	0.243137	0.000542998	0.00175719
scaffold10252|size24987:18001-19000	CHH	0.0896432	0.224626	7.06119e-15	3.92414e-13
scaffold10252|size24987:19001-20000	CHH	0.0572917	0.407738	2.26515e-09	3.98013e-08
scaffold10253|size25100:13001-14000	CHH	0.281145	0.531646	0.0173058	0.0282462
scaffold10253|size25100:15001-16000	CHH	0.323144	0.143744	1.23869e-07	1.3804e-06
scaffold10253|size25100:3001-4000	CHH	0.351064	0.515385	0.00653672	0.0131472
scaffold10253|size25100:6001-7000	CHH	0.252632	0.504367	0.00242327	0.00594651
scaffold10255|size14075:9001-10000	CHH	0.160813	0.324622	3.5341e-09	5.91146e-08
scaffold10256|size14074:4001-5000	CHH	0.315399	0.447391	0.000388931	0.0013341
scaffold10256|size14074:9001-10000	CHH	0.44	0.318228	1.81909e-05	0.000102922
scaffold10259|size14067:3001-4000	CHH	0.239583	0.0933333	0.00685816	0.0136545
scaffold1026|size79711:1001-2000	CHH	0.456522	0.583615	0.00229376	0.00568796
scaffold1026|size79711:12001-13000	CHH	0.25	0.0242475	2.35754e-22	4.22175e-20
scaffold1026|size79711:20001-21000	CHH	0.308333	0.481203	0.000324263	0.00114909
scaffold1026|size79711:3001-4000	CHH	0.380783	0.554217	0.021081	0.0328921
scaffold1026|size79711:36001-37000	CHH	0.159129	0.302978	1.51874e-08	2.1618e-07
scaffold1026|size79711:75001-76000	CHH	0.0462185	0.304688	1.89943e-18	1.92036e-16
scaffold1026|size79711:79001-80000	CHH	0.41989	0.674082	3.99317e-05	0.00020043
scaffold10263|size14056:7001-8000	CHH	0.0851064	0.352113	9.26372e-07	8.00007e-06
scaffold10264|size14055:13001-14000	CHH	0.286344	0.459144	0.000349451	0.00122242
scaffold10264|size14055:5001-6000	CHH	0.307384	0.431404	2.29506e-06	1.74802e-05
scaffold10264|size14055:7001-8000	CHH	0.308748	0.66	0.00570561	0.0117979
scaffold10265|size14051:11001-12000	CHH	0.229592	0.419355	0.000241011	0.000899422
scaffold10265|size14051:5001-6000	CHH	0.237789	0.416568	4.45442e-05	0.000219775
scaffold10265|size14051:7001-8000	CHH	0.217742	0.516667	5.82097e-06	3.88054e-05
scaffold10266|size14049:13001-14000	CHH	0.0818966	0.28932	1.63059e-15	1.0157e-13
scaffold10267|size14047:7001-8000	CHH	0.306167	0.477273	0.000119745	0.000503534
scaffold10267|size14047:9001-10000	CHH	0.27867	0.440741	1.12928e-07	1.27385e-06
scaffold10269|size14044:3001-4000	CHH	0.34148	0.469474	4.65766e-05	0.000228101
scaffold10269|size14044:6001-7000	CHH	0.49409	0.662069	1.54153e-06	1.24108e-05
scaffold1027|size79668:10001-11000	CHH	0.355152	0.515103	0.00263135	0.00635425
scaffold1027|size79668:17001-18000	CHH	0.157534	0.439791	0.00185887	0.00479956
scaffold1027|size79668:24001-25000	CHH	0.364835	0.521437	0.00056193	0.00180741
scaffold1027|size79668:28001-29000	CHH	0.0923913	0.218415	1.3672e-07	1.50554e-06
scaffold1027|size79668:39001-40000	CHH	0.1376	0.520516	1.05277e-14	5.66711e-13
scaffold1027|size79668:40001-41000	CHH	0.189815	0.372197	2.13643e-11	6.00755e-10
scaffold1027|size79668:4001-5000	CHH	0.139764	0.315444	2.02038e-12	7.01295e-11
scaffold1027|size79668:44001-45000	CHH	0.377193	0.166954	2.8127e-06	2.08139e-05
scaffold1027|size79668:55001-56000	CHH	0.212389	0.340826	7.80049e-05	0.000352734
scaffold1027|size79668:67001-68000	CHH	0.534181	0.687099	2.7784e-07	2.80594e-06
scaffold1027|size79668:70001-71000	CHH	0.359434	0.584791	5.7238e-10	1.16399e-08
scaffold1027|size79668:71001-72000	CHH	0.237868	0.428956	2.01987e-11	5.71008e-10
scaffold10271|size14034:5001-6000	CHH	0.311749	0.447452	2.2962e-05	0.000125393
scaffold10271|size14034:6001-7000	CHH	0.342566	0.445652	0.000846356	0.00252682
scaffold10272|size14034:10001-11000	CHH	0.277589	0.393607	1.0094e-10	2.4503e-09
scaffold10272|size14034:4001-5000	CHH	0.359477	0.575301	0.00718503	0.0141662
scaffold10273|size20333:1-1000	CHH	0.237374	0.515055	0.00679732	0.0135589
scaffold10273|size20333:7001-8000	CHH	0.232258	0.455923	0.000965725	0.00281487
scaffold10275|size25270:14001-15000	CHH	0.287411	0.428571	0.00147828	0.00397906
scaffold10275|size25270:22001-23000	CHH	0.309451	0.414894	0.00092428	0.00271633
scaffold10275|size25270:8001-9000	CHH	0.267606	0.379679	0.0274626	0.0403164
scaffold10278|size14024:1-1000	CHH	0.327014	0.13198	0.000313592	0.00111774
scaffold10278|size14024:12001-13000	CHH	0.238095	0.397297	0.00382523	0.00856989
scaffold10279|size14021:11001-12000	CHH	0.410256	0.55605	0.0101096	0.0185444
scaffold10279|size14021:12001-13000	CHH	0.679104	0.375	0.0085697	0.0162827
scaffold1028|size79607:1001-2000	CHH	0.370079	0.491339	0.000173877	0.000685841
scaffold1028|size79607:1-1000	CHH	0.316817	0.473822	0.000124891	0.000521315
scaffold1028|size79607:26001-27000	CHH	0.273282	0.39372	5.13515e-05	0.000247834
scaffold1028|size79607:3001-4000	CHH	0.481799	0.253968	0.00253619	0.0061685
scaffold1028|size79607:31001-32000	CHH	0.376068	0.509804	0.00846463	0.0161217
scaffold1028|size79607:33001-34000	CHH	0.210084	0.457912	0.00024446	0.000910168
scaffold1028|size79607:55001-56000	CHH	0.339953	0.227901	4.78388e-06	3.27774e-05
scaffold1028|size79607:67001-68000	CHH	0.247148	0.0564202	1.1929e-06	9.95372e-06
scaffold1028|size79607:74001-75000	CHH	0.142857	0.457249	9.65797e-09	1.44645e-07
scaffold1028|size79607:75001-76000	CHH	0.277652	0.414343	8.79485e-09	1.33071e-07
scaffold10282|size14010:12001-13000	CHH	0.275862	0.397436	0.0327093	0.0460611
scaffold10284|size14006:8001-9000	CHH	0.491667	0.254733	2.16922e-07	2.26118e-06
scaffold10286|size13994:1001-2000	CHH	0.566462	0.230769	1.24117e-10	2.95301e-09
scaffold10286|size13994:4001-5000	CHH	0.0710295	0.277012	3.03245e-26	8.32211e-24
scaffold10287|size13988:2001-3000	CHH	0.3298	0.433241	2.04443e-07	2.14647e-06
scaffold10287|size13988:3001-4000	CHH	0.287107	0.407319	2.01105e-07	2.11428e-06
scaffold1029|size79602:17001-18000	CHH	0.279743	0.438669	2.21803e-05	0.000121772
scaffold1029|size79602:34001-35000	CHH	0.316206	0.617057	1.06983e-05	6.54431e-05
scaffold1029|size79602:42001-43000	CHH	0.279762	0.405533	4.65964e-08	5.82543e-07
scaffold1029|size79602:52001-53000	CHH	0.0299658	0.214215	3.21444e-14	1.59704e-12
scaffold1029|size79602:70001-71000	CHH	0.286445	0.409506	0.00112942	0.00319914
scaffold10290|size13971:12001-13000	CHH	0.559184	0.71598	2.08599e-05	0.000115658
scaffold10290|size13971:5001-6000	CHH	0.245041	0.422509	1.91731e-07	2.02901e-06
scaffold10290|size13971:9001-10000	CHH	0.123867	0.261111	1.33388e-10	3.1516e-09
scaffold10291|size13971:13001-14000	CHH	0.386503	0.532909	0.00351349	0.00800801
scaffold10292|size13965:1-1000	CHH	0.20979	0.629213	1.28395e-07	1.42427e-06
scaffold10292|size13965:2001-3000	CHH	0.316489	0.452055	0.00259427	0.00628294
scaffold10292|size13965:5001-6000	CHH	0.278219	0.0793991	7.74382e-11	1.93024e-09
scaffold10293|size13964:7001-8000	CHH	0.404332	0.748899	0.000675769	0.00210072
scaffold10295|size13961:1-1000	CHH	0.148936	0.375	0.00525049	0.0110427
scaffold10298|size13952:1001-2000	CHH	0.27234	0.430233	0.000281862	0.00102371
scaffold10299|size13950:4001-5000	CHH	0.420354	0.606702	8.7918e-09	1.33033e-07
scaffold10299|size13950:6001-7000	CHH	0.575916	0.322835	2.61301e-06	1.95466e-05
scaffold103|size160283:109001-110000	CHH	0.198718	0.391489	9.11298e-10	1.76648e-08
scaffold103|size160283:117001-118000	CHH	0.371663	0.6375	0.0031191	0.00727565
scaffold103|size160283:133001-134000	CHH	0.31768	0.127841	0.00117232	0.00329677
scaffold103|size160283:140001-141000	CHH	0.388715	0.58	0.0216519	0.0335733
scaffold103|size160283:144001-145000	CHH	0.471366	0.215686	6.0139e-05	0.000283071
scaffold103|size160283:39001-40000	CHH	0.444444	0.240876	0.0172248	0.0281432
scaffold103|size160283:47001-48000	CHH	0.138655	0.278182	5.17343e-09	8.30904e-08
scaffold103|size160283:55001-56000	CHH	0.286249	0.416809	3.59376e-11	9.60726e-10
scaffold103|size160283:89001-90000	CHH	0.415804	0.288156	0.000164172	0.000654072
scaffold103|size160283:93001-94000	CHH	0.18932	0.309259	9.1138e-05	0.000401576
scaffold1030|size79588:10001-11000	CHH	0.702703	0.29065	0.00519607	0.0109536
scaffold1030|size79588:13001-14000	CHH	0.252783	0.389121	1.3416e-07	1.48123e-06
scaffold1030|size79588:20001-21000	CHH	0.304462	0.80654	5.22457e-13	2.05737e-11
scaffold1030|size79588:25001-26000	CHH	0.30719	0	1.21683e-19	1.48692e-17
scaffold1030|size79588:30001-31000	CHH	0.376039	0.504217	6.41789e-06	4.21993e-05
scaffold1030|size79588:56001-57000	CHH	0.34139	0.602052	2.3889e-08	3.22978e-07
scaffold10300|size13950:5001-6000	CHH	0.238806	0.451417	0.0196985	0.0312178
scaffold10300|size13950:6001-7000	CHH	0.197857	0.461538	1.15544e-09	2.18063e-08
scaffold10300|size13950:9001-10000	CHH	0.218182	0.843931	0.000203406	0.000781526
scaffold10303|size13942:10001-11000	CHH	0.203865	0.352113	1.80636e-05	0.00010229
scaffold10304|size13941:1001-2000	CHH	0.211396	0.355172	3.89442e-13	1.57493e-11
scaffold10304|size13941:8001-9000	CHH	0.254722	0.391646	1.55214e-10	3.61546e-09
scaffold10305|size13940:1001-2000	CHH	0.192623	0.496962	9.63567e-05	0.000420669
scaffold10306|size13939:3001-4000	CHH	0.00653595	0.251969	2.45973e-05	0.000132941
scaffold10306|size13939:5001-6000	CHH	0.0833333	0.312883	0.00838498	0.0160001
scaffold10307|size23714:6001-7000	CHH	0.375796	0.488925	0.000319059	0.00113362
scaffold10308|size22256:16001-17000	CHH	0	0.254386	1.05743e-06	8.97032e-06
scaffold10308|size22256:20001-21000	CHH	0.319843	0.532119	1.94523e-06	1.51647e-05
scaffold10308|size22256:9001-10000	CHH	0.175036	0.4	7.57012e-07	6.71239e-06
scaffold10309|size13937:9001-10000	CHH	0.280702	0.429501	0.00046782	0.0015539
scaffold1031|size79555:1001-2000	CHH	0.14658	0.302353	1.98621e-08	2.74713e-07
scaffold1031|size79555:22001-23000	CHH	0.124003	0.356659	1.57709e-08	2.23425e-07
scaffold1031|size79555:34001-35000	CHH	0.0714286	0.216146	9.74713e-16	6.30179e-14
scaffold1031|size79555:35001-36000	CHH	0.250779	0.376483	2.50236e-07	2.5602e-06
scaffold1031|size79555:79001-80000	CHH	0.592734	0.970845	0.00674684	0.0134804
scaffold10311|size13932:1001-2000	CHH	0.272727	0.400476	6.1193e-05	0.000287288
scaffold10312|size21065:10001-11000	CHH	0.312343	0.457172	1.34124e-07	1.48095e-06
scaffold10312|size21065:1001-2000	CHH	0.439189	0.269531	0.0101577	0.0186122
scaffold10312|size21065:17001-18000	CHH	0.260597	0.473776	2.0824e-06	1.60804e-05
scaffold10312|size21065:2001-3000	CHH	0.210059	0.310345	0.000668366	0.00208227
scaffold10314|size19436:8001-9000	CHH	0.362182	0.484994	0.000671774	0.00209088
scaffold10315|size13924:5001-6000	CHH	0.381645	0.271106	2.38468e-07	2.45519e-06
scaffold10316|size22800:5001-6000	CHH	0.317507	0.425586	3.4199e-05	0.000175764
scaffold10316|size22800:6001-7000	CHH	0.212766	0.369863	0.000138041	0.000566299
scaffold10317|size13917:4001-5000	CHH	0.199088	0.319101	2.42893e-05	0.000131536
scaffold10318|size13914:4001-5000	CHH	0.305296	0.408034	0.00145231	0.0039226
scaffold10318|size13914:5001-6000	CHH	0.184946	0.371089	2.73107e-08	3.63354e-07
scaffold10319|size13913:9001-10000	CHH	0.221831	0.344291	1.78347e-05	0.00010118
scaffold1032|size79524:13001-14000	CHH	0.220605	0.00967742	1.13482e-06	9.53812e-06
scaffold1032|size79524:21001-22000	CHH	0.35591	0.0922064	2.79047e-14	1.39924e-12
scaffold1032|size79524:36001-37000	CHH	0.545723	0.383721	0.000933918	0.00273832
scaffold1032|size79524:4001-5000	CHH	0.323864	0.473022	0.000482989	0.00159569
scaffold1032|size79524:48001-49000	CHH	0.382022	0.496241	0.000518519	0.0016917
scaffold1032|size79524:58001-59000	CHH	0.265073	0.451163	1.71839e-05	9.79907e-05
scaffold1032|size79524:76001-77000	CHH	0.226639	0.343489	5.71832e-09	9.08859e-08
scaffold10320|size13912:1-1000	CHH	0.384384	0.738971	2.33611e-08	3.1694e-07
scaffold10320|size13912:11001-12000	CHH	0.207877	0.477707	0.00026334	0.000967939
scaffold10321|size13910:12001-13000	CHH	0.309793	0.446243	0.00013572	0.000558554
scaffold10321|size13910:4001-5000	CHH	0.493243	0.320827	0.00374138	0.00841985
scaffold10321|size13910:6001-7000	CHH	0.475113	0.62558	9.99087e-06	6.17837e-05
scaffold10322|size13908:11001-12000	CHH	0.173315	0.381757	1.64958e-08	2.32621e-07
scaffold10322|size13908:7001-8000	CHH	0	0.157895	0.00717442	0.0141501
scaffold10323|size13904:11001-12000	CHH	0.0948767	0.335119	6.47175e-19	6.99176e-17
scaffold10324|size22049:18001-19000	CHH	0.247839	0.0750799	6.24499e-07	5.67424e-06
scaffold10324|size22049:5001-6000	CHH	0.117845	0.240741	0.000133848	0.000552081
scaffold10324|size22049:6001-7000	CHH	0.132518	0.269669	2.41677e-14	1.22319e-12
scaffold10326|size13898:7001-8000	CHH	0.449728	0.0337079	8.48547e-24	1.77332e-21
scaffold10328|size13892:1-1000	CHH	0.381264	0.538251	0.000670967	0.00208888
scaffold10328|size13892:12001-13000	CHH	0.349817	0.776062	1.31868e-08	1.90647e-07
scaffold10329|size13885:10001-11000	CHH	0.312195	0.444444	0.00158264	0.00420834
scaffold10329|size13885:5001-6000	CHH	0.224852	0.417445	1.38805e-05	8.16428e-05
scaffold1033|size79484:28001-29000	CHH	0.581132	0.159574	4.7294e-07	4.45828e-06
scaffold1033|size79484:35001-36000	CHH	0.42765	0.282575	1.30399e-08	1.88721e-07
scaffold1033|size79484:44001-45000	CHH	0.573864	0.23913	4.56575e-05	0.000224369
scaffold1033|size79484:71001-72000	CHH	0.385439	0.545455	6.79045e-05	0.000313627
scaffold1033|size79484:73001-74000	CHH	0.378049	0.193059	0.00270361	0.00649347
scaffold1033|size79484:77001-78000	CHH	0.555094	0.280899	0.00115986	0.00326872
scaffold1033|size79484:79001-80000	CHH	0.331522	0.637615	0.000193238	0.000748863
scaffold1033|size79484:8001-9000	CHH	0.260208	0.402196	1.25303e-06	1.0383e-05
scaffold10330|size13879:4001-5000	CHH	0.319328	0.87395	2.4703e-06	1.86223e-05
scaffold10330|size13879:7001-8000	CHH	0.31117	0.678571	0.000131509	0.000544138
scaffold10331|size13874:4001-5000	CHH	0.309053	0.427921	0.00152052	0.00407219
scaffold10333|size13871:11001-12000	CHH	0.213992	0.517073	0.000736477	0.00225523
scaffold10333|size13871:12001-13000	CHH	0.2	0	7.42796e-08	8.80645e-07
scaffold10334|size13870:1-1000	CHH	0.587814	0.329466	0.0242786	0.0366659
scaffold10336|size13864:4001-5000	CHH	0.211268	0.342657	0.0136346	0.0234474
scaffold10337|size13863:2001-3000	CHH	0.3856	0.16538	3.67101e-08	4.71327e-07
scaffold10337|size13863:3001-4000	CHH	0.295161	0.130734	2.35702e-07	2.43078e-06
scaffold10337|size13863:6001-7000	CHH	0.287293	0.71	0.00727855	0.0143115
scaffold10338|size13858:2001-3000	CHH	0.16129	0.391525	8.81947e-05	0.000390891
scaffold10338|size13858:3001-4000	CHH	0.862745	0.276074	0.00160852	0.00426405
scaffold10339|size13856:1-1000	CHH	0.167742	0.361045	0.000533743	0.00173233
scaffold10339|size13856:13001-14000	CHH	0.0909091	0.416667	9.49931e-10	1.83352e-08
scaffold10339|size13856:2001-3000	CHH	0.111111	0	2.3038e-06	1.75371e-05
scaffold10339|size13856:3001-4000	CHH	0.441265	0.140698	4.64218e-14	2.23717e-12
scaffold1034|size79467:16001-17000	CHH	0.310872	0.418407	0.00021193	0.000808685
scaffold1034|size79467:18001-19000	CHH	0.321811	0.445572	9.85786e-05	0.000428529
scaffold1034|size79467:21001-22000	CHH	0.360465	0.593511	5.2174e-05	0.00025118
scaffold1034|size79467:22001-23000	CHH	0.332326	0.520334	5.11659e-06	3.47189e-05
scaffold1034|size79467:28001-29000	CHH	0.509009	0.777778	0.00490318	0.010458
scaffold1034|size79467:29001-30000	CHH	0.413502	0.637401	8.41444e-15	4.6093e-13
scaffold1034|size79467:30001-31000	CHH	0.370705	0.494477	2.32159e-05	0.000126549
scaffold1034|size79467:46001-47000	CHH	0.179104	0.293673	6.03869e-08	7.33618e-07
scaffold1034|size79467:53001-54000	CHH	0.246114	0.370317	0.0002191	0.000831414
scaffold1034|size79467:57001-58000	CHH	0.455215	0.261559	6.43137e-10	1.29393e-08
scaffold1034|size79467:60001-61000	CHH	0.206468	0.515119	4.85579e-11	1.26219e-09
scaffold1034|size79467:61001-62000	CHH	0.439024	0.113689	2.69713e-05	0.000143789
scaffold1034|size79467:62001-63000	CHH	0.636364	0.114286	6.43202e-06	4.22782e-05
scaffold1034|size79467:73001-74000	CHH	0.342756	0.47093	1.93333e-05	0.000108425
scaffold1034|size79467:76001-77000	CHH	0.296875	0.473008	0.000159337	0.000638313
scaffold10340|size13854:2001-3000	CHH	0.289941	0.453091	1.37801e-08	1.98246e-07
scaffold10341|size27255:11001-12000	CHH	0.420415	0.118852	3.17735e-14	1.58082e-12
scaffold10341|size27255:22001-23000	CHH	0.242056	0.0959596	1.54709e-17	1.35167e-15
scaffold10341|size27255:9001-10000	CHH	0.4	0.0444444	6.08821e-05	0.000286034
scaffold10342|size13848:1001-2000	CHH	0.260331	0.401575	1.48064e-06	1.19877e-05
scaffold10345|size13838:13001-14000	CHH	0.0326087	0.297578	6.56406e-06	4.30437e-05
scaffold10346|size13838:4001-5000	CHH	0.177465	0.391008	1.22009e-11	3.61672e-10
scaffold10349|size13833:9001-10000	CHH	0.0588235	0.212651	3.73411e-07	3.63116e-06
scaffold1035|size79446:25001-26000	CHH	0.365691	0.502378	4.38076e-09	7.15927e-08
scaffold1035|size79446:37001-38000	CHH	0.262255	0.453074	0.00330516	0.00762271
scaffold1035|size79446:69001-70000	CHH	0.0855615	0.583333	0.000104647	0.000450259
scaffold1035|size79446:75001-76000	CHH	0.313984	0.428571	0.000301596	0.00108298
scaffold10350|size13833:7001-8000	CHH	0.371795	0.499327	0.00546675	0.0114057
scaffold10350|size13833:9001-10000	CHH	0.339825	0.458716	0.000108158	0.000462806
scaffold10351|size13831:10001-11000	CHH	0.2725	0.39	8.91926e-10	1.73393e-08
scaffold10351|size13831:4001-5000	CHH	0.185	0.425	0.000347246	0.00121601
scaffold10352|size13830:9001-10000	CHH	0.292978	0.477124	0.00255929	0.0062134
scaffold10353|size13830:1-1000	CHH	0.353909	0.490132	0.00034232	0.00120165
scaffold10353|size13830:5001-6000	CHH	0.432927	0.263617	0.000293427	0.00105849
scaffold10354|size13830:1-1000	CHH	0.420263	0.537615	3.39062e-05	0.000174554
scaffold10354|size13830:11001-12000	CHH	0.2025	0.553145	7.94528e-11	1.97452e-09
scaffold10355|size13822:12001-13000	CHH	0.282353	0.133333	0.000913742	0.0026908
scaffold10355|size13822:4001-5000	CHH	0.248839	0.0923407	3.55124e-11	9.50381e-10
scaffold10355|size13822:5001-6000	CHH	0.31592	0.137128	4.32654e-09	7.07778e-08
scaffold10355|size13822:6001-7000	CHH	0.471698	0.121756	2.55578e-06	1.91859e-05
scaffold10356|size13820:11001-12000	CHH	0.272727	0.696133	3.51809e-07	3.44546e-06
scaffold10356|size13820:6001-7000	CHH	0.198606	0.376871	3.29109e-06	2.38042e-05
scaffold10357|size13815:7001-8000	CHH	0.0815806	0.232764	4.68587e-13	1.86197e-11
scaffold1036|size79436:1-1000	CHH	0.459969	0.612043	0.00103539	0.00297916
scaffold1036|size79436:14001-15000	CHH	0.204981	0.486702	4.0216e-08	5.11094e-07
scaffold1036|size79436:44001-45000	CHH	0.0125523	0.217597	5.96556e-06	3.96482e-05
scaffold1036|size79436:50001-51000	CHH	0.122727	0.343333	0.00352788	0.00803469
scaffold1036|size79436:52001-53000	CHH	0.325485	0.461053	0.00049402	0.00162577
scaffold1036|size79436:53001-54000	CHH	0.29159	0.445887	3.08284e-05	0.000161027
scaffold1036|size79436:57001-58000	CHH	0	0.311594	0.00309407	0.00723096
scaffold1036|size79436:59001-60000	CHH	0.314286	0.683168	2.98007e-11	8.11219e-10
scaffold1036|size79436:62001-63000	CHH	0.447809	0.187734	1.4209e-14	7.47424e-13
scaffold1036|size79436:68001-69000	CHH	0.028777	0.139881	2.28914e-10	5.12406e-09
scaffold1036|size79436:73001-74000	CHH	0.173653	0.590476	2.78625e-18	2.75102e-16
scaffold10360|size13810:11001-12000	CHH	0.266212	0.394299	0.000268515	0.000983836
scaffold10360|size13810:4001-5000	CHH	1	0.589041	0.00288298	0.00683786
scaffold10360|size13810:5001-6000	CHH	0.103774	0.411348	0.000797425	0.00240739
scaffold10361|size26340:1001-2000	CHH	0.321901	0.422486	2.18559e-07	2.27621e-06
scaffold10361|size26340:16001-17000	CHH	0.215328	0.422652	0.00116017	0.00326937
scaffold10361|size26340:2001-3000	CHH	0.406607	0.53239	4.90485e-05	0.000238407
scaffold10361|size26340:5001-6000	CHH	0.187708	0.447137	3.45296e-09	5.79208e-08
scaffold10361|size26340:7001-8000	CHH	0.331395	0.482328	7.92789e-05	0.000357498
scaffold10363|size13802:6001-7000	CHH	0.260695	0.431421	1.24582e-05	7.45505e-05
scaffold10364|size13802:4001-5000	CHH	0.298436	0.451318	6.75964e-06	4.41641e-05
scaffold10364|size13802:9001-10000	CHH	0.255989	0.426009	3.72011e-13	1.51027e-11
scaffold10367|size13795:4001-5000	CHH	0.334857	0.468509	1.44636e-05	8.45769e-05
scaffold10367|size13795:9001-10000	CHH	0.411511	0.557987	0.000153415	0.000618501
scaffold10368|size13794:10001-11000	CHH	0.19109	0.31672	1.82529e-05	0.000103228
scaffold10369|size13791:13001-14000	CHH	0.258182	0.559671	6.27215e-05	0.000293385
scaffold10369|size13791:7001-8000	CHH	0.447284	0.608392	0.00101882	0.00294063
scaffold1037|size132863:113001-114000	CHH	0.231257	0.335926	2.07355e-07	2.17256e-06
scaffold1037|size132863:114001-115000	CHH	0.330978	0.48431	1.79994e-06	1.41862e-05
scaffold1037|size132863:120001-121000	CHH	0.394615	0.274068	8.81354e-15	4.80781e-13
scaffold1037|size132863:20001-21000	CHH	0.789474	0.495798	0.0216177	0.0335325
scaffold1037|size132863:27001-28000	CHH	0.793388	0.534247	0.00715131	0.014114
scaffold1037|size132863:42001-43000	CHH	0.604003	0.370495	8.16334e-07	7.16767e-06
scaffold1037|size132863:44001-45000	CHH	0.266532	0.400352	6.62359e-12	2.08037e-10
scaffold1037|size132863:47001-48000	CHH	0.330696	0.607637	3.60051e-10	7.70406e-09
scaffold1037|size132863:48001-49000	CHH	0.449745	0.59176	2.58215e-05	0.000138582
scaffold1037|size132863:51001-52000	CHH	0.327862	0.45933	7.14217e-08	8.50531e-07
scaffold1037|size132863:75001-76000	CHH	0.0469157	0.16787	1.35009e-13	5.9521e-12
scaffold1037|size132863:99001-100000	CHH	0.375	0.132509	4.77218e-05	0.000232835
scaffold10370|size13789:13001-14000	CHH	0.170732	0.483871	1.17989e-07	1.32226e-06
scaffold10372|size13786:6001-7000	CHH	0.246479	0.511811	2.68903e-05	0.000143415
scaffold10379|size13774:10001-11000	CHH	0.25977	0.134177	3.47991e-10	7.47428e-09
scaffold10379|size13774:13001-14000	CHH	0.151163	0.305772	4.01527e-05	0.000201397
scaffold1038|size79411:1-1000	CHH	0.702381	0.198413	0.0106836	0.0193588
scaffold1038|size79411:11001-12000	CHH	0.120658	0.220852	2.60645e-11	7.18152e-10
scaffold1038|size79411:28001-29000	CHH	0.056962	0.369295	1.34203e-10	3.16785e-09
scaffold1038|size79411:37001-38000	CHH	0.109551	0.269231	9.08553e-08	1.05137e-06
scaffold1038|size79411:51001-52000	CHH	0.392442	0.592431	0.00018764	0.000730641
scaffold1038|size79411:75001-76000	CHH	0.262997	0.453997	1.86281e-06	1.461e-05
scaffold10380|size13773:12001-13000	CHH	0.179167	0.411765	6.47889e-07	5.85875e-06
scaffold10380|size13773:8001-9000	CHH	0.347826	0.243386	0.00172585	0.00451825
scaffold10381|size13771:1001-2000	CHH	0.0660125	0.228546	8.05403e-19	8.57831e-17
scaffold10381|size13771:11001-12000	CHH	0.206278	0.393097	3.70925e-16	2.58985e-14
scaffold10382|size13761:13001-14000	CHH	0.2416	0.0167015	2.30048e-08	3.12651e-07
scaffold10383|size13759:5001-6000	CHH	0.388988	0.159892	8.2191e-05	0.00036852
scaffold10385|size13757:9001-10000	CHH	0.244006	0.381453	4.41085e-15	2.54678e-13
scaffold10386|size13756:1001-2000	CHH	0.299611	0.462798	8.58629e-05	0.000382244
scaffold10386|size13756:11001-12000	CHH	0.160858	0.458795	1.35487e-12	4.90061e-11
scaffold10387|size13755:12001-13000	CHH	0.267606	0.432507	0.00135536	0.00371059
scaffold10388|size13753:10001-11000	CHH	0.273165	0.387382	4.67769e-07	4.41533e-06
scaffold10388|size13753:9001-10000	CHH	0.356744	0.457585	1.07099e-05	6.55042e-05
scaffold10389|size13744:10001-11000	CHH	0.292868	0.39604	3.03043e-05	0.000158699
scaffold10389|size13744:8001-9000	CHH	0.26178	0.402266	0.00549735	0.011456
scaffold1039|size79348:26001-27000	CHH	0.298261	0.411075	1.08752e-05	6.6372e-05
scaffold1039|size79348:45001-46000	CHH	0.265823	0.406206	2.46203e-07	2.52422e-06
scaffold1039|size79348:46001-47000	CHH	0.364069	0.468138	6.27391e-07	5.69657e-06
scaffold1039|size79348:49001-50000	CHH	0.290544	0.410067	4.13948e-09	6.80202e-08
scaffold1039|size79348:59001-60000	CHH	0.302395	0.488764	0.00592016	0.0121508
scaffold10390|size13741:9001-10000	CHH	0.0508629	0.165785	2.67892e-12	9.08966e-11
scaffold10391|size23253:14001-15000	CHH	0.378	0.545906	5.60304e-05	0.000266764
scaffold10391|size23253:16001-17000	CHH	0.309406	0.464968	0.00190626	0.00489814
scaffold10391|size23253:21001-22000	CHH	0.307018	0.416591	0.00035763	0.00124582
scaffold10391|size23253:23001-24000	CHH	0.573171	0.306122	0.000441567	0.00148159
scaffold10392|size13737:1001-2000	CHH	0.388571	0.578947	0.0203779	0.0320482
scaffold10392|size13737:12001-13000	CHH	0.333333	0.457105	0.000222918	0.000843368
scaffold10392|size13737:2001-3000	CHH	0.0277778	0.626866	0.000245616	0.000913517
scaffold10394|size13734:1001-2000	CHH	0.365079	0.579505	0.000169474	0.000671649
scaffold10394|size13734:9001-10000	CHH	0.221106	0.423341	2.30594e-06	1.75507e-05
scaffold10395|size13733:13001-14000	CHH	0.121339	0.300136	1.63874e-05	9.41109e-05
scaffold10395|size13733:5001-6000	CHH	0.0609756	0.22449	5.01549e-08	6.22344e-07
scaffold10396|size13730:2001-3000	CHH	0.472973	0.234043	0.00503235	0.0106773
scaffold10396|size13730:3001-4000	CHH	0.237875	0.346264	0.00174152	0.00455124
scaffold10396|size13730:7001-8000	CHH	0.154206	0.327543	0.000113792	0.000482624
scaffold10396|size13730:8001-9000	CHH	0.278838	0.425559	1.40306e-13	6.16271e-12
scaffold10397|size13728:11001-12000	CHH	0.497619	0.320786	0.0110294	0.0198431
scaffold10398|size13724:12001-13000	CHH	0.495174	0.215517	0.00010633	0.000456175
scaffold10398|size13724:5001-6000	CHH	0.243161	0.433476	2.44485e-06	1.8464e-05
scaffold10399|size13723:8001-9000	CHH	0.287425	0.4	1.28725e-05	7.66592e-05
scaffold104|size148225:100001-101000	CHH	0.237263	0.448734	1.08842e-09	2.06899e-08
scaffold104|size148225:115001-116000	CHH	0.38	0.488506	0.00173442	0.00453639
scaffold104|size148225:116001-117000	CHH	0.441504	0.744186	0.000109659	0.000468071
scaffold104|size148225:119001-120000	CHH	0.414557	0.784672	0.00121273	0.00338862
scaffold104|size148225:124001-125000	CHH	0.436538	0.241727	1.70903e-06	1.35681e-05
scaffold104|size148225:125001-126000	CHH	0.460396	0.265165	2.15387e-05	0.000118772
scaffold104|size148225:126001-127000	CHH	0.405589	0.210694	4.02769e-14	1.96231e-12
scaffold104|size148225:127001-128000	CHH	0.00766284	0.122881	1.24103e-13	5.50932e-12
scaffold104|size148225:134001-135000	CHH	0.0247823	0.210366	1.14571e-31	5.37068e-29
scaffold104|size148225:135001-136000	CHH	0.47191	0.653602	4.91342e-06	3.3533e-05
scaffold104|size148225:138001-139000	CHH	0.671384	0.105556	1.47873e-10	3.46065e-09
scaffold104|size148225:146001-147000	CHH	0.6	0.5	0.011178	0.0200541
scaffold104|size148225:147001-148000	CHH	0.327957	0.148387	7.86506e-05	0.000355135
scaffold104|size148225:148001-149000	CHH	0.273973	0.132231	0.0197956	0.0313367
scaffold104|size148225:30001-31000	CHH	0.505402	0.248588	2.7348e-06	2.0316e-05
scaffold104|size148225:34001-35000	CHH	0.5	0.12	0.00241193	0.00592328
scaffold104|size148225:4001-5000	CHH	0.618289	0.436944	9.46753e-05	0.000414696
scaffold104|size148225:83001-84000	CHH	0.330508	0.53811	0.000204519	0.000785159
scaffold104|size148225:86001-87000	CHH	0.347899	0.571924	4.00365e-05	0.000200901
scaffold104|size148225:90001-91000	CHH	0.180645	0.34186	8.5529e-07	7.46155e-06
scaffold1040|size106851:105001-106000	CHH	0.278495	0.437968	2.52592e-13	1.05914e-11
scaffold1040|size106851:1-1000	CHH	0.431487	0.21988	2.88079e-09	4.92253e-08
scaffold1040|size106851:2001-3000	CHH	0.315985	0.59168	0.00564722	0.0117033
scaffold1040|size106851:27001-28000	CHH	0.109489	0.438356	0.000115168	0.000487283
scaffold1040|size106851:37001-38000	CHH	0.253711	0.432675	1.32525e-05	7.85524e-05
scaffold1040|size106851:51001-52000	CHH	0.288372	0.459093	2.00673e-08	2.77115e-07
scaffold1040|size106851:54001-55000	CHH	0.310288	0.428571	4.49089e-06	3.10537e-05
scaffold1040|size106851:87001-88000	CHH	0.268326	0.372966	0.000172181	0.000680167
scaffold1040|size106851:98001-99000	CHH	0.170244	0.330833	4.53392e-07	4.29809e-06
scaffold10400|size13722:13001-14000	CHH	0.318182	0.541436	0.000771905	0.00234305
scaffold10400|size13722:6001-7000	CHH	0.455285	0.291457	0.00112211	0.00318275
scaffold10401|size13715:7001-8000	CHH	0.466667	0	0.00640131	0.0129282
scaffold10401|size13715:8001-9000	CHH	0.135769	0.339701	8.69201e-25	2.00887e-22
scaffold10402|size13715:6001-7000	CHH	0.220264	0.863158	0.00907745	0.0170399
scaffold10404|size13709:2001-3000	CHH	0.188235	0.383764	0.0251177	0.0376535
scaffold10405|size13705:12001-13000	CHH	0.677966	0.247525	7.03527e-11	1.76814e-09
scaffold10405|size13705:13001-14000	CHH	0.420455	0.625	0.007073	0.0139903
scaffold10407|size13697:1-1000	CHH	0.396947	0.503205	0.0364095	0.0499769
scaffold10407|size13697:7001-8000	CHH	0.43038	0.191071	3.56288e-05	0.000181992
scaffold10408|size13693:7001-8000	CHH	0.512195	0.369668	0.0271106	0.039922
scaffold10408|size13693:8001-9000	CHH	0.346632	0.497395	1.97283e-10	4.4895e-09
scaffold10409|size13691:10001-11000	CHH	0.30814	0.467422	0.00241512	0.00592953
scaffold1041|size79336:29001-30000	CHH	0.0423387	0.204266	3.27443e-09	5.522e-08
scaffold1041|size79336:37001-38000	CHH	0.0902062	0.231167	5.71602e-18	5.38937e-16
scaffold1041|size79336:38001-39000	CHH	0.106742	0.246429	6.73652e-13	2.59138e-11
scaffold1041|size79336:64001-65000	CHH	0.404896	0.54125	0.00503372	0.0106795
scaffold10410|size13690:3001-4000	CHH	0.0173913	0.49734	1.9379e-15	1.19015e-13
scaffold10410|size13690:5001-6000	CHH	0.444068	0	0.000639016	0.00200856
scaffold10411|size13688:4001-5000	CHH	0.137441	0.425325	0.000222954	0.00084347
scaffold10411|size13688:5001-6000	CHH	0.220357	0.363974	5.94474e-06	3.95289e-05
scaffold10412|size13685:10001-11000	CHH	0.4	0.108992	9.87181e-05	0.000429074
scaffold10414|size13675:10001-11000	CHH	0.30914	0.466819	0.00508476	0.0107655
scaffold10415|size13675:2001-3000	CHH	0.318966	0.438202	0.000129132	0.000535988
scaffold10415|size13675:7001-8000	CHH	0.25817	0.49543	1.72735e-06	1.36925e-05
scaffold10416|size13673:12001-13000	CHH	0.576471	0.409091	0.0241548	0.0365245
scaffold10416|size13673:4001-5000	CHH	0.175325	0.278788	0.0280432	0.0409649
scaffold10417|size13666:3001-4000	CHH	0.330306	0.484404	8.17526e-10	1.60344e-08
scaffold10418|size13661:4001-5000	CHH	0.8	0.037037	0.000230406	0.000866331
scaffold10419|size13655:10001-11000	CHH	0.483333	0.338583	0.00895787	0.0168643
scaffold10419|size13655:1001-2000	CHH	0.445602	0.586634	0.002671	0.00643059
scaffold10419|size13655:4001-5000	CHH	0.312579	0.418217	0.000328351	0.00116073
scaffold10419|size13655:6001-7000	CHH	0.22541	0.420168	0.00428765	0.00939359
scaffold1042|size79327:27001-28000	CHH	0.313953	0.693642	4.19941e-07	4.01864e-06
scaffold1042|size79327:57001-58000	CHH	0.104457	0.218104	5.96502e-20	7.63378e-18
scaffold1042|size79327:8001-9000	CHH	0.0226537	0.144962	6.07763e-17	4.85651e-15
scaffold10420|size18395:11001-12000	CHH	0.100872	0.267035	3.39947e-07	3.34416e-06
scaffold10420|size18395:17001-18000	CHH	0.25	0.6	0.00412149	0.00910044
scaffold10420|size18395:6001-7000	CHH	0.253886	0.444094	3.76592e-05	0.000190751
scaffold10421|size13652:13001-14000	CHH	0.700935	0.174482	1.71227e-05	9.77066e-05
scaffold10421|size13652:8001-9000	CHH	0.26484	0.398496	0.0128889	0.0224328
scaffold10425|size18196:1-1000	CHH	0.357441	0.476293	0.00633723	0.0128264
scaffold10426|size13646:12001-13000	CHH	0.351548	0.462247	0.00057883	0.00185207
scaffold10426|size13646:6001-7000	CHH	0.415584	0.290323	0.00617764	0.0125672
scaffold10427|size13641:3001-4000	CHH	0.289062	0.394922	0.000605668	0.00192323
scaffold10428|size13638:4001-5000	CHH	0.386029	0.588643	0.00019559	0.00075641
scaffold10429|size13634:11001-12000	CHH	0.217238	0.432392	3.71519e-17	3.06414e-15
scaffold1043|size79323:18001-19000	CHH	0.26458	0.370038	7.3142e-06	4.72588e-05
scaffold1043|size79323:2001-3000	CHH	0.355172	0.0661241	3.24799e-17	2.7039e-15
scaffold1043|size79323:24001-25000	CHH	0.526316	0.266667	0.0198866	0.0314472
scaffold1043|size79323:25001-26000	CHH	0.178218	0.380952	2.74422e-06	2.03738e-05
scaffold1043|size79323:27001-28000	CHH	0.45848	0.293566	0.00158905	0.00422233
scaffold1043|size79323:43001-44000	CHH	0.111982	0.251934	8.05878e-17	6.29017e-15
scaffold1043|size79323:52001-53000	CHH	0.258228	0.538194	0.00410472	0.00907112
scaffold1043|size79323:69001-70000	CHH	0.397968	0.537165	6.08728e-05	0.000286014
scaffold10430|size13630:1001-2000	CHH	0.157113	0.303342	8.22355e-05	0.000368647
scaffold10430|size13630:5001-6000	CHH	0.0666667	0.520124	0.00246146	0.00602045
scaffold10431|size13630:5001-6000	CHH	0.537931	0.361386	0.0155467	0.0259897
scaffold10433|size13628:8001-9000	CHH	0.0134048	0.232308	1.22624e-07	1.36754e-06
scaffold10434|size20172:10001-11000	CHH	0.480687	0.281633	9.24673e-06	5.78364e-05
scaffold10434|size20172:2001-3000	CHH	0.215556	0.547718	3.27386e-05	0.000169465
scaffold10437|size13625:12001-13000	CHH	0.319027	0.457434	5.76599e-06	3.84893e-05
scaffold10439|size13624:12001-13000	CHH	0.522388	0.0793651	0.00332395	0.00765767
scaffold1044|size79268:70001-71000	CHH	0.392104	0.539703	1.66349e-09	3.02238e-08
scaffold10440|size13623:2001-3000	CHH	0.264865	0.453911	8.68769e-06	5.48727e-05
scaffold10440|size13623:4001-5000	CHH	0.408791	0.559748	0.004067	0.00900273
scaffold10443|size13615:1-1000	CHH	0.258065	0.504717	0.000199956	0.000770438
scaffold10443|size13615:2001-3000	CHH	0.142857	0	5.68386e-06	3.80166e-05
scaffold10443|size13615:5001-6000	CHH	0.305882	0.502463	6.27601e-05	0.000293544
scaffold10444|size13612:12001-13000	CHH	0.184615	0.489097	5.77736e-10	1.17402e-08
scaffold10447|size13606:4001-5000	CHH	0.185185	0.439834	0.00376081	0.00845478
scaffold10447|size13606:6001-7000	CHH	0.425626	0.294212	0.000320746	0.00113856
scaffold10447|size13606:7001-8000	CHH	0.299401	0.454424	2.01245e-05	0.000112202
scaffold10447|size13606:9001-10000	CHH	0.0735294	0.436364	9.41212e-08	1.08483e-06
scaffold10448|size13605:7001-8000	CHH	0.019802	0.293729	4.1556e-06	2.905e-05
scaffold10449|size13603:12001-13000	CHH	0.230392	0.369808	1.28996e-05	7.67895e-05
scaffold1045|size79254:10001-11000	CHH	0.12069	0.38255	2.15523e-05	0.000118832
scaffold1045|size79254:51001-52000	CHH	0.0938931	0.248744	1.5901e-30	6.60761e-28
scaffold1045|size79254:72001-73000	CHH	0.2	0.404444	0.000757227	0.00230704
scaffold1045|size79254:75001-76000	CHH	0.18673	0.427966	1.2779e-13	5.65486e-12
scaffold1045|size79254:76001-77000	CHH	0.369048	0.245863	0.000604411	0.00192005
scaffold1045|size79254:8001-9000	CHH	0.292052	0.0599782	2.0762e-09	3.68272e-08
scaffold10452|size13601:1-1000	CHH	0.35119	0.471154	0.00109292	0.0031147
scaffold10454|size13598:1-1000	CHH	0.204724	0.430328	1.01186e-05	6.24525e-05
scaffold10454|size13598:12001-13000	CHH	0.253012	0.0862069	0.0167955	0.0275926
scaffold10455|size13595:2001-3000	CHH	0.446154	0.246753	0.0333283	0.0467188
scaffold10455|size13595:6001-7000	CHH	0.701571	0.410417	0.0105576	0.0191833
scaffold10455|size13595:7001-8000	CHH	0.534413	0.411168	0.00819264	0.0157147
scaffold10455|size13595:8001-9000	CHH	0.60101	0.0322581	1.15504e-17	1.03086e-15
scaffold10456|size13595:3001-4000	CHH	0.212766	0.432692	0.000369207	0.00127881
scaffold1046|size79238:13001-14000	CHH	0.307305	0.503106	6.95899e-05	0.000320247
scaffold1046|size79238:20001-21000	CHH	0.156522	0.460938	5.70622e-13	2.23045e-11
scaffold1046|size79238:32001-33000	CHH	0.352584	0.565274	1.20329e-06	1.00283e-05
scaffold1046|size79238:40001-41000	CHH	0.165584	0.458862	6.16014e-37	4.74718e-34
scaffold10460|size13582:1-1000	CHH	0.383117	0.508497	0.00820999	0.0157403
scaffold10461|size13581:2001-3000	CHH	0.308571	0.462415	0.00544032	0.0113616
scaffold10461|size13581:4001-5000	CHH	0.36403	0.47644	1.29659e-05	7.71218e-05
scaffold10461|size13581:9001-10000	CHH	0.186667	0.580645	8.83845e-05	0.000391523
scaffold10462|size13581:12001-13000	CHH	0.387363	0.629263	3.68885e-14	1.8132e-12
scaffold10462|size13581:4001-5000	CHH	0.309524	0.503322	5.96226e-05	0.000281016
scaffold10464|size13571:4001-5000	CHH	0.374456	0.206125	9.57254e-12	2.90683e-10
scaffold10465|size13557:10001-11000	CHH	0.241706	0.432718	0.00165768	0.00437156
scaffold10465|size13557:4001-5000	CHH	0.289447	0.42619	3.57132e-05	0.000182352
scaffold10466|size13555:4001-5000	CHH	0.448839	0.331307	0.000405041	0.00137974
scaffold10467|size13554:1001-2000	CHH	0.380062	0.244898	0.00112961	0.00319954
scaffold10467|size13554:3001-4000	CHH	0.399381	0.501894	0.00144066	0.00389704
scaffold10467|size13554:9001-10000	CHH	0.369851	0.499351	2.9724e-05	0.000156109
scaffold10468|size13549:1001-2000	CHH	0.0454545	0.323967	9.76084e-05	0.000425171
scaffold10468|size13549:6001-7000	CHH	0.153846	0.474747	0.00155386	0.00414582
scaffold10469|size13545:8001-9000	CHH	0.557895	0.273171	0.000587753	0.00187575
scaffold1047|size79232:3001-4000	CHH	0.485714	0.194301	0.000771179	0.00234133
scaffold1047|size79232:71001-72000	CHH	0.431433	0.317143	5.29524e-05	0.000254316
scaffold1047|size79232:72001-73000	CHH	0.142857	0.347368	9.92924e-12	3.00452e-10
scaffold1047|size79232:75001-76000	CHH	0.308808	0.441964	1.49983e-07	1.63394e-06
scaffold1047|size79232:76001-77000	CHH	0.0347003	0.4375	1.12957e-05	6.85734e-05
scaffold10470|size13544:9001-10000	CHH	0.216667	0.359551	0.0160684	0.0266587
scaffold10471|size13537:5001-6000	CHH	0.366667	0.487844	5.82003e-06	3.88013e-05
scaffold10472|size13535:1001-2000	CHH	0.37931	0.543956	1.79659e-05	0.000101807
scaffold10473|size13534:11001-12000	CHH	0.564846	0.669511	0.000112328	0.00047749
scaffold10474|size13532:11001-12000	CHH	0.315966	0.465138	8.29352e-09	1.26454e-07
scaffold10474|size13532:6001-7000	CHH	0.371643	0.574257	8.08726e-08	9.49584e-07
scaffold10474|size13532:7001-8000	CHH	0.389303	0.502307	2.53446e-05	0.00013642
scaffold10475|size13531:10001-11000	CHH	0.34	0.616519	0.000459071	0.00152984
scaffold10477|size19046:10001-11000	CHH	0.418777	0.249565	1.46781e-21	2.34806e-19
scaffold10477|size19046:15001-16000	CHH	0.151429	0.267782	0.000557028	0.00179445
scaffold10478|size13511:8001-9000	CHH	0.169611	0.382927	0.00027608	0.00100653
scaffold10479|size23922:22001-23000	CHH	0.27027	0.498024	2.2035e-05	0.000121117
scaffold10479|size23922:23001-24000	CHH	0.340426	0.132075	0.00446229	0.00969749
scaffold1048|size79199:25001-26000	CHH	0.404372	0.268293	0.000113306	0.000480908
scaffold1048|size79199:56001-57000	CHH	0.356198	0.498578	1.36253e-06	1.11666e-05
scaffold10480|size13510:2001-3000	CHH	0.227214	0.350897	2.73084e-05	0.000145315
scaffold10480|size13510:9001-10000	CHH	0.509804	0.289362	0.00333356	0.00767577
scaffold10481|size13499:12001-13000	CHH	0.300744	0.433039	1.23417e-05	7.39796e-05
scaffold10483|size13494:3001-4000	CHH	0	0.5	7.48863e-07	6.64889e-06
scaffold10483|size13494:4001-5000	CHH	0.74359	0.34749	0.00458589	0.00991442
scaffold10484|size13493:3001-4000	CHH	0.172414	0.313725	0.00103007	0.00296664
scaffold10485|size13490:8001-9000	CHH	0	0.277108	0.000403487	0.00137533
scaffold10488|size13483:5001-6000	CHH	0.219882	0.329225	2.81056e-06	2.08018e-05
scaffold1049|size79183:32001-33000	CHH	0.420735	0.312301	5.56075e-06	3.72914e-05
scaffold1049|size79183:40001-41000	CHH	0.16568	0.309949	2.93063e-06	2.15533e-05
scaffold1049|size79183:41001-42000	CHH	0.260823	0.382177	3.17993e-06	2.31163e-05
scaffold1049|size79183:53001-54000	CHH	0.262911	0.459375	0.000895816	0.00264731
scaffold1049|size79183:67001-68000	CHH	0.282828	0.42233	0.0337185	0.0471287
scaffold1049|size79183:76001-77000	CHH	0.08	0.215909	0.0183125	0.0295044
scaffold10490|size13480:1001-2000	CHH	0.0625	0.2	0.0123017	0.0216258
scaffold10490|size13480:4001-5000	CHH	0.317241	0.651515	0.0150793	0.0253757
scaffold10492|size13472:1001-2000	CHH	0.23913	0.483871	0.0358465	0.0493798
scaffold10493|size13471:12001-13000	CHH	0.134909	0.256795	4.38179e-10	9.17234e-09
scaffold10493|size13471:5001-6000	CHH	0.378601	0.682432	0.00806796	0.0155268
scaffold10494|size13469:3001-4000	CHH	0.279588	0.465693	5.55009e-06	3.72309e-05
scaffold10495|size13467:3001-4000	CHH	0.241245	0.396552	0.000537228	0.00174177
scaffold10496|size13462:2001-3000	CHH	0.123636	0.274725	4.75e-10	9.87419e-09
scaffold10497|size13461:2001-3000	CHH	0.263072	0.391034	0.000614969	0.00194666
scaffold10498|size13451:1001-2000	CHH	0.207622	0.435726	0.00033573	0.00118282
scaffold10498|size13451:11001-12000	CHH	0.454128	0.262599	0.00539599	0.0112876
scaffold10499|size13448:12001-13000	CHH	0.515152	0.060241	4.82384e-09	7.80547e-08
scaffold10499|size13448:7001-8000	CHH	0.0149254	0.27668	0.00138161	0.00376857
scaffold105|size148214:122001-123000	CHH	0.221053	0.330724	2.20811e-05	0.00012132
scaffold105|size148214:125001-126000	CHH	0.453411	0.332999	3.11769e-07	3.10153e-06
scaffold105|size148214:130001-131000	CHH	0.732081	0.601702	0.000621887	0.00196456
scaffold105|size148214:30001-31000	CHH	0.551402	0.322581	0.0261382	0.0388196
scaffold105|size148214:47001-48000	CHH	0.42654	0.178619	1.87914e-11	5.35236e-10
scaffold105|size148214:5001-6000	CHH	0.364368	0.465704	0.000136856	0.000562392
scaffold105|size148214:61001-62000	CHH	0.122577	0.329076	2.72421e-21	4.23807e-19
scaffold105|size148214:79001-80000	CHH	0.169828	0.414495	2.87625e-15	1.71605e-13
scaffold105|size148214:90001-91000	CHH	0.0459477	0.158718	1.37148e-26	3.90147e-24
scaffold105|size148214:93001-94000	CHH	0.375687	0.554942	3.40021e-09	5.71438e-08
scaffold1050|size79151:15001-16000	CHH	0.235135	0.446565	1.20128e-07	1.34382e-06
scaffold1050|size79151:16001-17000	CHH	0.400369	0.519101	0.00812109	0.015608
scaffold1050|size79151:32001-33000	CHH	0.279849	0.425845	3.52403e-12	1.16801e-10
scaffold1050|size79151:45001-46000	CHH	0.148125	0.356488	7.89456e-25	1.8365e-22
scaffold1050|size79151:55001-56000	CHH	0.225	0.396552	0.00041647	0.0014119
scaffold1050|size79151:64001-65000	CHH	0.321888	0.534125	5.93476e-05	0.000279936
scaffold1050|size79151:8001-9000	CHH	0.318408	0.481865	2.49094e-07	2.55019e-06
scaffold10502|size13440:8001-9000	CHH	0.507937	0.182119	2.0784e-05	0.000115297
scaffold10503|size13439:1-1000	CHH	0.8	0.452962	0.0277242	0.0406099
scaffold10504|size13438:5001-6000	CHH	0.408551	0.553079	0.000828257	0.00248241
scaffold10505|size13436:2001-3000	CHH	0.270014	0.458795	3.87796e-08	4.94708e-07
scaffold10506|size22924:21001-22000	CHH	0.187166	0.307222	5.76271e-05	0.000273066
scaffold10507|size13435:1001-2000	CHH	0.466292	0.212121	3.52156e-10	7.55332e-09
scaffold10509|size13431:9001-10000	CHH	0.200397	0.37194	6.96653e-16	4.64149e-14
scaffold1051|size96016:2001-3000	CHH	0.450673	0.622677	0.000134595	0.000554594
scaffold1051|size96016:38001-39000	CHH	0	0.316	4.10483e-12	1.34511e-10
[truncated: 43,786 more rows]

## Sheet: July_root_July_leaf_CGDMR
Position	Context	Methylation in July_root	Methylation in July_leaf	Pvalue	FDR
[truncated: 4,669 more rows]

[truncated: 2 more sheets: July_root_July_leaf_CHGDMR, July_root_July_leaf_CHHDMR]
