# Supplementary material for: Characteristics of Salvia miltiorrhiza methylome and the regulatory mechanism of DNA methylation in tanshinone biosynthesis
Source: Hortic Res. 2023 May 31;10(7):uhad114. doi: 10.1093/hr/uhad114 (PMC10419789; doi:10.1093/hr/uhad114)
Supplement: Web_Material_uhad114 [file web_material_uhad114.zip › TableS3.xlsx]

## Sheet: July_root_March_root_CGDMR
DMR_Position	DMR_Context	Methylation in July_root	Methylation in March_root	DMR_Pvalue	DMR_FDR	Promoter_Position	Gene_ID
scaffold7672|size32619:25001-26000	CG	1	0	8.22744e-05	0.00190774	scaffold7672|size32619:23946-25946	SMil_00023758
scaffold2265|size56638:13001-14000	CG	1	0	0.000446004	0.00747642	scaffold2265|size56638:11547-13547	SMil_00016565
scaffold2477|size54088:35001-36000	CG	1	0	3.24323e-05	0.000895508	scaffold2477|size54088:33201-35201	SMil_00017350
scaffold1488|size68757:18001-19000	CG	1	0	1.66576e-05	0.000518254	scaffold1488|size68757:18335-20335	SMil_00013389
scaffold1587|size66892:38001-39000	CG	1	0	0.00057328	0.00911602	scaffold1587|size66892:37243-39243	SMil_00013885
scaffold4536|size98882:4001-5000	CG	1	0	0.00304091	0.0325189	scaffold4536|size98882:3801-5801	SMil_00007277
scaffold1433|size69798:49001-50000	CG	1	0	9.34977e-05	0.00211658	scaffold1433|size69798:48386-50386	SMil_00013136
scaffold1807|size94074:12001-13000	CG	1	0	0.00367194	0.0373669	scaffold1807|size94074:11213-13213	SMil_00007930
scaffold14491|size6976:2001-3000	CG	1	0	9.6109e-12	2.21156e-09	scaffold14491|size6976:577-2577	SMil_00029847
scaffold322|size115153:82001-83000	CG	1	0	6.44798e-06	0.000238005	scaffold322|size115153:81575-83575	SMil_00005171
scaffold165|size132684:60001-61000	CG	1	0.0355556	0.000822915	0.0121032	scaffold165|size132684:60545-62545	SMil_00003465
scaffold165|size132684:60001-61000	CG	1	0.0355556	0.000822915	0.0121032	scaffold165|size132684:60264-62264	SMil_00003464
scaffold3129|size47620:34001-35000	CG	0.944444	0	0.00400056	0.039757	scaffold3129|size47620:34302-36302	SMil_00019366
scaffold735|size88880:62001-63000	CG	0.928571	0	1.71545e-05	0.000530378	scaffold735|size88880:61759-63759	SMil_00008876
scaffold735|size88880:62001-63000	CG	0.928571	0	1.71545e-05	0.000530378	scaffold735|size88880:61169-63169	SMil_00008874
scaffold735|size88880:62001-63000	CG	0.928571	0	1.71545e-05	0.000530378	scaffold735|size88880:62344-64344	SMil_00008875
scaffold137|size137331:37001-38000	CG	0.962963	0.0416667	4.5337e-08	3.61432e-06	scaffold137|size137331:35511-37511	SMil_00003151
scaffold8668|size18583:4001-5000	CG	1	0.0854701	3.93821e-07	2.30709e-05	scaffold8668|size18583:4573-6573	SMil_00027561
scaffold4251|size38540:19001-20000	CG	0.896104	0	5.85372e-07	3.20007e-05	scaffold4251|size38540:17914-19914	SMil_00021949
scaffold1462|size85797:63001-64000	CG	0.875	0	0.000113076	0.00247276	scaffold1462|size85797:62063-64063	SMil_00009582
scaffold1462|size85797:63001-64000	CG	0.875	0	0.000113076	0.00247276	scaffold1462|size85797:62802-64802	SMil_00009581
scaffold8207|size19958:9001-10000	CG	1	0.12605	0.00111036	0.0152156	scaffold8207|size19958:9489-11489	SMil_00027187
scaffold6291|size27365:24001-25000	CG	0.947368	0.0921053	0.000106813	0.00235982	scaffold6291|size27365:24045-26045	SMil_00025240
scaffold1358|size71594:35001-36000	CG	0.923077	0.0714286	0.00103971	0.0144465	scaffold1358|size71594:35016-37016	SMil_00012773
scaffold292|size117207:78001-79000	CG	0.882353	0.0512821	6.7457e-05	0.00162659	scaffold292|size117207:77156-79156	SMil_00004938
scaffold292|size117207:78001-79000	CG	0.882353	0.0512821	6.7457e-05	0.00162659	scaffold292|size117207:77564-79564	SMil_00004937
scaffold1531|size67939:25001-26000	CG	0.814815	0	1.43702e-06	6.7922e-05	scaffold1531|size67939:25030-27030	SMil_00013641
scaffold3549|size43759:5001-6000	CG	1	0.188525	3.95771e-07	2.31606e-05	scaffold3549|size43759:5629-7629	SMil_00020406
scaffold2345|size55696:16001-17000	CG	0.8	0	4.01177e-07	2.34275e-05	scaffold2345|size55696:16208-18208	SMil_00016871
scaffold2345|size55696:16001-17000	CG	0.8	0	4.01177e-07	2.34275e-05	scaffold2345|size55696:14952-16952	SMil_00016869
scaffold2963|size49120:20001-21000	CG	0.8	0	5.68628e-07	3.12612e-05	scaffold2963|size49120:18168-20168	SMil_00018868
scaffold7163|size35799:17001-18000	CG	0.885417	0.0864198	4.62759e-07	2.64136e-05	scaffold7163|size35799:17366-19366	SMil_00022796
scaffold3619|size43270:13001-14000	CG	0.798387	0	0.00149875	0.0191124	scaffold3619|size43270:13748-15748	SMil_00020552
scaffold4194|size79492:18001-19000	CG	0.892857	0.105	3.72384e-05	0.00100271	scaffold4194|size79492:18557-20557	SMil_00010784
scaffold4635|size36117:33001-34000	CG	1	0.213389	1.91185e-05	0.000580711	scaffold4635|size36117:31973-33973	SMil_00022688
scaffold155|size133587:55001-56000	CG	0.782609	0	1.34284e-05	0.000434129	scaffold155|size133587:53566-55566	SMil_00003375
scaffold3181|size47169:21001-22000	CG	0.811828	0.0352941	1.85195e-05	0.0005658	scaffold3181|size47169:19857-21857	SMil_00019499
scaffold356|size111851:44001-45000	CG	0.991379	0.216749	7.94784e-17	5.34593e-14	scaffold356|size111851:43802-45802	SMil_00005569
scaffold6022|size28507:18001-19000	CG	0.967742	0.2	0.00163112	0.020356	scaffold6022|size28507:18758-20758	SMil_00024925
scaffold6022|size28507:18001-19000	CG	0.967742	0.2	0.00163112	0.020356	scaffold6022|size28507:18279-20279	SMil_00024924
scaffold2131|size79407:65001-66000	CG	0.875	0.123288	0.000146765	0.00306285	scaffold2131|size79407:64101-66101	SMil_00010849
scaffold2466|size54193:50001-51000	CG	0.918033	0.177419	0.00173975	0.0213805	scaffold2466|size54193:49716-51716	SMil_00017318
scaffold4419|size37567:17001-18000	CG	0.819672	0.0803571	7.5811e-07	3.96074e-05	scaffold4419|size37567:17034-19034	SMil_00022281
scaffold4419|size37567:17001-18000	CG	0.819672	0.0803571	7.5811e-07	3.96074e-05	scaffold4419|size37567:16566-18566	SMil_00022280
scaffold16|size208421:4001-5000	CG	0.964286	0.227425	5.05404e-06	0.000193926	scaffold16|size208421:3015-5015	SMil_00000669
scaffold1759|size64199:58001-59000	CG	0.833333	0.0991736	7.10253e-05	0.00169639	scaffold1759|size64199:57655-59655	SMil_00014603
scaffold2720|size51429:34001-35000	CG	1	0.266667	0.00312595	0.0332103	scaffold2720|size51429:34045-36045	SMil_00018168
scaffold56|size166772:106001-107000	CG	0.728033	0	4.29292e-06	0.000169572	scaffold56|size166772:106542-108542	SMil_00001668
scaffold122|size140947:118001-119000	CG	0.746835	0.0222222	6.33262e-11	1.14858e-08	scaffold122|size140947:118623-120623	SMil_00002978
scaffold3829|size50447:28001-29000	CG	1	0.276596	0.00124939	0.0166564	scaffold3829|size50447:28398-30398	SMil_00018527
scaffold6626|size50192:27001-28000	CG	0.722222	0	0.00247562	0.0278091	scaffold6626|size50192:27280-29280	SMil_00018578
scaffold8626|size18702:18001-19000	CG	0.778846	0.0588235	0.000502014	0.00819536	scaffold8626|size18702:16510-18510	SMil_00027528
scaffold10695|size13006:2001-3000	CG	1	0.283784	0.000130852	0.00279321	scaffold10695|size13006:1862-3862	SMil_00028717
scaffold960|size81543:46001-47000	CG	0.898148	0.183206	5.13933e-21	6.99871e-18	scaffold960|size81543:46543-48543	SMil_00010383
scaffold1567|size114205:107001-108000	CG	0.714286	0	0.00520055	0.0483159	scaffold1567|size114205:107886-109886	SMil_00005295
scaffold3347|size45504:10001-11000	CG	0.704918	0	0.00474688	0.0451763	scaffold3347|size45504:9447-11447	SMil_00019944
scaffold2511|size53730:48001-49000	CG	0.701031	0	5.07358e-09	5.41986e-07	scaffold2511|size53730:46746-48746	SMil_00017477
scaffold193|size128230:77001-78000	CG	0.7	0	8.31931e-05	0.00192528	scaffold193|size128230:77877-79877	SMil_00003959
scaffold1602|size99914:9001-10000	CG	0.7	0	0.00197588	0.0235017	scaffold1602|size99914:8719-10719	SMil_00007148
scaffold1037|size132863:99001-100000	CG	0.941748	0.251656	0.000928233	0.0132341	scaffold1037|size132863:98290-100290	SMil_00003446
scaffold4105|size39733:34001-35000	CG	0.857143	0.168605	2.91467e-06	0.000122935	scaffold4105|size39733:33540-35540	SMil_00021622
scaffold6184|size41820:16001-17000	CG	0.694779	0.00869565	0.000498499	0.00814597	scaffold6184|size41820:15739-17739	SMil_00021052
scaffold260|size129824:96001-97000	CG	1	0.315217	0.00129287	0.0170894	scaffold260|size129824:94200-96200	SMil_00003796
scaffold6812|size49273:3001-4000	CG	0.88	0.197531	0.00181106	0.0220382	scaffold6812|size49273:3691-5691	SMil_00018809
scaffold10019|size14682:11001-12000	CG	0.90411	0.229358	0.00063841	0.00992002	scaffold10019|size14682:11340-13340	SMil_00028362
scaffold7992|size20718:14001-15000	CG	0.69697	0.0238095	0.00500708	0.0469692	scaffold7992|size20718:14203-16203	SMil_00027016
scaffold6396|size51557:33001-34000	CG	0.980769	0.30916	0.000761249	0.0113786	scaffold6396|size51557:33387-35387	SMil_00018126
scaffold3748|size42231:22001-23000	CG	0.858586	0.189189	3.85033e-08	3.13727e-06	scaffold3748|size42231:20876-22876	SMil_00020888
scaffold4768|size35270:19001-20000	CG	0.781818	0.112782	0.00316232	0.0335088	scaffold4768|size35270:18444-20444	SMil_00022962
scaffold30|size183332:154001-155000	CG	0.666667	0	5.91941e-07	3.22441e-05	scaffold30|size183332:153837-155837	SMil_00001100
scaffold212|size125885:42001-43000	CG	0.722222	0.0555556	2.69983e-05	0.000770435	scaffold212|size125885:40978-42978	SMil_00004142
scaffold7036|size24284:4001-5000	CG	0.755556	0.0930233	0.00112408	0.0153389	scaffold7036|size24284:2546-4546	SMil_00026122
scaffold1113|size77433:42001-43000	CG	0.745098	0.0856164	1.26197e-06	6.09779e-05	scaffold1113|size77433:40333-42333	SMil_00011287
scaffold9140|size17135:6001-7000	CG	0.7	0.0408163	1.50709e-05	0.000478202	scaffold9140|size17135:5580-7580	SMil_00027868
scaffold3444|size44786:26001-27000	CG	0.666667	0.00793651	2.87931e-12	7.40503e-10	scaffold3444|size44786:26103-28103	SMil_00020186
scaffold14781|size6713:1001-2000	CG	0.977778	0.319588	1.3646e-06	6.49607e-05	scaffold14781|size6713:1994-3994	SMil_00029895
scaffold14781|size6713:1001-2000	CG	0.977778	0.319588	1.3646e-06	6.49607e-05	scaffold14781|size6713:959-2959	SMil_00029894
scaffold8221|size30763:9001-10000	CG	0.65	0	4.22378e-06	0.000167419	scaffold8221|size30763:8064-10064	SMil_00024258
scaffold1553|size67440:17001-18000	CG	1	0.352941	0.000878228	0.012711	scaffold1553|size67440:16421-18421	SMil_00013771
scaffold1664|size65735:45001-46000	CG	0.94898	0.306488	1.76082e-05	0.000541942	scaffold1664|size65735:44416-46416	SMil_00014194
scaffold181|size243338:241001-242000	CG	0.642276	0	0.00113191	0.0154269	scaffold181|size243338:240099-242099	SMil_00000388
scaffold2471|size68256:35001-36000	CG	0.745098	0.10303	3.07671e-05	0.000857941	scaffold2471|size68256:34254-36254	SMil_00013542
scaffold797|size87168:3001-4000	CG	0.755906	0.118182	2.56157e-09	3.03117e-07	scaffold797|size87168:3215-5215	SMil_00009340
scaffold2682|size51826:51001-52000	CG	0.80597	0.170732	9.3183e-06	0.000323742	scaffold2682|size51826:50522-52522	SMil_00018051
scaffold12250|size9873:5001-6000	CG	0.634146	0	7.38338e-05	0.00174913	scaffold12250|size9873:5500-7500	SMil_00029295
scaffold1340|size96187:37001-38000	CG	0.62963	0	0.00248553	0.0279054	scaffold1340|size96187:37418-39418	SMil_00007671
scaffold1340|size96187:37001-38000	CG	0.62963	0	0.00248553	0.0279054	scaffold1340|size96187:37129-39129	SMil_00007670
scaffold1340|size96187:37001-38000	CG	0.62963	0	0.00248553	0.0279054	scaffold1340|size96187:35125-37125	SMil_00007669
scaffold5564|size30664:6001-7000	CG	0.968504	0.342857	7.50559e-05	0.00177454	scaffold5564|size30664:4608-6608	SMil_00024289
scaffold4557|size63133:11001-12000	CG	0.753571	0.12844	1.61349e-05	0.000505326	scaffold4557|size63133:11129-13129	SMil_00014815
scaffold5394|size31634:19001-20000	CG	0.622449	0	1.90988e-05	0.000580294	scaffold5394|size31634:19887-21887	SMil_00024007
scaffold5394|size31634:19001-20000	CG	0.622449	0	1.90988e-05	0.000580294	scaffold5394|size31634:17911-19911	SMil_00024006
scaffold97|size151211:97001-98000	CG	0.692308	0.0714286	4.62334e-05	0.00119682	scaffold97|size151211:96834-98834	SMil_00002524
scaffold955|size81664:68001-69000	CG	0.62069	0	0.000182851	0.00366362	scaffold955|size81664:66090-68090	SMil_00010357
scaffold288|size117372:76001-77000	CG	0.73913	0.12	0.00125865	0.0167436	scaffold288|size117372:75562-77562	SMil_00004913
scaffold826|size86099:22001-23000	CG	0.731527	0.113043	1.1721e-06	5.7257e-05	scaffold826|size86099:20370-22370	SMil_00009522
scaffold45|size227775:60001-61000	CG	0.879518	0.266055	6.35249e-16	3.56553e-13	scaffold45|size227775:58894-60894	SMil_00000544
scaffold13585|size12733:8001-9000	CG	0.75	0.136612	0.00185544	0.0224435	scaffold13585|size12733:7317-9317	SMil_00028755
scaffold752|size88477:58001-59000	CG	0.692308	0.0789474	0.00210576	0.0246407	scaffold752|size88477:57316-59316	SMil_00008979
scaffold752|size88477:58001-59000	CG	0.692308	0.0789474	0.00210576	0.0246407	scaffold752|size88477:56720-58720	SMil_00008978
scaffold30|size183332:17001-18000	CG	0.833333	0.222222	4.51629e-05	0.00117441	scaffold30|size183332:17901-19901	SMil_00001085
scaffold202|size155528:74001-75000	CG	0.609195	0	0.00200254	0.0237541	scaffold202|size155528:74689-76689	SMil_00002235
scaffold13207|size8382:1-1000	CG	0.615385	0.00653595	1.90564e-05	0.000579326	scaffold13207|size8382:492-2492	SMil_00029573
scaffold4530|size36868:20001-21000	CG	0.604396	0	0.00142735	0.0184085	scaffold4530|size36868:18947-20947	SMil_00022476
scaffold343|size113332:96001-97000	CG	0.707071	0.104938	3.7227e-09	4.15648e-07	scaffold343|size113332:95944-97944	SMil_00005378
scaffold1426|size70046:12001-13000	CG	0.632035	0.0299401	8.21852e-07	4.24834e-05	scaffold1426|size70046:12180-14180	SMil_00013097
scaffold3604|size74012:28001-29000	CG	0.777778	0.176471	1.02131e-09	1.33396e-07	scaffold3604|size74012:26629-28629	SMil_00012062
scaffold9903|size14987:7001-8000	CG	0.671569	0.0714286	0.000124629	0.00268174	scaffold9903|size14987:7075-9075	SMil_00028289
scaffold928|size82485:78001-79000	CG	0.72619	0.126582	0.000998369	0.0139936	scaffold928|size82485:77949-79949	SMil_00010230
scaffold14077|size7384:4001-5000	CG	0.765306	0.166667	0.000238137	0.00450921	scaffold14077|size7384:2762-4762	SMil_00029757
scaffold3570|size43582:8001-9000	CG	0.595745	0	5.66128e-05	0.00141072	scaffold3570|size43582:8300-10300	SMil_00020446
scaffold2687|size51754:24001-25000	CG	0.789062	0.194444	0.000404946	0.00692106	scaffold2687|size51754:24021-26021	SMil_00018066
scaffold242|size121528:17001-18000	CG	0.599265	0.005	4.38512e-35	2.91416e-31	scaffold242|size121528:16723-18723	SMil_00004462
scaffold1916|size61767:39001-40000	CG	0.868421	0.274194	0.0039927	0.0396974	scaffold1916|size61767:39286-41286	SMil_00015296
scaffold7532|size22312:16001-17000	CG	0.907407	0.314079	5.96131e-06	0.000222864	scaffold7532|size22312:16592-18592	SMil_00026597
scaffold7532|size22312:16001-17000	CG	0.907407	0.314079	5.96131e-06	0.000222864	scaffold7532|size22312:15268-17268	SMil_00026596
scaffold7532|size22312:16001-17000	CG	0.907407	0.314079	5.96131e-06	0.000222864	scaffold7532|size22312:14877-16877	SMil_00026595
scaffold1036|size79436:68001-69000	CG	0.872727	0.280702	0.000928239	0.0132341	scaffold1036|size79436:68528-70528	SMil_00010822
scaffold3891|size51383:44001-45000	CG	0.692308	0.101695	0.000381002	0.00659093	scaffold3891|size51383:42694-44694	SMil_00018185
scaffold4255|size63778:29001-30000	CG	0.841667	0.254545	0.0042183	0.041378	scaffold4255|size63778:29733-31733	SMil_00014697
scaffold5862|size29209:21001-22000	CG	0.931818	0.346457	0.00446174	0.043107	scaffold5862|size29209:20750-22750	SMil_00024718
scaffold12493|size18883:8001-9000	CG	0.583942	0	3.59247e-05	0.00097397	scaffold12493|size18883:8168-10168	SMil_00027481
scaffold609|size107667:63001-64000	CG	0.588957	0.00564972	3.05664e-13	1.01131e-10	scaffold609|size107667:61652-63652	SMil_00006054
scaffold8797|size18196:4001-5000	CG	0.614754	0.0324324	1.06453e-06	5.28255e-05	scaffold8797|size18196:4628-6628	SMil_00027653
scaffold8797|size18196:4001-5000	CG	0.614754	0.0324324	1.06453e-06	5.28255e-05	scaffold8797|size18196:3988-5988	SMil_00027652
scaffold4838|size34859:20001-21000	CG	1	0.419753	0.00226851	0.0260786	scaffold4838|size34859:20494-22494	SMil_00023105
scaffold85|size154192:43001-44000	CG	1	0.421053	0.00503399	0.0471445	scaffold85|size154192:41313-43313	SMil_00002295
scaffold11442|size11411:4001-5000	CG	0.578512	0	0.00030299	0.00547692	scaffold11442|size11411:4377-6377	SMil_00028994
scaffold13931|size7534:4001-5000	CG	0.62963	0.0517241	3.48118e-06	0.000141964	scaffold13931|size7534:4290-6290	SMil_00029730
scaffold10156|size14343:2001-3000	CG	0.803279	0.226277	4.53129e-06	0.000177177	scaffold10156|size14343:2075-4075	SMil_00028449
scaffold1895|size62043:22001-23000	CG	0.626087	0.0493827	6.8847e-11	1.23522e-08	scaffold1895|size62043:21319-23319	SMil_00015194
scaffold1895|size62043:22001-23000	CG	0.626087	0.0493827	6.8847e-11	1.23522e-08	scaffold1895|size62043:22598-24598	SMil_00015195
scaffold848|size106191:102001-103000	CG	0.945205	0.371429	1.20158e-05	0.00039664	scaffold848|size106191:102554-104554	SMil_00006297
scaffold1259|size73826:38001-39000	CG	0.724138	0.150442	3.9807e-06	0.000159246	scaffold1259|size73826:36436-38436	SMil_00012149
scaffold1290|size93006:74001-75000	CG	0.988095	0.417266	0.000196707	0.00388547	scaffold1290|size93006:74174-76174	SMil_00008185
scaffold10316|size22800:17001-18000	CG	0.613699	0.0434783	1.20552e-05	0.00039739	scaffold10316|size22800:15639-17639	SMil_00026469
scaffold7950|size20830:8001-9000	CG	0.638298	0.07	0.00022497	0.00431198	scaffold7950|size20830:7221-9221	SMil_00026975
scaffold4658|size35937:29001-30000	CG	0.758621	0.190476	0.000625498	0.00975954	scaffold4658|size35937:27074-29074	SMil_00022738
scaffold3574|size43541:13001-14000	CG	0.657143	0.0921053	0.000245045	0.00461425	scaffold3574|size43541:13807-15807	SMil_00020459
scaffold4160|size39274:22001-23000	CG	0.761905	0.197802	1.35149e-05	0.00043633	scaffold4160|size39274:20005-22005	SMil_00021740
scaffold7722|size21582:15001-16000	CG	0.678161	0.11413	3.05881e-07	1.87246e-05	scaffold7722|size21582:15312-17312	SMil_00026766
scaffold6441|size26793:2001-3000	CG	0.666667	0.104046	2.18652e-10	3.47319e-08	scaffold6441|size26793:1249-3249	SMil_00025404
scaffold29|size183687:89001-90000	CG	0.721311	0.16129	0.00313769	0.0333025	scaffold29|size183687:87831-89831	SMil_00001076
scaffold2037|size117770:28001-29000	CG	0.888298	0.330189	0.0034848	0.0359246	scaffold2037|size117770:28249-30249	SMil_00004889
scaffold9510|size16065:9001-10000	CG	0.730769	0.172973	0.000431173	0.00727699	scaffold9510|size16065:9969-11969	SMil_00028056
scaffold9510|size16065:9001-10000	CG	0.730769	0.172973	0.000431173	0.00727699	scaffold9510|size16065:8987-10987	SMil_00028055
scaffold1098|size77871:8001-9000	CG	0.555556	0	1.5094e-05	0.000478751	scaffold1098|size77871:7619-9619	SMil_00011185
scaffold3962|size40606:23001-24000	CG	0.89759	0.342593	6.9964e-06	0.00025446	scaffold3962|size40606:23058-25058	SMil_00021369
scaffold2147|size58208:14001-15000	CG	0.88189	0.328125	0.0040014	0.0397625	scaffold2147|size58208:13915-15915	SMil_00016130
scaffold46|size175305:72001-73000	CG	0.552941	0	2.20992e-05	0.000652369	scaffold46|size175305:70954-72954	SMil_00001364
scaffold46|size175305:72001-73000	CG	0.552941	0	2.20992e-05	0.000652369	scaffold46|size175305:72214-74214	SMil_00001363
scaffold969|size81250:30001-31000	CG	0.969388	0.416961	5.06397e-05	0.00129077	scaffold969|size81250:29390-31390	SMil_00010447
scaffold6019|size28511:4001-5000	CG	0.666667	0.115385	0.000235156	0.00446753	scaffold6019|size28511:4843-6843	SMil_00024919
scaffold884|size153306:66001-67000	CG	0.663043	0.113095	0.000104917	0.00232597	scaffold884|size153306:65826-67826	SMil_00002359
scaffold6350|size27123:16001-17000	CG	0.712871	0.162946	1.35348e-06	6.45055e-05	scaffold6350|size27123:15514-17514	SMil_00025315
scaffold7391|size22872:17001-18000	CG	0.638298	0.0909091	2.13974e-08	1.90205e-06	scaffold7391|size22872:16995-18995	SMil_00026447
scaffold3161|size47298:10001-11000	CG	0.545455	0	0.000139814	0.00294443	scaffold3161|size47298:8985-10985	SMil_00019447
scaffold2014|size60148:33001-34000	CG	0.631579	0.088993	2.24257e-09	2.69984e-07	scaffold2014|size60148:33450-35450	SMil_00015626
scaffold4960|size34033:24001-25000	CG	0.6	0.057971	0.00316146	0.0335019	scaffold4960|size34033:24465-26465	SMil_00023352
scaffold4123|size39571:27001-28000	CG	1	0.461538	0.000885345	0.0127894	scaffold4123|size39571:25664-27664	SMil_00021655
scaffold5977|size28703:27001-28000	CG	0.716216	0.178371	1.50582e-07	1.01285e-05	scaffold5977|size28703:27807-29807	SMil_00024852
scaffold4199|size38950:20001-21000	CG	0.73	0.192308	0.00301125	0.0322827	scaffold4199|size38950:19250-21250	SMil_00021840
scaffold18|size193161:106001-107000	CG	0.730435	0.194805	1.37213e-09	1.73754e-07	scaffold18|size193161:104998-106998	SMil_00000868
scaffold793|size87303:25001-26000	CG	0.590909	0.0555556	5.50951e-07	3.05115e-05	scaffold793|size87303:23746-25746	SMil_00009304
scaffold6399|size26947:14001-15000	CG	0.535211	0	0.00300896	0.0322707	scaffold6399|size26947:12222-14222	SMil_00025356
scaffold324|size146873:47001-48000	CG	0.914286	0.380531	1.95305e-05	0.000590389	scaffold324|size146873:45116-47116	SMil_00002742
scaffold5796|size29504:19001-20000	CG	0.75	0.216495	0.00338729	0.0352108	scaffold5796|size29504:19029-21029	SMil_00024618
scaffold7279|size23245:7001-8000	CG	0.837037	0.306773	2.92371e-05	0.000823153	scaffold7279|size23245:7703-9703	SMil_00026351
scaffold735|size88880:61001-62000	CG	0.840278	0.312169	3.14489e-05	0.000871977	scaffold735|size88880:61759-63759	SMil_00008876
scaffold735|size88880:61001-62000	CG	0.840278	0.312169	3.14489e-05	0.000871977	scaffold735|size88880:61169-63169	SMil_00008874
scaffold3789|size41984:8001-9000	CG	0.823232	0.297521	5.35347e-07	2.97864e-05	scaffold3789|size41984:7451-9451	SMil_00020992
scaffold601|size94831:37001-38000	CG	0.798913	0.273504	5.53358e-08	4.30203e-06	scaffold601|size94831:35637-37637	SMil_00007843
scaffold4915|size34334:18001-19000	CG	0.558824	0.0350877	0.000742797	0.0111569	scaffold4915|size34334:16990-18990	SMil_00023283
scaffold6227|size43538:22001-23000	CG	0.642623	0.119231	1.06312e-08	1.03472e-06	scaffold6227|size43538:20914-22914	SMil_00020464
scaffold36|size180429:59001-60000	CG	1	0.476852	0.0020426	0.0240968	scaffold36|size180429:59211-61211	SMil_00001198
scaffold36|size180429:59001-60000	CG	1	0.476852	0.0020426	0.0240968	scaffold36|size180429:57594-59594	SMil_00001197
scaffold116|size215475:163001-164000	CG	0.618421	0.0956175	2.3719e-11	4.88309e-09	scaffold116|size215475:162342-164342	SMil_00000666
scaffold4438|size37443:25001-26000	CG	0.802817	0.280992	0.00075685	0.0113292	scaffold4438|size37443:24408-26408	SMil_00022306
scaffold551|size97571:25001-26000	CG	0.521277	0	0.00019628	0.00387842	scaffold551|size97571:23241-25241	SMil_00007450
scaffold75|size166732:16001-17000	CG	0.840909	0.324	0.000237177	0.0044977	scaffold75|size166732:14671-16671	SMil_00001673
scaffold4390|size54426:14001-15000	CG	0.625	0.108911	0.000882515	0.0127573	scaffold4390|size54426:13642-15642	SMil_00017211
scaffold4881|size34586:8001-9000	CG	0.713376	0.197917	0.00505086	0.0472758	scaffold4881|size34586:6958-8958	SMil_00023208
scaffold5662|size30161:8001-9000	CG	0.54321	0.0285714	0.000515487	0.00837006	scaffold5662|size30161:8845-10845	SMil_00024444
scaffold5662|size30161:8001-9000	CG	0.54321	0.0285714	0.000515487	0.00837006	scaffold5662|size30161:7702-9702	SMil_00024443
scaffold1031|size79555:58001-59000	CG	0.513699	0	0.00376631	0.0380592	scaffold1031|size79555:57291-59291	SMil_00010771
scaffold1031|size79555:58001-59000	CG	0.513699	0	0.00376631	0.0380592	scaffold1031|size79555:57519-59519	SMil_00010770
scaffold419|size113008:39001-40000	CG	0.873239	0.360248	0.000561638	0.00897211	scaffold419|size113008:39987-41987	SMil_00005389
scaffold7094|size24003:5001-6000	CG	0.704225	0.192771	0.00295277	0.0317871	scaffold7094|size24003:3984-5984	SMil_00026171
scaffold1526|size127236:105001-106000	CG	0.97561	0.465	0.000449962	0.00752605	scaffold1526|size127236:103730-105730	SMil_00004035
scaffold192|size128379:64001-65000	CG	0.510204	0	8.96928e-11	1.56036e-08	scaffold192|size128379:63212-65212	SMil_00003935
scaffold192|size128379:64001-65000	CG	0.510204	0	8.96928e-11	1.56036e-08	scaffold192|size128379:64457-66457	SMil_00003936
scaffold15600|size5948:2001-3000	CG	0.535088	0.025	7.97397e-05	0.0018617	scaffold15600|size5948:2396-4396	SMil_00030054
scaffold13585|size12733:2001-3000	CG	0.791667	0.2827	1.05513e-05	0.000358116	scaffold13585|size12733:2812-4812	SMil_00028754
scaffold8168|size20099:11001-12000	CG	0.896552	0.387597	0.00235678	0.0268518	scaffold8168|size20099:9042-11042	SMil_00027156
scaffold7988|size20728:13001-14000	CG	0.727273	0.218543	0.000262948	0.00488888	scaffold7988|size20728:13023-15023	SMil_00027014
scaffold127|size139420:64001-65000	CG	1	0.491379	0.000336543	0.00595261	scaffold127|size139420:62830-64830	SMil_00003022
scaffold7645|size21804:4001-5000	CG	0.918367	0.412955	8.23385e-09	8.29138e-07	scaffold7645|size21804:2479-4479	SMil_00026703
scaffold7645|size21804:4001-5000	CG	0.918367	0.412955	8.23385e-09	8.29138e-07	scaffold7645|size21804:3890-5890	SMil_00026702
scaffold7407|size22794:15001-16000	CG	0.789474	0.285714	0.00478419	0.0454169	scaffold7407|size22794:14781-16781	SMil_00026472
scaffold6583|size40040:12001-13000	CG	0.503704	0	0.00022389	0.00429724	scaffold6583|size40040:12230-14230	SMil_00021538
scaffold4972|size33958:10001-11000	CG	0.590361	0.0900901	5.54938e-06	0.000210063	scaffold4972|size33958:8953-10953	SMil_00023366
scaffold1819|size63107:4001-5000	CG	0.706452	0.206294	1.31295e-14	5.74032e-12	scaffold1819|size63107:3770-5770	SMil_00014832
scaffold1819|size63107:4001-5000	CG	0.706452	0.206294	1.31295e-14	5.74032e-12	scaffold1819|size63107:2763-4763	SMil_00014831
scaffold3343|size45553:15001-16000	CG	0.5	0	3.22869e-05	0.000891939	scaffold3343|size45553:13633-15633	SMil_00019937
scaffold1769|size64032:30001-31000	CG	0.5	0	0.0026609	0.0293994	scaffold1769|size64032:29701-31701	SMil_00014648
scaffold1769|size64032:30001-31000	CG	0.5	0	0.0026609	0.0293994	scaffold1769|size64032:29134-31134	SMil_00014647
scaffold567|size96552:70001-71000	CG	0.618902	0.119718	1.93368e-22	3.49195e-19	scaffold567|size96552:70790-72790	SMil_00007600
scaffold1455|size69293:5001-6000	CG	0.719512	0.220472	0.000607401	0.00953178	scaffold1455|size69293:4033-6033	SMil_00013236
scaffold2384|size68926:33001-34000	CG	0.914894	0.417085	1.37748e-05	0.000443512	scaffold2384|size68926:32943-34943	SMil_00013325
scaffold2996|size48758:35001-36000	CG	0.857143	0.359477	0.000333396	0.0059089	scaffold2996|size48758:34717-36717	SMil_00018964
scaffold3007|size48668:11001-12000	CG	0.89781	0.401294	0.00238295	0.0270628	scaffold3007|size48668:10237-12237	SMil_00019007
scaffold1328|size72299:3001-4000	CG	1	0.503759	0.00172441	0.0212279	scaffold1328|size72299:3866-5866	SMil_00012568
scaffold3001|size48715:12001-13000	CG	0.905512	0.409692	0.000385583	0.00665563	scaffold3001|size48715:11096-13096	SMil_00018983
scaffold6155|size27968:6001-7000	CG	0.578947	0.0843882	6.60259e-08	4.97933e-06	scaffold6155|size27968:6031-8031	SMil_00025076
scaffold7779|size21396:7001-8000	CG	0.552941	0.0583942	5.89482e-11	1.0774e-08	scaffold7779|size21396:6718-8718	SMil_00026808
scaffold8510|size19032:14001-15000	CG	0.946667	0.455357	0.000757837	0.0113398	scaffold8510|size19032:13206-15206	SMil_00027445
scaffold12188|size9994:3001-4000	CG	0.608	0.117021	0.0012797	0.0169585	scaffold12188|size9994:3712-5712	SMil_00029269
scaffold6639|size25940:2001-3000	CG	0.605042	0.115385	6.47876e-05	0.00157227	scaffold6639|size25940:2328-4328	SMil_00025648
scaffold8869|size17996:3001-4000	CG	0.781022	0.291667	0.000104882	0.00232549	scaffold8869|size17996:1599-3599	SMil_00027704
scaffold517|size99899:66001-67000	CG	0.488889	0	0.00347372	0.0358342	scaffold517|size99899:65486-67486	SMil_00007166
scaffold13449|size8105:6001-7000	CG	0.746377	0.259036	0.00110894	0.015205	scaffold13449|size8105:6109-8109	SMil_00029633
scaffold2353|size55604:9001-10000	CG	0.742308	0.257426	0.000312299	0.00560193	scaffold2353|size55604:7941-9941	SMil_00016911
scaffold5556|size30691:7001-8000	CG	0.510264	0.0265957	6.46329e-09	6.72389e-07	scaffold5556|size30691:7616-9616	SMil_00024277
scaffold2187|size110864:15001-16000	CG	0.874074	0.391892	0.00250823	0.0280998	scaffold2187|size110864:15045-17045	SMil_00005701
scaffold795|size87261:50001-51000	CG	0.6	0.118644	0.000247177	0.0046485	scaffold795|size87261:49904-51904	SMil_00009320
scaffold235|size122088:27001-28000	CG	0.889571	0.409091	0.00320331	0.0338267	scaffold235|size122088:25603-27603	SMil_00004407
scaffold4821|size34946:13001-14000	CG	0.694215	0.214286	0.00283906	0.0308569	scaffold4821|size34946:13681-15681	SMil_00023071
scaffold1545|size67667:49001-50000	CG	0.479452	0	5.21511e-06	0.000199226	scaffold1545|size67667:49144-51144	SMil_00013710
scaffold437|size105679:89001-90000	CG	0.485915	0.00677966	8.4373e-25	2.27862e-21	scaffold437|size105679:89803-91803	SMil_00006410
scaffold945|size81842:15001-16000	CG	0.618421	0.140351	6.60702e-05	0.00159803	scaffold945|size81842:14028-16028	SMil_00010324
scaffold4333|size38102:18001-19000	CG	0.606557	0.128834	2.33019e-07	1.48784e-05	scaffold4333|size38102:17751-19751	SMil_00022112
scaffold3933|size40820:33001-34000	CG	0.648649	0.174419	0.000287965	0.00525537	scaffold3933|size40820:31392-33392	SMil_00021316
scaffold3933|size40820:33001-34000	CG	0.648649	0.174419	0.000287965	0.00525537	scaffold3933|size40820:32749-34749	SMil_00021315
scaffold4711|size35652:16001-17000	CG	0.772059	0.298969	1.68651e-06	7.79398e-05	scaffold4711|size35652:16654-18654	SMil_00022865
scaffold3122|size47660:22001-23000	CG	0.554054	0.0833333	5.94689e-05	0.00146785	scaffold3122|size47660:21193-23193	SMil_00019337
scaffold124|size187701:77001-78000	CG	0.470149	0	1.10576e-05	0.000371536	scaffold124|size187701:77196-79196	SMil_00000965
scaffold98|size323791:300001-301000	CG	0.96875	0.5	3.09741e-05	0.000862122	scaffold98|size323791:298660-300660	SMil_00000077
scaffold8953|size17760:10001-11000	CG	0.805634	0.336927	2.52328e-10	3.94e-08	scaffold8953|size17760:8546-10546	SMil_00027760
scaffold347|size112893:62001-63000	CG	0.583514	0.119048	5.40474e-16	3.0857e-13	scaffold347|size112893:61160-63160	SMil_00005440
scaffold1274|size73544:30001-31000	CG	0.716846	0.252381	3.09047e-05	0.000860622	scaffold1274|size73544:30187-32187	SMil_00012230
scaffold4600|size36365:30001-31000	CG	0.545455	0.0811688	5.09205e-13	1.58129e-10	scaffold4600|size36365:29581-31581	SMil_00022595
scaffold960|size81543:47001-48000	CG	0.985816	0.523457	1.01974e-08	9.99523e-07	scaffold960|size81543:46543-48543	SMil_00010383
scaffold635|size93179:34001-35000	CG	0.460674	0	0.00010529	0.00233236	scaffold635|size93179:32082-34082	SMil_00008122
scaffold4630|size36142:25001-26000	CG	0.767544	0.307116	6.79407e-07	3.62945e-05	scaffold4630|size36142:24033-26033	SMil_00022665
scaffold6157|size27962:9001-10000	CG	0.794643	0.335106	0.00033695	0.0059579	scaffold6157|size27962:7942-9942	SMil_00025087
scaffold940|size112924:36001-37000	CG	0.481013	0.0263158	6.6709e-05	0.0016116	scaffold940|size112924:36250-38250	SMil_00005418
scaffold1383|size70877:47001-48000	CG	0.794574	0.34104	2.00966e-05	0.00060385	scaffold1383|size70877:46139-48139	SMil_00012920
scaffold4529|size36870:15001-16000	CG	0.95	0.496732	0.00239592	0.0271729	scaffold4529|size36870:13281-15281	SMil_00022466
scaffold833|size85789:41001-42000	CG	0.62766	0.176678	1.42489e-05	0.000456216	scaffold833|size85789:39936-41936	SMil_00009587
scaffold1918|size112983:48001-49000	CG	0.555556	0.104651	9.17834e-09	9.14197e-07	scaffold1918|size112983:48082-50082	SMil_00005413
scaffold5989|size28585:19001-20000	CG	0.573394	0.123656	7.24169e-12	1.70656e-09	scaffold5989|size28585:19245-21245	SMil_00024871
scaffold137|size137331:87001-88000	CG	0.463087	0.0136986	0.00218622	0.0253618	scaffold137|size137331:87268-89268	SMil_00003157
scaffold3473|size44495:41001-42000	CG	0.590361	0.142857	4.03636e-06	0.000161201	scaffold3473|size44495:40826-42826	SMil_00020232
scaffold11989|size10354:3001-4000	CG	0.762162	0.315271	3.05419e-05	0.000853093	scaffold11989|size10354:1178-3178	SMil_00029209
scaffold1200|size87961:61001-62000	CG	0.770492	0.32381	0.0019362	0.0231557	scaffold1200|size87961:59583-61583	SMil_00009153
scaffold7496|size22515:19001-20000	CG	0.730769	0.285235	0.0027792	0.0303671	scaffold7496|size22515:19537-21537	SMil_00026555
scaffold2269|size56578:55001-56000	CG	0.820353	0.375439	6.98044e-10	9.52154e-08	scaffold2269|size56578:54787-56787	SMil_00016584
scaffold1107|size77667:19001-20000	CG	0.630824	0.186813	1.40274e-05	0.000450165	scaffold1107|size77667:18554-20554	SMil_00011234
scaffold5525|size30860:15001-16000	CG	0.617225	0.17437	2.87007e-17	2.07318e-14	scaffold5525|size30860:14328-16328	SMil_00024228
scaffold4224|size62395:3001-4000	CG	0.876712	0.434615	0.000161824	0.00331304	scaffold4224|size62395:2364-4364	SMil_00015109
scaffold2735|size51328:38001-39000	CG	0.526316	0.0851064	1.83951e-05	0.000562469	scaffold2735|size51328:38773-40773	SMil_00018208
scaffold1372|size71220:24001-25000	CG	0.764228	0.324503	0.000286029	0.00522778	scaffold1372|size71220:22708-24708	SMil_00012864
scaffold954|size81668:61001-62000	CG	0.87037	0.430962	1.73784e-05	0.000536063	scaffold954|size81668:60879-62879	SMil_00010350
scaffold1043|size79323:37001-38000	CG	0.681319	0.242268	0.000158271	0.00325271	scaffold1043|size79323:37485-39485	SMil_00010869
scaffold5982|size28671:25001-26000	CG	0.637333	0.19898	1.13793e-06	5.59001e-05	scaffold5982|size28671:24982-26982	SMil_00024855
scaffold4274|size61499:60001-61000	CG	0.4375	0	0.000113086	0.00247276	scaffold4274|size61499:58609-60609	SMil_00015351
scaffold378|size110403:100001-101000	CG	0.640625	0.20438	0.00222626	0.0257175	scaffold378|size110403:98982-100982	SMil_00005779
scaffold1582|size66972:32001-33000	CG	0.625899	0.19195	3.33166e-06	0.000137021	scaffold1582|size66972:32298-34298	SMil_00013844
scaffold3421|size44932:6001-7000	CG	0.432203	0	2.54346e-06	0.000109815	scaffold3421|size44932:5669-7669	SMil_00020122
scaffold4768|size35270:11001-12000	CG	0.666667	0.235294	0.00423005	0.0414642	scaffold4768|size35270:10669-12669	SMil_00022961
scaffold11202|size11886:6001-7000	CG	0.905303	0.474886	2.31514e-08	2.02945e-06	scaffold11202|size11886:6032-8032	SMil_00028907
scaffold1992|size60460:53001-54000	CG	0.837037	0.40678	0.00066543	0.0102479	scaffold1992|size60460:52330-54330	SMil_00015565
scaffold1367|size115787:36001-37000	CG	0.759312	0.33046	6.10724e-08	4.66721e-06	scaffold1367|size115787:35291-37291	SMil_00005097
scaffold821|size86245:34001-35000	CG	0.518797	0.0904977	6.34678e-06	0.000234739	scaffold821|size86245:32889-34889	SMil_00009510
scaffold871|size84284:25001-26000	CG	0.587629	0.159574	1.67134e-06	7.73683e-05	scaffold871|size84284:24127-26127	SMil_00009885
scaffold160|size133141:28001-29000	CG	0.604502	0.176471	3.19835e-08	2.66619e-06	scaffold160|size133141:26684-28684	SMil_00003407
scaffold2572|size53203:50001-51000	CG	0.5	0.0724638	0.00127687	0.0169277	scaffold2572|size53203:48276-50276	SMil_00017691
scaffold1934|size61465:37001-38000	CG	0.625	0.197531	0.00292095	0.0315146	scaffold1934|size61465:36037-38037	SMil_00015365
scaffold2211|size57368:19001-20000	CG	0.581395	0.15625	0.000138077	0.00291598	scaffold2211|size57368:18958-20958	SMil_00016392
scaffold7499|size22504:11001-12000	CG	0.464567	0.04	0.000462334	0.00768271	scaffold7499|size22504:10428-12428	SMil_00026561
scaffold469|size103347:84001-85000	CG	0.469613	0.0458015	0.000106695	0.00235814	scaffold469|size103347:84437-86437	SMil_00006755
scaffold1120|size85620:9001-10000	CG	0.423077	0	3.01675e-06	0.000126183	scaffold1120|size85620:8864-10864	SMil_00009606
scaffold1120|size85620:9001-10000	CG	0.423077	0	3.01675e-06	0.000126183	scaffold1120|size85620:8166-10166	SMil_00009605
scaffold268|size119208:101001-102000	CG	0.596154	0.173469	0.000488939	0.00802369	scaffold268|size119208:99812-101812	SMil_00004701
scaffold9279|size24794:2001-3000	CG	0.64	0.217391	0.00015841	0.00325477	scaffold9279|size24794:93-2093	SMil_00025973
scaffold5752|size29764:19001-20000	CG	0.650943	0.228571	0.00135296	0.0176853	scaffold5752|size29764:17280-19280	SMil_00024555
scaffold353|size112301:75001-76000	CG	0.549296	0.129771	0.0001784	0.00358784	scaffold353|size112301:74917-76917	SMil_00005529
scaffold9464|size35904:32001-33000	CG	0.417266	0	1.68667e-07	1.11776e-05	scaffold9464|size35904:30342-32342	SMil_00022754
scaffold3205|size46926:7001-8000	CG	0.416667	0	0.000502742	0.0082024	scaffold3205|size46926:5674-7674	SMil_00019575
scaffold476|size102620:64001-65000	CG	0.457766	0.0439883	3.38175e-22	5.79217e-19	scaffold476|size102620:63017-65017	SMil_00006795
scaffold476|size102620:64001-65000	CG	0.457766	0.0439883	3.38175e-22	5.79217e-19	scaffold476|size102620:64975-66975	SMil_00006797
scaffold6273|size27444:9001-10000	CG	0.899441	0.485915	1.95643e-06	8.79674e-05	scaffold6273|size27444:9414-11414	SMil_00025207
scaffold5885|size29076:28001-29000	CG	0.556452	0.143939	1.86219e-05	0.000568482	scaffold5885|size29076:28953-30953	SMil_00024746
scaffold100|size149246:88001-89000	CG	0.429907	0.0175439	7.2817e-11	1.29792e-08	scaffold100|size149246:86567-88567	SMil_00002630
scaffold2581|size53169:39001-40000	CG	0.602041	0.189723	3.97812e-05	0.00105646	scaffold2581|size53169:39099-41099	SMil_00017718
scaffold5235|size32517:11001-12000	CG	0.507177	0.0949721	0.000149898	0.00311572	scaffold5235|size32517:10295-12295	SMil_00023788
scaffold7303|size23167:9001-10000	CG	0.411765	0	1.38623e-06	6.58205e-05	scaffold7303|size23167:7266-9266	SMil_00026375
scaffold9580|size15938:4001-5000	CG	0.638889	0.22807	0.000439159	0.00738402	scaffold9580|size15938:2989-4989	SMil_00028096
scaffold781|size87619:37001-38000	CG	0.709924	0.299145	0.00045606	0.00760202	scaffold781|size87619:35947-37947	SMil_00009234
scaffold5|size235960:145001-146000	CG	0.485981	0.0755396	1.17773e-08	1.12842e-06	scaffold5|size235960:144800-146800	SMil_00000428
scaffold5|size235960:145001-146000	CG	0.485981	0.0755396	1.17773e-08	1.12842e-06	scaffold5|size235960:145912-147912	SMil_00000429
scaffold136|size168217:124001-125000	CG	0.477707	0.0674157	1.30829e-13	4.69455e-11	scaffold136|size168217:124239-126239	SMil_00001596
scaffold11926|size10480:7001-8000	CG	0.613003	0.203704	4.99667e-08	3.93245e-06	scaffold11926|size10480:5915-7915	SMil_00029177
scaffold1941|size61338:19001-20000	CG	0.692208	0.283208	6.59817e-22	1.08536e-18	scaffold1941|size61338:18293-20293	SMil_00015401
scaffold2829|size50484:8001-9000	CG	0.516129	0.107692	0.00462242	0.0443039	scaffold2829|size50484:7402-9402	SMil_00018512
scaffold7960|size20811:3001-4000	CG	0.573529	0.165217	1.99974e-05	0.000601764	scaffold7960|size20811:3019-5019	SMil_00026985
scaffold3297|size46063:20001-21000	CG	0.657658	0.25	0.00513199	0.0478438	scaffold3297|size46063:20064-22064	SMil_00019778
scaffold5412|size31540:21001-22000	CG	0.456522	0.0507614	0.00015565	0.00320998	scaffold5412|size31540:20387-22387	SMil_00024037
scaffold211|size174006:71001-72000	CG	0.537791	0.132075	3.08628e-06	0.000128638	scaffold211|size174006:69285-71285	SMil_00001421
scaffold2963|size49120:30001-31000	CG	0.810078	0.404494	4.10462e-05	0.00108554	scaffold2963|size49120:29896-31896	SMil_00018869
scaffold3563|size43602:33001-34000	CG	0.478261	0.0736842	0.00128459	0.0170069	scaffold3563|size43602:32288-34288	SMil_00020428
scaffold1107|size77667:18001-19000	CG	0.967213	0.563636	0.00490385	0.0463068	scaffold1107|size77667:18554-20554	SMil_00011234
scaffold1026|size79711:12001-13000	CG	0.433962	0.0308642	1.2727e-05	0.000415495	scaffold1026|size79711:10080-12080	SMil_00010719
scaffold2994|size48783:20001-21000	CG	0.86	0.457143	0.00228395	0.0262245	scaffold2994|size48783:19480-21480	SMil_00018957
scaffold706|size90032:27001-28000	CG	0.520325	0.117647	6.31475e-06	0.000233867	scaffold706|size90032:25971-27971	SMil_00008697
scaffold4276|size38429:23001-24000	CG	0.83871	0.436548	0.00214102	0.0249567	scaffold4276|size38429:23028-25028	SMil_00022004
scaffold51|size307765:72001-73000	CG	0.55	0.148515	0.00206014	0.0242413	scaffold51|size307765:70397-72397	SMil_00000108
scaffold98|size323791:89001-90000	CG	0.539007	0.137681	2.55592e-10	3.97602e-08	scaffold98|size323791:89860-91860	SMil_00000050
scaffold6462|size34482:8001-9000	CG	0.443609	0.0432692	2.01783e-07	1.31209e-05	scaffold6462|size34482:7035-9035	SMil_00023235
scaffold12817|size8931:2001-3000	CG	0.4	0	0.00383083	0.0385028	scaffold12817|size8931:2185-4185	SMil_00029475
scaffold7134|size23867:19001-20000	CG	0.59375	0.193916	1.84087e-06	8.37004e-05	scaffold7134|size23867:19512-21512	SMil_00026216
scaffold4002|size49089:20001-21000	CG	0.58156	0.182754	2.66471e-15	1.34563e-12	scaffold4002|size49089:18981-20981	SMil_00018876
scaffold191|size128527:67001-68000	CG	0.633613	0.234973	1.36471e-08	1.28241e-06	scaffold191|size128527:66038-68038	SMil_00003929
scaffold366|size153578:131001-132000	CG	0.397059	0	0.000226805	0.00434123	scaffold366|size153578:130827-132827	SMil_00002325
scaffold366|size153578:131001-132000	CG	0.397059	0	0.000226805	0.00434123	scaffold366|size153578:129510-131510	SMil_00002324
scaffold5415|size42278:8001-9000	CG	0.751634	0.355634	4.04728e-06	0.000161443	scaffold5415|size42278:6169-8169	SMil_00020863
scaffold4267|size38455:29001-30000	CG	0.525	0.129496	0.000112124	0.00245527	scaffold4267|size38455:27965-29965	SMil_00021981
scaffold560|size97049:30001-31000	CG	0.40678	0.0123457	3.71498e-09	4.15337e-07	scaffold560|size97049:29537-31537	SMil_00007530
scaffold6920|size24759:6001-7000	CG	0.791822	0.4	0.00247162	0.0277773	scaffold6920|size24759:4318-6318	SMil_00025992
scaffold95|size151842:35001-36000	CG	0.5375	0.148014	2.34495e-05	0.000686619	scaffold95|size151842:33947-35947	SMil_00002480
scaffold950|size105495:34001-35000	CG	0.795367	0.405941	0.00021099	0.00410321	scaffold950|size105495:33175-35175	SMil_00006432
scaffold168|size131665:108001-109000	CG	0.734463	0.345238	0.000103633	0.00230333	scaffold168|size131665:108836-110836	SMil_00003538
scaffold6291|size27365:6001-7000	CG	0.810811	0.422222	7.79221e-05	0.00183007	scaffold6291|size27365:5809-7809	SMil_00025238
scaffold1486|size68803:52001-53000	CG	0.634855	0.246377	1.95389e-06	8.79005e-05	scaffold1486|size68803:51506-53506	SMil_00013373
scaffold5098|size33324:4001-5000	CG	0.67713	0.289256	0.00160362	0.0201028	scaffold5098|size33324:4016-6016	SMil_00023574
scaffold2421|size54783:41001-42000	CG	0.585859	0.198198	0.00128893	0.0170492	scaffold2421|size54783:40364-42364	SMil_00017130
scaffold781|size87619:52001-53000	CG	0.386792	0	5.49802e-08	4.27638e-06	scaffold781|size87619:51504-53504	SMil_00009236
scaffold1274|size73544:19001-20000	CG	0.402985	0.0178571	0.00155663	0.0196658	scaffold1274|size73544:17932-19932	SMil_00012229
scaffold5029|size62274:34001-35000	CG	0.38403	0	1.38179e-07	9.43953e-06	scaffold5029|size62274:32887-34887	SMil_00015135
scaffold403|size108143:62001-63000	CG	0.563107	0.179487	0.00144294	0.0185506	scaffold403|size108143:60961-62961	SMil_00006022
scaffold937|size120637:97001-98000	CG	0.571795	0.189189	8.25702e-17	5.5315e-14	scaffold937|size120637:97654-99654	SMil_00004571
scaffold1105|size155018:28001-29000	CG	0.409524	0.0272109	1.33485e-06	6.38558e-05	scaffold1105|size155018:26395-28395	SMil_00002254
scaffold2320|size55996:4001-5000	CG	0.54023	0.158537	0.00242115	0.0273582	scaffold2320|size55996:4206-6206	SMil_00016794
scaffold28|size183796:105001-106000	CG	0.5	0.118343	1.92689e-05	0.00058397	scaffold28|size183796:104106-106106	SMil_00001065
scaffold1206|size74858:43001-44000	CG	0.514124	0.132773	5.61896e-10	7.91797e-08	scaffold1206|size74858:43143-45143	SMil_00011845
scaffold48|size174324:58001-59000	CG	0.586538	0.205882	0.0031226	0.0331853	scaffold48|size174324:57188-59188	SMil_00001390
scaffold16255|size5350:3001-4000	CG	0.37931	0	0.000154045	0.00318359	scaffold16255|size5350:1774-3774	SMil_00030168
scaffold11222|size11854:6001-7000	CG	0.473118	0.0945946	3.62103e-17	2.59308e-14	scaffold11222|size11854:5633-7633	SMil_00028916
scaffold18|size193161:30001-31000	CG	0.491071	0.112903	0.000571879	0.00910072	scaffold18|size193161:29146-31146	SMil_00000861
scaffold567|size96552:85001-86000	CG	0.428571	0.0509259	0.000174737	0.0035287	scaffold567|size96552:83540-85540	SMil_00007601
scaffold958|size81562:33001-34000	CG	0.515789	0.138756	2.06283e-05	0.000617175	scaffold958|size81562:33175-35175	SMil_00010377
scaffold4167|size39255:18001-19000	CG	0.412245	0.0352423	5.7875e-11	1.06012e-08	scaffold4167|size39255:18672-20672	SMil_00021750
scaffold68|size162346:39001-40000	CG	0.700787	0.325	0.00456015	0.0438615	scaffold68|size162346:38934-40934	SMil_00001912
scaffold6659|size25854:12001-13000	CG	0.552326	0.176606	4.23554e-07	2.45017e-05	scaffold6659|size25854:12425-14425	SMil_00025679
scaffold1226|size74492:11001-12000	CG	0.525	0.149351	0.000263685	0.00489698	scaffold1226|size74492:9408-11408	SMil_00011944
scaffold338|size138395:18001-19000	CG	0.441558	0.0659794	6.79256e-10	9.30346e-08	scaffold338|size138395:18904-20904	SMil_00003114
scaffold1|size388307:271001-272000	CG	0.892473	0.517578	5.2722e-07	2.94228e-05	scaffold1|size388307:269097-271097	SMil_00000020
scaffold15576|size5968:2001-3000	CG	0.710744	0.337278	0.000152947	0.00316562	scaffold15576|size5968:1890-3890	SMil_00030046
scaffold3956|size62973:14001-15000	CG	0.713333	0.340426	0.000211408	0.00410749	scaffold3956|size62973:14041-16041	SMil_00014911
scaffold1759|size64199:57001-58000	CG	0.838863	0.466418	0.000477086	0.00787743	scaffold1759|size64199:57655-59655	SMil_00014603
scaffold1100|size123173:90001-91000	CG	0.888235	0.517588	0.00248672	0.0279149	scaffold1100|size123173:89889-91889	SMil_00004294
scaffold290|size117243:67001-68000	CG	0.431953	0.0615836	3.95077e-08	3.20966e-06	scaffold290|size117243:66334-68334	SMil_00004928
scaffold170|size131470:91001-92000	CG	0.605405	0.235294	0.000106505	0.00235459	scaffold170|size131470:90645-92645	SMil_00003571
scaffold829|size85976:47001-48000	CG	0.640351	0.270557	7.87305e-05	0.00184408	scaffold829|size85976:46267-48267	SMil_00009546
scaffold13664|size7838:2001-3000	CG	0.4	0.0303644	1.37992e-15	7.41935e-13	scaffold13664|size7838:2741-4741	SMil_00029671
scaffold13664|size7838:2001-3000	CG	0.4	0.0303644	1.37992e-15	7.41935e-13	scaffold13664|size7838:479-2479	SMil_00029670
scaffold185|size129412:91001-92000	CG	0.490566	0.121212	0.000716889	0.010848	scaffold185|size129412:90422-92422	SMil_00003837
scaffold1396|size70536:6001-7000	CG	0.85	0.482234	0.000490671	0.00804576	scaffold1396|size70536:4779-6779	SMil_00012962
scaffold804|size86841:24001-25000	CG	0.606742	0.23913	6.32067e-06	0.000234034	scaffold804|size86841:23148-25148	SMil_00009393
scaffold382|size125182:80001-81000	CG	0.5	0.132701	0.000261057	0.00486175	scaffold382|size125182:80164-82164	SMil_00004186
scaffold840|size85597:67001-68000	CG	0.5375	0.170316	7.08489e-20	7.74392e-17	scaffold840|size85597:65263-67263	SMil_00009640
scaffold5862|size29209:25001-26000	CG	0.366667	0	2.09831e-07	1.35969e-05	scaffold5862|size29209:25812-27812	SMil_00024719
scaffold4565|size36634:33001-34000	CG	0.416667	0.0503597	1.74693e-06	8.02637e-05	scaffold4565|size36634:31933-33933	SMil_00022532
scaffold3379|size45236:8001-9000	CG	0.735537	0.370787	0.00249908	0.0280196	scaffold3379|size45236:7549-9549	SMil_00020019
scaffold1567|size114205:55001-56000	CG	0.459547	0.0948276	3.51535e-15	1.72282e-12	scaffold1567|size114205:53036-55036	SMil_00005290
scaffold1626|size66361:53001-54000	CG	0.476471	0.114413	2.44803e-13	8.28336e-11	scaffold1626|size66361:51402-53402	SMil_00014039
scaffold10460|size13582:7001-8000	CG	0.584699	0.223529	0.0003893	0.00670446	scaffold10460|size13582:5414-7414	SMil_00028597
scaffold4218|size38819:16001-17000	CG	0.849711	0.48855	0.00181849	0.0221095	scaffold4218|size38819:14831-16831	SMil_00021882
scaffold374|size110621:94001-95000	CG	0.493506	0.132353	0.000651561	0.0100848	scaffold374|size110621:94257-96257	SMil_00005729
scaffold3410|size45020:39001-40000	CG	0.646552	0.285714	0.000101401	0.00226312	scaffold3410|size45020:39612-41612	SMil_00020102
scaffold2598|size63682:27001-28000	CG	0.548718	0.187898	4.88732e-07	2.75713e-05	scaffold2598|size63682:26468-28468	SMil_00014720
scaffold188|size128914:45001-46000	CG	0.547771	0.186992	7.37802e-05	0.00174836	scaffold188|size128914:44107-46107	SMil_00003868
scaffold818|size86356:60001-61000	CG	0.431953	0.0714286	0.00431928	0.0420807	scaffold818|size86356:58903-60903	SMil_00009487
scaffold2069|size59282:29001-30000	CG	0.400794	0.0405405	1.44073e-06	6.80513e-05	scaffold2069|size59282:27409-29409	SMil_00015823
scaffold2069|size59282:29001-30000	CG	0.400794	0.0405405	1.44073e-06	6.80513e-05	scaffold2069|size59282:29119-31119	SMil_00015822
scaffold9661|size15711:4001-5000	CG	0.36	0	2.29032e-12	6.09795e-10	scaffold9661|size15711:4590-6590	SMil_00028148
scaffold648|size92726:21001-22000	CG	0.53304	0.173469	8.32186e-08	6.09605e-06	scaffold648|size92726:20680-22680	SMil_00008247
scaffold357|size111846:37001-38000	CG	0.480198	0.122249	2.69883e-09	3.15538e-07	scaffold357|size111846:37497-39497	SMil_00005576
scaffold135|size137414:26001-27000	CG	0.52968	0.172932	1.72609e-05	0.00053313	scaffold135|size137414:26199-28199	SMil_00003138
scaffold783|size87552:23001-24000	CG	0.390728	0.0348837	1.45498e-25	4.39506e-22	scaffold783|size87552:23381-25381	SMil_00009254
scaffold1265|size73742:48001-49000	CG	0.543131	0.188764	2.26463e-08	1.99493e-06	scaffold1265|size73742:47036-49036	SMil_00012191
scaffold8476|size33345:16001-17000	CG	0.434783	0.0806452	0.00160513	0.0201111	scaffold8476|size33345:14401-16401	SMil_00023562
scaffold549|size97600:82001-83000	CG	0.767196	0.413084	4.61064e-06	0.000179687	scaffold549|size97600:82429-84429	SMil_00007437
scaffold14638|size6838:6001-7000	CG	0.353846	0	4.317e-05	0.00113037	scaffold14638|size6838:6704-8704	SMil_00029878
scaffold7465|size31956:16001-17000	CG	0.4	0.0465116	0.00117734	0.0159052	scaffold7465|size31956:14752-16752	SMil_00023913
scaffold394|size109249:78001-79000	CG	0.754286	0.401042	0.000368438	0.00641812	scaffold394|size109249:77639-79639	SMil_00005901
scaffold170|size131470:120001-121000	CG	0.352941	0	0.000268661	0.00496796	scaffold170|size131470:120263-122263	SMil_00003575
scaffold6770|size25413:18001-19000	CG	0.798077	0.446945	9.33844e-06	0.000324306	scaffold6770|size25413:16753-18753	SMil_00025790
scaffold4080|size39956:1001-2000	CG	0.876033	0.525424	0.00414861	0.0408482	scaffold4080|size39956:1678-3678	SMil_00021573
scaffold1442|size69609:41001-42000	CG	0.484375	0.134146	0.00451784	0.043525	scaffold1442|size69609:40703-42703	SMil_00013186
scaffold2627|size89501:44001-45000	CG	0.413793	0.0636364	1.17161e-06	5.72498e-05	scaffold2627|size89501:42660-44660	SMil_00008770
scaffold14501|size6970:4001-5000	CG	0.619718	0.269939	0.00233441	0.0266555	scaffold14501|size6970:3675-5675	SMil_00029848
scaffold1134|size154900:146001-147000	CG	0.611765	0.262009	0.000306675	0.0055237	scaffold1134|size154900:146643-148643	SMil_00002288
scaffold1347|size71959:41001-42000	CG	0.753731	0.405405	0.00319195	0.0337345	scaffold1347|size71959:40973-42973	SMil_00012697
scaffold105|size148214:130001-131000	CG	0.687732	0.340314	1.26767e-13	4.55863e-11	scaffold105|size148214:128947-130947	SMil_00002694
scaffold1227|size74479:4001-5000	CG	0.610063	0.262774	0.000227685	0.00435448	scaffold1227|size74479:3978-5978	SMil_00011949
scaffold8668|size18583:5001-6000	CG	0.708185	0.36092	3.22311e-05	0.00089084	scaffold8668|size18583:4573-6573	SMil_00027561
scaffold3345|size45526:39001-40000	CG	0.45679	0.110236	4.99297e-05	0.00127492	scaffold3345|size45526:39620-41620	SMil_00019943
scaffold60|size164839:6001-7000	CG	0.380645	0.0343137	1.37575e-11	3.04755e-09	scaffold60|size164839:4816-6816	SMil_00001758
scaffold2081|size59098:40001-41000	CG	0.625551	0.28	7.90243e-06	0.000281738	scaffold2081|size59098:40632-42632	SMil_00015864
scaffold486|size101623:86001-87000	CG	0.903654	0.558685	0.0015002	0.0191191	scaffold486|size101623:86793-88793	SMil_00006890
scaffold3670|size42842:35001-36000	CG	0.691781	0.347222	0.000644566	0.00999697	scaffold3670|size42842:34132-36132	SMil_00020691
scaffold291|size223595:175001-176000	CG	0.482143	0.137931	0.00228856	0.0262609	scaffold291|size223595:174578-176578	SMil_00000596
scaffold2902|size49730:42001-43000	CG	0.343891	0	2.59348e-06	0.000111453	scaffold2902|size49730:41162-43162	SMil_00018726
scaffold770|size87982:11001-12000	CG	0.34375	0	0.00379319	0.0382556	scaffold770|size87982:11599-13599	SMil_00009144
scaffold13561|size17691:5001-6000	CG	0.768924	0.425414	1.93988e-05	0.000587154	scaffold13561|size17691:5987-7987	SMil_00027767
scaffold97|size151211:109001-110000	CG	0.621469	0.278008	0.00206016	0.0242413	scaffold97|size151211:108042-110042	SMil_00002526
scaffold5089|size40496:13001-14000	CG	0.568493	0.225108	0.000175253	0.0035374	scaffold5089|size40496:11616-13616	SMil_00021399
scaffold318|size115423:101001-102000	CG	0.748387	0.405622	6.77535e-05	0.00163232	scaffold318|size115423:100299-102299	SMil_00005148
scaffold4961|size34033:22001-23000	CG	0.641791	0.299107	0.00107852	0.0148762	scaffold4961|size34033:21998-23998	SMil_00023350
scaffold4961|size34033:22001-23000	CG	0.641791	0.299107	0.00107852	0.0148762	scaffold4961|size34033:21448-23448	SMil_00023348
scaffold987|size122964:27001-28000	CG	0.342105	0	1.72742e-08	1.57688e-06	scaffold987|size122964:27038-29038	SMil_00004297
scaffold13046|size8606:4001-5000	CG	0.707071	0.365894	5.99978e-10	8.34838e-08	scaffold13046|size8606:2647-4647	SMil_00029530
scaffold1396|size70536:22001-23000	CG	0.567474	0.226415	5.90161e-09	6.20169e-07	scaffold1396|size70536:20941-22941	SMil_00012965
scaffold1044|size79268:7001-8000	CG	0.648425	0.307522	3.56585e-12	8.98979e-10	scaffold1044|size79268:5163-7163	SMil_00010875
scaffold4696|size35726:26001-27000	CG	0.430769	0.0902527	3.23415e-10	4.89895e-08	scaffold4696|size35726:26641-28641	SMil_00022830
scaffold11796|size10712:1001-2000	CG	0.527027	0.186667	0.00362196	0.0369873	scaffold11796|size10712:1219-3219	SMil_00029134
scaffold3780|size42049:16001-17000	CG	0.383721	0.0440252	1.57048e-10	2.58335e-08	scaffold3780|size42049:15058-17058	SMil_00020964
scaffold1559|size85845:63001-64000	CG	0.823643	0.485388	1.05358e-05	0.000357739	scaffold1559|size85845:63204-65204	SMil_00009567
scaffold5970|size43186:39001-40000	CG	0.433908	0.0957854	1.47151e-06	6.93152e-05	scaffold5970|size43186:37357-39357	SMil_00020586
scaffold2862|size50015:17001-18000	CG	0.411348	0.0746269	0.002392	0.0271415	scaffold2862|size50015:16673-18673	SMil_00018617
scaffold6418|size26869:6001-7000	CG	0.607306	0.270677	0.000101696	0.00226786	scaffold6418|size26869:5602-7602	SMil_00025374
scaffold2475|size54108:40001-41000	CG	0.502994	0.166667	5.15322e-05	0.0013089	scaffold2475|size54108:40570-42570	SMil_00017341
scaffold2475|size54108:40001-41000	CG	0.502994	0.166667	5.15322e-05	0.0013089	scaffold2475|size54108:39045-41045	SMil_00017340
scaffold3652|size42993:13001-14000	CG	0.526316	0.190045	8.01863e-06	0.000285514	scaffold3652|size42993:13131-15131	SMil_00020637
scaffold1672|size65668:5001-6000	CG	0.447917	0.111702	0.0015444	0.019557	scaffold1672|size65668:5795-7795	SMil_00014243
scaffold756|size88392:45001-46000	CG	0.37247	0.0369231	4.41377e-15	2.11936e-12	scaffold756|size88392:44781-46781	SMil_00009030
scaffold2578|size53185:8001-9000	CG	0.335227	0	4.11092e-11	7.90491e-09	scaffold2578|size53185:6911-8911	SMil_00017706
scaffold9090|size17319:8001-9000	CG	0.879433	0.544643	0.00065164	0.010085	scaffold9090|size17319:7120-9120	SMil_00027834
scaffold11716|size15424:8001-9000	CG	0.843049	0.508547	0.00463543	0.0444013	scaffold11716|size15424:7615-9615	SMil_00028210
scaffold840|size85597:33001-34000	CG	0.473039	0.139818	2.71826e-10	4.20652e-08	scaffold840|size85597:33672-35672	SMil_00009635
scaffold3422|size44919:13001-14000	CG	0.475524	0.142373	1.91155e-10	3.08333e-08	scaffold3422|size44919:13828-15828	SMil_00020124
scaffold1061|size85410:7001-8000	CG	0.530233	0.198178	5.07546e-06	0.000194652	scaffold1061|size85410:7366-9366	SMil_00009646
scaffold617|size94121:57001-58000	CG	0.402913	0.0736842	4.16568e-11	7.98428e-09	scaffold617|size94121:56868-58868	SMil_00007927
scaffold3716|size42483:39001-40000	CG	0.433333	0.104839	0.00128978	0.0170567	scaffold3716|size42483:37273-39273	SMil_00020806
scaffold1268|size73659:25001-26000	CG	0.377778	0.0495868	0.00141142	0.0182399	scaffold1268|size73659:24884-26884	SMil_00012194
scaffold16557|size5049:4001-5000	CG	0.472222	0.145455	3.58762e-05	0.000972973	scaffold16557|size5049:2429-4429	SMil_00030228
scaffold4573|size36572:10001-11000	CG	0.326531	0	7.46056e-13	2.18605e-10	scaffold4573|size36572:10356-12356	SMil_00022543
scaffold3628|size43212:30001-31000	CG	0.603797	0.27758	1.22606e-15	6.65672e-13	scaffold3628|size43212:28632-30632	SMil_00020570
scaffold3628|size43212:30001-31000	CG	0.603797	0.27758	1.22606e-15	6.65672e-13	scaffold3628|size43212:29775-31775	SMil_00020569
scaffold158|size165830:140001-141000	CG	0.478697	0.152778	5.65991e-13	1.72538e-10	scaffold158|size165830:140279-142279	SMil_00001731
scaffold4506|size36994:16001-17000	CG	0.761021	0.436923	0.00078173	0.0116147	scaffold4506|size36994:14318-16318	SMil_00022425
scaffold11609|size11086:4001-5000	CG	0.474359	0.150735	2.46552e-05	0.000715743	scaffold11609|size11086:3750-5750	SMil_00029065
scaffold1773|size63847:19001-20000	CG	0.366972	0.0454545	3.9022e-10	5.75762e-08	scaffold1773|size63847:17601-19601	SMil_00014668
scaffold3907|size40952:22001-23000	CG	0.459184	0.138107	1.24254e-06	6.01672e-05	scaffold3907|size40952:20981-22981	SMil_00021264
scaffold14882|size6615:5001-6000	CG	0.701835	0.382812	0.00256877	0.0286233	scaffold14882|size6615:5193-7193	SMil_00029914
scaffold766|size88047:84001-85000	CG	0.318841	0	0.00123715	0.016533	scaffold766|size88047:83137-85137	SMil_00009126
scaffold1991|size60464:39001-40000	CG	0.663957	0.345196	0.000373792	0.0064944	scaffold1991|size60464:38968-40968	SMil_00015558
scaffold1716|size89636:77001-78000	CG	0.640927	0.322188	3.39844e-05	0.000930223	scaffold1716|size89636:77011-79011	SMil_00008752
scaffold5695|size30049:21001-22000	CG	0.681102	0.362694	5.62782e-05	0.00140411	scaffold5695|size30049:20628-22628	SMil_00024482
scaffold8313|size19641:6001-7000	CG	0.634375	0.316176	2.15295e-05	0.000639188	scaffold8313|size19641:6657-8657	SMil_00027279
scaffold382|size125182:21001-22000	CG	0.828479	0.51049	0.000934678	0.0133008	scaffold382|size125182:20184-22184	SMil_00004179
scaffold3917|size40896:8001-9000	CG	0.472527	0.155556	0.00485694	0.0459395	scaffold3917|size40896:8941-10941	SMil_00021286
scaffold4223|size38773:26001-27000	CG	0.340206	0.0235294	1.16686e-05	0.000387455	scaffold4223|size38773:26096-28096	SMil_00021903
scaffold5478|size51086:17001-18000	CG	0.722973	0.406316	0.00016536	0.00336758	scaffold5478|size51086:16915-18915	SMil_00018286
scaffold2376|size103268:87001-88000	CG	0.4	0.0839161	0.000444811	0.00746243	scaffold2376|size103268:85876-87876	SMil_00006761
scaffold769|size148954:83001-84000	CG	0.315789	0	0.000342364	0.00603521	scaffold769|size148954:82655-84655	SMil_00002671
scaffold8833|size18088:8001-9000	CG	0.315789	0	0.000145276	0.0030379	scaffold8833|size18088:7838-9838	SMil_00027679
scaffold8833|size18088:8001-9000	CG	0.315789	0	0.000145276	0.0030379	scaffold8833|size18088:7114-9114	SMil_00027678
scaffold14224|size7228:2001-3000	CG	1	0.684211	8.64366e-05	0.00198734	scaffold14224|size7228:526-2526	SMil_00029790
scaffold2097|size86208:34001-35000	CG	0.456522	0.140777	3.99772e-07	2.33536e-05	scaffold2097|size86208:34043-36043	SMil_00009512
scaffold3595|size43403:38001-39000	CG	0.831373	0.515957	0.000163915	0.00334595	scaffold3595|size43403:36945-38945	SMil_00020507
scaffold3595|size43403:38001-39000	CG	0.831373	0.515957	0.000163915	0.00334595	scaffold3595|size43403:36922-38922	SMil_00020506
scaffold9405|size16306:3001-4000	CG	0.575758	0.263158	0.00358195	0.0366962	scaffold9405|size16306:3251-5251	SMil_00028001
scaffold3811|size53649:36001-37000	CG	0.660079	0.348148	0.000202259	0.00396404	scaffold3811|size53649:36073-38073	SMil_00017531
scaffold1386|size70819:27001-28000	CG	0.557895	0.246154	5.35021e-11	9.88741e-09	scaffold1386|size70819:26808-28808	SMil_00012934
scaffold1724|size92910:35001-36000	CG	0.621387	0.31044	4.44618e-06	0.000174589	scaffold1724|size92910:35028-37028	SMil_00008232
scaffold1041|size79336:31001-32000	CG	0.329193	0.0184615	9.89861e-23	1.91226e-19	scaffold1041|size79336:30680-32680	SMil_00010852
scaffold1648|size66017:13001-14000	CG	0.446927	0.136531	2.64254e-08	2.25702e-06	scaffold1648|size66017:13443-15443	SMil_00014115
scaffold1777|size88442:78001-79000	CG	0.518072	0.207792	0.000154803	0.00319647	scaffold1777|size88442:77417-79417	SMil_00009018
scaffold1777|size88442:78001-79000	CG	0.518072	0.207792	0.000154803	0.00319647	scaffold1777|size88442:77002-79002	SMil_00009017
scaffold2356|size77273:12001-13000	CG	0.815315	0.50519	0.00059028	0.00932476	scaffold2356|size77273:12759-14759	SMil_00011332
scaffold2631|size62658:15001-16000	CG	0.790514	0.480663	0.00258074	0.0287333	scaffold2631|size62658:14431-16431	SMil_00015019
scaffold2668|size84759:21001-22000	CG	0.487179	0.177852	1.56312e-07	1.04421e-05	scaffold2668|size84759:20187-22187	SMil_00009817
scaffold792|size87321:36001-37000	CG	0.632	0.322674	0.000305067	0.00550788	scaffold792|size87321:34266-36266	SMil_00009297
scaffold190|size128680:14001-15000	CG	0.373239	0.0643087	9.81512e-09	9.67185e-07	scaffold190|size128680:13023-15023	SMil_00003911
scaffold899|size99284:23001-24000	CG	0.767442	0.458629	7.03376e-05	0.00168311	scaffold899|size99284:22904-24904	SMil_00007249
scaffold6738|size32834:15001-16000	CG	0.389222	0.0805243	1.40781e-13	4.99771e-11	scaffold6738|size32834:14244-16244	SMil_00023692
scaffold1549|size67612:40001-41000	CG	0.576923	0.268571	0.000907842	0.0130294	scaffold1549|size67612:40481-42481	SMil_00013728
scaffold862|size84937:13001-14000	CG	0.342466	0.0347222	4.09012e-14	1.65026e-11	scaffold862|size84937:13344-15344	SMil_00009790
scaffold30|size183332:53001-54000	CG	0.708061	0.400524	2.92233e-05	0.000822995	scaffold30|size183332:53370-55370	SMil_00001088
scaffold31|size312821:133001-134000	CG	0.52381	0.216524	3.79291e-05	0.00101604	scaffold31|size312821:133686-135686	SMil_00000085
scaffold7033|size24301:22001-23000	CG	0.439024	0.13198	3.26095e-05	0.000899206	scaffold7033|size24301:20362-22362	SMil_00026121
scaffold185|size129412:78001-79000	CG	0.760563	0.453608	0.00114035	0.0155153	scaffold185|size129412:78872-80872	SMil_00003835
scaffold4467|size37272:32001-33000	CG	0.630252	0.32363	5.44116e-11	1.0011e-08	scaffold4467|size37272:32981-34981	SMil_00022357
scaffold41|size177832:42001-43000	CG	0.384615	0.0783626	4.12571e-21	5.80882e-18	scaffold41|size177832:42864-44864	SMil_00001266
scaffold10877|size12556:2001-3000	CG	0.38	0.0740741	1.05203e-06	5.2346e-05	scaffold10877|size12556:2862-4862	SMil_00028792
scaffold3197|size93868:31001-32000	CG	0.472492	0.166667	1.70771e-05	0.000528437	scaffold3197|size93868:31226-33226	SMil_00008003
scaffold2065|size59339:9001-10000	CG	0.510417	0.204678	0.0037248	0.0377614	scaffold2065|size59339:9021-11021	SMil_00015814
scaffold3085|size47987:29001-30000	CG	0.630952	0.326371	0.000156215	0.00321939	scaffold3085|size47987:28104-30104	SMil_00019238
scaffold1211|size196170:193001-194000	CG	0.896247	0.592715	0.00339861	0.0352959	scaffold1211|size196170:191271-193271	SMil_00000790
scaffold1906|size61932:26001-27000	CG	0.760714	0.457447	0.00163904	0.0204113	scaffold1906|size61932:25212-27212	SMil_00015238
scaffold5517|size30896:10001-11000	CG	0.302083	0	2.84877e-12	7.33787e-10	scaffold5517|size30896:8925-10925	SMil_00024205
scaffold1026|size79711:50001-51000	CG	0.364991	0.0643185	7.26913e-25	2.01281e-21	scaffold1026|size79711:50932-52932	SMil_00010727
scaffold3146|size47450:22001-23000	CG	0.697353	0.397746	8.63072e-07	4.42835e-05	scaffold3146|size47450:21578-23578	SMil_00019411
scaffold559|size97080:55001-56000	CG	0.459627	0.160211	6.15282e-10	8.51853e-08	scaffold559|size97080:55319-57319	SMil_00007520
scaffold811|size86540:21001-22000	CG	0.766892	0.467836	0.00120935	0.0162452	scaffold811|size86540:20135-22135	SMil_00009446
scaffold456|size119070:1001-2000	CG	0.612245	0.313333	2.10854e-05	0.000628247	scaffold456|size119070:602-2602	SMil_00004717
scaffold1395|size190739:90001-91000	CG	0.350877	0.0520833	0.000426219	0.00721096	scaffold1395|size190739:89432-91432	SMil_00000892
scaffold283|size118142:71001-72000	CG	0.63285	0.334239	1.47119e-05	0.00046851	scaffold283|size118142:71194-73194	SMil_00004872
scaffold3318|size45828:21001-22000	CG	0.740223	0.442266	9.8511e-06	0.000338012	scaffold3318|size45828:19597-21597	SMil_00019871
scaffold10022|size14678:7001-8000	CG	0.395566	0.0984375	7.89355e-15	3.60282e-12	scaffold10022|size14678:7610-9610	SMil_00028363
scaffold3453|size44689:41001-42000	CG	0.9	0.603306	0.00500071	0.0469386	scaffold3453|size44689:39526-41526	SMil_00020202
scaffold4001|size40421:19001-20000	CG	0.684322	0.387987	1.1412e-07	8.0236e-06	scaffold4001|size40421:17312-19312	SMil_00021425
scaffold1309|size72609:9001-10000	CG	0.827362	0.531532	0.00367171	0.0373669	scaffold1309|size72609:9251-11251	SMil_00012454
scaffold4502|size71423:53001-54000	CG	0.693038	0.397516	0.000351208	0.00616936	scaffold4502|size71423:51446-53446	SMil_00012817
scaffold4286|size38343:18001-19000	CG	0.314607	0.019802	2.23277e-06	9.80571e-05	scaffold4286|size38343:18526-20526	SMil_00022022
scaffold7777|size43200:27001-28000	CG	0.30303	0.00869565	1.08971e-06	5.38658e-05	scaffold7777|size43200:25546-27546	SMil_00020578
scaffold2235|size68919:29001-30000	CG	0.751092	0.457746	0.00214241	0.0249659	scaffold2235|size68919:28936-30936	SMil_00013332
scaffold6080|size28273:19001-20000	CG	0.649123	0.357143	0.000456446	0.0076077	scaffold6080|size28273:18329-20329	SMil_00024989
scaffold6656|size25875:19001-20000	CG	0.291667	0	2.66064e-26	8.50071e-23	scaffold6656|size25875:17347-19347	SMil_00025676
scaffold280|size118212:48001-49000	CG	0.756579	0.467456	0.000627962	0.00978605	scaffold280|size118212:46376-48376	SMil_00004853
scaffold3813|size41775:26001-27000	CG	0.774725	0.485849	0.00495639	0.0466729	scaffold3813|size41775:25852-27852	SMil_00021061
scaffold3682|size42747:7001-8000	CG	0.392971	0.104348	9.29121e-06	0.000323003	scaffold3682|size42747:6420-8420	SMil_00020721
scaffold4545|size65443:31001-32000	CG	0.366615	0.0787815	4.51835e-20	5.17706e-17	scaffold4545|size65443:31365-33365	SMil_00014316
scaffold8799|size26850:16001-17000	CG	0.854406	0.566901	0.00265704	0.0293781	scaffold8799|size26850:14696-16696	SMil_00025388
scaffold1111|size77597:41001-42000	CG	0.2875	0	4.34983e-09	4.74508e-07	scaffold1111|size77597:41107-43107	SMil_00011254
scaffold3266|size46342:11001-12000	CG	0.344498	0.0571429	3.44642e-06	0.000140857	scaffold3266|size46342:9573-11573	SMil_00019716
scaffold7897|size21051:3001-4000	CG	0.547112	0.260241	1.52124e-06	7.14552e-05	scaffold7897|size21051:1768-3768	SMil_00026926
scaffold4784|size35157:8001-9000	CG	0.724138	0.437288	0.00216706	0.0251929	scaffold4784|size35157:6516-8516	SMil_00022992
scaffold4784|size35157:8001-9000	CG	0.724138	0.437288	0.00216706	0.0251929	scaffold4784|size35157:6685-8685	SMil_00022991
scaffold1216|size74712:48001-49000	CG	0.525	0.238342	0.000983375	0.0138408	scaffold1216|size74712:47179-49179	SMil_00011883
scaffold9699|size15600:4001-5000	CG	0.325893	0.039548	2.3448e-06	0.000102301	scaffold9699|size15600:2638-4638	SMil_00028170
scaffold1452|size69369:34001-35000	CG	0.747312	0.461233	1.25281e-05	0.000410778	scaffold1452|size69369:32798-34798	SMil_00013225
scaffold3376|size45296:11001-12000	CG	0.430052	0.144231	0.00131354	0.0172801	scaffold3376|size45296:11413-13413	SMil_00020014
scaffold2021|size59993:48001-49000	CG	0.285714	0	1.91517e-05	0.000581477	scaffold2021|size59993:48929-50929	SMil_00015655
scaffold5932|size28882:17001-18000	CG	0.285511	0	1.13537e-44	1.25753e-40	scaffold5932|size28882:17408-19408	SMil_00024802
scaffold665|size91958:15001-16000	CG	0.434426	0.149086	4.41188e-12	1.08752e-09	scaffold665|size91958:15567-17567	SMil_00008394
scaffold2777|size50928:9001-10000	CG	0.738854	0.453521	0.000640657	0.00995028	scaffold2777|size50928:7378-9378	SMil_00018341
scaffold2600|size69566:67001-68000	CG	0.553571	0.268293	0.00274387	0.0300664	scaffold2600|size69566:65889-67889	SMil_00013197
scaffold6342|size27168:24001-25000	CG	0.65625	0.371069	0.000162717	0.00332764	scaffold6342|size27168:22047-24047	SMil_00025309
scaffold285|size149211:84001-85000	CG	0.600897	0.316832	0.00459254	0.0440811	scaffold285|size149211:83776-85776	SMil_00002655
scaffold285|size149211:84001-85000	CG	0.600897	0.316832	0.00459254	0.0440811	scaffold285|size149211:83123-85123	SMil_00002654
scaffold7728|size21553:12001-13000	CG	0.497817	0.214724	5.55941e-06	0.000210347	scaffold7728|size21553:10503-12503	SMil_00026770
scaffold8844|size18056:9001-10000	CG	0.444444	0.161616	4.96425e-06	0.000191181	scaffold8844|size18056:9199-11199	SMil_00027687
scaffold2257|size72562:59001-60000	CG	0.365269	0.0828402	1.11131e-05	0.000372467	scaffold2257|size72562:58150-60150	SMil_00012466
scaffold2343|size55742:24001-25000	CG	0.33945	0.0571429	0.000198119	0.00390546	scaffold2343|size55742:22846-24846	SMil_00016859
scaffold8673|size27271:17001-18000	CG	0.739946	0.45936	2.9108e-05	0.000820212	scaffold8673|size27271:17464-19464	SMil_00025272
scaffold4874|size34633:20001-21000	CG	0.326531	0.0465116	9.16963e-05	0.00208205	scaffold4874|size34633:19646-21646	SMil_00023192
scaffold3394|size58167:53001-54000	CG	0.382812	0.103093	1.17753e-08	1.12842e-06	scaffold3394|size58167:53491-55491	SMil_00016149
scaffold4257|size53417:32001-33000	CG	0.427273	0.148148	0.000173942	0.00351649	scaffold4257|size53417:30756-32756	SMil_00017608
scaffold3294|size92005:49001-50000	CG	0.519231	0.24031	0.00021746	0.00420344	scaffold3294|size92005:48007-50007	SMil_00008383
scaffold3617|size64860:34001-35000	CG	0.604911	0.32605	5.04372e-08	3.96385e-06	scaffold3617|size64860:32049-34049	SMil_00014458
scaffold168|size131665:90001-91000	CG	0.35512	0.0765472	1.12511e-11	2.55361e-09	scaffold168|size131665:88526-90526	SMil_00003535
scaffold9549|size16984:3001-4000	CG	0.920177	0.64214	0.00355186	0.0364554	scaffold9549|size16984:3900-5900	SMil_00027896
scaffold7078|size24079:16001-17000	CG	0.445614	0.168168	1.2225e-08	1.16335e-06	scaffold7078|size24079:16461-18461	SMil_00026153
scaffold280|size118212:40001-41000	CG	0.900332	0.62449	0.00335386	0.0349631	scaffold280|size118212:39263-41263	SMil_00004851
scaffold2311|size56055:25001-26000	CG	0.441606	0.166172	1.28172e-05	0.00041789	scaffold2311|size56055:24167-26167	SMil_00016772
scaffold72|size161130:49001-50000	CG	0.289474	0.0144928	0.000305893	0.00551824	scaffold72|size161130:48065-50065	SMil_00001960
scaffold689|size90491:66001-67000	CG	0.538462	0.264228	7.09936e-06	0.000257641	scaffold689|size90491:64095-66095	SMil_00008603
scaffold8934|size17812:4001-5000	CG	0.321127	0.0479042	1.1178e-19	1.16799e-16	scaffold8934|size17812:2202-4202	SMil_00027747
scaffold10499|size13448:10001-11000	CG	0.371212	0.0982143	0.00044955	0.00752198	scaffold10499|size13448:10300-12300	SMil_00028620
scaffold3842|size61015:8001-9000	CG	0.761905	0.489164	0.00111143	0.0152252	scaffold3842|size61015:7350-9350	SMil_00015479
scaffold3842|size61015:8001-9000	CG	0.761905	0.489164	0.00111143	0.0152252	scaffold3842|size61015:8002-10002	SMil_00015478
scaffold2066|size71577:24001-25000	CG	0.480969	0.208238	6.90584e-06	0.000251773	scaffold2066|size71577:22262-24262	SMil_00012785
scaffold5084|size33398:20001-21000	CG	0.547344	0.274747	1.38971e-07	9.48289e-06	scaffold5084|size33398:18521-20521	SMil_00023553
scaffold1906|size61932:45001-46000	CG	0.474227	0.201754	0.000557861	0.00892473	scaffold1906|size61932:45979-47979	SMil_00015241
scaffold108|size146340:85001-86000	CG	0.772152	0.5	0.00259079	0.0288184	scaffold108|size146340:84867-86867	SMil_00002769
scaffold5209|size32687:27001-28000	CG	0.34715	0.075188	4.14888e-06	0.000164863	scaffold5209|size32687:26996-28996	SMil_00023742
scaffold1|size388307:358001-359000	CG	0.784884	0.512922	0.000496281	0.00811932	scaffold1|size388307:356513-358513	SMil_00000038
scaffold1|size388307:358001-359000	CG	0.784884	0.512922	0.000496281	0.00811932	scaffold1|size388307:357708-359708	SMil_00000037
scaffold162|size186247:66001-67000	CG	0.787879	0.516373	0.0045093	0.0434753	scaffold162|size186247:65329-67329	SMil_00001003
scaffold4286|size38343:12001-13000	CG	0.6	0.329243	0.00148962	0.0190241	scaffold4286|size38343:11256-13256	SMil_00022021
scaffold2786|size50862:18001-19000	CG	0.298077	0.0276243	0.000676457	0.0103857	scaffold2786|size50862:17342-19342	SMil_00018366
scaffold2591|size102556:64001-65000	CG	0.482402	0.212066	6.47426e-08	4.89812e-06	scaffold2591|size102556:64183-66183	SMil_00006826
scaffold11368|size11569:7001-8000	CG	0.27027	0	6.47169e-12	1.54483e-09	scaffold11368|size11569:7867-9867	SMil_00028967
scaffold2154|size58138:36001-37000	CG	0.478405	0.208877	2.23757e-07	1.43754e-05	scaffold2154|size58138:34127-36127	SMil_00016154
scaffold7897|size21051:18001-19000	CG	0.710526	0.441341	0.00307102	0.0327502	scaffold7897|size21051:17304-19304	SMil_00026928
scaffold3065|size82678:58001-59000	CG	0.269076	0	6.63191e-12	1.5808e-09	scaffold3065|size82678:57998-59998	SMil_00010215
scaffold380|size195548:71001-72000	CG	0.838983	0.570342	0.00284941	0.0309429	scaffold380|size195548:70348-72348	SMil_00000812
scaffold5|size235960:208001-209000	CG	0.309677	0.0416667	3.70433e-19	3.40019e-16	scaffold5|size235960:207985-209985	SMil_00000435
scaffold1325|size72362:54001-55000	CG	0.286713	0.0198675	1.41162e-09	1.78346e-07	scaffold1325|size72362:52434-54434	SMil_00012559
scaffold298|size158226:23001-24000	CG	0.693989	0.427445	6.40618e-06	0.000236672	scaffold298|size158226:22463-24463	SMil_00002092
scaffold453|size104502:56001-57000	CG	0.538922	0.272401	9.41271e-05	0.00212851	scaffold453|size104502:55463-57463	SMil_00006614
scaffold1141|size76394:54001-55000	CG	0.462428	0.196185	7.40822e-05	0.00175452	scaffold1141|size76394:54026-56026	SMil_00011450
scaffold3091|size47971:10001-11000	CG	0.496703	0.230627	4.24513e-08	3.4237e-06	scaffold3091|size47971:8224-10224	SMil_00019247
scaffold145|size135231:88001-89000	CG	0.510638	0.244776	0.000232333	0.00442149	scaffold145|size135231:86246-88246	SMil_00003298
scaffold250|size132734:19001-20000	CG	0.411458	0.145833	2.89745e-05	0.000817421	scaffold250|size132734:19151-21151	SMil_00003451
scaffold250|size132734:19001-20000	CG	0.411458	0.145833	2.89745e-05	0.000817421	scaffold250|size132734:18245-20245	SMil_00003450
scaffold2520|size55128:35001-36000	CG	0.664452	0.398827	0.000305648	0.0055159	scaffold2520|size55128:35966-37966	SMil_00017046
scaffold2364|size55459:3001-4000	CG	0.964286	0.7	0.000775672	0.0115547	scaffold2364|size55459:1577-3577	SMil_00016942
scaffold2255|size88788:57001-58000	CG	0.56621	0.302326	0.000277608	0.0051025	scaffold2255|size88788:57374-59374	SMil_00008913
scaffold2255|size88788:57001-58000	CG	0.56621	0.302326	0.000277608	0.0051025	scaffold2255|size88788:55995-57995	SMil_00008912
scaffold2558|size53287:5001-6000	CG	0.29661	0.0328358	7.56321e-15	3.48073e-12	scaffold2558|size53287:4417-6417	SMil_00017651
scaffold2167|size57926:52001-53000	CG	0.5	0.236301	0.000196249	0.00387828	scaffold2167|size57926:51911-53911	SMil_00016208
scaffold18|size193161:119001-120000	CG	0.627566	0.363924	0.00034136	0.00602115	scaffold18|size193161:119007-121007	SMil_00000870
scaffold2889|size49808:5001-6000	CG	0.540797	0.277477	6.18943e-08	4.70836e-06	scaffold2889|size49808:3851-5851	SMil_00018688
scaffold3654|size42988:37001-38000	CG	0.263158	0	7.39227e-09	7.54852e-07	scaffold3654|size42988:37558-39558	SMil_00020649
scaffold750|size130057:91001-92000	CG	0.689274	0.426485	1.45698e-08	1.3512e-06	scaffold750|size130057:89161-91161	SMil_00003771
scaffold750|size130057:91001-92000	CG	0.689274	0.426485	1.45698e-08	1.3512e-06	scaffold750|size130057:90915-92915	SMil_00003770
scaffold9241|size16824:6001-7000	CG	0.555556	0.293333	0.00432662	0.0421373	scaffold9241|size16824:5413-7413	SMil_00027913
scaffold1659|size65827:35001-36000	CG	0.73155	0.471204	1.12329e-08	1.08249e-06	scaffold1659|size65827:34471-36471	SMil_00014169
scaffold1659|size65827:35001-36000	CG	0.73155	0.471204	1.12329e-08	1.08249e-06	scaffold1659|size65827:34426-36426	SMil_00014168
scaffold286|size117855:1001-2000	CG	0.409449	0.149485	5.63094e-11	1.03487e-08	scaffold286|size117855:1188-3188	SMil_00004878
scaffold316|size130577:66001-67000	CG	0.414966	0.155963	1.42316e-09	1.79667e-07	scaffold316|size130577:66390-68390	SMil_00003645
scaffold4034|size79794:56001-57000	CG	0.462295	0.204054	1.40885e-07	9.58103e-06	scaffold4034|size79794:54571-56571	SMil_00010697
scaffold90|size152652:85001-86000	CG	0.3125	0.0544	5.93447e-20	6.66181e-17	scaffold90|size152652:84394-86394	SMil_00002405
scaffold3031|size95642:16001-17000	CG	0.34413	0.0861619	3.06317e-10	4.6775e-08	scaffold3031|size95642:15101-17101	SMil_00007719
scaffold2088|size58997:6001-7000	CG	0.589372	0.331606	0.00220028	0.0254864	scaffold2088|size58997:4513-6513	SMil_00015876
scaffold1833|size62982:24001-25000	CG	0.313793	0.0568562	2.96537e-12	7.5678e-10	scaffold1833|size62982:22787-24787	SMil_00014905
scaffold8169|size29472:15001-16000	CG	0.270916	0.0148515	1.16995e-06	5.71856e-05	scaffold8169|size29472:14764-16764	SMil_00024650
scaffold7950|size20830:5001-6000	CG	0.514196	0.258449	4.59695e-07	2.62813e-05	scaffold7950|size20830:4015-6015	SMil_00026974
scaffold2372|size55357:48001-49000	CG	0.670695	0.414986	7.82277e-05	0.00183595	scaffold2372|size55357:47213-49213	SMil_00016964
scaffold5216|size32647:7001-8000	CG	0.255319	0	0.00199897	0.0237203	scaffold5216|size32647:6761-8761	SMil_00023750
scaffold4383|size37792:13001-14000	CG	0.405109	0.15047	3.31996e-06	0.000136664	scaffold4383|size37792:12929-14929	SMil_00022207
scaffold785|size87521:22001-23000	CG	0.329412	0.075067	6.36436e-09	6.63759e-07	scaffold785|size87521:21541-23541	SMil_00009257
scaffold2492|size53889:10001-11000	CG	0.440613	0.187013	3.9295e-05	0.00104539	scaffold2492|size53889:8756-10756	SMil_00017414
scaffold10434|size20172:14001-15000	CG	0.387931	0.134615	2.83365e-07	1.75664e-05	scaffold10434|size20172:13296-15296	SMil_00027138
scaffold10434|size20172:14001-15000	CG	0.387931	0.134615	2.83365e-07	1.75664e-05	scaffold10434|size20172:12110-14110	SMil_00027137
scaffold3764|size42131:27001-28000	CG	0.353881	0.100671	2.58184e-07	1.62602e-05	scaffold3764|size42131:25603-27603	SMil_00020917
scaffold795|size87261:36001-37000	CG	0.360248	0.107143	0.000162991	0.00333241	scaffold795|size87261:36127-38127	SMil_00009317
scaffold169|size131603:26001-27000	CG	0.765487	0.512712	0.00368062	0.0374422	scaffold169|size131603:25313-27313	SMil_00003549
scaffold7917|size20975:10001-11000	CG	0.312903	0.0603291	1.18883e-12	3.3705e-10	scaffold7917|size20975:8741-10741	SMil_00026949
scaffold3445|size73343:5001-6000	CG	0.922197	0.670534	0.00283872	0.030856	scaffold3445|size73343:4989-6989	SMil_00012294
scaffold316|size130577:81001-82000	CG	0.703125	0.451493	0.00464431	0.0444522	scaffold316|size130577:79347-81347	SMil_00003647
scaffold316|size130577:81001-82000	CG	0.703125	0.451493	0.00464431	0.0444522	scaffold316|size130577:81034-83034	SMil_00003648
scaffold485|size196910:168001-169000	CG	0.477528	0.22619	2.63807e-06	0.000113016	scaffold485|size196910:166799-168799	SMil_00000769
scaffold6222|size27681:23001-24000	CG	0.504274	0.253333	0.00505464	0.0473032	scaffold6222|size27681:22003-24003	SMil_00025162
scaffold7777|size43200:8001-9000	CG	0.40617	0.155263	1.71572e-07	1.13429e-05	scaffold7777|size43200:6619-8619	SMil_00020574
scaffold7777|size43200:8001-9000	CG	0.40617	0.155263	1.71572e-07	1.13429e-05	scaffold7777|size43200:8144-10144	SMil_00020575
scaffold6236|size27638:9001-10000	CG	0.453668	0.20354	1.21542e-05	0.000400016	scaffold6236|size27638:9853-11853	SMil_00025175
scaffold7765|size21427:17001-18000	CG	0.25	0	2.45938e-05	0.000714334	scaffold7765|size21427:17718-19718	SMil_00026801
scaffold8826|size18104:3001-4000	CG	0.25	0	1.49067e-05	0.000473805	scaffold8826|size18104:2462-4462	SMil_00027668
scaffold1678|size98276:92001-93000	CG	0.545052	0.295425	7.04186e-09	7.23517e-07	scaffold1678|size98276:91881-93881	SMil_00007344
scaffold2224|size57193:31001-32000	CG	0.321429	0.0718563	4.16887e-08	3.36546e-06	scaffold2224|size57193:29840-31840	SMil_00016462
scaffold504|size100559:41001-42000	CG	0.762058	0.512915	1.07747e-05	0.000364284	scaffold504|size100559:41783-43783	SMil_00007028
scaffold2203|size92634:36001-37000	CG	0.556098	0.307339	0.000378582	0.00656137	scaffold2203|size92634:35673-37673	SMil_00008278
scaffold2506|size53774:16001-17000	CG	0.534884	0.286667	0.000137433	0.00290681	scaffold2506|size53774:15422-17422	SMil_00017457
scaffold4260|size38499:7001-8000	CG	0.814059	0.565891	0.00258978	0.028813	scaffold4260|size38499:6478-8478	SMil_00021961
scaffold826|size86099:24001-25000	CG	0.58881	0.340829	2.60716e-13	8.75052e-11	scaffold826|size86099:23249-25249	SMil_00009525
scaffold826|size86099:24001-25000	CG	0.58881	0.340829	2.60716e-13	8.75052e-11	scaffold826|size86099:24206-26206	SMil_00009524
scaffold952|size106073:72001-73000	CG	0.52921	0.281623	0.000214126	0.00415156	scaffold952|size106073:70802-72802	SMil_00006329
scaffold3197|size93868:4001-5000	CG	0.83812	0.591944	0.00180599	0.0219926	scaffold3197|size93868:4099-6099	SMil_00008002
scaffold2277|size56472:45001-46000	CG	0.245455	0	0.000109286	0.00240605	scaffold2277|size56472:43588-45588	SMil_00016605
scaffold442|size105224:9001-10000	CG	0.628019	0.382831	0.000156577	0.00322569	scaffold442|size105224:7625-9625	SMil_00006473
scaffold442|size105224:9001-10000	CG	0.628019	0.382831	0.000156577	0.00322569	scaffold442|size105224:7739-9739	SMil_00006472
scaffold12529|size9384:3001-4000	CG	0.820513	0.575458	0.000318054	0.00568307	scaffold12529|size9384:2720-4720	SMil_00029378
scaffold4600|size36365:19001-20000	CG	0.616981	0.371951	0.000230394	0.00439314	scaffold4600|size36365:19182-21182	SMil_00022593
scaffold1999|size60295:28001-29000	CG	0.590909	0.345912	0.00169353	0.0209486	scaffold1999|size60295:26481-28481	SMil_00015587
scaffold10083|size14520:10001-11000	CG	0.46084	0.215924	2.1084e-12	5.66809e-10	scaffold10083|size14520:8056-10056	SMil_00028401
scaffold136|size168217:127001-128000	CG	0.429091	0.184332	4.8012e-10	6.89426e-08	scaffold136|size168217:127558-129558	SMil_00001597
scaffold1012|size90433:78001-79000	CG	0.45749	0.213439	0.000437661	0.00736554	scaffold1012|size90433:77753-79753	SMil_00008630
scaffold2203|size92634:49001-50000	CG	0.25	0.00645161	1.30097e-16	8.34522e-14	scaffold2203|size92634:49862-51862	SMil_00008279
scaffold7|size255859:177001-178000	CG	0.569149	0.326087	0.00111844	0.0152911	scaffold7|size255859:176310-178310	SMil_00000331
scaffold3929|size40844:16001-17000	CG	0.576792	0.334023	8.2883e-09	8.34046e-07	scaffold3929|size40844:16846-18846	SMil_00021311
scaffold3929|size40844:16001-17000	CG	0.576792	0.334023	8.2883e-09	8.34046e-07	scaffold3929|size40844:16281-18281	SMil_00021310
scaffold1211|size196170:93001-94000	CG	0.583756	0.341346	0.00399753	0.0397335	scaffold1211|size196170:93628-95628	SMil_00000782
scaffold4581|size36505:14001-15000	CG	0.577778	0.335681	0.000185184	0.00369966	scaffold4581|size36505:14021-16021	SMil_00022558
scaffold215|size133541:88001-89000	CG	0.691436	0.449843	2.72625e-05	0.000776507	scaffold215|size133541:86924-88924	SMil_00003387
scaffold168|size131665:109001-110000	CG	0.621479	0.38	9.41113e-06	0.000326217	scaffold168|size131665:108836-110836	SMil_00003538
scaffold792|size87321:46001-47000	CG	0.552966	0.312281	1.29752e-06	6.24041e-05	scaffold792|size87321:45003-47003	SMil_00009298
scaffold1395|size190739:80001-81000	CG	0.365132	0.124498	7.8665e-06	0.000280879	scaffold1395|size190739:79430-81430	SMil_00000891
scaffold102|size163426:110001-111000	CG	0.753623	0.513846	0.00281271	0.0306389	scaffold102|size163426:108863-110863	SMil_00001876
scaffold102|size163426:110001-111000	CG	0.753623	0.513846	0.00281271	0.0306389	scaffold102|size163426:109802-111802	SMil_00001875
scaffold35|size180458:27001-28000	CG	0.414634	0.175214	0.000229628	0.00438155	scaffold35|size180458:26282-28282	SMil_00001178
scaffold3405|size45041:8001-9000	CG	0.245614	0.00628931	8.19578e-06	0.000290452	scaffold3405|size45041:7791-9791	SMil_00020082
scaffold1516|size68228:10001-11000	CG	0.399258	0.160674	1.06965e-14	4.73897e-12	scaffold1516|size68228:8181-10181	SMil_00013546
scaffold8778|size18271:10001-11000	CG	0.287293	0.0497738	3.47301e-06	0.00014173	scaffold8778|size18271:9127-11127	SMil_00027640
scaffold365|size111319:78001-79000	CG	0.315436	0.078125	2.22618e-05	0.00065647	scaffold365|size111319:76152-78152	SMil_00005632
scaffold453|size104502:44001-45000	CG	0.678832	0.441527	0.00173259	0.0213081	scaffold453|size104502:43191-45191	SMil_00006611
scaffold4874|size34633:32001-33000	CG	0.468278	0.231343	2.83717e-05	0.000802869	scaffold4874|size34633:30244-32244	SMil_00023194
scaffold231|size122486:79001-80000	CG	0.240964	0.0041841	3.95206e-11	7.66152e-09	scaffold231|size122486:77538-79538	SMil_00004349
scaffold8382|size19435:7001-8000	CG	0.434783	0.198095	1.31233e-07	9.02441e-06	scaffold8382|size19435:6617-8617	SMil_00027345
scaffold446|size105067:81001-82000	CG	0.631988	0.395548	5.90695e-05	0.00146038	scaffold446|size105067:81275-83275	SMil_00006512
scaffold187|size129234:42001-43000	CG	0.782158	0.545939	0.000481025	0.00792827	scaffold187|size129234:40094-42094	SMil_00003850
scaffold804|size86841:28001-29000	CG	0.277325	0.0417391	2.26352e-18	1.90893e-15	scaffold804|size86841:26147-28147	SMil_00009394
scaffold287|size157850:8001-9000	CG	0.673004	0.4375	0.00412384	0.0406557	scaffold287|size157850:7011-9011	SMil_00002104
scaffold1206|size74858:27001-28000	CG	0.565789	0.330373	1.31213e-05	0.000425857	scaffold1206|size74858:25921-27921	SMil_00011844
scaffold2838|size63014:54001-55000	CG	0.65	0.414868	0.00029683	0.0053902	scaffold2838|size63014:52847-54847	SMil_00014881
scaffold3289|size84229:18001-19000	CG	0.5	0.264957	0.00125801	0.0167401	scaffold3289|size84229:17523-19523	SMil_00009902
scaffold11796|size10712:2001-3000	CG	0.52381	0.288991	0.00121928	0.0163389	scaffold11796|size10712:1219-3219	SMil_00029134
scaffold969|size81250:39001-40000	CG	0.308411	0.0743034	8.53639e-10	1.13822e-07	scaffold969|size81250:39062-41062	SMil_00010448
scaffold2859|size50043:17001-18000	CG	0.39823	0.164179	0.000134197	0.00285237	scaffold2859|size50043:17430-19430	SMil_00018604
scaffold1820|size63072:43001-44000	CG	0.232558	0	0.00204458	0.0241099	scaffold1820|size63072:43542-45542	SMil_00014844
scaffold379|size110380:17001-18000	CG	0.395556	0.163009	3.45874e-10	5.18773e-08	scaffold379|size110380:17527-19527	SMil_00005781
scaffold2944|size49262:23001-24000	CG	0.7411	0.508602	1.09044e-05	0.000367537	scaffold2944|size49262:21336-23336	SMil_00018813
scaffold10146|size33002:3001-4000	CG	0.32	0.0877193	0.00218043	0.0253165	scaffold10146|size33002:3389-5389	SMil_00023666
scaffold6419|size26864:9001-10000	CG	0.470149	0.238245	0.000152139	0.00315204	scaffold6419|size26864:9543-11543	SMil_00025381
scaffold2096|size96411:59001-60000	CG	0.321212	0.0903427	1.21795e-07	8.4649e-06	scaffold2096|size96411:58410-60410	SMil_00007629
scaffold1107|size77667:45001-46000	CG	0.605422	0.374656	0.000380845	0.0065889	scaffold1107|size77667:43728-45728	SMil_00011237
scaffold7071|size46043:36001-37000	CG	0.310476	0.08	2.04572e-14	8.62624e-12	scaffold7071|size46043:34576-36576	SMil_00019789
scaffold773|size118465:102001-103000	CG	0.550388	0.32	0.00499821	0.0469248	scaffold773|size118465:102992-104992	SMil_00004820
scaffold6441|size26793:6001-7000	CG	0.551351	0.320988	0.00500421	0.0469529	scaffold6441|size26793:5469-7469	SMil_00025405
scaffold9364|size16406:5001-6000	CG	0.339535	0.110127	5.26113e-14	2.06638e-11	scaffold9364|size16406:3657-5657	SMil_00027976
scaffold2830|size50484:2001-3000	CG	0.36612	0.136842	0.000786966	0.0116779	scaffold2830|size50484:1558-3558	SMil_00018517
scaffold517|size99899:90001-91000	CG	0.287462	0.0585938	3.33841e-09	3.78594e-07	scaffold517|size99899:88994-90994	SMil_00007168
scaffold354|size111962:70001-71000	CG	0.5	0.271268	8.31559e-08	6.09415e-06	scaffold354|size111962:68538-70538	SMil_00005543
scaffold3035|size91856:47001-48000	CG	0.227723	0	2.10351e-11	4.40144e-09	scaffold3035|size91856:45168-47168	SMil_00008425
scaffold1226|size74492:19001-20000	CG	0.381356	0.153846	0.000985666	0.0138613	scaffold1226|size74492:18536-20536	SMil_00011945
scaffold662|size92117:17001-18000	CG	0.548507	0.322259	0.00104426	0.0144976	scaffold662|size92117:16959-18959	SMil_00008369
scaffold8645|size18649:4001-5000	CG	0.460733	0.234783	0.00105599	0.014631	scaffold8645|size18649:3002-5002	SMil_00027547
scaffold4409|size37633:8001-9000	CG	0.425432	0.2	4.72223e-12	1.16057e-09	scaffold4409|size37633:6904-8904	SMil_00022259
scaffold4409|size37633:8001-9000	CG	0.425432	0.2	4.72223e-12	1.16057e-09	scaffold4409|size37633:7765-9765	SMil_00022258
scaffold1468|size69124:22001-23000	CG	0.678322	0.453125	0.00324555	0.0341576	scaffold1468|size69124:22502-24502	SMil_00013276
scaffold5882|size29108:11001-12000	CG	0.433168	0.208609	5.18611e-05	0.00131522	scaffold5882|size29108:11900-13900	SMil_00024743
scaffold2255|size88788:73001-74000	CG	0.285714	0.0612245	0.000337947	0.00597363	scaffold2255|size88788:72533-74533	SMil_00008914
scaffold1177|size75622:39001-40000	CG	0.458015	0.233766	0.000308949	0.00555403	scaffold1177|size75622:37701-39701	SMil_00011691
scaffold2721|size76603:48001-49000	CG	0.557312	0.334667	2.92347e-06	0.000123181	scaffold2721|size76603:47340-49340	SMil_00011434
scaffold17114|size4491:2001-3000	CG	0.403226	0.180769	9.77998e-06	0.000335918	scaffold17114|size4491:1074-3074	SMil_00030310
scaffold4159|size39279:8001-9000	CG	0.247396	0.025	4.83958e-13	1.51993e-10	scaffold4159|size39279:8699-10699	SMil_00021737
scaffold169|size131603:16001-17000	CG	0.663202	0.441048	1.20917e-05	0.000398198	scaffold169|size131603:14583-16583	SMil_00003548
scaffold670|size91659:15001-16000	CG	0.387978	0.166667	5.83161e-05	0.00144326	scaffold670|size91659:15422-17422	SMil_00008444
scaffold4565|size36634:13001-14000	CG	0.362275	0.141732	3.89476e-07	2.28717e-05	scaffold4565|size36634:11642-13642	SMil_00022529
scaffold7115|size23927:23001-24000	CG	0.663212	0.443038	0.00131284	0.0172737	scaffold7115|size23927:23362-25362	SMil_00026192
scaffold22|size200068:195001-196000	CG	0.54902	0.329114	0.00242497	0.0273928	scaffold22|size200068:193257-195257	SMil_00000761
scaffold4389|size37729:11001-12000	CG	0.552174	0.332268	4.23007e-09	4.63575e-07	scaffold4389|size37729:11371-13371	SMil_00022226
scaffold37|size180071:103001-104000	CG	0.477041	0.258398	9.65348e-06	0.000332674	scaffold37|size180071:102778-104778	SMil_00001214
scaffold281|size168425:78001-79000	CG	0.217822	0	8.35809e-07	4.3111e-05	scaffold281|size168425:76134-78134	SMil_00001555
scaffold281|size168425:78001-79000	CG	0.217822	0	8.35809e-07	4.3111e-05	scaffold281|size168425:77900-79900	SMil_00001556
scaffold939|size82166:47001-48000	CG	0.659091	0.441824	5.09798e-05	0.00129824	scaffold939|size82166:47452-49452	SMil_00010281
scaffold4938|size67043:28001-29000	CG	0.278523	0.0617978	1.15253e-07	8.08959e-06	scaffold4938|size67043:27722-29722	SMil_00013837
scaffold15466|size6069:2001-3000	CG	0.676923	0.461538	0.0028515	0.0309583	scaffold15466|size6069:1422-3422	SMil_00030026
scaffold15466|size6069:2001-3000	CG	0.676923	0.461538	0.0028515	0.0309583	scaffold15466|size6069:552-2552	SMil_00030025
scaffold16772|size4852:4001-5000	CG	0.398496	0.183333	0.00277418	0.0303283	scaffold16772|size4852:3805-5805	SMil_00030265
scaffold329|size114645:4001-5000	CG	0.575092	0.36	0.000920722	0.0131642	scaffold329|size114645:2688-4688	SMil_00005226
scaffold1731|size109367:7001-8000	CG	0.550964	0.336	0.000684275	0.0104769	scaffold1731|size109367:7109-9109	SMil_00005885
scaffold668|size91739:82001-83000	CG	0.286738	0.0722222	1.97373e-09	2.41358e-07	scaffold668|size91739:82064-84064	SMil_00008442
scaffold2914|size49573:37001-38000	CG	0.692547	0.478939	0.000957999	0.0135652	scaffold2914|size49573:36528-38528	SMil_00018758
scaffold6915|size24785:17001-18000	CG	0.213483	0	3.69958e-08	3.03378e-06	scaffold6915|size24785:15351-17351	SMil_00025978
scaffold1006|size82219:49001-50000	CG	0.595402	0.381944	0.000462503	0.00768398	scaffold1006|size82219:47914-49914	SMil_00010271
scaffold2203|size92634:53001-54000	CG	0.44636	0.233333	8.81766e-07	4.49926e-05	scaffold2203|size92634:53842-55842	SMil_00008280
scaffold2624|size52537:7001-8000	CG	0.660436	0.447471	0.000380118	0.00658044	scaffold2624|size52537:6408-8408	SMil_00017836
scaffold886|size83936:34001-35000	CG	0.253521	0.0406504	1.33029e-05	0.000430825	scaffold886|size83936:33430-35430	SMil_00009969
scaffold1073|size78457:31001-32000	CG	0.397436	0.185386	4.46189e-10	6.47984e-08	scaffold1073|size78457:31789-33789	SMil_00011035
scaffold1202|size74891:28001-29000	CG	0.452756	0.241135	6.32909e-05	0.00154158	scaffold1202|size74891:27457-29457	SMil_00011810
scaffold3960|size57279:29001-30000	CG	0.23913	0.0277778	2.81799e-12	7.29355e-10	scaffold3960|size57279:27494-29494	SMil_00016435
scaffold1548|size67639:35001-36000	CG	0.441472	0.230548	8.24594e-05	0.00191097	scaffold1548|size67639:33146-35146	SMil_00013714
scaffold1739|size64461:16001-17000	CG	0.592814	0.38193	7.35154e-06	0.000265229	scaffold1739|size64461:16275-18275	SMil_00014536
scaffold3709|size42534:19001-20000	CG	0.427984	0.218605	0.000551842	0.00885393	scaffold3709|size42534:19235-21235	SMil_00020788
scaffold8188|size36194:11001-12000	CG	0.45679	0.247475	0.00225449	0.0259605	scaffold8188|size36194:10734-12734	SMil_00022634
scaffold1561|size67285:12001-13000	CG	0.567515	0.358834	1.95247e-06	8.78662e-05	scaffold1561|size67285:10625-12625	SMil_00013782
scaffold1282|size73346:29001-30000	CG	0.553571	0.345992	0.00523243	0.0485106	scaffold1282|size73346:28446-30446	SMil_00012287
scaffold3696|size61190:51001-52000	CG	0.349835	0.143564	5.99526e-07	3.25612e-05	scaffold3696|size61190:50153-52153	SMil_00015442
scaffold1829|size63015:41001-42000	CG	0.618421	0.413158	0.000184613	0.00369091	scaffold1829|size63015:39999-41999	SMil_00014876
scaffold265|size119611:114001-115000	CG	0.216	0.011976	2.04623e-11	4.2924e-09	scaffold265|size119611:113690-115690	SMil_00004680
scaffold1897|size62025:21001-22000	CG	0.491686	0.287758	1.82759e-06	8.32788e-05	scaffold1897|size62025:20500-22500	SMil_00015207
scaffold1897|size62025:21001-22000	CG	0.491686	0.287758	1.82759e-06	8.32788e-05	scaffold1897|size62025:21435-23435	SMil_00015206
scaffold3681|size42779:26001-27000	CG	0.484848	0.28125	0.00209543	0.0245533	scaffold3681|size42779:24301-26301	SMil_00020715
scaffold1067|size138799:44001-45000	CG	0.506689	0.304087	4.10106e-07	2.38901e-05	scaffold1067|size138799:43340-45340	SMil_00003105
scaffold14250|size7200:2001-3000	CG	0.353535	0.151316	1.30351e-05	0.00042339	scaffold14250|size7200:1701-3701	SMil_00029796
scaffold9325|size16536:10001-11000	CG	0.20202	0	4.68761e-05	0.00120987	scaffold9325|size16536:9017-11017	SMil_00027955
scaffold9325|size16536:10001-11000	CG	0.20202	0	4.68761e-05	0.00120987	scaffold9325|size16536:8230-10230	SMil_00027954
scaffold80|size157071:149001-150000	CG	0.246575	0.0457143	3.14396e-08	2.63008e-06	scaffold80|size157071:148675-150675	SMil_00002147
scaffold80|size157071:149001-150000	CG	0.246575	0.0457143	3.14396e-08	2.63008e-06	scaffold80|size157071:149769-151769	SMil_00002148
scaffold126|size145755:137001-138000	CG	0.428571	0.227723	0.000777243	0.0115698	scaffold126|size145755:137551-139551	SMil_00002793
scaffold1055|size92573:40001-41000	CG	0.130952	0.335753	5.56211e-12	1.3451e-09	scaffold1055|size92573:39700-41700	SMil_00008296
scaffold1055|size92573:40001-41000	CG	0.130952	0.335753	5.56211e-12	1.3451e-09	scaffold1055|size92573:40165-42165	SMil_00008295
scaffold6163|size46365:20001-21000	CG	0.285503	0.490674	1.58137e-07	1.0547e-05	scaffold6163|size46365:19835-21835	SMil_00019713
scaffold2019|size60021:18001-19000	CG	0.273973	0.48048	0.00111717	0.0152799	scaffold2019|size60021:16563-18563	SMil_00015646
scaffold464|size103581:62001-63000	CG	0.0486957	0.256604	5.40897e-17	3.76001e-14	scaffold464|size103581:61361-63361	SMil_00006712
scaffold6695|size25735:6001-7000	CG	0.343168	0.552063	1.10676e-05	0.000371616	scaffold6695|size25735:5941-7941	SMil_00025709
scaffold5236|size32511:29001-30000	CG	0	0.209581	1.60906e-05	0.000504487	scaffold5236|size32511:29573-31573	SMil_00023790
scaffold2573|size68914:61001-62000	CG	0.348837	0.559105	0.00100018	0.014012	scaffold2573|size68914:61904-63904	SMil_00013338
scaffold2364|size55459:26001-27000	CG	0	0.210526	5.00081e-06	0.000192277	scaffold2364|size55459:25523-27523	SMil_00016946
scaffold5159|size32993:21001-22000	CG	0.227848	0.43943	0.000756074	0.0113247	scaffold5159|size32993:21612-23612	SMil_00023670
scaffold1058|size121143:20001-21000	CG	0.148148	0.36	2.34244e-07	1.49509e-05	scaffold1058|size121143:18957-20957	SMil_00004509
scaffold802|size87012:40001-41000	CG	0.17284	0.385269	5.43864e-06	0.000206389	scaffold802|size87012:39018-41018	SMil_00009377
scaffold1579|size67046:42001-43000	CG	0.223048	0.435897	0.000433206	0.00730388	scaffold1579|size67046:40128-42128	SMil_00013833
scaffold4039|size40179:8001-9000	CG	0.123043	0.336252	1.25732e-10	2.12286e-08	scaffold4039|size40179:7312-9312	SMil_00021506
scaffold4668|size69715:37001-38000	CG	0.350309	0.563771	2.12321e-06	9.41668e-05	scaffold4668|size69715:35226-37226	SMil_00013173
scaffold1565|size85396:61001-62000	CG	0.180587	0.394191	7.34225e-08	5.47257e-06	scaffold1565|size85396:59467-61467	SMil_00009652
scaffold1106|size77670:12001-13000	CG	0.0273973	0.241379	8.06991e-08	5.94821e-06	scaffold1106|size77670:12217-14217	SMil_00011229
scaffold5264|size43037:24001-25000	CG	0.087108	0.301158	3.17108e-08	2.65143e-06	scaffold5264|size43037:23244-25244	SMil_00020626
scaffold2838|size63014:57001-58000	CG	0.0519481	0.26603	1.22848e-21	1.90747e-18	scaffold2838|size63014:56279-58279	SMil_00014882
scaffold8669|size18577:9001-10000	CG	0.270833	0.485915	0.00495849	0.0466794	scaffold8669|size18577:9987-11987	SMil_00027563
scaffold2447|size54418:11001-12000	CG	0.0408163	0.255906	4.72794e-09	5.10393e-07	scaffold2447|size54418:10946-12946	SMil_00017230
scaffold2241|size57005:14001-15000	CG	0.37788	0.593043	0.000929713	0.0132517	scaffold2241|size57005:12777-14777	SMil_00016514
scaffold2347|size55685:23001-24000	CG	0.0444444	0.259649	1.98256e-13	6.84784e-11	scaffold2347|size55685:23286-25286	SMil_00016875
scaffold4896|size34489:6001-7000	CG	0.247148	0.462366	2.20942e-05	0.000652369	scaffold4896|size34489:5816-7816	SMil_00023233
scaffold181|size243338:129001-130000	CG	0.582022	0.797284	0.000432618	0.00729692	scaffold181|size243338:128633-130633	SMil_00000375
scaffold3815|size41752:22001-23000	CG	0.117647	0.333333	0.000912643	0.0130763	scaffold3815|size41752:21506-23506	SMil_00021072
scaffold9476|size16132:3001-4000	CG	0.17757	0.393548	0.00230996	0.0264508	scaffold9476|size16132:2593-4593	SMil_00028039
scaffold223|size227332:180001-181000	CG	0.223301	0.439589	7.50554e-06	0.000269789	scaffold223|size227332:179068-181068	SMil_00000577
scaffold2297|size75813:62001-63000	CG	0.605096	0.822157	0.000308298	0.00554333	scaffold2297|size75813:60196-62196	SMil_00011650
scaffold5077|size33426:10001-11000	CG	0.148352	0.365591	0.000892939	0.012871	scaffold5077|size33426:9255-11255	SMil_00023533
scaffold2736|size51284:21001-22000	CG	0.263158	0.481557	2.91366e-05	0.000820741	scaffold2736|size51284:21590-23590	SMil_00018218
scaffold4390|size54426:33001-34000	CG	0.565517	0.787081	0.00250826	0.0280998	scaffold4390|size54426:33019-35019	SMil_00017215
scaffold4390|size54426:33001-34000	CG	0.565517	0.787081	0.00250826	0.0280998	scaffold4390|size54426:31092-33092	SMil_00017216
scaffold264|size119675:68001-69000	CG	0.131356	0.354167	6.8306e-06	0.000249523	scaffold264|size119675:66094-68094	SMil_00004668
scaffold1037|size132863:30001-31000	CG	0.0555556	0.278689	6.76352e-07	3.61662e-05	scaffold1037|size132863:29404-31404	SMil_00003441
scaffold70|size161415:140001-141000	CG	0.594684	0.818182	4.99928e-05	0.00127624	scaffold70|size161415:140901-142901	SMil_00001954
scaffold4941|size34191:25001-26000	CG	0.42698	0.651106	1.1261e-05	0.00037636	scaffold4941|size34191:24812-26812	SMil_00023319
scaffold2568|size79452:66001-67000	CG	0.155235	0.379433	2.73799e-07	1.71074e-05	scaffold2568|size79452:66913-68913	SMil_00010810
scaffold605|size132325:98001-99000	CG	0.305263	0.530387	0.000119045	0.00258199	scaffold605|size132325:96755-98755	SMil_00003490
scaffold4857|size34722:21001-22000	CG	0.57541	0.800554	0.000322138	0.00574245	scaffold4857|size34722:20521-22521	SMil_00023148
scaffold524|size99469:73001-74000	CG	0.315175	0.540748	7.17076e-09	7.34366e-07	scaffold524|size99469:71211-73211	SMil_00007233
scaffold429|size195591:175001-176000	CG	0	0.226667	2.46796e-08	2.13443e-06	scaffold429|size195591:174851-176851	SMil_00000805
scaffold133|size179140:90001-91000	CG	0.454545	0.682018	0.00501789	0.0470414	scaffold133|size179140:89566-91566	SMil_00001235
scaffold494|size101154:18001-19000	CG	0.610451	0.838284	0.00307447	0.0327786	scaffold494|size101154:18122-20122	SMil_00006952
scaffold1818|size63121:7001-8000	CG	0.207071	0.435374	0.00023635	0.0044856	scaffold1818|size63121:6692-8692	SMil_00014821
scaffold656|size104626:3001-4000	CG	0.22488	0.454545	5.9272e-05	0.00146433	scaffold656|size104626:3669-5669	SMil_00006588
scaffold6451|size47899:31001-32000	CG	0.0503597	0.280236	2.51691e-10	3.93374e-08	scaffold6451|size47899:29366-31366	SMil_00019264
scaffold241|size306341:151001-152000	CG	0.00694444	0.236842	6.76348e-09	6.98805e-07	scaffold241|size306341:150632-152632	SMil_00000142
scaffold7918|size20969:13001-14000	CG	0.436567	0.666667	0.00195493	0.0233226	scaffold7918|size20969:12373-14373	SMil_00026952
scaffold7918|size20969:13001-14000	CG	0.436567	0.666667	0.00195493	0.0233226	scaffold7918|size20969:13987-15987	SMil_00026951
scaffold4690|size35749:14001-15000	CG	0	0.230126	4.17829e-09	4.59415e-07	scaffold4690|size35749:12526-14526	SMil_00022817
scaffold4484|size73230:47001-48000	CG	0.244224	0.474747	0.000386947	0.00667224	scaffold4484|size73230:46642-48642	SMil_00012312
scaffold3004|size48699:39001-40000	CG	0.566292	0.796875	0.00412121	0.0406366	scaffold3004|size48699:39261-41261	SMil_00018988
scaffold161|size151184:73001-74000	CG	0.283186	0.515284	3.40756e-05	0.000931899	scaffold161|size151184:72050-74050	SMil_00002534
scaffold161|size151184:73001-74000	CG	0.283186	0.515284	3.40756e-05	0.000931899	scaffold161|size151184:73143-75143	SMil_00002533
scaffold568|size96461:18001-19000	CG	0.357466	0.589623	9.3896e-09	9.30775e-07	scaffold568|size96461:16555-18555	SMil_00007610
scaffold609|size107667:92001-93000	CG	0.513761	0.746269	0.00416662	0.0409875	scaffold609|size107667:90775-92775	SMil_00006060
scaffold421|size106653:64001-65000	CG	0.545595	0.778344	2.17017e-05	0.000643264	scaffold421|size106653:62003-64003	SMil_00006243
scaffold2148|size97311:25001-26000	CG	0	0.232975	6.01862e-15	2.80878e-12	scaffold2148|size97311:25163-27163	SMil_00007483
scaffold4896|size34489:7001-8000	CG	0.332155	0.565657	0.00268599	0.0296121	scaffold4896|size34489:5816-7816	SMil_00023233
scaffold4583|size36468:21001-22000	CG	0.384106	0.618182	8.77477e-05	0.00201136	scaffold4583|size36468:19781-21781	SMil_00022562
scaffold8061|size20520:9001-10000	CG	0.30566	0.539801	0.000129515	0.00276965	scaffold8061|size20520:8427-10427	SMil_00027064
scaffold2909|size49657:21001-22000	CG	0.19833	0.432935	6.91572e-09	7.12761e-07	scaffold2909|size49657:21912-23912	SMil_00018741
scaffold2909|size49657:21001-22000	CG	0.19833	0.432935	6.91572e-09	7.12761e-07	scaffold2909|size49657:19903-21903	SMil_00018740
scaffold932|size82290:77001-78000	CG	0.0129032	0.247525	6.00448e-12	1.44159e-09	scaffold932|size82290:76694-78694	SMil_00010265
scaffold6355|size27103:10001-11000	CG	0.0196078	0.254902	7.95233e-05	0.00185785	scaffold6355|size27103:9257-11257	SMil_00025320
scaffold917|size82898:20001-21000	CG	0.570909	0.806452	0.00091298	0.0130794	scaffold917|size82898:18637-20637	SMil_00010168
scaffold2404|size55023:28001-29000	CG	0.261312	0.496964	4.00587e-12	1.00177e-09	scaffold2404|size55023:28380-30380	SMil_00017087
scaffold491|size101398:20001-21000	CG	0.497674	0.734286	0.00390605	0.0390532	scaffold491|size101398:20549-22549	SMil_00006922
scaffold4157|size39306:30001-31000	CG	0	0.237288	1.49487e-23	3.22541e-20	scaffold4157|size39306:29000-31000	SMil_00021736
scaffold3091|size47971:31001-32000	CG	0	0.238095	3.73761e-06	0.000151049	scaffold3091|size47971:31084-33084	SMil_00019250
scaffold18|size193161:144001-145000	CG	0.451827	0.690745	0.0022053	0.0255322	scaffold18|size193161:143331-145331	SMil_00000872
scaffold7461|size47620:15001-16000	CG	0.0603774	0.3	4.94915e-10	7.07005e-08	scaffold7461|size47620:15007-17007	SMil_00019369
scaffold693|size90324:44001-45000	CG	0.159236	0.399209	0.000101232	0.00225983	scaffold693|size90324:43552-45552	SMil_00008641
scaffold1112|size77438:20001-21000	CG	0.211149	0.451613	2.81532e-09	3.28004e-07	scaffold1112|size77438:20448-22448	SMil_00011279
scaffold465|size103565:72001-73000	CG	0.636364	0.876884	0.000845777	0.0123629	scaffold465|size103565:71256-73256	SMil_00006718
scaffold309|size115830:63001-64000	CG	0.305476	0.546296	6.20839e-05	0.00151958	scaffold309|size115830:62344-64344	SMil_00005075
scaffold3465|size79888:12001-13000	CG	0.633838	0.874794	0.00308215	0.0328373	scaffold3465|size79888:12452-14452	SMil_00010665
scaffold88|size153435:6001-7000	CG	0.495108	0.73638	0.000121037	0.00261707	scaffold88|size153435:6027-8027	SMil_00002344
scaffold86|size153965:78001-79000	CG	0.0606061	0.301887	1.19753e-11	2.69953e-09	scaffold86|size153965:78179-80179	SMil_00002316
scaffold2341|size55744:36001-37000	CG	0.238589	0.479936	2.95329e-08	2.48645e-06	scaffold2341|size55744:34338-36338	SMil_00016855
scaffold2341|size55744:36001-37000	CG	0.238589	0.479936	2.95329e-08	2.48645e-06	scaffold2341|size55744:36674-38674	SMil_00016856
scaffold195|size176305:105001-106000	CG	0.298578	0.54	0.000420077	0.00713101	scaffold195|size176305:103666-105666	SMil_00001336
scaffold30|size183332:95001-96000	CG	0.259939	0.50137	2.48193e-05	0.000719501	scaffold30|size183332:93731-95731	SMil_00001094
scaffold3004|size48699:5001-6000	CG	0.456853	0.698361	0.00411227	0.0405778	scaffold3004|size48699:4540-6540	SMil_00018985
scaffold4923|size34296:6001-7000	CG	0.0277778	0.269504	1.0895e-05	0.00036738	scaffold4923|size34296:5327-7327	SMil_00023291
scaffold5022|size33688:2001-3000	CG	0.443478	0.6853	0.00384951	0.0386274	scaffold5022|size33688:2793-4793	SMil_00023446
scaffold8706|size18453:12001-13000	CG	0.165605	0.407514	1.10617e-05	0.000371536	scaffold8706|size18453:10255-12255	SMil_00027590
scaffold162|size186247:106001-107000	CG	0.396154	0.638528	0.00052052	0.00843694	scaffold162|size186247:106819-108819	SMil_00001008
scaffold1511|size68314:5001-6000	CG	0.299435	0.541935	0.00239082	0.0271335	scaffold1511|size68314:5292-7292	SMil_00013503
scaffold2362|size55466:41001-42000	CG	0.149533	0.392473	7.02675e-07	3.73454e-05	scaffold2362|size55466:41303-43303	SMil_00016938
scaffold2362|size55466:41001-42000	CG	0.149533	0.392473	7.02675e-07	3.73454e-05	scaffold2362|size55466:40995-42995	SMil_00016937
scaffold1173|size80514:58001-59000	CG	0.398765	0.641975	7.78487e-08	5.75852e-06	scaffold1173|size80514:56326-58326	SMil_00010549
scaffold2007|size60193:18001-19000	CG	0.313253	0.556604	0.00458742	0.0440523	scaffold2007|size60193:18683-20683	SMil_00015612
scaffold7925|size20944:1-1000	CG	0.319328	0.562814	0.00365823	0.0372662	scaffold7925|size20944:181-2181	SMil_00026955
scaffold297|size117022:73001-74000	CG	0.596059	0.839552	0.00534571	0.0492804	scaffold297|size117022:71494-73494	SMil_00004970
scaffold90|size152652:111001-112000	CG	0	0.24359	0.000460018	0.00765264	scaffold90|size152652:110703-112703	SMil_00002411
scaffold6627|size26004:18001-19000	CG	0.33995	0.583794	8.55926e-05	0.00197148	scaffold6627|size26004:17948-19948	SMil_00025635
scaffold1547|size67640:4001-5000	CG	0.217742	0.461957	0.00212204	0.0247963	scaffold1547|size67640:3120-5120	SMil_00013711
scaffold550|size97590:80001-81000	CG	0	0.244444	0.000689951	0.0105405	scaffold550|size97590:80674-82674	SMil_00007446
scaffold5497|size31001:9001-10000	CG	0.160326	0.404896	2.69921e-08	2.29618e-06	scaffold5497|size31001:8508-10508	SMil_00024180
scaffold3311|size81395:52001-53000	CG	0.217617	0.4625	7.41127e-06	0.000266843	scaffold3311|size81395:50009-52009	SMil_00010396
scaffold9|size234130:204001-205000	CG	0.420918	0.666667	2.56709e-05	0.000739285	scaffold9|size234130:202735-204735	SMil_00000459
scaffold137|size137331:99001-100000	CG	0.0236088	0.2694	6.9062e-31	3.27826e-27	scaffold137|size137331:97818-99818	SMil_00003158
scaffold1181|size128314:30001-31000	CG	0.105263	0.351064	2.72594e-06	0.000116184	scaffold1181|size128314:29135-31135	SMil_00003942
scaffold540|size118481:42001-43000	CG	0.721978	0.969027	8.71274e-05	0.0020009	scaffold540|size118481:40832-42832	SMil_00004794
scaffold8461|size19203:2001-3000	CG	0.166667	0.414286	0.00161371	0.0201913	scaffold8461|size19203:485-2485	SMil_00027406
scaffold144|size135256:58001-59000	CG	0.0870968	0.334895	1.37819e-11	3.04887e-09	scaffold144|size135256:56408-58408	SMil_00003291
scaffold2011|size60159:17001-18000	CG	0.262673	0.51068	4.3717e-07	2.52104e-05	scaffold2011|size60159:17825-19825	SMil_00015622
scaffold6559|size26298:21001-22000	CG	0.416667	0.665552	0.00254499	0.0284231	scaffold6559|size26298:21716-23716	SMil_00025549
scaffold5726|size29916:19001-20000	CG	0.388489	0.638298	0.0040747	0.0402932	scaffold5726|size29916:18456-20456	SMil_00024515
scaffold3103|size91961:12001-13000	CG	0	0.25	4.10585e-18	3.32752e-15	scaffold3103|size91961:10557-12557	SMil_00008389
scaffold3103|size91961:12001-13000	CG	0	0.25	4.10585e-18	3.32752e-15	scaffold3103|size91961:11110-13110	SMil_00008388
scaffold335|size114145:113001-114000	CG	0	0.25	0.00307952	0.0328199	scaffold335|size114145:111818-113818	SMil_00005307
scaffold768|size88041:53001-54000	CG	0.0325	0.282723	2.74039e-16	1.68002e-13	scaffold768|size88041:51230-53230	SMil_00009136
scaffold9263|size16761:5001-6000	CG	0.0952381	0.34551	3.16773e-18	2.60536e-15	scaffold9263|size16761:5496-7496	SMil_00027920
scaffold6808|size25237:7001-8000	CG	0.348	0.598291	0.00216739	0.025195	scaffold6808|size25237:6576-8576	SMil_00025829
scaffold872|size84273:72001-73000	CG	0.148867	0.399317	8.6506e-08	6.30351e-06	scaffold872|size84273:71145-73145	SMil_00009896
scaffold1658|size130243:78001-79000	CG	0.0898204	0.340314	4.27015e-06	0.000168753	scaffold1658|size130243:78003-80003	SMil_00003718
scaffold1097|size77897:9001-10000	CG	0.0192308	0.269841	0.000667804	0.0102768	scaffold1097|size77897:7603-9603	SMil_00011176
scaffold1921|size61680:41001-42000	CG	0.357686	0.609037	5.97842e-07	3.25016e-05	scaffold1921|size61680:40272-42272	SMil_00015320
scaffold5407|size31572:7001-8000	CG	0.313589	0.565089	0.000367684	0.00640725	scaffold5407|size31572:7670-9670	SMil_00024024
scaffold922|size89940:24001-25000	CG	0.391304	0.642857	0.00412141	0.0406366	scaffold922|size89940:23336-25336	SMil_00008719
scaffold377|size110462:100001-101000	CG	0.567123	0.81877	0.00381895	0.0384344	scaffold377|size110462:99525-101525	SMil_00005764
scaffold2214|size68091:20001-21000	CG	0.465839	0.717742	0.00468794	0.0447615	scaffold2214|size68091:20163-22163	SMil_00013594
scaffold2214|size68091:20001-21000	CG	0.465839	0.717742	0.00468794	0.0447615	scaffold2214|size68091:20146-22146	SMil_00013593
scaffold1512|size68300:60001-61000	CG	0.02	0.272131	5.52243e-14	2.14869e-11	scaffold1512|size68300:59098-61098	SMil_00013515
scaffold8068|size20493:16001-17000	CG	0.0882353	0.34127	2.18465e-05	0.000646743	scaffold8068|size20493:14214-16214	SMil_00027068
scaffold13320|size8257:3001-4000	CG	0.226562	0.479798	2.07696e-05	0.000620508	scaffold13320|size8257:3784-5784	SMil_00029600
scaffold4673|size35865:7001-8000	CG	0.271255	0.526316	3.65884e-05	0.000987774	scaffold4673|size35865:6286-8286	SMil_00022770
scaffold184|size129566:15001-16000	CG	0.527115	0.782218	2.90712e-05	0.000819679	scaffold184|size129566:13267-15267	SMil_00003826
scaffold8812|size39233:24001-25000	CG	0.410501	0.665953	6.08826e-05	0.00149586	scaffold8812|size39233:22895-24895	SMil_00021766
scaffold714|size89619:67001-68000	CG	0.234257	0.490617	2.61237e-07	1.64338e-05	scaffold714|size89619:66574-68574	SMil_00008758
scaffold135|size137414:57001-58000	CG	0.245211	0.501597	2.03647e-05	0.000610277	scaffold135|size137414:56223-58223	SMil_00003143
scaffold135|size137414:57001-58000	CG	0.245211	0.501597	2.03647e-05	0.000610277	scaffold135|size137414:57313-59313	SMil_00003142
scaffold535|size98509:58001-59000	CG	0.704057	0.960486	0.000746691	0.0112054	scaffold535|size98509:58916-60916	SMil_00007324
scaffold233|size122254:80001-81000	CG	0.0107527	0.267606	0.000127188	0.00272904	scaffold233|size122254:80781-82781	SMil_00004373
scaffold8846|size18055:11001-12000	CG	0	0.256881	1.03195e-08	1.00851e-06	scaffold8846|size18055:9511-11511	SMil_00027689
scaffold695|size90264:6001-7000	CG	0	0.257143	0.000186086	0.00371365	scaffold695|size90264:6107-8107	SMil_00008648
scaffold7954|size20819:10001-11000	CG	0.224382	0.481651	1.22374e-13	4.4198e-11	scaffold7954|size20819:10472-12472	SMil_00026979
scaffold11664|size10970:3001-4000	CG	0.258228	0.515901	7.49305e-06	0.000269456	scaffold11664|size10970:1021-3021	SMil_00029093
scaffold515|size99974:87001-88000	CG	0.173077	0.431068	2.87199e-06	0.000121443	scaffold515|size99974:87402-89402	SMil_00007146
scaffold1145|size76325:31001-32000	CG	0.166023	0.424779	7.34962e-10	9.94347e-08	scaffold1145|size76325:29312-31312	SMil_00011494
scaffold812|size86526:62001-63000	CG	0.322812	0.581955	2.33288e-08	2.03958e-06	scaffold812|size86526:60216-62216	SMil_00009456
scaffold834|size85779:48001-49000	CG	0.353261	0.612745	0.00491459	0.0463713	scaffold834|size85779:46445-48445	SMil_00009590
scaffold4079|size39959:21001-22000	CG	0.0618557	0.321429	0.00535849	0.0493571	scaffold4079|size39959:20403-22403	SMil_00021571
scaffold4|size244303:46001-47000	CG	0.136816	0.396648	2.89693e-07	1.78919e-05	scaffold4|size244303:44664-46664	SMil_00000359
scaffold10185|size14252:7001-8000	CG	0.149758	0.409938	1.31494e-06	6.31029e-05	scaffold10185|size14252:5796-7796	SMil_00028462
scaffold932|size82290:68001-69000	CG	0.0820896	0.342466	6.87899e-08	5.15968e-06	scaffold932|size82290:68494-70494	SMil_00010264
scaffold932|size82290:68001-69000	CG	0.0820896	0.342466	6.87899e-08	5.15968e-06	scaffold932|size82290:67911-69911	SMil_00010263
scaffold3684|size42738:1001-2000	CG	0.0956072	0.356098	1.69798e-07	1.12435e-05	scaffold3684|size42738:1646-3646	SMil_00020729
scaffold1937|size69535:44001-45000	CG	0	0.261538	0.000242204	0.00457371	scaffold1937|size69535:44056-46056	SMil_00013199
scaffold722|size89318:35001-36000	CG	0.295918	0.557576	4.57705e-07	2.61945e-05	scaffold722|size89318:35118-37118	SMil_00008796
scaffold6389|size26982:14001-15000	CG	0.231405	0.493151	7.43341e-08	5.53059e-06	scaffold6389|size26982:13401-15401	SMil_00025348
scaffold4878|size34621:30001-31000	CG	0.109375	0.372	2.11114e-05	0.000628796	scaffold4878|size34621:29659-31659	SMil_00023201
scaffold6617|size26041:6001-7000	CG	0.300595	0.563265	2.52637e-06	0.000109304	scaffold6617|size26041:6566-8566	SMil_00025624
scaffold1545|size67667:41001-42000	CG	0.117647	0.380597	0.00337934	0.0351581	scaffold1545|size67667:40342-42342	SMil_00013708
scaffold1545|size67667:41001-42000	CG	0.117647	0.380597	0.00337934	0.0351581	scaffold1545|size67667:40858-42858	SMil_00013707
scaffold10509|size13431:9001-10000	CG	0.539634	0.802691	0.00243412	0.0274711	scaffold10509|size13431:8469-10469	SMil_00028629
scaffold12680|size9158:5001-6000	CG	0.511392	0.774713	0.000420464	0.0071354	scaffold12680|size9158:3171-5171	SMil_00029435
scaffold2283|size111738:44001-45000	CG	0.260101	0.523707	7.36565e-06	0.000265449	scaffold2283|size111738:42661-44661	SMil_00005598
scaffold439|size105398:80001-81000	CG	0.340164	0.603774	0.00196386	0.0233979	scaffold439|size105398:78044-80044	SMil_00006457
scaffold1778|size72234:58001-59000	CG	0.47486	0.738532	0.00021132	0.00410626	scaffold1778|size72234:57813-59813	SMil_00012584
scaffold840|size85597:29001-30000	CG	0.485714	0.75	0.000147957	0.00308231	scaffold840|size85597:27557-29557	SMil_00009634
scaffold332|size114343:75001-76000	CG	0.137466	0.402778	9.75198e-09	9.62191e-07	scaffold332|size114343:73837-75837	SMil_00005264
scaffold3357|size45457:25001-26000	CG	0.349593	0.615486	2.13532e-07	1.38093e-05	scaffold3357|size45457:25238-27238	SMil_00019968
scaffold8830|size18094:11001-12000	CG	0	0.26601	3.15316e-14	1.29991e-11	scaffold8830|size18094:11956-13956	SMil_00027675
scaffold801|size87065:14001-15000	CG	0	0.266304	7.10953e-07	3.76408e-05	scaffold801|size87065:13431-15431	SMil_00009372
scaffold2120|size58599:24001-25000	CG	0.238908	0.505495	1.29555e-05	0.000421299	scaffold2120|size58599:24863-26863	SMil_00016027
scaffold910|size97772:17001-18000	CG	0.25	0.517375	0.00171289	0.0211253	scaffold910|size97772:16690-18690	SMil_00007427
scaffold2513|size53719:16001-17000	CG	0.209607	0.477108	2.65422e-05	0.00076003	scaffold2513|size53719:14245-16245	SMil_00017489
scaffold2513|size53719:16001-17000	CG	0.209607	0.477108	2.65422e-05	0.00076003	scaffold2513|size53719:15281-17281	SMil_00017491
scaffold340|size113746:76001-77000	CG	0.526523	0.794521	3.79604e-05	0.00101633	scaffold340|size113746:75893-77893	SMil_00005359
scaffold913|size83024:63001-64000	CG	0	0.268116	0.000519959	0.00842949	scaffold913|size83024:62374-64374	SMil_00010148
scaffold13109|size8517:2001-3000	CG	0.378531	0.646825	0.0049135	0.0463636	scaffold13109|size8517:2865-4865	SMil_00029544
scaffold609|size107667:53001-54000	CG	0.385542	0.654088	0.00214468	0.0249856	scaffold609|size107667:52299-54299	SMil_00006053
scaffold5287|size32244:29001-30000	CG	0.193443	0.463158	1.07001e-07	7.57756e-06	scaffold5287|size32244:28420-30420	SMil_00023853
scaffold4473|size52493:39001-40000	CG	0.0902256	0.360568	4.43691e-16	2.61398e-13	scaffold4473|size52493:39288-41288	SMil_00017846
scaffold5443|size31402:7001-8000	CG	0.202811	0.47331	3.01289e-06	0.000126085	scaffold5443|size31402:5688-7688	SMil_00024087
scaffold73|size160824:134001-135000	CG	0.188482	0.459547	1.60194e-05	0.00050273	scaffold73|size160824:133440-135440	SMil_00001991
scaffold1604|size66625:37001-38000	CG	0.0410959	0.3125	4.95238e-05	0.00126602	scaffold1604|size66625:36415-38415	SMil_00013939
scaffold1326|size72346:12001-13000	CG	0.0670391	0.338558	1.95364e-07	1.27485e-05	scaffold1326|size72346:12000-14000	SMil_00012562
scaffold776|size87823:39001-40000	CG	0.336864	0.608392	2.57361e-06	0.000110829	scaffold776|size87823:38119-40119	SMil_00009195
scaffold10692|size13008:3001-4000	CG	0.204348	0.475962	0.000282155	0.0051695	scaffold10692|size13008:3981-5981	SMil_00028716
scaffold2517|size53702:42001-43000	CG	0.00282486	0.274662	1.89159e-29	8.05813e-26	scaffold2517|size53702:41759-43759	SMil_00017509
scaffold1897|size62025:32001-33000	CG	0.273852	0.546218	1.03404e-08	1.00996e-06	scaffold1897|size62025:30436-32436	SMil_00015208
scaffold8307|size19656:17001-18000	CG	0.0581395	0.330827	9.02788e-09	9.01372e-07	scaffold8307|size19656:16944-18944	SMil_00027275
scaffold6273|size27444:15001-16000	CG	0.541667	0.814465	8.20348e-06	0.000290601	scaffold6273|size27444:15584-17584	SMil_00025208
scaffold877|size84181:65001-66000	CG	0.198257	0.471173	6.79882e-07	3.63082e-05	scaffold877|size84181:65264-67264	SMil_00009920
scaffold9961|size14825:9001-10000	CG	0.246667	0.519685	3.34433e-07	2.01605e-05	scaffold9961|size14825:7939-9939	SMil_00028320
scaffold533|size98769:90001-91000	CG	0.183486	0.457265	6.03755e-12	1.44743e-09	scaffold533|size98769:88185-90185	SMil_00007318
scaffold1944|size61295:26001-27000	CG	0	0.274194	0.000287258	0.00524516	scaffold1944|size61295:26558-28558	SMil_00015416
scaffold1944|size61295:26001-27000	CG	0	0.274194	0.000287258	0.00524516	scaffold1944|size61295:24454-26454	SMil_00015415
scaffold6606|size26114:15001-16000	CG	0.313212	0.587435	2.67323e-13	8.91823e-11	scaffold6606|size26114:15083-17083	SMil_00025610
scaffold1022|size79841:10001-11000	CG	0.0819113	0.356401	9.36566e-16	5.15232e-13	scaffold1022|size79841:10272-12272	SMil_00010683
scaffold5598|size46378:11001-12000	CG	0.18	0.454545	5.2572e-05	0.00133003	scaffold5598|size46378:11462-13462	SMil_00019707
scaffold74|size188781:70001-71000	CG	0.0652174	0.339806	0.00247217	0.0277816	scaffold74|size188781:69961-71961	SMil_00000949
scaffold999|size80436:69001-70000	CG	0.0613497	0.336735	9.1494e-06	0.00031854	scaffold999|size80436:68781-70781	SMil_00010571
scaffold9806|size15289:2001-3000	CG	0.443314	0.71885	4.46814e-08	3.56719e-06	scaffold9806|size15289:591-2591	SMil_00028228
scaffold1325|size72362:13001-14000	CG	0.177984	0.453959	1.07333e-20	1.35093e-17	scaffold1325|size72362:13390-15390	SMil_00012555
scaffold2485|size53970:33001-34000	CG	0.320534	0.596667	6.56753e-09	6.82379e-07	scaffold2485|size53970:31929-33929	SMil_00017387
scaffold1107|size77667:27001-28000	CG	0.355056	0.631193	5.56586e-06	0.00021046	scaffold1107|size77667:26028-28028	SMil_00011236
scaffold13801|size7678:2001-3000	CG	0.287129	0.563725	0.00306332	0.0327017	scaffold13801|size7678:1364-3364	SMil_00029699
scaffold16|size208421:121001-122000	CG	0	0.277228	3.89977e-06	0.000156498	scaffold16|size208421:119751-121751	SMil_00000686
scaffold16|size208421:121001-122000	CG	0	0.277228	3.89977e-06	0.000156498	scaffold16|size208421:121149-123149	SMil_00000685
scaffold6007|size28531:13001-14000	CG	0.15	0.427632	1.61572e-09	2.01091e-07	scaffold6007|size28531:12289-14289	SMil_00024906
scaffold3664|size42932:34001-35000	CG	0.168224	0.446154	2.21008e-06	9.72633e-05	scaffold3664|size42932:33180-35180	SMil_00020669
scaffold3664|size42932:34001-35000	CG	0.168224	0.446154	2.21008e-06	9.72633e-05	scaffold3664|size42932:32901-34901	SMil_00020668
scaffold5512|size30939:6001-7000	CG	0.174545	0.452941	1.90257e-08	1.71416e-06	scaffold5512|size30939:6427-8427	SMil_00024193
scaffold2928|size49472:35001-36000	CG	0.0416667	0.320513	6.21659e-06	0.000231211	scaffold2928|size49472:33491-35491	SMil_00018783
scaffold1526|size127236:62001-63000	CG	0	0.279612	4.39854e-23	9.02183e-20	scaffold1526|size127236:61387-63387	SMil_00004031
scaffold2437|size54632:10001-11000	CG	0.28	0.56	0.00127624	0.016922	scaffold2437|size54632:8637-10637	SMil_00017188
scaffold448|size105037:20001-21000	CG	0.439462	0.719828	0.00325429	0.0342323	scaffold448|size105037:18009-20009	SMil_00006526
scaffold8733|size18403:9001-10000	CG	0.0243902	0.305085	0.00154467	0.0195587	scaffold8733|size18403:8208-10208	SMil_00027622
scaffold9222|size32390:16001-17000	CG	0.339683	0.620915	1.14014e-05	0.000380138	scaffold9222|size32390:14474-16474	SMil_00023809
scaffold27|size204419:167001-168000	CG	0.25	0.531863	2.57914e-08	2.21102e-06	scaffold27|size204419:167182-169182	SMil_00000729
scaffold2576|size74974:3001-4000	CG	0.187166	0.469136	0.000310627	0.00557736	scaffold2576|size74974:3236-5236	SMil_00011793
scaffold9535|size16011:5001-6000	CG	0.196581	0.478873	0.000728535	0.0109922	scaffold9535|size16011:4408-6408	SMil_00028072
scaffold8285|size19721:6001-7000	CG	0	0.282828	1.11146e-09	1.43926e-07	scaffold8285|size19721:5175-7175	SMil_00027252
scaffold383|size109998:9001-10000	CG	0.205128	0.488479	8.78609e-07	4.49004e-05	scaffold383|size109998:9328-11328	SMil_00005797
scaffold616|size94199:46001-47000	CG	0.227405	0.511161	1.96014e-07	1.27808e-05	scaffold616|size94199:46866-48866	SMil_00007913
scaffold1157|size76017:4001-5000	CG	0	0.284024	0.000297967	0.00540619	scaffold1157|size76017:4815-6815	SMil_00011552
scaffold956|size81645:56001-57000	CG	0.0597015	0.34375	2.53099e-06	0.000109419	scaffold956|size81645:56966-58966	SMil_00010364
scaffold7574|size42173:14001-15000	CG	0.162791	0.447761	0.000503155	0.00820753	scaffold7574|size42173:14929-16929	SMil_00020898
scaffold723|size89265:66001-67000	CG	0	0.285714	2.92853e-06	0.000123314	scaffold723|size89265:66975-68975	SMil_00008807
scaffold28|size183796:82001-83000	CG	0.144796	0.431111	1.02238e-05	0.000348782	scaffold28|size183796:81545-83545	SMil_00001063
scaffold1818|size63121:44001-45000	CG	0.23301	0.520362	0.000288157	0.00525764	scaffold1818|size63121:42118-44118	SMil_00014829
scaffold5211|size32666:18001-19000	CG	0	0.287356	1.00457e-08	9.8698e-07	scaffold5211|size32666:18673-20673	SMil_00023747
scaffold5211|size32666:18001-19000	CG	0	0.287356	1.00457e-08	9.8698e-07	scaffold5211|size32666:17360-19360	SMil_00023746
scaffold42|size177580:164001-165000	CG	0.272727	0.560209	0.000516889	0.00838955	scaffold42|size177580:162676-164676	SMil_00001296
scaffold190|size128680:35001-36000	CG	0.455782	0.743421	0.00388958	0.0389213	scaffold190|size128680:35215-37215	SMil_00003914
scaffold4421|size37561:15001-16000	CG	0.518692	0.807229	0.00121147	0.0162671	scaffold4421|size37561:13630-15630	SMil_00022283
scaffold3218|size88020:13001-14000	CG	0.424615	0.713355	6.84866e-05	0.00164536	scaffold3218|size88020:13127-15127	SMil_00009143
scaffold5045|size33569:22001-23000	CG	0.575758	0.864721	0.00108477	0.0149476	scaffold5045|size33569:22818-24818	SMil_00023480
scaffold898|size83624:39001-40000	CG	0.184932	0.474619	1.95259e-06	8.78662e-05	scaffold898|size83624:39235-41235	SMil_00010039
scaffold13203|size8384:1001-2000	CG	0.338624	0.628664	0.000708979	0.0107629	scaffold13203|size8384:736-2736	SMil_00029572
scaffold2485|size53970:32001-33000	CG	0.551155	0.841808	0.000153081	0.00316801	scaffold2485|size53970:31929-33929	SMil_00017387
scaffold8579|size18850:6001-7000	CG	0.304094	0.595436	5.8197e-05	0.0014416	scaffold8579|size18850:4972-6972	SMil_00027490
scaffold3761|size47026:1001-2000	CG	0	0.291667	0.00190287	0.0228723	scaffold3761|size47026:1965-3965	SMil_00019545
scaffold6934|size24711:20001-21000	CG	0.318386	0.611111	0.000757906	0.0113398	scaffold6934|size24711:19562-21562	SMil_00026005
scaffold4703|size62838:41001-42000	CG	0.182724	0.475664	1.73908e-05	0.000536346	scaffold4703|size62838:41346-43346	SMil_00014978
scaffold3805|size41876:9001-10000	CG	0.62963	0.922819	0.00191107	0.022946	scaffold3805|size41876:9683-11683	SMil_00021038
scaffold751|size88492:72001-73000	CG	0.0689655	0.362319	0.000183628	0.00367608	scaffold751|size88492:72875-74875	SMil_00008971
scaffold2112|size58702:46001-47000	CG	0.25	0.543814	7.73417e-08	5.72359e-06	scaffold2112|size58702:45985-47985	SMil_00016002
scaffold7667|size21759:6001-7000	CG	0.114504	0.408451	3.60961e-05	0.000977671	scaffold7667|size21759:5481-7481	SMil_00026724
scaffold3331|size45691:37001-38000	CG	0.147651	0.442478	2.37711e-07	1.51489e-05	scaffold3331|size45691:36024-38024	SMil_00019907
scaffold1141|size76394:72001-73000	CG	0.627119	0.921965	0.000236024	0.00448043	scaffold1141|size76394:72116-74116	SMil_00011452
scaffold2722|size51406:32001-33000	CG	0.239024	0.534562	0.00205054	0.0241608	scaffold2722|size51406:31618-33618	SMil_00018171
scaffold2213|size57342:30001-31000	CG	0.115556	0.411765	3.65701e-05	0.000987441	scaffold2213|size57342:28167-30167	SMil_00016407
scaffold2213|size57342:30001-31000	CG	0.115556	0.411765	3.65701e-05	0.000987441	scaffold2213|size57342:29425-31425	SMil_00016408
scaffold2213|size57342:30001-31000	CG	0.115556	0.411765	3.65701e-05	0.000987441	scaffold2213|size57342:29532-31532	SMil_00016406
scaffold1996|size60388:22001-23000	CG	0.003003	0.29979	5.31069e-15	2.49947e-12	scaffold1996|size60388:20357-22357	SMil_00015577
scaffold2934|size49436:2001-3000	CG	0.0985915	0.395455	1.43475e-12	3.99278e-10	scaffold2934|size49436:774-2774	SMil_00018793
scaffold1263|size73790:30001-31000	CG	0.527211	0.824713	0.0029279	0.0315705	scaffold1263|size73790:29722-31722	SMil_00012180
scaffold19|size191922:110001-111000	CG	0.104478	0.40201	4.68997e-08	3.72461e-06	scaffold19|size191922:108834-110834	SMil_00000881
scaffold675|size91488:50001-51000	CG	0.233161	0.530928	0.00303509	0.0324734	scaffold675|size91488:48847-50847	SMil_00008483
scaffold1698|size65216:42001-43000	CG	0.0469314	0.344969	3.00886e-09	3.47627e-07	scaffold1698|size65216:40389-42389	SMil_00014374
scaffold6587|size39550:11001-12000	CG	0.0701754	0.368421	4.45464e-07	2.55998e-05	scaffold6587|size39550:9438-11438	SMil_00021664
scaffold11061|size12146:3001-4000	CG	0.424332	0.722714	2.17933e-05	0.000645551	scaffold11061|size12146:1215-3215	SMil_00028854
scaffold658|size92387:43001-44000	CG	0.510823	0.809524	0.000183983	0.00368142	scaffold658|size92387:42590-44590	SMil_00008330
scaffold333|size114292:107001-108000	CG	0.254743	0.554585	0.00062028	0.00969361	scaffold333|size114292:106369-108369	SMil_00005272
scaffold8919|size17857:8001-9000	CG	0.0693069	0.369748	4.4001e-05	0.00114833	scaffold8919|size17857:7301-9301	SMil_00027736
scaffold37|size180071:174001-175000	CG	0.439776	0.740331	5.62325e-06	0.000212183	scaffold37|size180071:172014-174014	SMil_00001224
scaffold1424|size70127:29001-30000	CG	0.422619	0.723464	0.0023996	0.0272016	scaffold1424|size70127:28249-30249	SMil_00013087
scaffold5918|size28947:3001-4000	CG	0.0833333	0.384921	0.000154956	0.00319805	scaffold5918|size28947:3641-5641	SMil_00024776
scaffold13996|size7460:4001-5000	CG	0.153846	0.455446	0.00379553	0.0382691	scaffold13996|size7460:4288-6288	SMil_00029745
scaffold13834|size7639:6001-7000	CG	0.522124	0.824074	0.00195741	0.0233428	scaffold13834|size7639:5061-7061	SMil_00029706
scaffold9484|size16124:1001-2000	CG	0.141176	0.443439	0.00522084	0.0484384	scaffold9484|size16124:1092-3092	SMil_00028043
scaffold1110|size130655:27001-28000	CG	0.452586	0.754902	0.000727241	0.0109769	scaffold1110|size130655:27187-29187	SMil_00003626
scaffold8388|size19417:10001-11000	CG	0.534426	0.837449	5.26261e-06	0.000200763	scaffold8388|size19417:10832-12832	SMil_00027350
scaffold131|size139055:136001-137000	CG	0	0.303342	0.000261718	0.00486916	scaffold131|size139055:134572-136572	SMil_00003071
scaffold5278|size32280:16001-17000	CG	0.025974	0.329787	4.95873e-07	2.78795e-05	scaffold5278|size32280:14921-16921	SMil_00023831
scaffold669|size94034:79001-80000	CG	0.297619	0.601974	0.0035273	0.0362705	scaffold669|size94034:77162-79162	SMil_00007949
scaffold121|size141189:65001-66000	CG	0.125506	0.43	3.27822e-05	0.000903218	scaffold121|size141189:63704-65704	SMil_00002950
scaffold908|size83157:57001-58000	CG	0.172662	0.477573	0.00200035	0.0237332	scaffold908|size83157:55460-57460	SMil_00010114
scaffold2457|size62423:45001-46000	CG	0.0684932	0.373626	3.329e-07	2.009e-05	scaffold2457|size62423:43459-45459	SMil_00015086
scaffold531|size98877:6001-7000	CG	0.176471	0.482143	1.1388e-07	8.01009e-06	scaffold531|size98877:6413-8413	SMil_00007282
scaffold6500|size26544:13001-14000	CG	0.272251	0.578767	5.33236e-05	0.00134669	scaffold6500|size26544:11598-13598	SMil_00025476
scaffold252|size120707:67001-68000	CG	0.2	0.506645	1.10047e-10	1.88291e-08	scaffold252|size120707:65329-67329	SMil_00004556
scaffold14399|size7038:6001-7000	CG	0.220513	0.527174	0.00221538	0.0256203	scaffold14399|size7038:5883-7883	SMil_00029825
scaffold8154|size20139:4001-5000	CG	0.5	0.806991	1.56606e-07	1.04537e-05	scaffold8154|size20139:3074-5074	SMil_00027148
scaffold1046|size79238:40001-41000	CG	0.579545	0.887097	0.000877852	0.0127076	scaffold1046|size79238:38977-40977	SMil_00010893
scaffold5807|size29482:11001-12000	CG	0.0967742	0.404494	0.000330862	0.00587089	scaffold5807|size29482:11666-13666	SMil_00024647
scaffold5807|size29482:11001-12000	CG	0.0967742	0.404494	0.000330862	0.00587089	scaffold5807|size29482:9173-11173	SMil_00024645
scaffold476|size102620:98001-99000	CG	0.225564	0.533333	0.0042346	0.0415014	scaffold476|size102620:96825-98825	SMil_00006803
scaffold7235|size23430:18001-19000	CG	0	0.308333	6.67445e-11	1.20009e-08	scaffold7235|size23430:18213-20213	SMil_00026305
scaffold8397|size19396:9001-10000	CG	0.048	0.357143	0.000577845	0.00917305	scaffold8397|size19396:9871-11871	SMil_00027358
scaffold4573|size36572:11001-12000	CG	0.0543478	0.364486	0.00201469	0.0238527	scaffold4573|size36572:10356-12356	SMil_00022543
scaffold10504|size13438:6001-7000	CG	0.172131	0.482759	0.0053811	0.0495296	scaffold10504|size13438:4643-6643	SMil_00028625
scaffold3298|size46044:41001-42000	CG	0.292453	0.603896	0.000723769	0.0109335	scaffold3298|size46044:40096-42096	SMil_00019784
scaffold952|size106073:45001-46000	CG	0.356923	0.668699	1.44958e-05	0.000462784	scaffold952|size106073:43108-45108	SMil_00006324
scaffold121|size141189:42001-43000	CG	0.163265	0.475983	8.18034e-09	8.2468e-07	scaffold121|size141189:40959-42959	SMil_00002946
scaffold278|size118238:30001-31000	CG	0.142857	0.455696	3.65524e-05	0.000987284	scaffold278|size118238:28855-30855	SMil_00004834
scaffold3008|size48664:32001-33000	CG	0.0287356	0.342105	1.13799e-09	1.46675e-07	scaffold3008|size48664:32536-34536	SMil_00019013
scaffold1419|size70202:42001-43000	CG	0.104972	0.41853	3.35273e-06	0.000137637	scaffold1419|size70202:41804-43804	SMil_00013066
scaffold5135|size33113:31001-32000	CG	0.60678	0.920561	0.00392219	0.0391768	scaffold5135|size33113:30543-32543	SMil_00023643
scaffold5135|size33113:31001-32000	CG	0.60678	0.920561	0.00392219	0.0391768	scaffold5135|size33113:29671-31671	SMil_00023642
scaffold4864|size34680:16001-17000	CG	0.302752	0.616822	0.000139696	0.00294268	scaffold4864|size34680:16047-18047	SMil_00023166
scaffold11192|size11903:5001-6000	CG	0.254568	0.569122	4.57988e-16	2.68868e-13	scaffold11192|size11903:5445-7445	SMil_00028900
scaffold6844|size25043:16001-17000	CG	0	0.315476	1.5643e-20	1.92512e-17	scaffold6844|size25043:14566-16566	SMil_00025884
scaffold1846|size62853:45001-46000	CG	0.321637	0.637584	0.000549155	0.00881486	scaffold1846|size62853:44115-46115	SMil_00014972
scaffold3383|size72228:43001-44000	CG	0.42711	0.743902	2.70371e-06	0.000115355	scaffold3383|size72228:42823-44823	SMil_00012593
scaffold781|size87619:51001-52000	CG	0.186788	0.503817	3.67101e-07	2.18054e-05	scaffold781|size87619:51504-53504	SMil_00009236
scaffold4028|size40241:4001-5000	CG	0.251142	0.568421	0.00192182	0.02304	scaffold4028|size40241:3325-5325	SMil_00021489
scaffold79|size158574:99001-100000	CG	0.339286	0.657343	0.00496664	0.0467402	scaffold79|size158574:99235-101235	SMil_00002083
scaffold401|size108182:20001-21000	CG	0.261658	0.58047	0.000111313	0.00244235	scaffold401|size108182:18692-20692	SMil_00005989
scaffold9199|size16959:2001-3000	CG	0.353571	0.672414	0.000228885	0.00437188	scaffold9199|size16959:2212-4212	SMil_00027899
scaffold4782|size35178:24001-25000	CG	0.04	0.36	2.8677e-05	0.000809853	scaffold4782|size35178:23979-25979	SMil_00022989
scaffold4782|size35178:24001-25000	CG	0.04	0.36	2.8677e-05	0.000809853	scaffold4782|size35178:24196-26196	SMil_00022988
scaffold4981|size33899:19001-20000	CG	0.164948	0.485119	2.54835e-10	3.96795e-08	scaffold4981|size33899:17988-19988	SMil_00023382
scaffold942|size91321:31001-32000	CG	0.182609	0.503067	0.00175131	0.0214803	scaffold942|size91321:29985-31985	SMil_00008496
scaffold2744|size66952:37001-38000	CG	0.234375	0.55814	0.00014496	0.00303243	scaffold2744|size66952:35320-37320	SMil_00013855
scaffold5853|size29247:5001-6000	CG	0.323308	0.647601	4.89241e-07	2.75907e-05	scaffold5853|size29247:4879-6879	SMil_00024704
scaffold5271|size39389:30001-31000	CG	0.0632911	0.387755	0.000825167	0.0121342	scaffold5271|size39389:29436-31436	SMil_00021697
scaffold5454|size63633:55001-56000	CG	0.0183824	0.343096	2.23978e-19	2.20186e-16	scaffold5454|size63633:55920-57920	SMil_00014725
scaffold2517|size53702:7001-8000	CG	0.361233	0.686901	3.68352e-05	0.000992985	scaffold2517|size53702:7286-9286	SMil_00017505
scaffold725|size89200:71001-72000	CG	0.547945	0.873762	0.00424266	0.0415663	scaffold725|size89200:69514-71514	SMil_00008829
scaffold79|size158574:75001-76000	CG	0.312821	0.63871	8.74864e-05	0.00200592	scaffold79|size158574:73867-75867	SMil_00002080
scaffold33|size181870:174001-175000	CG	0.031746	0.357955	0.00122261	0.0163743	scaffold33|size181870:172417-174417	SMil_00001133
scaffold4921|size38268:23001-24000	CG	0.310811	0.637306	5.7868e-05	0.00143473	scaffold4921|size38268:21937-23937	SMil_00022046
scaffold6770|size25413:12001-13000	CG	0.381743	0.708709	3.40754e-05	0.000931899	scaffold6770|size25413:12316-14316	SMil_00025788
scaffold4668|size69715:22001-23000	CG	0.214286	0.541322	1.13371e-05	0.000378373	scaffold4668|size69715:22824-24824	SMil_00013172
scaffold2598|size63682:23001-24000	CG	0.222642	0.549815	7.74159e-06	0.000277015	scaffold2598|size63682:21814-23814	SMil_00014719
scaffold2903|size49719:27001-28000	CG	0.307692	0.634921	0.000146559	0.00305961	scaffold2903|size49719:25654-27654	SMil_00018729
scaffold3342|size45588:18001-19000	CG	0.01	0.337349	3.64872e-06	0.000147888	scaffold3342|size45588:16927-18927	SMil_00019928
scaffold2539|size53461:43001-44000	CG	0.108434	0.436047	1.98483e-08	1.77863e-06	scaffold2539|size53461:41939-43939	SMil_00017575
scaffold2539|size53461:43001-44000	CG	0.108434	0.436047	1.98483e-08	1.77863e-06	scaffold2539|size53461:41432-43432	SMil_00017574
scaffold4145|size39376:32001-33000	CG	0.0571429	0.386243	2.31878e-17	1.73531e-14	scaffold4145|size39376:30485-32485	SMil_00021701
scaffold990|size80645:63001-64000	CG	0	0.330049	4.20786e-13	1.3444e-10	scaffold990|size80645:61254-63254	SMil_00010513
scaffold7589|size22114:12001-13000	CG	0.447619	0.77809	0.000791151	0.0117274	scaffold7589|size22114:10897-12897	SMil_00026645
scaffold2022|size100169:43001-44000	CG	0	0.330986	7.13856e-06	0.000258781	scaffold2022|size100169:42821-44821	SMil_00007110
scaffold4810|size35011:23001-24000	CG	0.105263	0.43662	0.00246111	0.0276854	scaffold4810|size35011:22104-24104	SMil_00023043
scaffold2770|size50990:24001-25000	CG	0.188976	0.520833	0.000464597	0.00771337	scaffold2770|size50990:24059-26059	SMil_00018320
scaffold795|size87261:57001-58000	CG	0.144444	0.476562	0.000227067	0.00434517	scaffold795|size87261:57824-59824	SMil_00009321
scaffold3813|size41775:18001-19000	CG	0.317259	0.649718	0.000662596	0.0102173	scaffold3813|size41775:18424-20424	SMil_00021059
scaffold401|size108182:36001-37000	CG	0.349481	0.682216	0.000177271	0.00357016	scaffold401|size108182:34444-36444	SMil_00005992
scaffold1169|size75838:22001-23000	CG	0.00348432	0.336562	6.12325e-08	4.67299e-06	scaffold1169|size75838:22350-24350	SMil_00011637
scaffold159|size133325:59001-60000	CG	0.304124	0.637433	1.23362e-10	2.08709e-08	scaffold159|size133325:59432-61432	SMil_00003395
scaffold1115|size77380:25001-26000	CG	0	0.333333	2.50912e-08	2.15879e-06	scaffold1115|size77380:23777-25777	SMil_00011302
scaffold1115|size77380:25001-26000	CG	0	0.333333	2.50912e-08	2.15879e-06	scaffold1115|size77380:25376-27376	SMil_00011303
scaffold1961|size60980:29001-30000	CG	0.212121	0.545455	0.000150972	0.00313334	scaffold1961|size60980:29264-31264	SMil_00015495
scaffold2857|size50048:20001-21000	CG	0	0.333333	0.00133614	0.0175095	scaffold2857|size50048:18769-20769	SMil_00018597
scaffold13093|size8535:3001-4000	CG	0.333333	0.666667	0.00213608	0.0249173	scaffold13093|size8535:1578-3578	SMil_00029539
scaffold2529|size53557:50001-51000	CG	0.10828	0.443439	3.53857e-05	0.000962814	scaffold2529|size53557:50085-52085	SMil_00017545
scaffold1821|size63068:56001-57000	CG	0.230769	0.567164	0.000449194	0.00751791	scaffold1821|size63068:55835-57835	SMil_00014848
scaffold9925|size14905:13001-14000	CG	0.111111	0.447514	6.38384e-10	8.7944e-08	scaffold9925|size14905:13089-15089	SMil_00028303
scaffold155|size133587:17001-18000	CG	0.0909091	0.42803	7.63498e-08	5.66053e-06	scaffold155|size133587:16573-18573	SMil_00003371
scaffold6196|size27806:7001-8000	CG	0	0.338422	1.7584e-19	1.77054e-16	scaffold6196|size27806:7964-9964	SMil_00025139
scaffold6196|size27806:7001-8000	CG	0	0.338422	1.7584e-19	1.77054e-16	scaffold6196|size27806:6663-8663	SMil_00025138
scaffold6736|size25562:1001-2000	CG	0.29078	0.629213	0.00419227	0.041174	scaffold6736|size25562:317-2317	SMil_00025743
scaffold425|size106205:62001-63000	CG	0.261411	0.600639	1.66618e-05	0.000518289	scaffold425|size106205:62205-64205	SMil_00006269
scaffold10333|size13871:9001-10000	CG	0.514143	0.853383	0.00102718	0.0143068	scaffold10333|size13871:9089-11089	SMil_00028533
scaffold2471|size68256:11001-12000	CG	0	0.339394	1.01389e-06	5.06303e-05	scaffold2471|size68256:9958-11958	SMil_00013536
scaffold15|size256830:182001-183000	CG	0.187234	0.526749	1.20825e-05	0.000397972	scaffold15|size256830:181295-183295	SMil_00000305
scaffold2942|size75446:35001-36000	CG	0.192488	0.532258	0.000390827	0.00672455	scaffold2942|size75446:35180-37180	SMil_00011724
scaffold254|size157515:104001-105000	CG	0.156134	0.496583	8.56801e-12	1.9881e-09	scaffold254|size157515:102155-104155	SMil_00002131
scaffold6564|size26269:8001-9000	CG	0.0837438	0.424242	4.91197e-08	3.87497e-06	scaffold6564|size26269:6220-8220	SMil_00025553
scaffold395|size109141:80001-81000	CG	0.303279	0.645378	1.06831e-09	1.38771e-07	scaffold395|size109141:78536-80536	SMil_00005911
scaffold223|size227332:48001-49000	CG	0.04	0.382353	0.00026461	0.00490866	scaffold223|size227332:46857-48857	SMil_00000556
scaffold2088|size58997:5001-6000	CG	0.215686	0.558824	0.00266755	0.0294579	scaffold2088|size58997:4513-6513	SMil_00015876
scaffold3916|size73452:66001-67000	CG	0.316151	0.661972	3.44345e-05	0.000940631	scaffold3916|size73452:64885-66885	SMil_00012256
scaffold5009|size33754:13001-14000	CG	0.100457	0.446281	6.8335e-10	9.35181e-08	scaffold5009|size33754:11956-13956	SMil_00023425
scaffold5295|size32199:15001-16000	CG	0.453202	0.8	0.000161802	0.00331299	scaffold5295|size32199:14909-16909	SMil_00023862
scaffold453|size104502:21001-22000	CG	0.421212	0.769048	1.99847e-06	8.96151e-05	scaffold453|size104502:19747-21747	SMil_00006608
scaffold453|size104502:21001-22000	CG	0.421212	0.769048	1.99847e-06	8.96151e-05	scaffold453|size104502:21711-23711	SMil_00006609
scaffold365|size111319:8001-9000	CG	0.444853	0.793893	0.000311044	0.00558364	scaffold365|size111319:7558-9558	SMil_00005625
scaffold4218|size38819:6001-7000	CG	0	0.349398	0.00011085	0.00243411	scaffold4218|size38819:6524-8524	SMil_00021881
scaffold10937|size12414:4001-5000	CG	0.29471	0.644495	4.29177e-08	3.45126e-06	scaffold10937|size12414:3804-5804	SMil_00028815
scaffold1116|size77370:41001-42000	CG	0.0357143	0.385797	7.00567e-11	1.25422e-08	scaffold1116|size77370:41686-43686	SMil_00011315
scaffold476|size102620:37001-38000	CG	0.439791	0.790323	0.00395922	0.0394353	scaffold476|size102620:35993-37993	SMil_00006789
scaffold7620|size21943:13001-14000	CG	0.34728	0.698113	0.00100898	0.0141007	scaffold7620|size21943:11643-13643	SMil_00026675
scaffold6501|size26544:10001-11000	CG	0.25256	0.603448	6.21741e-09	6.50066e-07	scaffold6501|size26544:9544-11544	SMil_00025474
scaffold1514|size68262:51001-52000	CG	0.102326	0.454054	0.000302071	0.00546567	scaffold1514|size68262:51598-53598	SMil_00013531
scaffold1505|size68370:39001-40000	CG	0.0310881	0.383621	2.55792e-08	2.19737e-06	scaffold1505|size68370:39556-41556	SMil_00013472
scaffold524|size99469:36001-37000	CG	0.351931	0.705426	0.0049696	0.0467601	scaffold524|size99469:35720-37720	SMil_00007224
scaffold6172|size37193:22001-23000	CG	0.0733138	0.427083	3.37931e-11	6.62069e-09	scaffold6172|size37193:20805-22805	SMil_00022366
scaffold4670|size35884:22001-23000	CG	0	0.353846	4.4375e-06	0.000174371	scaffold4670|size35884:21064-23064	SMil_00022768
scaffold348|size112722:109001-110000	CG	0.0622711	0.416216	2.92275e-08	2.46364e-06	scaffold348|size112722:108062-110062	SMil_00005468
scaffold457|size176302:63001-64000	CG	0.116719	0.470833	8.04509e-08	5.93518e-06	scaffold457|size176302:61920-63920	SMil_00001342
scaffold2761|size63346:35001-36000	CG	0.023622	0.377953	7.35841e-11	1.30751e-08	scaffold2761|size63346:34111-36111	SMil_00014772
scaffold2761|size63346:35001-36000	CG	0.023622	0.377953	7.35841e-11	1.30751e-08	scaffold2761|size63346:33679-35679	SMil_00014771
scaffold9426|size16254:7001-8000	CG	0.196721	0.551102	6.81677e-08	5.12226e-06	scaffold9426|size16254:5784-7784	SMil_00028010
scaffold2850|size50201:43001-44000	CG	0.47619	0.830986	0.00312528	0.0332052	scaffold2850|size50201:43252-45252	SMil_00018575
scaffold1834|size106755:62001-63000	CG	0.180851	0.536232	0.00172672	0.0212516	scaffold1834|size106755:60079-62079	SMil_00006221
scaffold2855|size50105:31001-32000	CG	0.0493827	0.405473	5.55396e-12	1.34509e-09	scaffold2855|size50105:29596-31596	SMil_00018586
scaffold3265|size77671:75001-76000	CG	0	0.356522	0.00163296	0.0203664	scaffold3265|size77671:75019-77019	SMil_00011227
scaffold1299|size72872:10001-11000	CG	0.453039	0.81	8.40604e-06	0.000296534	scaffold1299|size72872:8272-10272	SMil_00012371
scaffold7297|size23184:8001-9000	CG	0.0246305	0.381743	1.27509e-09	1.6283e-07	scaffold7297|size23184:8491-10491	SMil_00026370
scaffold105|size148214:61001-62000	CG	0.184701	0.541985	5.31651e-13	1.6357e-10	scaffold105|size148214:61234-63234	SMil_00002690
scaffold300|size116788:22001-23000	CG	0.289855	0.647287	1.10106e-06	5.43302e-05	scaffold300|size116788:20885-22885	SMil_00004977
scaffold1079|size78336:35001-36000	CG	0.341463	0.69969	0.000753857	0.0113017	scaffold1079|size78336:33342-35342	SMil_00011057
scaffold6834|size25096:5001-6000	CG	0.369565	0.727941	0.000644824	0.0099991	scaffold6834|size25096:3178-5178	SMil_00025874
scaffold2305|size56149:6001-7000	CG	0	0.358974	6.31641e-15	2.9395e-12	scaffold2305|size56149:5522-7522	SMil_00016737
scaffold769|size148954:33001-34000	CG	0.463415	0.822454	0.000104503	0.0023191	scaffold769|size148954:32596-34596	SMil_00002668
scaffold932|size82290:31001-32000	CG	0.36092	0.72	2.46015e-05	0.000714432	scaffold932|size82290:29849-31849	SMil_00010260
scaffold866|size84606:3001-4000	CG	0.384279	0.744048	0.000385983	0.00666045	scaffold866|size84606:2195-4195	SMil_00009840
scaffold3385|size79434:24001-25000	CG	0	0.36036	1.10113e-05	0.000370284	scaffold3385|size79434:24251-26251	SMil_00010825
scaffold2484|size53972:39001-40000	CG	0.329545	0.690423	0.00150258	0.0191387	scaffold2484|size53972:37678-39678	SMil_00017383
scaffold73|size160824:118001-119000	CG	0.025641	0.386792	0.00356042	0.0365203	scaffold73|size160824:116529-118529	SMil_00001990
scaffold4363|size75867:48001-49000	CG	0.281879	0.644351	0.000130935	0.00279463	scaffold4363|size75867:46210-48210	SMil_00011623
scaffold2866|size49993:42001-43000	CG	0.312236	0.674847	0.00479013	0.0454655	scaffold2866|size49993:40489-42489	SMil_00018624
scaffold7168|size23716:8001-9000	CG	0.0636364	0.426531	6.7084e-07	3.59062e-05	scaffold7168|size23716:7473-9473	SMil_00026246
scaffold3931|size94785:59001-60000	CG	0	0.365672	0.000166635	0.00338898	scaffold3931|size94785:57411-59411	SMil_00007863
scaffold2665|size52028:33001-34000	CG	0.088685	0.454365	1.09594e-10	1.87709e-08	scaffold2665|size52028:31643-33643	SMil_00017989
scaffold1224|size74505:55001-56000	CG	0.460208	0.827273	5.45768e-08	4.25297e-06	scaffold1224|size74505:54757-56757	SMil_00011941
scaffold7820|size21266:4001-5000	CG	0.159574	0.526882	0.000503023	0.00820619	scaffold7820|size21266:2603-4603	SMil_00026845
scaffold2635|size52353:15001-16000	CG	0.153153	0.520468	0.000639537	0.0099366	scaffold2635|size52353:14335-16335	SMil_00017872
scaffold10896|size12511:4001-5000	CG	0.225166	0.593023	0.000299316	0.00542527	scaffold10896|size12511:2482-4482	SMil_00028798
scaffold4386|size37754:22001-23000	CG	0.170854	0.538745	2.31608e-05	0.000679842	scaffold4386|size37754:21727-23727	SMil_00022217
scaffold543|size107498:11001-12000	CG	0.25	0.618321	0.000481897	0.00793871	scaffold543|size107498:9644-11644	SMil_00006062
scaffold5200|size32735:2001-3000	CG	0	0.368421	1.98447e-05	0.000597604	scaffold5200|size32735:2717-4717	SMil_00023722
scaffold1710|size171176:18001-19000	CG	0.3	0.668539	0.00196408	0.0233982	scaffold1710|size171176:18795-20795	SMil_00001459
scaffold8212|size19940:3001-4000	CG	0.570312	0.939024	0.000100582	0.00224665	scaffold8212|size19940:3323-5323	SMil_00027189
scaffold8063|size20519:1-1000	CG	0.0352113	0.404255	1.11261e-07	7.84381e-06	scaffold8063|size20519:533-2533	SMil_00027066
scaffold3525|size43966:6001-7000	CG	0	0.369048	9.68755e-07	4.86978e-05	scaffold3525|size43966:6099-8099	SMil_00020342
scaffold276|size118470:14001-15000	CG	0	0.369231	1.37963e-05	0.000444039	scaffold276|size118470:12953-14953	SMil_00004800
scaffold747|size88557:73001-74000	CG	0.481675	0.850932	0.00093896	0.0133457	scaffold747|size88557:71894-73894	SMil_00008955
scaffold4218|size38819:32001-33000	CG	0	0.369369	1.10618e-06	5.45662e-05	scaffold4218|size38819:30425-32425	SMil_00021884
scaffold9464|size35904:28001-29000	CG	0.0756757	0.445455	2.09312e-09	2.54203e-07	scaffold9464|size35904:26900-28900	SMil_00022753
scaffold817|size86384:33001-34000	CG	0.297436	0.667582	0.000751781	0.0112756	scaffold817|size86384:32363-34363	SMil_00009470
scaffold5817|size29441:27001-28000	CG	0	0.370787	0.00343866	0.0355859	scaffold5817|size29441:26896-28896	SMil_00024665
scaffold4658|size35937:23001-24000	CG	0	0.371429	0.000663303	0.0102265	scaffold4658|size35937:21439-23439	SMil_00022737
scaffold2843|size50271:16001-17000	CG	0.248366	0.620408	5.05349e-09	5.40619e-07	scaffold2843|size50271:15872-17872	SMil_00018545
scaffold939|size82166:50001-51000	CG	0.25641	0.629482	0.000100384	0.00224312	scaffold939|size82166:48342-50342	SMil_00010282
scaffold1377|size79588:41001-42000	CG	0.179032	0.552212	9.98507e-13	2.88005e-10	scaffold1377|size79588:41427-43427	SMil_00010762
scaffold1377|size79588:41001-42000	CG	0.179032	0.552212	9.98507e-13	2.88005e-10	scaffold1377|size79588:41406-43406	SMil_00010761
scaffold1377|size79588:41001-42000	CG	0.179032	0.552212	9.98507e-13	2.88005e-10	scaffold1377|size79588:39152-41152	SMil_00010759
scaffold30|size183332:90001-91000	CG	0.320312	0.693966	4.38474e-08	3.51243e-06	scaffold30|size183332:89977-91977	SMil_00001093
scaffold11309|size11686:10001-11000	CG	0.153005	0.526882	0.00133012	0.0174484	scaffold11309|size11686:8164-10164	SMil_00028944
scaffold8490|size19086:4001-5000	CG	0.167785	0.542125	0.000427573	0.00722872	scaffold8490|size19086:3159-5159	SMil_00027432
scaffold7973|size20772:8001-9000	CG	0.30622	0.681529	0.000261623	0.00486848	scaffold7973|size20772:8504-10504	SMil_00026997
scaffold1803|size63369:42001-43000	CG	0.289941	0.665306	6.56255e-07	3.5239e-05	scaffold1803|size63369:41218-43218	SMil_00014763
scaffold1803|size63369:42001-43000	CG	0.289941	0.665306	6.56255e-07	3.5239e-05	scaffold1803|size63369:42384-44384	SMil_00014762
scaffold1541|size67696:43001-44000	CG	0.262376	0.637874	8.93247e-07	4.54905e-05	scaffold1541|size67696:42006-44006	SMil_00013694
scaffold579|size96016:68001-69000	CG	0.138539	0.514124	1.86174e-11	3.97568e-09	scaffold579|size96016:68260-70260	SMil_00007696
scaffold97|size151211:60001-61000	CG	0.198795	0.575	0.0001456	0.0030435	scaffold97|size151211:60132-62132	SMil_00002520
scaffold1865|size62571:44001-45000	CG	0.366	0.742268	3.88052e-09	4.31242e-07	scaffold1865|size62571:43402-45402	SMil_00015044
scaffold1796|size63466:20001-21000	CG	0.0269542	0.403448	2.0758e-25	6.15841e-22	scaffold1796|size63466:20430-22430	SMil_00014742
scaffold2122|size58540:11001-12000	CG	0.142045	0.518987	0.000317777	0.00567996	scaffold2122|size58540:9871-11871	SMil_00016043
scaffold3285|size90460:53001-54000	CG	0.212766	0.589862	0.000328808	0.00583931	scaffold3285|size90460:51544-53544	SMil_00008614
scaffold2917|size49539:14001-15000	CG	0	0.377778	0.00169073	0.0209209	scaffold2917|size49539:14461-16461	SMil_00018769
scaffold2946|size49254:45001-46000	CG	0.0376344	0.415842	3.61122e-07	2.14964e-05	scaffold2946|size49254:44483-46483	SMil_00018821
scaffold355|size111867:27001-28000	CG	0.0648649	0.443299	8.46148e-05	0.0019541	scaffold355|size111867:25965-27965	SMil_00005558
scaffold8985|size17642:2001-3000	CG	0.486957	0.865979	0.00444661	0.0430109	scaffold8985|size17642:1876-3876	SMil_00027774
scaffold11024|size12231:11001-12000	CG	0.168919	0.548223	0.000206044	0.00402305	scaffold11024|size12231:11442-13442	SMil_00028840
scaffold6352|size45802:33001-34000	CG	0	0.37931	0.00119972	0.0161345	scaffold6352|size45802:32726-34726	SMil_00019889
scaffold13146|size8466:4001-5000	CG	0.089172	0.468504	7.34128e-07	3.85851e-05	scaffold13146|size8466:4292-6292	SMil_00029560
scaffold901|size83347:30001-31000	CG	0.0416667	0.421053	0.00129318	0.017092	scaffold901|size83347:29939-31939	SMil_00010068
scaffold4328|size38140:26001-27000	CG	0.0277778	0.407407	0.000485284	0.00797948	scaffold4328|size38140:25077-27077	SMil_00022107
scaffold7834|size21227:14001-15000	CG	0.205607	0.586207	0.00496751	0.0467458	scaffold7834|size21227:13874-15874	SMil_00026867
scaffold1903|size61942:28001-29000	CG	0.173759	0.554502	2.93205e-16	1.78435e-13	scaffold1903|size61942:26438-28438	SMil_00015228
scaffold1354|size71657:53001-54000	CG	0	0.381579	0.00144943	0.0186086	scaffold1354|size71657:53734-55734	SMil_00012750
scaffold900|size83359:49001-50000	CG	0.430108	0.811927	0.000227944	0.00435843	scaffold900|size83359:48719-50719	SMil_00010063
scaffold1526|size127236:99001-100000	CG	0.263844	0.64574	2.74667e-07	1.71488e-05	scaffold1526|size127236:98482-100482	SMil_00004034
scaffold6022|size28507:6001-7000	CG	0.05	0.43299	0.00392408	0.0391911	scaffold6022|size28507:4487-6487	SMil_00024923
scaffold2270|size100666:58001-59000	CG	0	0.384615	4.51404e-08	3.60037e-06	scaffold2270|size100666:56005-58005	SMil_00007009
scaffold455|size104374:57001-58000	CG	0.259136	0.64433	2.45303e-05	0.00071274	scaffold455|size104374:57355-59355	SMil_00006647
scaffold291|size223595:170001-171000	CG	0.0484581	0.434307	4.59695e-10	6.64115e-08	scaffold291|size223595:169711-171711	SMil_00000595
scaffold252|size120707:4001-5000	CG	0.147982	0.534014	3.919e-06	0.000157118	scaffold252|size120707:2779-4779	SMil_00004549
scaffold2818|size76593:36001-37000	CG	0.410596	0.796703	3.76564e-05	0.0010107	scaffold2818|size76593:36203-38203	SMil_00011439
scaffold491|size101398:14001-15000	CG	0.284264	0.670846	0.000544161	0.00874929	scaffold491|size101398:12127-14127	SMil_00006921
scaffold3181|size47169:31001-32000	CG	0	0.387597	0.00519871	0.0483059	scaffold3181|size47169:31177-33177	SMil_00019500
scaffold8195|size19990:16001-17000	CG	0	0.38835	3.38303e-07	2.03421e-05	scaffold8195|size19990:14844-16844	SMil_00027180
scaffold4389|size37729:28001-29000	CG	0.538136	0.926829	0.000243422	0.00459098	scaffold4389|size37729:28584-30584	SMil_00022228
scaffold703|size90091:31001-32000	CG	0	0.388889	2.06428e-05	0.000617497	scaffold703|size90091:31711-33711	SMil_00008686
scaffold4668|size69715:35001-36000	CG	0.503268	0.892308	0.0030807	0.032829	scaffold4668|size69715:35226-37226	SMil_00013173
scaffold2359|size55541:11001-12000	CG	0.0542636	0.443686	9.43218e-17	6.24324e-14	scaffold2359|size55541:11826-13826	SMil_00016929
scaffold2359|size55541:11001-12000	CG	0.0542636	0.443686	9.43218e-17	6.24324e-14	scaffold2359|size55541:9915-11915	SMil_00016928
scaffold3290|size46125:43001-44000	CG	0.2	0.59	5.35987e-05	0.00135166	scaffold3290|size46125:41031-43031	SMil_00019763
scaffold659|size92225:14001-15000	CG	0.116022	0.50641	8.58113e-09	8.61947e-07	scaffold659|size92225:13916-15916	SMil_00008340
scaffold798|size87120:29001-30000	CG	0.318182	0.709571	0.00118314	0.0159667	scaffold798|size87120:28118-30118	SMil_00009358
scaffold8300|size19671:11001-12000	CG	0.2134	0.605469	1.20685e-07	8.39637e-06	scaffold8300|size19671:11439-13439	SMil_00027265
scaffold577|size98149:97001-98000	CG	0.268041	0.660194	0.000706051	0.0107302	scaffold577|size98149:95563-97563	SMil_00007362
scaffold253|size120454:51001-52000	CG	0.44	0.832192	0.000948872	0.0134601	scaffold253|size120454:50591-52591	SMil_00004578
scaffold4267|size38455:15001-16000	CG	0.215719	0.608428	1.3796e-19	1.40617e-16	scaffold4267|size38455:15535-17535	SMil_00021978
scaffold4652|size35988:11001-12000	CG	0.341808	0.734568	7.05343e-05	0.00168728	scaffold4652|size35988:9783-11783	SMil_00022724
scaffold891|size83784:26001-27000	CG	0.0777778	0.470588	0.000273905	0.00504841	scaffold891|size83784:25245-27245	SMil_00010010
scaffold2348|size55681:43001-44000	CG	0.0503145	0.44382	1.90884e-08	1.71693e-06	scaffold2348|size55681:42000-44000	SMil_00016890
scaffold4217|size38831:22001-23000	CG	0.0377358	0.431818	2.41051e-08	2.09237e-06	scaffold4217|size38831:20764-22764	SMil_00021878
scaffold2067|size59305:46001-47000	CG	0.371237	0.765957	3.12443e-06	0.00012987	scaffold2067|size59305:46501-48501	SMil_00015820
scaffold6283|size27394:18001-19000	CG	0.236287	0.631902	0.00389315	0.0389454	scaffold6283|size27394:16102-18102	SMil_00025233
scaffold121|size141189:106001-107000	CG	0.326984	0.723214	9.50833e-08	6.85636e-06	scaffold121|size141189:105960-107960	SMil_00002957
scaffold121|size141189:106001-107000	CG	0.326984	0.723214	9.50833e-08	6.85636e-06	scaffold121|size141189:106203-108203	SMil_00002956
scaffold3487|size104506:48001-49000	CG	0.057554	0.455224	4.65702e-20	5.2994e-17	scaffold3487|size104506:47769-49769	SMil_00006602
scaffold3269|size77596:18001-19000	CG	0.421053	0.819209	0.00167065	0.0207181	scaffold3269|size77596:17393-19393	SMil_00011257
scaffold7192|size36808:14001-15000	CG	0.529801	0.928401	0.00172179	0.021208	scaffold7192|size36808:13893-15893	SMil_00022486
scaffold5468|size31215:22001-23000	CG	0	0.4	9.27342e-06	0.00032252	scaffold5468|size31215:20567-22567	SMil_00024125
scaffold5270|size42877:26001-27000	CG	0.240343	0.640449	0.000199399	0.00392559	scaffold5270|size42877:24739-26739	SMil_00020683
scaffold3278|size46204:34001-35000	CG	0.378531	0.779545	0.000245335	0.00461901	scaffold3278|size46204:32835-34835	SMil_00019745
scaffold5481|size31148:30001-31000	CG	0.237209	0.638554	4.75314e-05	0.00122431	scaffold5481|size31148:28728-30728	SMil_00024147
scaffold2793|size104375:103001-104000	CG	0.0882353	0.489691	3.87302e-05	0.00103334	scaffold2793|size104375:103361-105361	SMil_00006644
scaffold806|size86658:51001-52000	CG	0	0.402299	0.00423202	0.0414786	scaffold806|size86658:51590-53590	SMil_00009420
scaffold6165|size27924:25001-26000	CG	0.36478	0.768166	6.22186e-05	0.00152193	scaffold6165|size27924:24709-26709	SMil_00025101
scaffold99|size149619:128001-129000	CG	0.323529	0.727575	0.00184709	0.0223681	scaffold99|size149619:128217-130217	SMil_00002617
scaffold884|size153306:131001-132000	CG	0.0470588	0.452489	0.00319051	0.0337215	scaffold884|size153306:129892-131892	SMil_00002368
scaffold2551|size53362:29001-30000	CG	0.299517	0.705263	1.07153e-06	5.31097e-05	scaffold2551|size53362:27979-29979	SMil_00017629
scaffold6750|size25486:2001-3000	CG	0.392638	0.798387	0.00538093	0.0495296	scaffold6750|size25486:2017-4017	SMil_00025757
scaffold2485|size53970:45001-46000	CG	0	0.406015	6.24841e-06	0.000232134	scaffold2485|size53970:43400-45400	SMil_00017389
scaffold51|size307765:270001-271000	CG	0	0.406593	4.94102e-17	3.4637e-14	scaffold51|size307765:269837-271837	SMil_00000124
scaffold3796|size41930:37001-38000	CG	0.0215569	0.42839	3.23331e-30	1.45184e-26	scaffold3796|size41930:35005-37005	SMil_00021016
scaffold1055|size92573:52001-53000	CG	0	0.407563	6.16029e-05	0.00151057	scaffold1055|size92573:50933-52933	SMil_00008297
scaffold4445|size37392:35001-36000	CG	0.0443038	0.452381	2.50027e-21	3.64379e-18	scaffold4445|size37392:34426-36426	SMil_00022317
scaffold397|size108598:98001-99000	CG	0	0.408108	0.000239853	0.00453653	scaffold397|size108598:97878-99878	SMil_00005943
scaffold4157|size39306:14001-15000	CG	0.0823045	0.490814	1.09236e-07	7.71287e-06	scaffold4157|size39306:12448-14448	SMil_00021734
scaffold3433|size44846:8001-9000	CG	0.222543	0.631393	2.62839e-12	6.88768e-10	scaffold3433|size44846:6203-8203	SMil_00020162
scaffold2903|size49719:25001-26000	CG	0.0229358	0.432	1.32447e-07	9.08904e-06	scaffold2903|size49719:25654-27654	SMil_00018729
scaffold1978|size60730:21001-22000	CG	0.0694444	0.481481	4.55093e-08	3.62458e-06	scaffold1978|size60730:20363-22363	SMil_00015529
scaffold2153|size58142:53001-54000	CG	0.122449	0.535088	0.000125242	0.00269283	scaffold2153|size58142:52436-54436	SMil_00016153
scaffold999|size80436:70001-71000	CG	0.272727	0.685393	0.00160923	0.0201519	scaffold999|size80436:68781-70781	SMil_00010571
scaffold2339|size55762:14001-15000	CG	0.114583	0.529412	0.00169915	0.0210041	scaffold2339|size55762:12970-14970	SMil_00016845
scaffold1084|size78223:7001-8000	CG	0	0.416667	2.47919e-05	0.000718958	scaffold1084|size78223:6390-8390	SMil_00011078
scaffold33|size181870:1-1000	CG	0	0.416667	5.96405e-07	3.24447e-05	scaffold33|size181870:5-2005	SMil_00001112
scaffold453|size104502:89001-90000	CG	0.21097	0.628458	1.28035e-05	0.00041758	scaffold453|size104502:87218-89218	SMil_00006620
scaffold1440|size106865:26001-27000	CG	0	0.417722	6.24178e-06	0.000231961	scaffold1440|size106865:26373-28373	SMil_00006173
scaffold2408|size121378:35001-36000	CG	0.295265	0.713303	2.26848e-10	3.58661e-08	scaffold2408|size121378:34688-36688	SMil_00004484
scaffold1731|size109367:33001-34000	CG	0.230769	0.65	0.00099653	0.0139739	scaffold1731|size109367:33046-35046	SMil_00005887
scaffold1018|size79880:6001-7000	CG	0.0581395	0.478632	0.00153719	0.0194902	scaffold1018|size79880:6131-8131	SMil_00010668
scaffold1040|size106851:9001-10000	CG	0.164557	0.585859	1.53723e-06	7.20435e-05	scaffold1040|size106851:7753-9753	SMil_00006197
scaffold641|size93064:23001-24000	CG	0	0.422018	5.64181e-06	0.000212593	scaffold641|size93064:23204-25204	SMil_00008171
scaffold166|size132297:44001-45000	CG	0.190789	0.613065	0.000700233	0.0106623	scaffold166|size132297:44561-46561	SMil_00003493
scaffold5152|size49359:22001-23000	CG	0.511211	0.933555	4.64206e-05	0.00120102	scaffold5152|size49359:21148-23148	SMil_00018802
scaffold14368|size7071:5001-6000	CG	0	0.422442	4.43095e-08	3.5426e-06	scaffold14368|size7071:3249-5249	SMil_00029820
scaffold25|size185791:66001-67000	CG	0.126582	0.549223	3.22748e-07	1.95412e-05	scaffold25|size185791:65682-67682	SMil_00001027
scaffold25|size185791:66001-67000	CG	0.126582	0.549223	3.22748e-07	1.95412e-05	scaffold25|size185791:65982-67982	SMil_00001026
scaffold6999|size24415:13001-14000	CG	0.213592	0.638037	0.00101386	0.0141512	scaffold6999|size24415:13062-15062	SMil_00026080
scaffold6412|size40938:33001-34000	CG	0.330986	0.755981	5.58221e-05	0.00139357	scaffold6412|size40938:33489-35489	SMil_00021274
scaffold3335|size45665:39001-40000	CG	0	0.425532	0.00116748	0.015799	scaffold3335|size45665:38937-40937	SMil_00019917
scaffold4321|size38189:36001-37000	CG	0.447761	0.875	0.00381223	0.0383906	scaffold4321|size38189:34117-36117	SMil_00022095
scaffold4321|size38189:36001-37000	CG	0.447761	0.875	0.00381223	0.0383906	scaffold4321|size38189:34503-36503	SMil_00022096
scaffold318|size115423:30001-31000	CG	0.117949	0.546512	0.000714299	0.0108229	scaffold318|size115423:28883-30883	SMil_00005137
scaffold6280|size27407:18001-19000	CG	0.25641	0.685714	0.0040628	0.0402043	scaffold6280|size27407:17635-19635	SMil_00025224
scaffold74|size188781:56001-57000	CG	0	0.430108	1.36169e-05	0.000439282	scaffold74|size188781:56751-58751	SMil_00000947
scaffold943|size81896:36001-37000	CG	0.124277	0.55511	5.91771e-12	1.42281e-09	scaffold943|size81896:36413-38413	SMil_00010317
scaffold1122|size77192:62001-63000	CG	0	0.431034	0.000279179	0.00512282	scaffold1122|size77192:62265-64265	SMil_00011362
scaffold454|size104466:102001-103000	CG	0.214876	0.646465	0.00232274	0.0265624	scaffold454|size104466:101071-103071	SMil_00006628
scaffold4496|size61699:60001-61000	CG	0.5	0.931818	0.00457004	0.0439336	scaffold4496|size61699:58348-60348	SMil_00015314
scaffold40|size217594:155001-156000	CG	0.28	0.712062	0.00027316	0.00503522	scaffold40|size217594:153982-155982	SMil_00000620
scaffold1422|size70142:3001-4000	CG	0.423529	0.855721	0.00275121	0.0301308	scaffold1422|size70142:3095-5095	SMil_00013079
scaffold4003|size40417:2001-3000	CG	0.0840336	0.517241	3.7187e-05	0.00100166	scaffold4003|size40417:2538-4538	SMil_00021428
scaffold4652|size35988:29001-30000	CG	0.0321637	0.465804	7.86335e-11	1.38832e-08	scaffold4652|size35988:29663-31663	SMil_00022726
scaffold1212|size121519:56001-57000	CG	0	0.434343	0.00424272	0.0415663	scaffold1212|size121519:54798-56798	SMil_00004472
scaffold8427|size37089:3001-4000	CG	0.367089	0.801956	1.02844e-09	1.34116e-07	scaffold8427|size37089:1591-3591	SMil_00022404
scaffold10659|size18950:15001-16000	CG	0.0607287	0.495763	4.80096e-08	3.80729e-06	scaffold10659|size18950:13300-15300	SMil_00027459
scaffold4431|size37497:6001-7000	CG	0.201613	0.636752	3.69397e-10	5.50014e-08	scaffold4431|size37497:6331-8331	SMil_00022297
scaffold545|size97867:53001-54000	CG	0.0837563	0.518987	3.19838e-20	3.6901e-17	scaffold545|size97867:51564-53564	SMil_00007408
scaffold4633|size36128:19001-20000	CG	0.0142857	0.45098	3.18453e-09	3.64035e-07	scaffold4633|size36128:19213-21213	SMil_00022671
scaffold2293|size102692:98001-99000	CG	0.0970874	0.536364	3.3488e-06	0.000137534	scaffold2293|size102692:97443-99443	SMil_00006782
scaffold1385|size77931:29001-30000	CG	0.335878	0.776224	2.20659e-15	1.14563e-12	scaffold1385|size77931:29780-31780	SMil_00011172
scaffold1385|size77931:29001-30000	CG	0.335878	0.776224	2.20659e-15	1.14563e-12	scaffold1385|size77931:28137-30137	SMil_00011171
scaffold476|size102620:2001-3000	CG	0.338645	0.779359	3.61602e-06	0.000146635	scaffold476|size102620:1239-3239	SMil_00006783
scaffold271|size119083:112001-113000	CG	0.191781	0.632558	1.67815e-06	7.76188e-05	scaffold271|size119083:110130-112130	SMil_00004710
scaffold14|size203558:69001-70000	CG	0.0650888	0.507168	6.56148e-23	1.31339e-19	scaffold14|size203558:69297-71297	SMil_00000742
scaffold1262|size73794:66001-67000	CG	0.477612	0.920354	0.00269207	0.0296583	scaffold1262|size73794:66950-68950	SMil_00012176
scaffold275|size134823:87001-88000	CG	0	0.442857	3.27528e-10	4.94683e-08	scaffold275|size134823:86667-88667	SMil_00003308
scaffold746|size88619:84001-85000	CG	0.120603	0.563492	7.08876e-07	3.75763e-05	scaffold746|size88619:82820-84820	SMil_00008946
scaffold8386|size19419:10001-11000	CG	0.393701	0.839844	0.000157198	0.00323508	scaffold8386|size19419:9006-11006	SMil_00027348
scaffold5244|size43508:37001-38000	CG	0.369369	0.815789	0.0012131	0.0162823	scaffold5244|size43508:37965-39965	SMil_00020470
scaffold1751|size128866:101001-102000	CG	0.244275	0.690789	0.00467738	0.0446825	scaffold1751|size128866:99549-101549	SMil_00003883
scaffold11046|size12186:6001-7000	CG	0.448485	0.895833	0.00128259	0.01699	scaffold11046|size12186:4467-6467	SMil_00028845
scaffold109|size145399:70001-71000	CG	0	0.447761	9.5769e-09	9.47082e-07	scaffold109|size145399:69724-71724	SMil_00002799
scaffold1434|size69798:42001-43000	CG	0.322581	0.774194	0.000673133	0.0103463	scaffold1434|size69798:41888-43888	SMil_00013132
scaffold1434|size69798:42001-43000	CG	0.322581	0.774194	0.000673133	0.0103463	scaffold1434|size69798:40710-42710	SMil_00013131
scaffold71|size175789:89001-90000	CG	0.113772	0.565421	2.29836e-08	2.02142e-06	scaffold71|size175789:88944-90944	SMil_00001352
scaffold1419|size70202:38001-39000	CG	0.168539	0.620253	0.00326018	0.0342769	scaffold1419|size70202:36308-38308	SMil_00013065
scaffold7282|size23230:13001-14000	CG	0.302583	0.754902	2.18524e-06	9.63007e-05	scaffold7282|size23230:13349-15349	SMil_00026354
scaffold7282|size23230:13001-14000	CG	0.302583	0.754902	2.18524e-06	9.63007e-05	scaffold7282|size23230:13852-15852	SMil_00026355
scaffold2618|size52642:14001-15000	CG	0.246305	0.699732	8.44006e-06	0.000297459	scaffold2618|size52642:13341-15341	SMil_00017814
scaffold8279|size19762:7001-8000	CG	0.0671141	0.52093	8.2648e-05	0.0019148	scaffold8279|size19762:6897-8897	SMil_00027243
scaffold1473|size72390:67001-68000	CG	0	0.453846	0.000762755	0.0113934	scaffold1473|size72390:65721-67721	SMil_00012546
scaffold1473|size72390:67001-68000	CG	0	0.453846	0.000762755	0.0113934	scaffold1473|size72390:66083-68083	SMil_00012545
scaffold2986|size48890:11001-12000	CG	0.512334	0.969095	2.08879e-10	3.34326e-08	scaffold2986|size48890:10454-12454	SMil_00018936
scaffold7559|size22200:20001-21000	CG	0.38191	0.840909	2.93614e-07	1.8087e-05	scaffold7559|size22200:18094-20094	SMil_00026620
scaffold3706|size42550:27001-28000	CG	0	0.459016	0.000723537	0.0109319	scaffold3706|size42550:27209-29209	SMil_00020783
scaffold8857|size18030:17001-18000	CG	0.279412	0.738636	0.000821914	0.0120917	scaffold8857|size18030:16110-18110	SMil_00027700
scaffold3303|size46013:18001-19000	CG	0.163934	0.623596	0.000454144	0.00757684	scaffold3303|size46013:18041-20041	SMil_00019806
scaffold4551|size36726:31001-32000	CG	0.0697674	0.530806	0.00018618	0.00371508	scaffold4551|size36726:29236-31236	SMil_00022512
scaffold993|size80549:10001-11000	CG	0.307143	0.768421	0.00148917	0.0190197	scaffold993|size80549:9119-11119	SMil_00010522
scaffold4219|size38818:20001-21000	CG	0.102362	0.564854	7.17624e-07	3.78918e-05	scaffold4219|size38818:19192-21192	SMil_00021886
scaffold1870|size62503:13001-14000	CG	0.133333	0.596386	0.000589263	0.00931401	scaffold1870|size62503:12407-14407	SMil_00015061
scaffold25|size185791:38001-39000	CG	0.0808824	0.544041	0.000258909	0.00482608	scaffold25|size185791:37997-39997	SMil_00001025
scaffold727|size106239:88001-89000	CG	0.348837	0.816092	0.00146064	0.0187172	scaffold727|size106239:87434-89434	SMil_00006263
scaffold6903|size24827:19001-20000	CG	0.403061	0.87037	0.000118531	0.00257185	scaffold6903|size24827:19164-21164	SMil_00025960
scaffold2008|size60184:51001-52000	CG	0.116667	0.584416	0.00123149	0.016476	scaffold2008|size60184:51019-53019	SMil_00015617
scaffold4612|size36242:14001-15000	CG	0.0612245	0.529412	0.000340036	0.0060029	scaffold4612|size36242:12065-14065	SMil_00022623
scaffold1257|size73833:46001-47000	CG	0.173228	0.642005	0.00164463	0.0204595	scaffold1257|size73833:45036-47036	SMil_00012145
scaffold11964|size10406:1001-2000	CG	0.2	0.668966	0.000293122	0.00533336	scaffold11964|size10406:1357-3357	SMil_00029201
scaffold921|size82759:44001-45000	CG	0.145631	0.615635	9.75286e-09	9.62191e-07	scaffold921|size82759:44268-46268	SMil_00010199
scaffold7257|size23339:12001-13000	CG	0.0769231	0.547945	4.99166e-06	0.000192059	scaffold7257|size23339:11345-13345	SMil_00026330
scaffold1617|size66514:11001-12000	CG	0.144144	0.615385	0.000358722	0.00627939	scaffold1617|size66514:10585-12585	SMil_00013995
scaffold811|size86540:38001-39000	CG	0.0416667	0.514286	0.00188317	0.0226897	scaffold811|size86540:38132-40132	SMil_00009448
scaffold1942|size61316:9001-10000	CG	0.0896552	0.565217	0.00256823	0.0286191	scaffold1942|size61316:9129-11129	SMil_00015405
scaffold14939|size6570:2001-3000	CG	0.49422	0.97	0.00159195	0.0199913	scaffold14939|size6570:1011-3011	SMil_00029922
scaffold4635|size36117:26001-27000	CG	0.0862069	0.564103	0.000793557	0.0117537	scaffold4635|size36117:24950-26950	SMil_00022687
scaffold968|size81264:68001-69000	CG	0.090566	0.568493	5.49752e-08	4.27638e-06	scaffold968|size81264:67263-69263	SMil_00010444
scaffold968|size81264:68001-69000	CG	0.090566	0.568493	5.49752e-08	4.27638e-06	scaffold968|size81264:66524-68524	SMil_00010441
scaffold968|size81264:68001-69000	CG	0.090566	0.568493	5.49752e-08	4.27638e-06	scaffold968|size81264:67060-69060	SMil_00010442
scaffold1442|size69609:62001-63000	CG	0.47619	0.954248	1.98317e-06	8.90251e-05	scaffold1442|size69609:61887-63887	SMil_00013188
scaffold4272|size38443:32001-33000	CG	0	0.478261	0.00211221	0.0247022	scaffold4272|size38443:31614-33614	SMil_00021994
scaffold2768|size51017:34001-35000	CG	0.387879	0.866667	0.00137486	0.0178956	scaffold2768|size51017:32263-34263	SMil_00018312
scaffold2768|size51017:34001-35000	CG	0.387879	0.866667	0.00137486	0.0178956	scaffold2768|size51017:32601-34601	SMil_00018311
scaffold611|size125249:80001-81000	CG	0.471014	0.951267	1.18565e-07	8.28704e-06	scaffold611|size125249:79140-81140	SMil_00004175
scaffold442|size105224:28001-29000	CG	0.26087	0.745283	0.000125732	0.00270163	scaffold442|size105224:26167-28167	SMil_00006478
scaffold2640|size52281:5001-6000	CG	0	0.488281	3.37068e-06	0.000138272	scaffold2640|size52281:4901-6901	SMil_00017894
scaffold3688|size42716:37001-38000	CG	0	0.490909	0.00015825	0.0032527	scaffold3688|size42716:36974-38974	SMil_00020743
scaffold11948|size10442:3001-4000	CG	0.0643275	0.555556	2.15373e-05	0.000639189	scaffold11948|size10442:2851-4851	SMil_00029189
scaffold3418|size93556:89001-90000	CG	0.362745	0.85443	0.000460775	0.00766294	scaffold3418|size93556:87601-89601	SMil_00008061
scaffold3418|size93556:89001-90000	CG	0.362745	0.85443	0.000460775	0.00766294	scaffold3418|size93556:89077-91077	SMil_00008062
scaffold3655|size68131:11001-12000	CG	0.0842105	0.576052	9.61573e-20	1.02092e-16	scaffold3655|size68131:10035-12035	SMil_00013572
scaffold1103|size98389:39001-40000	CG	0.192308	0.684211	0.00479889	0.04552	scaffold1103|size98389:37466-39466	SMil_00007326
scaffold2782|size50914:9001-10000	CG	0.227273	0.72	0.000474535	0.00784076	scaffold2782|size50914:8847-10847	SMil_00018350
scaffold2862|size50015:18001-19000	CG	0.184713	0.679245	3.12447e-10	4.74928e-08	scaffold2862|size50015:16673-18673	SMil_00018617
scaffold11966|size10403:4001-5000	CG	0.3125	0.807692	0.00176656	0.0216187	scaffold11966|size10403:2859-4859	SMil_00029202
scaffold4370|size37844:34001-35000	CG	0.195122	0.693548	0.00227284	0.0261158	scaffold4370|size37844:34871-36871	SMil_00022182
scaffold60|size164839:123001-124000	CG	0	0.5	0.00092353	0.0131905	scaffold60|size164839:122812-124812	SMil_00001774
scaffold4064|size40064:8001-9000	CG	0	0.5	5.37404e-05	0.00135402	scaffold4064|size40064:7870-9870	SMil_00021534
scaffold2633|size75797:46001-47000	CG	0	0.5	0.0025882	0.0287992	scaffold2633|size75797:46622-48622	SMil_00011655
scaffold2179|size65155:25001-26000	CG	0.349057	0.849711	0.000240844	0.00455165	scaffold2179|size65155:25422-27422	SMil_00014394
scaffold95|size151842:146001-147000	CG	0.252252	0.752976	0.000793548	0.0117537	scaffold95|size151842:144960-146960	SMil_00002491
scaffold95|size151842:146001-147000	CG	0.252252	0.752976	0.000793548	0.0117537	scaffold95|size151842:146561-148561	SMil_00002490
scaffold458|size104091:66001-67000	CG	0	0.505051	5.07822e-06	0.000194713	scaffold458|size104091:65860-67860	SMil_00006658
scaffold3433|size44846:16001-17000	CG	0.0679012	0.577778	1.77321e-10	2.8854e-08	scaffold3433|size44846:14482-16482	SMil_00020164
scaffold32|size233209:87001-88000	CG	0	0.510345	1.86707e-06	8.46913e-05	scaffold32|size233209:87561-89561	SMil_00000470
scaffold920|size82760:79001-80000	CG	0.441176	0.953642	1.01683e-07	7.25358e-06	scaffold920|size82760:78481-80481	SMil_00010191
scaffold821|size86245:19001-20000	CG	0.228814	0.742515	0.00108996	0.0150041	scaffold821|size86245:17939-19939	SMil_00009508
scaffold7517|size22376:8001-9000	CG	0	0.514925	5.37571e-05	0.00135423	scaffold7517|size22376:7223-9223	SMil_00026568
scaffold3779|size42053:18001-19000	CG	0.180412	0.696154	0.000293948	0.00534547	scaffold3779|size42053:16849-18849	SMil_00020958
scaffold15726|size5826:4001-5000	CG	0.025641	0.54386	0.000484629	0.00797108	scaffold15726|size5826:3944-5944	SMil_00030080
scaffold4276|size38429:24001-25000	CG	0.12069	0.641434	1.24125e-05	0.000407952	scaffold4276|size38429:23028-25028	SMil_00022004
scaffold223|size227332:79001-80000	CG	0.340858	0.864943	5.44334e-07	3.01913e-05	scaffold223|size227332:78054-80054	SMil_00000560
scaffold223|size227332:79001-80000	CG	0.340858	0.864943	5.44334e-07	3.01913e-05	scaffold223|size227332:79071-81071	SMil_00000559
scaffold223|size227332:79001-80000	CG	0.340858	0.864943	5.44334e-07	3.01913e-05	scaffold223|size227332:79766-81766	SMil_00000561
scaffold6922|size43910:3001-4000	CG	0	0.524691	0.00425157	0.0416162	scaffold6922|size43910:3076-5076	SMil_00020353
scaffold417|size106881:81001-82000	CG	0.458333	0.985915	1.52745e-06	7.17064e-05	scaffold417|size106881:81689-83689	SMil_00006168
scaffold1655|size65907:4001-5000	CG	0.123967	0.651961	0.000229144	0.00437482	scaffold1655|size65907:3223-5223	SMil_00014143
scaffold781|size87619:36001-37000	CG	0.025974	0.555556	0.000292808	0.00532823	scaffold781|size87619:35947-37947	SMil_00009234
scaffold3240|size46620:42001-43000	CG	0.384977	0.915584	2.35287e-05	0.000688331	scaffold3240|size46620:42344-44344	SMil_00019675
scaffold743|size88655:8001-9000	CG	0.026455	0.558499	3.1333e-09	3.60001e-07	scaffold743|size88655:7379-9379	SMil_00008923
scaffold7241|size23408:18001-19000	CG	0.240506	0.773256	7.17746e-07	3.78918e-05	scaffold7241|size23408:16074-18074	SMil_00026312
scaffold709|size89953:12001-13000	CG	0.104839	0.637736	6.82475e-06	0.000249364	scaffold709|size89953:10834-12834	SMil_00008712
scaffold1274|size73544:18001-19000	CG	0.064	0.597222	5.07422e-09	5.41986e-07	scaffold1274|size73544:17932-19932	SMil_00012229
scaffold4681|size43786:28001-29000	CG	0.252427	0.787879	3.75193e-05	0.00100864	scaffold4681|size43786:26179-28179	SMil_00020397
scaffold3854|size71162:54001-55000	CG	0	0.535714	0.000938054	0.0133351	scaffold3854|size71162:54962-56962	SMil_00012889
scaffold3854|size71162:54001-55000	CG	0	0.535714	0.000938054	0.0133351	scaffold3854|size71162:54573-56573	SMil_00012888
scaffold5652|size30188:11001-12000	CG	0.0363636	0.573363	2.26587e-06	9.93271e-05	scaffold5652|size30188:11176-13176	SMil_00024431
scaffold5652|size30188:11001-12000	CG	0.0363636	0.573363	2.26587e-06	9.93271e-05	scaffold5652|size30188:10417-12417	SMil_00024430
scaffold1381|size70907:30001-31000	CG	0	0.538462	0.000383868	0.00663015	scaffold1381|size70907:29554-31554	SMil_00012913
scaffold661|size92193:59001-60000	CG	0.143921	0.68254	2.3813e-07	1.51581e-05	scaffold661|size92193:59379-61379	SMil_00008364
scaffold404|size107891:19001-20000	CG	0.0753623	0.615385	1.13319e-07	7.97585e-06	scaffold404|size107891:17858-19858	SMil_00006032
scaffold2459|size54265:50001-51000	CG	0.05	0.592593	6.35123e-05	0.00154629	scaffold2459|size54265:48170-50170	SMil_00017279
scaffold869|size84468:14001-15000	CG	0.00746269	0.550296	4.95718e-15	2.33972e-12	scaffold869|size84468:12678-14678	SMil_00009867
scaffold2148|size97311:9001-10000	CG	0.328947	0.873134	0.00291189	0.0314407	scaffold2148|size97311:9097-11097	SMil_00007482
scaffold4481|size37190:3001-4000	CG	0.162602	0.706897	3.17153e-05	0.000878337	scaffold4481|size37190:2076-4076	SMil_00022381
scaffold4481|size37190:3001-4000	CG	0.162602	0.706897	3.17153e-05	0.000878337	scaffold4481|size37190:2731-4731	SMil_00022380
scaffold7074|size24095:4001-5000	CG	0.219858	0.767442	0.00101783	0.0141935	scaffold7074|size24095:3185-5185	SMil_00026147
scaffold3519|size44060:36001-37000	CG	0	0.547771	0.00175489	0.0215059	scaffold3519|size44060:36799-38799	SMil_00020329
scaffold359|size135374:6001-7000	CG	0.200758	0.749451	5.75038e-06	0.00021595	scaffold359|size135374:5851-7851	SMil_00003278
scaffold7540|size43787:36001-37000	CG	0	0.549223	1.9101e-16	1.19302e-13	scaffold7540|size43787:34333-36333	SMil_00020390
scaffold1949|size61217:29001-30000	CG	0.0463415	0.595687	2.9809e-40	2.87765e-36	scaffold1949|size61217:28704-30704	SMil_00015439
scaffold1949|size61217:29001-30000	CG	0.0463415	0.595687	2.9809e-40	2.87765e-36	scaffold1949|size61217:29457-31457	SMil_00015438
scaffold576|size96163:71001-72000	CG	0.375	0.925373	1.31272e-05	0.000425966	scaffold576|size96163:70642-72642	SMil_00007685
scaffold1494|size173943:142001-143000	CG	0	0.552632	0.00149779	0.0191029	scaffold1494|size173943:142155-144155	SMil_00001430
scaffold116|size215475:126001-127000	CG	0.285714	0.83908	0.00097901	0.0137934	scaffold116|size215475:126174-128174	SMil_00000662
scaffold2060|size59450:24001-25000	CG	0.252212	0.807947	6.71522e-08	5.05739e-06	scaffold2060|size59450:24189-26189	SMil_00015793
scaffold88|size153435:111001-112000	CG	0.0990099	0.654822	0.000246649	0.00464025	scaffold88|size153435:109869-111869	SMil_00002349
scaffold477|size102579:31001-32000	CG	0.257732	0.813953	0.00175378	0.0214987	scaffold477|size102579:30302-32302	SMil_00006805
scaffold763|size88109:74001-75000	CG	0	0.556962	0.00151499	0.019274	scaffold763|size88109:74091-76091	SMil_00009081
scaffold4080|size39956:2001-3000	CG	0	0.556962	4.44074e-08	3.54872e-06	scaffold4080|size39956:1678-3678	SMil_00021573
scaffold5007|size58344:6001-7000	CG	0.161616	0.719298	0.00083643	0.0122638	scaffold5007|size58344:5999-7999	SMil_00016087
scaffold480|size107020:43001-44000	CG	0.185567	0.747253	0.00034988	0.00614924	scaffold480|size107020:41097-43097	SMil_00006136
scaffold219|size194284:86001-87000	CG	0.172093	0.734579	3.22528e-06	0.000133561	scaffold219|size194284:86106-88106	SMil_00000824
scaffold219|size194284:86001-87000	CG	0.172093	0.734579	3.22528e-06	0.000133561	scaffold219|size194284:85027-87027	SMil_00000823
scaffold1062|size78703:42001-43000	CG	0.153846	0.716814	0.000268019	0.00496027	scaffold1062|size78703:42558-44558	SMil_00010976
scaffold4627|size36154:12001-13000	CG	0.291105	0.856589	5.8386e-08	4.50543e-06	scaffold4627|size36154:11764-13764	SMil_00022656
scaffold4627|size36154:12001-13000	CG	0.291105	0.856589	5.8386e-08	4.50543e-06	scaffold4627|size36154:12304-14304	SMil_00022655
scaffold3319|size45822:14001-15000	CG	0.142105	0.709544	5.76234e-14	2.2368e-11	scaffold3319|size45822:13557-15557	SMil_00019875
scaffold1058|size121143:72001-73000	CG	0.225806	0.795455	0.00378967	0.0382348	scaffold1058|size121143:70683-72683	SMil_00004513
scaffold4912|size34340:16001-17000	CG	0.0130719	0.587786	1.2324e-19	1.27969e-16	scaffold4912|size34340:14505-16505	SMil_00023273
scaffold4912|size34340:16001-17000	CG	0.0130719	0.587786	1.2324e-19	1.27969e-16	scaffold4912|size34340:14496-16496	SMil_00023272
scaffold2474|size54118:42001-43000	CG	0	0.578947	0.00122897	0.0164476	scaffold2474|size54118:41811-43811	SMil_00017335
scaffold2900|size49741:17001-18000	CG	0	0.58209	3.35744e-14	1.37729e-11	scaffold2900|size49741:15561-17561	SMil_00018717
scaffold8303|size19661:14001-15000	CG	0.257143	0.839506	0.000191996	0.00380781	scaffold8303|size19661:14117-16117	SMil_00027267
scaffold480|size107020:41001-42000	CG	0.254902	0.837398	4.69458e-05	0.00121111	scaffold480|size107020:41097-43097	SMil_00006136
scaffold480|size107020:41001-42000	CG	0.254902	0.837398	4.69458e-05	0.00121111	scaffold480|size107020:39822-41822	SMil_00006135
scaffold3006|size88474:81001-82000	CG	0.260163	0.843478	0.00099045	0.0139086	scaffold3006|size88474:80904-82904	SMil_00008987
scaffold9464|size35904:25001-26000	CG	0	0.584746	2.9879e-06	0.000125387	scaffold9464|size35904:24060-26060	SMil_00022752
scaffold10591|size14485:8001-9000	CG	0	0.587963	0.00244509	0.0275649	scaffold10591|size14485:7607-9607	SMil_00028413
scaffold551|size97571:44001-45000	CG	0.03	0.617978	4.26355e-12	1.05408e-09	scaffold551|size97571:43473-45473	SMil_00007453
scaffold46|size175305:65001-66000	CG	0	0.589109	3.51695e-06	0.000143071	scaffold46|size175305:64385-66385	SMil_00001362
scaffold46|size175305:65001-66000	CG	0	0.589109	3.51695e-06	0.000143071	scaffold46|size175305:65222-67222	SMil_00001361
scaffold282|size118173:74001-75000	CG	0	0.59375	0.000166828	0.00339208	scaffold282|size118173:72884-74884	SMil_00004866
scaffold1480|size68923:63001-64000	CG	0	0.594771	0.000513038	0.0083409	scaffold1480|size68923:63962-65962	SMil_00013331
scaffold1480|size68923:63001-64000	CG	0	0.594771	0.000513038	0.0083409	scaffold1480|size68923:63650-65650	SMil_00013330
scaffold119|size278754:103001-104000	CG	0	0.597015	1.86812e-11	3.97644e-09	scaffold119|size278754:102817-104817	SMil_00000219
scaffold119|size278754:103001-104000	CG	0	0.597015	1.86812e-11	3.97644e-09	scaffold119|size278754:103981-105981	SMil_00000218
scaffold4769|size57533:3001-4000	CG	0.278846	0.877551	0.000319603	0.00570461	scaffold4769|size57533:3109-5109	SMil_00016344
scaffold299|size116801:57001-58000	CG	0.00990099	0.608696	3.27022e-17	2.352e-14	scaffold299|size116801:55785-57785	SMil_00004974
scaffold12038|size10276:3001-4000	CG	0	0.6	0.00285283	0.0309681	scaffold12038|size10276:3363-5363	SMil_00029225
scaffold2943|size83106:67001-68000	CG	0	0.6	0.000110601	0.00243026	scaffold2943|size83106:66910-68910	SMil_00010129
scaffold101|size149244:81001-82000	CG	0.0357143	0.636364	0.00402231	0.0398939	scaffold101|size149244:80979-82979	SMil_00002640
scaffold2545|size53430:9001-10000	CG	0.393162	1	0.000933234	0.0132864	scaffold2545|size53430:7890-9890	SMil_00017590
scaffold410|size107279:43001-44000	CG	0.118644	0.727273	0.00171773	0.0211708	scaffold410|size107279:42309-44309	SMil_00006099
scaffold410|size107279:43001-44000	CG	0.118644	0.727273	0.00171773	0.0211708	scaffold410|size107279:42837-44837	SMil_00006098
scaffold1414|size70255:2001-3000	CG	0.216667	0.828125	6.06802e-05	0.00149199	scaffold1414|size70255:895-2895	SMil_00013041
scaffold6826|size25147:14001-15000	CG	0.2	0.811847	0.00322207	0.033984	scaffold6826|size25147:14214-16214	SMil_00025863
scaffold2831|size50475:11001-12000	CG	0.0277778	0.646018	2.17671e-09	2.62626e-07	scaffold2831|size50475:10133-12133	SMil_00018522
scaffold2058|size59462:55001-56000	CG	0	0.619565	8.70553e-06	0.000305519	scaffold2058|size59462:54039-56039	SMil_00015789
scaffold3591|size43423:30001-31000	CG	0.0677966	0.690141	1.6298e-06	7.58043e-05	scaffold3591|size43423:29903-31903	SMil_00020493
scaffold2837|size50389:14001-15000	CG	0.119617	0.744186	0.000628315	0.00979063	scaffold2837|size50389:14930-16930	SMil_00018537
scaffold3468|size100544:17001-18000	CG	0.311377	0.9375	0.002834	0.030816	scaffold3468|size100544:17449-19449	SMil_00007040
scaffold2158|size58090:18001-19000	CG	0.105769	0.736	0.00440144	0.0426833	scaffold2158|size58090:17765-19765	SMil_00016164
scaffold6258|size27515:3001-4000	CG	0.109375	0.740741	5.51918e-05	0.00138137	scaffold6258|size27515:1588-3588	SMil_00025193
scaffold2664|size52036:48001-49000	CG	0.147368	0.782123	1.58201e-05	0.000497601	scaffold2664|size52036:46565-48565	SMil_00017983
scaffold8735|size18399:2001-3000	CG	0	0.634921	6.60626e-08	4.97984e-06	scaffold8735|size18399:2728-4728	SMil_00027625
scaffold642|size180686:164001-165000	CG	0.0972222	0.732484	0.00165314	0.0205392	scaffold642|size180686:163041-165041	SMil_00001170
scaffold7422|size22759:13001-14000	CG	0.208995	0.844891	4.9316e-24	1.18744e-20	scaffold7422|size22759:12329-14329	SMil_00026481
scaffold3460|size44599:19001-20000	CG	0	0.636364	0.000209912	0.0040864	scaffold3460|size44599:18356-20356	SMil_00020219
scaffold2568|size79452:68001-69000	CG	0.0952381	0.732394	0.00059625	0.00939318	scaffold2568|size79452:66913-68913	SMil_00010810
scaffold24|size186486:3001-4000	CG	0	0.64	6.22286e-05	0.00152195	scaffold24|size186486:2506-4506	SMil_00000979
scaffold9461|size16174:3001-4000	CG	0	0.64375	0.00284008	0.030862	scaffold9461|size16174:2307-4307	SMil_00028029
scaffold6987|size24446:18001-19000	CG	0.142857	0.786885	0.000392104	0.00674137	scaffold6987|size24446:17992-19992	SMil_00026070
scaffold5801|size29501:25001-26000	CG	0	0.644737	4.31384e-12	1.06493e-09	scaffold5801|size29501:24108-26108	SMil_00024625
scaffold3675|size42819:28001-29000	CG	0.025	0.673913	0.00149249	0.0190519	scaffold3675|size42819:28037-30037	SMil_00020707
scaffold3675|size42819:28001-29000	CG	0.025	0.673913	0.00149249	0.0190519	scaffold3675|size42819:27962-29962	SMil_00020706
scaffold49|size180317:144001-145000	CG	0	0.651163	3.20746e-07	1.94271e-05	scaffold49|size180317:143619-145619	SMil_00001207
scaffold157|size170340:99001-100000	CG	0.345324	1	0.0052661	0.0487384	scaffold157|size170340:99193-101193	SMil_00001502
scaffold1740|size64453:1001-2000	CG	0	0.657407	0.00237274	0.0269889	scaffold1740|size64453:781-2781	SMil_00014539
scaffold3716|size42483:31001-32000	CG	0.214286	0.873016	0.000127824	0.00273985	scaffold3716|size42483:29122-31122	SMil_00020803
scaffold10003|size14718:10001-11000	CG	0	0.663043	9.15432e-05	0.00207914	scaffold10003|size14718:8852-10852	SMil_00028347
scaffold4658|size35937:28001-29000	CG	0	0.663265	6.08494e-12	1.45669e-09	scaffold4658|size35937:27074-29074	SMil_00022738
scaffold3309|size45914:45001-46000	CG	0.177778	0.844828	0.00150078	0.019121	scaffold3309|size45914:44158-46158	SMil_00019845
scaffold1|size388307:191001-192000	CG	0.123077	0.790698	0.000135008	0.00286573	scaffold1|size388307:189038-191038	SMil_00000010
scaffold4976|size67581:46001-47000	CG	0.209302	0.878049	0.000849179	0.0123963	scaffold4976|size67581:44688-46688	SMil_00013737
scaffold3265|size77671:68001-69000	CG	0	0.671875	8.60418e-15	3.90571e-12	scaffold3265|size77671:67115-69115	SMil_00011226
scaffold12328|size9749:1001-2000	CG	0	0.681818	0.000147876	0.00308179	scaffold12328|size9749:183-2183	SMil_00029317
scaffold1194|size100007:44001-45000	CG	0	0.682927	0.000533849	0.00862103	scaffold1194|size100007:44368-46368	SMil_00007131
scaffold1573|size116030:51001-52000	CG	0	0.685714	7.92174e-11	1.39271e-08	scaffold1573|size116030:49284-51284	SMil_00005059
scaffold13684|size7818:6001-7000	CG	0.23913	0.925234	1.01197e-09	1.32384e-07	scaffold13684|size7818:5362-7362	SMil_00029673
scaffold8914|size36648:19001-20000	CG	0.141892	0.828947	1.43416e-06	6.78127e-05	scaffold8914|size36648:17819-19819	SMil_00022527
scaffold2973|size48972:48001-49000	CG	0.222222	0.910256	0.0021897	0.0253887	scaffold2973|size48972:47616-49616	SMil_00018895
scaffold4627|size36154:20001-21000	CG	0.294671	0.983471	1.22887e-06	5.95576e-05	scaffold4627|size36154:19012-21012	SMil_00022657
scaffold677|size101229:5001-6000	CG	0	0.689655	0.00251703	0.028179	scaffold677|size101229:4072-6072	SMil_00006943
scaffold147|size134797:65001-66000	CG	0.163855	0.856209	5.93175e-10	8.26758e-08	scaffold147|size134797:65374-67374	SMil_00003318
scaffold13535|size8000:2001-3000	CG	0.0432099	0.736842	2.64502e-08	2.25702e-06	scaffold13535|size8000:199-2199	SMil_00029649
scaffold3692|size42680:30001-31000	CG	0.283951	0.979592	5.03238e-07	2.82267e-05	scaffold3692|size42680:28869-30869	SMil_00020756
scaffold1446|size69490:25001-26000	CG	0	0.697368	4.29363e-17	3.04846e-14	scaffold1446|size69490:24758-26758	SMil_00013202
scaffold1806|size63273:3001-4000	CG	0.166667	0.866667	1.75179e-06	8.04202e-05	scaffold1806|size63273:3198-5198	SMil_00014778
scaffold5642|size30231:24001-25000	CG	0	0.701754	1.55303e-16	9.84803e-14	scaffold5642|size30231:24843-26843	SMil_00024417
scaffold11424|size15662:15001-16000	CG	0.166667	0.880952	0.00186075	0.0224897	scaffold11424|size15662:14869-16869	SMil_00028163
scaffold1617|size66514:53001-54000	CG	0.255172	0.974684	3.97514e-07	2.32381e-05	scaffold1617|size66514:51492-53492	SMil_00014005
scaffold4937|size34227:29001-30000	CG	0.2493	0.971888	1.79802e-22	3.28266e-19	scaffold4937|size34227:27946-29946	SMil_00023316
scaffold94|size151866:15001-16000	CG	0	0.72293	2.16141e-09	2.6097e-07	scaffold94|size151866:15592-17592	SMil_00002460
scaffold2686|size51757:32001-33000	CG	0.181818	0.921875	0.000397532	0.00682008	scaffold2686|size51757:32807-34807	SMil_00018061
scaffold2686|size51757:32001-33000	CG	0.181818	0.921875	0.000397532	0.00682008	scaffold2686|size51757:31133-33133	SMil_00018060
scaffold15|size256830:64001-65000	CG	0.216216	0.956693	1.32961e-13	4.76079e-11	scaffold15|size256830:62827-64827	SMil_00000299
scaffold2034|size87192:20001-21000	CG	0.142424	0.88716	1.17106e-13	4.26662e-11	scaffold2034|size87192:18703-20703	SMil_00009331
scaffold290|size117243:44001-45000	CG	0.08	0.829787	1.44448e-07	9.77533e-06	scaffold290|size117243:42844-44844	SMil_00004924
scaffold290|size117243:44001-45000	CG	0.08	0.829787	1.44448e-07	9.77533e-06	scaffold290|size117243:42137-44137	SMil_00004923
scaffold8924|size36325:29001-30000	CG	0	0.752475	0.00121854	0.0163344	scaffold8924|size36325:28912-30912	SMil_00022600
scaffold9839|size15189:8001-9000	CG	0.0234742	0.77907	2.27493e-09	2.73484e-07	scaffold9839|size15189:6634-8634	SMil_00028251
scaffold2945|size49260:40001-41000	CG	0.00980392	0.76699	2.19141e-23	4.66768e-20	scaffold2945|size49260:38123-40123	SMil_00018814
scaffold7033|size24301:2001-3000	CG	0	0.760736	0.000919526	0.0131516	scaffold7033|size24301:1797-3797	SMil_00026119
scaffold37|size180071:173001-174000	CG	0.21267	0.973988	3.51314e-50	4.86391e-46	scaffold37|size180071:172014-174014	SMil_00001224
scaffold23|size281762:135001-136000	CG	0.0714286	0.836735	0.000232259	0.00442059	scaffold23|size281762:135090-137090	SMil_00000195
scaffold14320|size7113:1001-2000	CG	0.0387597	0.804734	7.1455e-07	3.77831e-05	scaffold14320|size7113:1163-3163	SMil_00029812
scaffold3918|size40881:28001-29000	CG	0	0.768595	2.24116e-09	2.69984e-07	scaffold3918|size40881:27843-29843	SMil_00021294
scaffold4298|size38261:3001-4000	CG	0.104651	0.874214	0.00332468	0.0347505	scaffold4298|size38261:2746-4746	SMil_00022050
scaffold1134|size154900:42001-43000	CG	0.224138	1	0.00271829	0.0298612	scaffold1134|size154900:41485-43485	SMil_00002277
scaffold7988|size20728:20001-21000	CG	0.106383	0.884615	5.92732e-05	0.00146433	scaffold7988|size20728:18315-20315	SMil_00027015
scaffold1408|size70360:31001-32000	CG	0.197842	0.976378	1.24252e-09	1.58915e-07	scaffold1408|size70360:31128-33128	SMil_00013009
scaffold9938|size14876:6001-7000	CG	0.175676	0.965517	0.00108459	0.0149463	scaffold9938|size14876:6364-8364	SMil_00028308
scaffold743|size88655:7001-8000	CG	0	0.791667	2.41306e-06	0.000105031	scaffold743|size88655:7379-9379	SMil_00008923
scaffold11153|size23268:5001-6000	CG	0	0.793103	7.71549e-14	2.92658e-11	scaffold11153|size23268:4327-6327	SMil_00026344
scaffold2119|size58622:28001-29000	CG	0	0.794872	0.00208354	0.0244558	scaffold2119|size58622:26393-28393	SMil_00016023
scaffold385|size109970:82001-83000	CG	0	0.8	0.000824626	0.0121273	scaffold385|size109970:80669-82669	SMil_00005816
scaffold1441|size95369:94001-95000	CG	0.1	0.903226	2.80958e-09	3.27565e-07	scaffold1441|size95369:92533-94533	SMil_00007763
scaffold168|size131665:115001-116000	CG	0	0.823529	1.22747e-06	5.9507e-05	scaffold168|size131665:115877-117877	SMil_00003539
scaffold7100|size40494:12001-13000	CG	0.155556	1	0.00407725	0.0403136	scaffold7100|size40494:10687-12687	SMil_00021404
scaffold682|size91022:80001-81000	CG	0.1	0.946108	0.000263043	0.00488888	scaffold682|size91022:79190-81190	SMil_00008523
scaffold1897|size62025:16001-17000	CG	0.0204082	0.866667	0.00055792	0.00892473	scaffold1897|size62025:15132-17132	SMil_00015204
scaffold195|size176305:17001-18000	CG	0	0.846442	7.89113e-05	0.00184729	scaffold195|size176305:16181-18181	SMil_00001329
scaffold629|size93435:50001-51000	CG	0	0.857143	0.0053355	0.0492061	scaffold629|size93435:49969-51969	SMil_00008068
scaffold2935|size49427:35001-36000	CG	0	0.857143	0.00417421	0.0410403	scaffold2935|size49427:33776-35776	SMil_00018797
scaffold94|size151866:54001-55000	CG	0.0510204	0.922481	9.34423e-05	0.00211562	scaffold94|size151866:54717-56717	SMil_00002466
scaffold1308|size72648:30001-31000	CG	0.0285714	0.904762	0.000182516	0.00365735	scaffold1308|size72648:30209-32209	SMil_00012439
scaffold2795|size50783:24001-25000	CG	0.121693	1	0.000254939	0.00476592	scaffold2795|size50783:22358-24358	SMil_00018381
scaffold528|size99083:79001-80000	CG	0.120301	1	1.88989e-06	8.54845e-05	scaffold528|size99083:78829-80829	SMil_00007261
scaffold100|size149246:74001-75000	CG	0	0.893333	2.62627e-05	0.000753455	scaffold100|size149246:72425-74425	SMil_00002629
scaffold3595|size43403:31001-32000	CG	0.0145631	0.926829	2.80187e-52	4.23181e-48	scaffold3595|size43403:30359-32359	SMil_00020505
scaffold2511|size53730:8001-9000	CG	0.0384615	0.956522	6.74356e-15	3.12081e-12	scaffold2511|size53730:6083-8083	SMil_00017474
scaffold432|size105981:79001-80000	CG	0	0.928571	0.000440488	0.00740187	scaffold432|size105981:78810-80810	SMil_00006355
scaffold5128|size33145:30001-31000	CG	0.0347072	0.976834	4.96565e-74	2.74996e-69	scaffold5128|size33145:30726-32726	SMil_00023631
scaffold12814|size8940:8001-9000	CG	0	0.976923	1.85848e-12	5.04233e-10	scaffold12814|size8940:6168-8168	SMil_00029474
scaffold2305|size56149:27001-28000	CG	0	0.986395	0.00410798	0.0405475	scaffold2305|size56149:26624-28624	SMil_00016741
scaffold9355|size16446:11001-12000	CG	0	1	7.05509e-08	5.27509e-06	scaffold9355|size16446:9426-11426	SMil_00027967
scaffold3468|size100544:45001-46000	CG	0	1	0.00233946	0.0266966	scaffold3468|size100544:44963-46963	SMil_00007044
scaffold7672|size32619:18001-19000	CG	0	1	0.00178535	0.0217989	scaffold7672|size32619:16602-18602	SMil_00023756
scaffold4679|size47742:17001-18000	CG	0	1	1.29775e-06	6.24041e-05	scaffold4679|size47742:15795-17795	SMil_00019315
scaffold750|size130057:18001-19000	CG	0	1	0.00200102	0.0237395	scaffold750|size130057:17440-19440	SMil_00003763
scaffold2634|size52360:41001-42000	CG	0	1	0.000300863	0.00544975	scaffold2634|size52360:41015-43015	SMil_00017869
scaffold1446|size69490:24001-25000	CG	0	1	7.79826e-08	5.76332e-06	scaffold1446|size69490:24758-26758	SMil_00013202
scaffold5961|size28753:2001-3000	CG	0	1	0.000960184	0.0135848	scaffold5961|size28753:2626-4626	SMil_00024829
scaffold312|size115756:54001-55000	CG	0	1	7.46965e-05	0.00176754	scaffold312|size115756:52092-54092	SMil_00005108
scaffold4872|size34650:16001-17000	CG	0	1	0.00354955	0.0364384	scaffold4872|size34650:14959-16959	SMil_00023187

## Sheet: July_root_March_root_CHGDMR
DMR_Position	DMR_Context	Methylation in July_root	Methylation in March_root	DMR_Pvalue	DMR_FDR	Promoter_Position	Gene_ID
scaffold735|size88880:62001-63000	CHG	1	0	5.49211e-05	0.0017512	scaffold735|size88880:61759-63759	SMil_00008876
scaffold735|size88880:62001-63000	CHG	1	0	5.49211e-05	0.0017512	scaffold735|size88880:61169-63169	SMil_00008874
scaffold735|size88880:62001-63000	CHG	1	0	5.49211e-05	0.0017512	scaffold735|size88880:62344-64344	SMil_00008875
scaffold2720|size51429:34001-35000	CHG	1	0	6.76961e-07	4.1528e-05	scaffold2720|size51429:34045-36045	SMil_00018168
scaffold2447|size54418:45001-46000	CHG	1	0	2.4309e-06	0.000125948	scaffold2447|size54418:44431-46431	SMil_00017235
scaffold6291|size27365:24001-25000	CHG	1	0	0.000542973	0.0109942	scaffold6291|size27365:24045-26045	SMil_00025240
scaffold8653|size23150:19001-20000	CHG	1	0.0769231	0.00381905	0.047527	scaffold8653|size23150:18910-20910	SMil_00026385
scaffold262|size119869:3001-4000	CHG	1	0.0821918	0.00332374	0.0431067	scaffold262|size119869:2960-4960	SMil_00004629
scaffold262|size119869:3001-4000	CHG	1	0.0821918	0.00332374	0.0431067	scaffold262|size119869:1925-3925	SMil_00004628
scaffold322|size115153:82001-83000	CHG	0.894737	0	7.29994e-05	0.00220987	scaffold322|size115153:81575-83575	SMil_00005171
scaffold2147|size58208:14001-15000	CHG	0.918919	0.0277778	0.000244768	0.00590188	scaffold2147|size58208:13915-15915	SMil_00016130
scaffold7863|size21122:5001-6000	CHG	0.9	0.0232558	0.000560664	0.011277	scaffold7863|size21122:5303-7303	SMil_00026901
scaffold10877|size12556:2001-3000	CHG	1	0.125	0.00354431	0.0451532	scaffold10877|size12556:2862-4862	SMil_00028792
scaffold8626|size18702:18001-19000	CHG	0.857143	0	4.6009e-07	2.95728e-05	scaffold8626|size18702:16510-18510	SMil_00027528
scaffold1759|size64199:58001-59000	CHG	0.939394	0.0833333	5.14941e-06	0.000240031	scaffold1759|size64199:57655-59655	SMil_00014603
scaffold960|size81543:46001-47000	CHG	0.87234	0.0190476	2.58101e-17	9.66917e-15	scaffold960|size81543:46543-48543	SMil_00010383
scaffold3129|size47620:34001-35000	CHG	0.842105	0	0.000154286	0.0040664	scaffold3129|size47620:34302-36302	SMil_00019366
scaffold212|size125885:42001-43000	CHG	0.841463	0	0.00333269	0.0431872	scaffold212|size125885:40978-42978	SMil_00004142
scaffold508|size155615:137001-138000	CHG	0.9	0.0588235	0.00273443	0.0374411	scaffold508|size155615:137054-139054	SMil_00002228
scaffold5164|size58272:27001-28000	CHG	0.9	0.0714286	1.54018e-07	1.12981e-05	scaffold5164|size58272:26851-28851	SMil_00016111
scaffold2919|size105543:42001-43000	CHG	0.923077	0.102041	0.00161475	0.0253319	scaffold2919|size105543:42432-44432	SMil_00006424
scaffold1012|size90433:79001-80000	CHG	0.818182	0	0.00254101	0.0354627	scaffold1012|size90433:77753-79753	SMil_00008630
scaffold2963|size49120:20001-21000	CHG	0.8	0	0.000425295	0.00911691	scaffold2963|size49120:18168-20168	SMil_00018868
scaffold4167|size39255:26001-27000	CHG	0.8	0	0.000451984	0.00956338	scaffold4167|size39255:24077-26077	SMil_00021752
scaffold1108|size77624:17001-18000	CHG	0.896552	0.103448	0.000228473	0.00558525	scaffold1108|size77624:15926-17926	SMil_00011240
scaffold7645|size21804:4001-5000	CHG	1	0.213793	4.98448e-10	6.51699e-08	scaffold7645|size21804:2479-4479	SMil_00026703
scaffold7645|size21804:4001-5000	CHG	1	0.213793	4.98448e-10	6.51699e-08	scaffold7645|size21804:3890-5890	SMil_00026702
scaffold1305|size72702:37001-38000	CHG	0.888889	0.105556	0.000767758	0.0143785	scaffold1305|size72702:37495-39495	SMil_00012420
scaffold2682|size51826:51001-52000	CHG	0.759259	0	4.09083e-08	3.51368e-06	scaffold2682|size51826:50522-52522	SMil_00018051
scaffold1862|size62600:52001-53000	CHG	1	0.242857	0.000740547	0.0139707	scaffold1862|size62600:51258-53258	SMil_00015035
scaffold1862|size62600:52001-53000	CHG	1	0.242857	0.000740547	0.0139707	scaffold1862|size62600:50905-52905	SMil_00015034
scaffold3406|size73984:44001-45000	CHG	0.83908	0.0872483	7.22557e-15	2.03487e-12	scaffold3406|size73984:44698-46698	SMil_00012088
scaffold7729|size21550:11001-12000	CHG	0.911765	0.16129	5.0394e-05	0.00163248	scaffold7729|size21550:9796-11796	SMil_00026772
scaffold122|size140947:118001-119000	CHG	0.745098	0	1.86371e-27	1.83701e-24	scaffold122|size140947:118623-120623	SMil_00002978
scaffold94|size151866:17001-18000	CHG	0.830508	0.0952381	0.000176346	0.00452334	scaffold94|size151866:15592-17592	SMil_00002460
scaffold1033|size79484:66001-67000	CHG	0.906977	0.189922	1.21047e-08	1.17263e-06	scaffold1033|size79484:64866-66866	SMil_00010796
scaffold116|size215475:12001-13000	CHG	0.818182	0.101562	0.000292857	0.00680601	scaffold116|size215475:10204-12204	SMil_00000651
scaffold193|size128230:77001-78000	CHG	0.714286	0	0.000301975	0.0069748	scaffold193|size128230:77877-79877	SMil_00003959
scaffold1|size388307:291001-292000	CHG	0.816667	0.107143	1.04055e-16	3.66807e-14	scaffold1|size388307:289601-291601	SMil_00000024
scaffold14781|size6713:1001-2000	CHG	0.827586	0.124224	2.4847e-14	6.55213e-12	scaffold14781|size6713:1994-3994	SMil_00029895
scaffold14781|size6713:1001-2000	CHG	0.827586	0.124224	2.4847e-14	6.55213e-12	scaffold14781|size6713:959-2959	SMil_00029894
scaffold8085|size20412:1-1000	CHG	1	0.297297	0.00112669	0.0192375	scaffold8085|size20412:850-2850	SMil_00027086
scaffold635|size93179:34001-35000	CHG	0.75	0.0526316	0.000665223	0.012831	scaffold635|size93179:32082-34082	SMil_00008122
scaffold1396|size70536:6001-7000	CHG	0.825397	0.132132	4.41152e-33	7.52731e-30	scaffold1396|size70536:4779-6779	SMil_00012962
scaffold15451|size6080:3001-4000	CHG	0.693182	0	5.23812e-06	0.000243719	scaffold15451|size6080:2671-4671	SMil_00030021
scaffold7532|size22312:16001-17000	CHG	0.84	0.148936	2.52506e-06	0.00013003	scaffold7532|size22312:16592-18592	SMil_00026597
scaffold7532|size22312:16001-17000	CHG	0.84	0.148936	2.52506e-06	0.00013003	scaffold7532|size22312:15268-17268	SMil_00026596
scaffold7532|size22312:16001-17000	CHG	0.84	0.148936	2.52506e-06	0.00013003	scaffold7532|size22312:14877-16877	SMil_00026595
scaffold9358|size16428:8001-9000	CHG	0.8	0.11	0.00105709	0.0183218	scaffold9358|size16428:7458-9458	SMil_00027970
scaffold5564|size30664:6001-7000	CHG	0.886486	0.197368	1.69525e-06	9.26311e-05	scaffold5564|size30664:4608-6608	SMil_00024289
scaffold13931|size7534:4001-5000	CHG	0.75	0.0625	6.59401e-06	0.000296414	scaffold13931|size7534:4290-6290	SMil_00029730
scaffold6626|size50192:27001-28000	CHG	0.6875	0	0.000315782	0.00722428	scaffold6626|size50192:27280-29280	SMil_00018578
scaffold5662|size30161:17001-18000	CHG	0.863014	0.177215	1.33916e-09	1.60706e-07	scaffold5662|size30161:15633-17633	SMil_00024445
scaffold10286|size13994:1001-2000	CHG	0.804348	0.121495	0.000312607	0.00717222	scaffold10286|size13994:1253-3253	SMil_00028503
scaffold14717|size6770:3001-4000	CHG	0.679487	0	5.46687e-09	5.74256e-07	scaffold14717|size6770:2241-4241	SMil_00029887
scaffold131|size139055:6001-7000	CHG	0.853211	0.184211	0.000333787	0.00754562	scaffold131|size139055:5852-7852	SMil_00003056
scaffold16056|size5536:4001-5000	CHG	0.863636	0.197802	0.00311354	0.0411641	scaffold16056|size5536:3824-5824	SMil_00030135
scaffold16056|size5536:4001-5000	CHG	0.863636	0.197802	0.00311354	0.0411641	scaffold16056|size5536:2846-4846	SMil_00030134
scaffold1502|size68422:5001-6000	CHG	0.810127	0.147368	9.01883e-08	7.04329e-06	scaffold1502|size68422:4728-6728	SMil_00013455
scaffold13081|size8558:6001-7000	CHG	0.784314	0.126316	0.00202618	0.0299579	scaffold13081|size8558:6091-8091	SMil_00029534
scaffold4105|size39733:34001-35000	CHG	0.657143	0	1.46101e-06	8.13425e-05	scaffold4105|size39733:33540-35540	SMil_00021622
scaffold1433|size69798:49001-50000	CHG	0.666667	0.0107527	0.000210863	0.0052422	scaffold1433|size69798:48386-50386	SMil_00013136
scaffold116|size215475:9001-10000	CHG	0.666667	0.0117647	6.97108e-09	7.1308e-07	scaffold116|size215475:8075-10075	SMil_00000650
scaffold609|size107667:63001-64000	CHG	0.653061	0	1.25658e-07	9.49558e-06	scaffold609|size107667:61652-63652	SMil_00006054
scaffold2572|size53203:50001-51000	CHG	0.647059	0	0.000567871	0.0113846	scaffold2572|size53203:48276-50276	SMil_00017691
scaffold2386|size55273:30001-31000	CHG	0.642857	0	0.00139558	0.0226261	scaffold2386|size55273:29314-31314	SMil_00016999
scaffold262|size119869:29001-30000	CHG	0.641667	0	1.80808e-19	8.45914e-17	scaffold262|size119869:28539-30539	SMil_00004630
scaffold2628|size158611:92001-93000	CHG	0.882353	0.241379	0.00157249	0.0248224	scaffold2628|size158611:92273-94273	SMil_00002069
scaffold797|size87168:9001-10000	CHG	0.65285	0.0145455	2.8756e-41	8.22374e-38	scaffold797|size87168:9670-11670	SMil_00009342
scaffold797|size87168:9001-10000	CHG	0.65285	0.0145455	2.8756e-41	8.22374e-38	scaffold797|size87168:7228-9228	SMil_00009341
scaffold4251|size38540:19001-20000	CHG	0.647059	0.0131579	0.000989933	0.0174582	scaffold4251|size38540:17914-19914	SMil_00021949
scaffold3973|size40536:4001-5000	CHG	0.896552	0.266667	0.00210652	0.0308248	scaffold3973|size40536:3354-5354	SMil_00021381
scaffold3973|size40536:4001-5000	CHG	0.896552	0.266667	0.00210652	0.0308248	scaffold3973|size40536:2959-4959	SMil_00021380
scaffold2728|size51376:5001-6000	CHG	0.782609	0.153846	0.00361578	0.0458288	scaffold2728|size51376:5164-7164	SMil_00018187
scaffold7163|size35799:17001-18000	CHG	0.632075	0.0151515	2.85519e-09	3.17607e-07	scaffold7163|size35799:17366-19366	SMil_00022796
scaffold743|size88655:4001-5000	CHG	0.8625	0.25	0.000157954	0.00414317	scaffold743|size88655:3516-5516	SMil_00008922
scaffold1572|size67140:53001-54000	CHG	0.853333	0.245763	3.51389e-07	2.34623e-05	scaffold1572|size67140:52637-54637	SMil_00013815
scaffold1664|size65735:45001-46000	CHG	0.836364	0.229927	0.000260784	0.00620871	scaffold1664|size65735:44416-46416	SMil_00014194
scaffold641|size93064:9001-10000	CHG	0.699115	0.0962963	1.43824e-05	0.000575999	scaffold641|size93064:7813-9813	SMil_00008170
scaffold8510|size19032:13001-14000	CHG	0.722689	0.12	1.33242e-06	7.52981e-05	scaffold8510|size19032:13206-15206	SMil_00027445
scaffold3494|size44320:35001-36000	CHG	0.963415	0.360927	0.00361465	0.0458231	scaffold3494|size44320:34524-36524	SMil_00020270
scaffold1971|size84972:5001-6000	CHG	0.6	0	0.0015067	0.0239845	scaffold1971|size84972:3998-5998	SMil_00009770
scaffold11120|size12030:4001-5000	CHG	0.6	0	6.85784e-05	0.00210089	scaffold11120|size12030:3622-5622	SMil_00028875
scaffold356|size111851:44001-45000	CHG	1	0.404082	2.79768e-07	1.91848e-05	scaffold356|size111851:43802-45802	SMil_00005569
scaffold1284|size73280:9001-10000	CHG	0.761905	0.166667	0.000448193	0.00949371	scaffold1284|size73280:9095-11095	SMil_00012301
scaffold6569|size26251:7001-8000	CHG	0.592593	0	6.07723e-06	0.000276056	scaffold6569|size26251:6263-8263	SMil_00025565
scaffold1290|size93006:74001-75000	CHG	0.905882	0.321586	5.00401e-05	0.00162283	scaffold1290|size93006:74174-76174	SMil_00008185
scaffold2361|size100572:28001-29000	CHG	0.808511	0.225225	2.23718e-05	0.000836564	scaffold2361|size100572:26592-28592	SMil_00007019
scaffold1895|size62043:22001-23000	CHG	0.582278	0	5.88332e-06	0.000269053	scaffold1895|size62043:21319-23319	SMil_00015194
scaffold1895|size62043:22001-23000	CHG	0.582278	0	5.88332e-06	0.000269053	scaffold1895|size62043:22598-24598	SMil_00015195
scaffold6346|size38562:24001-25000	CHG	0.697674	0.116667	0.0034473	0.044292	scaffold6346|size38562:23824-25824	SMil_00021936
scaffold3567|size43593:41001-42000	CHG	0.657718	0.0769231	2.62242e-08	2.36376e-06	scaffold3567|size43593:39659-41659	SMil_00020438
scaffold1218|size74656:37001-38000	CHG	0.968421	0.38806	0.00374055	0.0468487	scaffold1218|size74656:35807-37807	SMil_00011901
scaffold4152|size39354:14001-15000	CHG	0.576923	0	7.27761e-09	7.41447e-07	scaffold4152|size39354:14903-16903	SMil_00021723
scaffold886|size83936:81001-82000	CHG	0.793651	0.22439	0.0026935	0.037046	scaffold886|size83936:80688-82688	SMil_00009976
scaffold5057|size51468:45001-46000	CHG	0.708333	0.13913	0.000222713	0.00547808	scaffold5057|size51468:45317-47317	SMil_00018143
scaffold203|size156963:96001-97000	CHG	0.830986	0.263636	0.000107365	0.00302361	scaffold203|size156963:95200-97200	SMil_00002161
scaffold3181|size47169:21001-22000	CHG	0.560976	0	0.000222331	0.00547078	scaffold3181|size47169:19857-21857	SMil_00019499
scaffold476|size102620:47001-48000	CHG	0.833333	0.275	0.00225985	0.0325324	scaffold476|size102620:46095-48095	SMil_00006791
scaffold75|size166732:16001-17000	CHG	0.842105	0.284024	0.000671861	0.0129271	scaffold75|size166732:14671-16671	SMil_00001673
scaffold14491|size6976:2001-3000	CHG	0.573529	0.0172414	2.18387e-08	2.00738e-06	scaffold14491|size6976:577-2577	SMil_00029847
scaffold4072|size40020:20001-21000	CHG	0.907407	0.35119	0.000265377	0.00629049	scaffold4072|size40020:18536-20536	SMil_00021550
scaffold194|size150935:80001-81000	CHG	0.64557	0.0909091	2.43827e-05	0.000898848	scaffold194|size150935:78255-80255	SMil_00002554
scaffold95|size151842:35001-36000	CHG	0.69697	0.142857	0.00013511	0.00365151	scaffold95|size151842:33947-35947	SMil_00002480
scaffold960|size81543:47001-48000	CHG	0.811475	0.258065	1.11234e-16	3.89411e-14	scaffold960|size81543:46543-48543	SMil_00010383
scaffold4634|size36124:31001-32000	CHG	0.72	0.166667	0.00164216	0.0256628	scaffold4634|size36124:30765-32765	SMil_00022679
scaffold1459|size124990:16001-17000	CHG	0.604167	0.0512821	0.000160454	0.00419758	scaffold1459|size124990:15233-17233	SMil_00004222
scaffold6227|size43538:7001-8000	CHG	0.585714	0.0344828	9.52628e-16	2.98502e-13	scaffold6227|size43538:7332-9332	SMil_00020463
scaffold82|size156465:119001-120000	CHG	0.755319	0.206061	3.31677e-08	2.92049e-06	scaffold82|size156465:117913-119913	SMil_00002178
scaffold6687|size65281:47001-48000	CHG	0.809524	0.260563	0.000274171	0.00646225	scaffold6687|size65281:46522-48522	SMil_00014363
scaffold5135|size33113:32001-33000	CHG	0.562963	0.0145985	1.18647e-21	7.02361e-19	scaffold5135|size33113:30543-32543	SMil_00023643
scaffold3570|size43582:8001-9000	CHG	0.571429	0.030303	0.00329954	0.0428942	scaffold3570|size43582:8300-10300	SMil_00020446
scaffold4529|size36870:21001-22000	CHG	0.734694	0.196429	0.000115933	0.0032229	scaffold4529|size36870:20788-22788	SMil_00022467
scaffold952|size106073:39001-40000	CHG	0.644444	0.107527	4.56963e-16	1.47279e-13	scaffold952|size106073:39194-41194	SMil_00006322
scaffold4685|size62941:35001-36000	CHG	0.928571	0.392857	0.00274485	0.0375412	scaffold4685|size62941:33496-35496	SMil_00014921
scaffold4685|size62941:35001-36000	CHG	0.928571	0.392857	0.00274485	0.0375412	scaffold4685|size62941:35912-37912	SMil_00014922
scaffold4530|size36868:20001-21000	CHG	0.534247	0	0.00172374	0.0265898	scaffold4530|size36868:18947-20947	SMil_00022476
scaffold889|size106197:55001-56000	CHG	0.803922	0.271523	0.00111622	0.019101	scaffold889|size106197:55580-57580	SMil_00006287
scaffold9400|size16318:5001-6000	CHG	0.736111	0.203883	0.000636763	0.0124153	scaffold9400|size16318:5305-7305	SMil_00027997
scaffold2187|size110864:79001-80000	CHG	0.6875	0.156085	0.00287729	0.0388397	scaffold2187|size110864:79336-81336	SMil_00005707
scaffold157|size170340:101001-102000	CHG	0.96875	0.437908	0.000314232	0.00719811	scaffold157|size170340:100820-102820	SMil_00001503
scaffold157|size170340:101001-102000	CHG	0.96875	0.437908	0.000314232	0.00719811	scaffold157|size170340:99193-101193	SMil_00001502
scaffold8427|size37089:29001-30000	CHG	0.752427	0.225564	4.20338e-06	0.00020158	scaffold8427|size37089:27619-29619	SMil_00022405
scaffold8034|size20604:3001-4000	CHG	0.525	0	1.13266e-05	0.000471472	scaffold8034|size20604:3159-5159	SMil_00027038
scaffold1037|size132863:99001-100000	CHG	0.785714	0.26257	0.00171162	0.0264653	scaffold1037|size132863:98290-100290	SMil_00003446
scaffold7992|size20718:14001-15000	CHG	0.531915	0.00877193	4.48109e-07	2.89493e-05	scaffold7992|size20718:14203-16203	SMil_00027016
scaffold523|size99514:6001-7000	CHG	0.615385	0.0932203	0.00317492	0.0417094	scaffold523|size99514:6132-8132	SMil_00007211
scaffold3391|size45129:5001-6000	CHG	0.862319	0.34471	0.000104247	0.00295012	scaffold3391|size45129:5520-7520	SMil_00020054
scaffold328|size114655:104001-105000	CHG	0.517241	0	0.000813647	0.0150423	scaffold328|size114655:102706-104706	SMil_00005224
scaffold1582|size66972:32001-33000	CHG	0.656566	0.141026	7.46463e-05	0.00225413	scaffold1582|size66972:32298-34298	SMil_00013844
scaffold766|size88047:50001-51000	CHG	0.763514	0.254237	0.000184621	0.00470114	scaffold766|size88047:49294-51294	SMil_00009119
scaffold766|size88047:50001-51000	CHG	0.763514	0.254237	0.000184621	0.00470114	scaffold766|size88047:48701-50701	SMil_00009118
scaffold859|size146756:55001-56000	CHG	0.657658	0.148515	0.000785577	0.0146272	scaffold859|size146756:55140-57140	SMil_00002752
scaffold859|size146756:55001-56000	CHG	0.657658	0.148515	0.000785577	0.0146272	scaffold859|size146756:53015-55015	SMil_00002751
scaffold122|size140947:119001-120000	CHG	0.781818	0.272727	0.000885206	0.0160553	scaffold122|size140947:118623-120623	SMil_00002978
scaffold122|size140947:119001-120000	CHG	0.781818	0.272727	0.000885206	0.0160553	scaffold122|size140947:119335-121335	SMil_00002977
scaffold821|size86245:34001-35000	CHG	0.524752	0.0163934	4.30933e-07	2.80105e-05	scaffold821|size86245:32889-34889	SMil_00009510
scaffold1237|size74270:14001-15000	CHG	0.707317	0.20339	0.00249431	0.0349744	scaffold1237|size74270:12868-14868	SMil_00012005
scaffold3161|size47298:16001-17000	CHG	0.754386	0.253333	0.00340723	0.0439063	scaffold3161|size47298:16609-18609	SMil_00019448
scaffold30|size183332:154001-155000	CHG	0.5	0	0.00266208	0.0367284	scaffold30|size183332:153837-155837	SMil_00001100
scaffold4964|size48320:19001-20000	CHG	0.5	0	0.00137349	0.0223429	scaffold4964|size48320:18601-20601	SMil_00019150
scaffold2081|size59098:40001-41000	CHG	0.666667	0.169154	2.59473e-08	2.34491e-06	scaffold2081|size59098:40632-42632	SMil_00015864
scaffold6598|size26154:15001-16000	CHG	0.529412	0.0327869	0.00273331	0.0374299	scaffold6598|size26154:15574-17574	SMil_00025601
scaffold1227|size74479:3001-4000	CHG	0.52381	0.0273556	3.91032e-08	3.37578e-06	scaffold1227|size74479:3978-5978	SMil_00011949
scaffold3787|size42004:35001-36000	CHG	0.875556	0.381089	4.08971e-08	3.51368e-06	scaffold3787|size42004:33350-35350	SMil_00020987
scaffold8826|size18104:2001-3000	CHG	0.977444	0.484277	0.00298439	0.0399088	scaffold8826|size18104:2462-4462	SMil_00027668
scaffold1347|size71959:41001-42000	CHG	0.583333	0.0934579	3.09777e-05	0.00108955	scaffold1347|size71959:40973-42973	SMil_00012697
scaffold2687|size51754:24001-25000	CHG	0.56962	0.08	5.80159e-06	0.000265974	scaffold2687|size51754:24021-26021	SMil_00018066
scaffold5862|size29209:25001-26000	CHG	0.505618	0.0169492	0.00183984	0.0278789	scaffold5862|size29209:25812-27812	SMil_00024719
scaffold3845|size61429:26001-27000	CHG	0.55	0.0632911	4.97661e-07	3.16854e-05	scaffold3845|size61429:25269-27269	SMil_00015371
scaffold5547|size57443:55001-56000	CHG	0.545455	0.0598802	4.78547e-08	4.04361e-06	scaffold5547|size57443:55863-57863	SMil_00016355
scaffold8|size230283:189001-190000	CHG	0.484848	0	8.49406e-09	8.54236e-07	scaffold8|size230283:188452-190452	SMil_00000535
scaffold8267|size19799:17001-18000	CHG	0.545455	0.0609756	8.79422e-05	0.00257707	scaffold8267|size19799:15912-17912	SMil_00027232
scaffold8267|size19799:17001-18000	CHG	0.545455	0.0609756	8.79422e-05	0.00257707	scaffold8267|size19799:15168-17168	SMil_00027231
scaffold2864|size57750:36001-37000	CHG	0.484472	0	1.75322e-09	2.0518e-07	scaffold2864|size57750:36570-38570	SMil_00016256
scaffold2864|size57750:36001-37000	CHG	0.484472	0	1.75322e-09	2.0518e-07	scaffold2864|size57750:34757-36757	SMil_00016255
scaffold7248|size23373:20001-21000	CHG	0.835294	0.351515	0.000387049	0.00845322	scaffold7248|size23373:20147-22147	SMil_00026323
scaffold7248|size23373:20001-21000	CHG	0.835294	0.351515	0.000387049	0.00845322	scaffold7248|size23373:20556-22556	SMil_00026322
scaffold1838|size62907:45001-46000	CHG	0.482014	0	0.000553275	0.0111605	scaffold1838|size62907:44423-46423	SMil_00014934
scaffold5873|size29139:3001-4000	CHG	0.72043	0.24	0.00102013	0.0178427	scaffold5873|size29139:1540-3540	SMil_00024731
scaffold5873|size29139:3001-4000	CHG	0.72043	0.24	0.00102013	0.0178427	scaffold5873|size29139:2836-4836	SMil_00024732
scaffold5803|size29491:27001-28000	CHG	0.897727	0.417355	0.000486364	0.0101173	scaffold5803|size29491:26477-28477	SMil_00024641
scaffold11907|size10522:6001-7000	CHG	0.478261	0	1.83443e-07	1.32013e-05	scaffold11907|size10522:4787-6787	SMil_00029170
scaffold1701|size65172:16001-17000	CHG	0.802905	0.326466	3.03766e-18	1.24856e-15	scaffold1701|size65172:15447-17447	SMil_00014381
scaffold2265|size56638:26001-27000	CHG	0.757426	0.282051	0.000206938	0.00516449	scaffold2265|size56638:25563-27563	SMil_00016569
scaffold7|size255859:85001-86000	CHG	0.745763	0.271523	0.00115867	0.0196809	scaffold7|size255859:84318-86318	SMil_00000319
scaffold343|size113332:96001-97000	CHG	0.507692	0.0337079	0.00285464	0.0386295	scaffold343|size113332:95944-97944	SMil_00005378
scaffold797|size87168:8001-9000	CHG	0.656566	0.183246	4.95092e-14	1.25817e-11	scaffold797|size87168:7228-9228	SMil_00009341
scaffold1716|size89636:77001-78000	CHG	0.855491	0.383838	2.56937e-05	0.000939189	scaffold1716|size89636:77011-79011	SMil_00008752
scaffold9638|size15785:5001-6000	CHG	0.895735	0.425	3.07716e-05	0.00108418	scaffold9638|size15785:3055-5055	SMil_00028126
scaffold14077|size7384:4001-5000	CHG	0.77707	0.307692	0.000401012	0.00870368	scaffold14077|size7384:2762-4762	SMil_00029757
scaffold1710|size171176:24001-25000	CHG	0.601942	0.134615	0.00254636	0.0355228	scaffold1710|size171176:23297-25297	SMil_00001461
scaffold1710|size171176:24001-25000	CHG	0.601942	0.134615	0.00254636	0.0355228	scaffold1710|size171176:24030-26030	SMil_00001460
scaffold4274|size61499:60001-61000	CHG	0.466667	0	0.000332107	0.00752329	scaffold4274|size61499:58609-60609	SMil_00015351
scaffold13046|size8606:4001-5000	CHG	0.830189	0.364706	1.29632e-06	7.35347e-05	scaffold13046|size8606:2647-4647	SMil_00029530
scaffold5982|size28671:25001-26000	CHG	0.507246	0.042328	1.41568e-11	2.4759e-09	scaffold5982|size28671:24982-26982	SMil_00024855
scaffold1629|size74439:49001-50000	CHG	0.813253	0.351351	0.00399435	0.0490889	scaffold1629|size74439:47064-49064	SMil_00011967
scaffold1356|size85610:8001-9000	CHG	0.894389	0.433333	2.43225e-16	8.16303e-14	scaffold1356|size85610:6280-8280	SMil_00009615
scaffold1372|size71220:24001-25000	CHG	0.784	0.324786	0.000503286	0.0103653	scaffold1372|size71220:22708-24708	SMil_00012864
scaffold6155|size27968:6001-7000	CHG	0.458647	0	0.000283303	0.00662111	scaffold6155|size27968:6031-8031	SMil_00025076
scaffold2334|size55798:45001-46000	CHG	0.704348	0.248466	3.77994e-05	0.00128303	scaffold2334|size55798:44526-46526	SMil_00016835
scaffold4156|size39313:19001-20000	CHG	0.899838	0.444275	2.75951e-15	8.15594e-13	scaffold4156|size39313:19813-21813	SMil_00021731
scaffold601|size94831:37001-38000	CHG	0.670213	0.217105	1.32451e-05	0.000537096	scaffold601|size94831:35637-37637	SMil_00007843
scaffold4600|size36365:30001-31000	CHG	0.538835	0.0868167	1.76633e-13	4.10824e-11	scaffold4600|size36365:29581-31581	SMil_00022595
scaffold891|size83784:11001-12000	CHG	0.695312	0.244444	6.97754e-05	0.00212921	scaffold891|size83784:10640-12640	SMil_00010006
scaffold954|size81668:61001-62000	CHG	0.850746	0.400901	0.000290892	0.00676731	scaffold954|size81668:60879-62879	SMil_00010350
scaffold1514|size68262:61001-62000	CHG	0.533333	0.0843373	0.00111723	0.019116	scaffold1514|size68262:60087-62087	SMil_00013532
scaffold1426|size70046:12001-13000	CHG	0.444444	0	6.30437e-05	0.00195852	scaffold1426|size70046:12180-14180	SMil_00013097
scaffold3056|size48247:47001-48000	CHG	0.805774	0.361331	1.91822e-14	5.11813e-12	scaffold3056|size48247:45152-47152	SMil_00019161
scaffold8187|size20015:13001-14000	CHG	0.509317	0.0676692	1.86844e-06	0.000100766	scaffold8187|size20015:11824-13824	SMil_00027170
scaffold3692|size42680:16001-17000	CHG	0.46087	0.0212766	1.87123e-19	8.73447e-17	scaffold3692|size42680:16786-18786	SMil_00020753
scaffold4921|size38268:10001-11000	CHG	0.511013	0.0723684	2.74644e-15	8.12914e-13	scaffold4921|size38268:10771-12771	SMil_00022043
scaffold1819|size63107:4001-5000	CHG	0.6	0.162857	6.85868e-10	8.76978e-08	scaffold1819|size63107:3770-5770	SMil_00014832
scaffold1819|size63107:4001-5000	CHG	0.6	0.162857	6.85868e-10	8.76978e-08	scaffold1819|size63107:2763-4763	SMil_00014831
scaffold5412|size31540:21001-22000	CHG	0.485714	0.05	0.000147753	0.00393287	scaffold5412|size31540:20387-22387	SMil_00024037
scaffold368|size111179:72001-73000	CHG	0.608696	0.175	3.14673e-05	0.0011039	scaffold368|size111179:70843-72843	SMil_00005663
scaffold368|size111179:72001-73000	CHG	0.608696	0.175	3.14673e-05	0.0011039	scaffold368|size111179:72423-74423	SMil_00005664
scaffold9530|size31636:20001-21000	CHG	0.650794	0.219027	9.6236e-07	5.64918e-05	scaffold9530|size31636:18592-20592	SMil_00024003
scaffold2829|size50484:22001-23000	CHG	0.431579	0	8.04183e-23	5.40688e-20	scaffold2829|size50484:22400-24400	SMil_00018515
scaffold9176|size17030:9001-10000	CHG	0.655556	0.225806	0.000150605	0.00399164	scaffold9176|size17030:8176-10176	SMil_00027891
scaffold1197|size75018:39001-40000	CHG	0.542857	0.114943	0.00210399	0.0307944	scaffold1197|size75018:39833-41833	SMil_00011781
scaffold433|size105957:27001-28000	CHG	0.66129	0.236364	0.000197362	0.00496457	scaffold433|size105957:26279-28279	SMil_00006358
scaffold561|size97033:21001-22000	CHG	0.722222	0.298077	7.92287e-05	0.00236507	scaffold561|size97033:21896-23896	SMil_00007541
scaffold4557|size63133:11001-12000	CHG	0.472603	0.0521739	0.000477786	0.00997887	scaffold4557|size63133:11129-13129	SMil_00014815
scaffold5713|size29962:26001-27000	CHG	0.77451	0.354167	0.00296607	0.039733	scaffold5713|size29962:25714-27714	SMil_00024499
scaffold5659|size56281:40001-41000	CHG	0.56872	0.14958	7.78786e-19	3.37166e-16	scaffold5659|size56281:40255-42255	SMil_00016651
scaffold160|size133141:28001-29000	CHG	0.670782	0.251852	4.8478e-05	0.00158152	scaffold160|size133141:26684-28684	SMil_00003407
scaffold4308|size38231:14001-15000	CHG	0.528169	0.111111	7.74462e-05	0.00232108	scaffold4308|size38231:13602-15602	SMil_00022065
scaffold45|size227775:60001-61000	CHG	0.555556	0.13986	2.97833e-06	0.000150023	scaffold45|size227775:58894-60894	SMil_00000544
scaffold4593|size36403:17001-18000	CHG	0.739018	0.324111	1.40049e-05	0.000563398	scaffold4593|size36403:17489-19489	SMil_00022582
scaffold318|size115423:100001-101000	CHG	0.473684	0.0595238	0.000266379	0.00631129	scaffold318|size115423:100299-102299	SMil_00005148
scaffold11348|size11609:6001-7000	CHG	0.413793	0	0.00167174	0.026011	scaffold11348|size11609:4644-6644	SMil_00028959
scaffold1665|size65723:49001-50000	CHG	0.413223	0	2.33122e-16	7.83692e-14	scaffold1665|size65723:48863-50863	SMil_00014198
scaffold8510|size19032:14001-15000	CHG	0.797619	0.385185	0.000449249	0.0095129	scaffold8510|size19032:13206-15206	SMil_00027445
scaffold800|size120118:1-1000	CHG	0.653465	0.24183	0.00118245	0.0199735	scaffold800|size120118:42-2042	SMil_00004612
scaffold392|size109468:21001-22000	CHG	0.627273	0.217949	5.53897e-05	0.00176088	scaffold392|size109468:21911-23911	SMil_00005878
scaffold670|size91659:27001-28000	CHG	0.54717	0.138211	0.0033746	0.0436103	scaffold670|size91659:25483-27483	SMil_00008445
scaffold4103|size56155:55001-56000	CHG	0.587719	0.179487	0.00167483	0.0260432	scaffold4103|size56155:53423-55423	SMil_00016730
scaffold89|size152775:125001-126000	CHG	0.406977	0	0.00033837	0.00762891	scaffold89|size152775:123612-125612	SMil_00002396
scaffold1473|size72390:34001-35000	CHG	0.854167	0.447619	0.000869826	0.0158415	scaffold1473|size72390:33046-35046	SMil_00012540
scaffold8139|size20223:13001-14000	CHG	0.767677	0.361538	0.000843544	0.0154669	scaffold8139|size20223:12211-14211	SMil_00027130
scaffold3645|size43060:19001-20000	CHG	0.681818	0.276074	1.7493e-06	9.52259e-05	scaffold3645|size43060:17958-19958	SMil_00020615
scaffold2492|size53889:10001-11000	CHG	0.512027	0.106312	3.0634e-12	5.9867e-10	scaffold2492|size53889:8756-10756	SMil_00017414
scaffold453|size104502:56001-57000	CHG	0.705128	0.3	0.00109037	0.0187451	scaffold453|size104502:55463-57463	SMil_00006614
scaffold1999|size60295:28001-29000	CHG	0.464646	0.060241	2.45005e-05	0.000902698	scaffold1999|size60295:26481-28481	SMil_00015587
scaffold4999|size33807:6001-7000	CHG	0.578313	0.173913	2.59552e-05	0.000946506	scaffold4999|size33807:5863-7863	SMil_00023404
scaffold418|size106854:49001-50000	CHG	0.465409	0.0614035	1.42875e-38	3.49523e-35	scaffold418|size106854:49523-51523	SMil_00006188
scaffold418|size106854:49001-50000	CHG	0.465409	0.0614035	1.42875e-38	3.49523e-35	scaffold418|size106854:48510-50510	SMil_00006187
scaffold795|size87261:50001-51000	CHG	0.446809	0.0430108	3.22488e-06	0.000160492	scaffold795|size87261:49904-51904	SMil_00009320
scaffold3660|size86897:26001-27000	CHG	0.403509	0	0.000576215	0.0115066	scaffold3660|size86897:24920-26920	SMil_00009385
scaffold1090|size78062:73001-74000	CHG	0.402985	0	3.52898e-06	0.000173348	scaffold1090|size78062:71570-73570	SMil_00011146
scaffold2008|size60184:42001-43000	CHG	0.578475	0.176471	1.04151e-05	0.000437839	scaffold2008|size60184:40857-42857	SMil_00015616
scaffold251|size120748:31001-32000	CHG	0.484848	0.0833333	6.67673e-05	0.00205689	scaffold251|size120748:29828-31828	SMil_00004538
scaffold3100|size47878:20001-21000	CHG	0.4	0	0.00227164	0.0326434	scaffold3100|size47878:19166-21166	SMil_00019267
scaffold4284|size54245:15001-16000	CHG	0.4	0	5.89662e-07	3.67157e-05	scaffold4284|size54245:13886-15886	SMil_00017289
scaffold5835|size29338:19001-20000	CHG	0.675926	0.276316	0.00405575	0.0496331	scaffold5835|size29338:18622-20622	SMil_00024682
scaffold105|size148214:130001-131000	CHG	0.639665	0.240443	3.87322e-17	1.43513e-14	scaffold105|size148214:128947-130947	SMil_00002694
scaffold2188|size57629:26001-27000	CHG	0.546875	0.14966	0.00074227	0.0140006	scaffold2188|size57629:25927-27927	SMil_00016278
scaffold135|size137414:22001-23000	CHG	0.394737	0	0.000151187	0.00400343	scaffold135|size137414:20299-22299	SMil_00003137
scaffold783|size87552:24001-25000	CHG	0.488722	0.0943396	0.00167195	0.0260123	scaffold783|size87552:23381-25381	SMil_00009254
scaffold1274|size73544:30001-31000	CHG	0.552764	0.15894	5.71351e-06	0.000262708	scaffold1274|size73544:30187-32187	SMil_00012230
scaffold1132|size76834:9001-10000	CHG	0.532787	0.139241	0.000135547	0.00366234	scaffold1132|size76834:9165-11165	SMil_00011397
scaffold9661|size15711:4001-5000	CHG	0.393443	0	1.21281e-09	1.4667e-07	scaffold9661|size15711:4590-6590	SMil_00028148
scaffold3205|size46926:7001-8000	CHG	0.392857	0	0.000190674	0.00482743	scaffold3205|size46926:5674-7674	SMil_00019575
scaffold4821|size34946:13001-14000	CHG	0.531532	0.139241	0.000676889	0.0130116	scaffold4821|size34946:13681-15681	SMil_00023071
scaffold2213|size57342:53001-54000	CHG	0.872727	0.481818	0.0020398	0.0300979	scaffold2213|size57342:53440-55440	SMil_00016410
scaffold2156|size58104:41001-42000	CHG	0.663004	0.274725	0.00249621	0.0349938	scaffold2156|size58104:41034-43034	SMil_00016158
scaffold939|size82166:47001-48000	CHG	0.74036	0.353047	5.21968e-11	8.235e-09	scaffold939|size82166:47452-49452	SMil_00010281
scaffold134|size145988:58001-59000	CHG	0.386364	0	3.00224e-06	0.000151003	scaffold134|size145988:56015-58015	SMil_00002778
scaffold2801|size50718:47001-48000	CHG	0.474164	0.0880829	1.17305e-11	2.06938e-09	scaffold2801|size50718:47216-49216	SMil_00018405
scaffold11926|size10480:7001-8000	CHG	0.548023	0.1625	5.14566e-06	0.000239912	scaffold11926|size10480:5915-7915	SMil_00029177
scaffold1041|size79336:42001-43000	CHG	0.922849	0.537433	3.06367e-06	0.000153712	scaffold1041|size79336:42265-44265	SMil_00010854
scaffold1098|size77871:8001-9000	CHG	0.428571	0.0438596	1.17093e-05	0.000484818	scaffold1098|size77871:7619-9619	SMil_00011185
scaffold5034|size33615:4001-5000	CHG	0.661538	0.277027	0.000301808	0.00697252	scaffold5034|size33615:2810-4810	SMil_00023460
scaffold9140|size17135:6001-7000	CHG	0.416667	0.0327869	0.00341042	0.0439335	scaffold9140|size17135:5580-7580	SMil_00027868
scaffold11716|size15424:8001-9000	CHG	0.669903	0.287736	0.000201998	0.00506238	scaffold11716|size15424:7615-9615	SMil_00028210
scaffold727|size106239:94001-95000	CHG	0.577465	0.196078	0.000991412	0.0174752	scaffold727|size106239:94157-96157	SMil_00006264
scaffold995|size80495:39001-40000	CHG	0.388889	0.00877193	0.00196109	0.0292661	scaffold995|size80495:37361-39361	SMil_00010554
scaffold6639|size25940:2001-3000	CHG	0.405028	0.0271493	8.40776e-08	6.62982e-06	scaffold6639|size25940:2328-4328	SMil_00025648
scaffold3261|size52331:5001-6000	CHG	0.635246	0.258503	5.7563e-08	4.74752e-06	scaffold3261|size52331:4361-6361	SMil_00017879
scaffold2482|size53995:3001-4000	CHG	0.612903	0.237113	0.000419157	0.00901387	scaffold2482|size53995:3127-5127	SMil_00017371
scaffold3604|size74012:28001-29000	CHG	0.513043	0.137931	1.37324e-06	7.74109e-05	scaffold3604|size74012:26629-28629	SMil_00012062
scaffold42|size177580:152001-153000	CHG	0.375	0	0.000136171	0.00367519	scaffold42|size177580:151760-153760	SMil_00001295
scaffold4502|size71423:53001-54000	CHG	0.467066	0.0921053	2.06556e-07	1.46903e-05	scaffold4502|size71423:51446-53446	SMil_00012817
scaffold18|size193161:106001-107000	CHG	0.490566	0.116279	0.0029986	0.0400512	scaffold18|size193161:104998-106998	SMil_00000868
scaffold2769|size51001:33001-34000	CHG	0.59596	0.222222	0.0029983	0.0400507	scaffold2769|size51001:31762-33762	SMil_00018315
scaffold315|size115587:25001-26000	CHG	0.426471	0.0530303	0.0003833	0.00838939	scaffold315|size115587:23772-25772	SMil_00005120
scaffold31|size312821:133001-134000	CHG	0.544118	0.17094	0.00339218	0.0437651	scaffold31|size312821:133686-135686	SMil_00000085
scaffold10156|size14343:2001-3000	CHG	0.485714	0.113095	0.000487637	0.0101343	scaffold10156|size14343:2075-4075	SMil_00028449
scaffold1918|size112983:48001-49000	CHG	0.421687	0.05	5.6118e-05	0.00178153	scaffold1918|size112983:48082-50082	SMil_00005413
scaffold124|size187701:77001-78000	CHG	0.380645	0.0103093	8.16999e-05	0.00242273	scaffold124|size187701:77196-79196	SMil_00000965
scaffold1906|size61932:45001-46000	CHG	0.458824	0.0888889	0.00296646	0.0397344	scaffold1906|size61932:45979-47979	SMil_00015241
scaffold674|size96535:12001-13000	CHG	0.684615	0.316327	0.000856133	0.0156495	scaffold674|size96535:11360-13360	SMil_00007603
scaffold14403|size7036:4001-5000	CHG	0.367742	0	0.000866003	0.0157917	scaffold14403|size7036:3191-5191	SMil_00029829
scaffold3811|size53649:38001-39000	CHG	0.66242	0.295238	9.9155e-07	5.79707e-05	scaffold3811|size53649:36073-38073	SMil_00017531
scaffold3547|size43784:1001-2000	CHG	0.428571	0.0617284	0.00136438	0.0222318	scaffold3547|size43784:1234-3234	SMil_00020399
scaffold4721|size54836:26001-27000	CHG	0.582278	0.215827	0.00127725	0.0211794	scaffold4721|size54836:25468-27468	SMil_00017114
scaffold3459|size44616:41001-42000	CHG	0.62234	0.256158	0.00301044	0.0401754	scaffold3459|size44616:41490-43490	SMil_00020217
scaffold3459|size44616:41001-42000	CHG	0.62234	0.256158	0.00301044	0.0401754	scaffold3459|size44616:40967-42967	SMil_00020216
scaffold116|size215475:163001-164000	CHG	0.463636	0.097561	8.38462e-10	1.05613e-07	scaffold116|size215475:162342-164342	SMil_00000666
scaffold13585|size12733:2001-3000	CHG	0.513761	0.15	0.000656611	0.0127023	scaffold13585|size12733:2812-4812	SMil_00028754
scaffold18|size193161:85001-86000	CHG	0.505618	0.142012	0.000130905	0.00356039	scaffold18|size193161:85644-87644	SMil_00000865
scaffold4630|size36142:25001-26000	CHG	0.647887	0.284848	0.000960348	0.0170627	scaffold4630|size36142:24033-26033	SMil_00022665
scaffold15559|size5982:1001-2000	CHG	0.833333	0.471429	0.00160416	0.0252184	scaffold15559|size5982:1754-3754	SMil_00030044
scaffold4921|size38268:9001-10000	CHG	0.447368	0.0871795	0.00323964	0.0423433	scaffold4921|size38268:7933-9933	SMil_00022042
scaffold753|size88455:39001-40000	CHG	0.5	0.13986	0.000279407	0.00655569	scaffold753|size88455:38343-40343	SMil_00008997
scaffold1992|size60460:53001-54000	CHG	0.679245	0.32	0.000664037	0.0128138	scaffold1992|size60460:52330-54330	SMil_00015565
scaffold11202|size11886:6001-7000	CHG	0.81068	0.45202	0.000128851	0.0035118	scaffold11202|size11886:6032-8032	SMil_00028907
scaffold7134|size23867:19001-20000	CHG	0.491124	0.132867	2.01563e-07	1.43906e-05	scaffold7134|size23867:19512-21512	SMil_00026216
scaffold1100|size123173:90001-91000	CHG	0.635338	0.277487	1.97506e-05	0.000750717	scaffold1100|size123173:89889-91889	SMil_00004294
scaffold4545|size65443:31001-32000	CHG	0.444444	0.0876565	4.90673e-14	1.25164e-11	scaffold4545|size65443:31365-33365	SMil_00014316
scaffold708|size89977:14001-15000	CHG	0.647059	0.290816	0.000283783	0.00663045	scaffold708|size89977:12164-14164	SMil_00008706
scaffold6020|size49148:13001-14000	CHG	0.38	0.0238095	0.000701074	0.0133802	scaffold6020|size49148:11934-13934	SMil_00018860
scaffold783|size87552:23001-24000	CHG	0.434783	0.0790123	8.8187e-11	1.3355e-08	scaffold783|size87552:23381-25381	SMil_00009254
scaffold5481|size31148:3001-4000	CHG	0.748227	0.392593	2.74247e-05	0.000988203	scaffold5481|size31148:2613-4613	SMil_00024144
scaffold4577|size36540:23001-24000	CHG	0.577778	0.222222	0.000753185	0.0141591	scaffold4577|size36540:23635-25635	SMil_00022553
scaffold2040|size85241:63001-64000	CHG	0.747475	0.393939	0.00291187	0.0391815	scaffold2040|size85241:63628-65628	SMil_00009704
scaffold168|size131665:90001-91000	CHG	0.437995	0.0845411	6.25743e-09	6.47583e-07	scaffold168|size131665:88526-90526	SMil_00003535
scaffold9399|size16320:10001-11000	CHG	0.7	0.346667	0.00281874	0.0382631	scaffold9399|size16320:8691-10691	SMil_00027996
scaffold78|size158705:92001-93000	CHG	0.688889	0.335878	0.00160194	0.0251895	scaffold78|size158705:91626-93626	SMil_00002060
scaffold290|size117243:67001-68000	CHG	0.41791	0.0657277	0.000332117	0.00752329	scaffold290|size117243:66334-68334	SMil_00004928
scaffold8869|size17996:3001-4000	CHG	0.697778	0.345745	0.00323174	0.0422808	scaffold8869|size17996:1599-3599	SMil_00027704
scaffold2083|size106783:28001-29000	CHG	0.866953	0.515213	0.000185135	0.00471128	scaffold2083|size106783:26807-28807	SMil_00006201
scaffold4002|size49089:20001-21000	CHG	0.497297	0.146067	5.92605e-11	9.25241e-09	scaffold4002|size49089:18981-20981	SMil_00018876
scaffold1371|size71255:40001-41000	CHG	0.35	0	0.00269766	0.0370882	scaffold1371|size71255:40478-42478	SMil_00012858
scaffold1701|size65172:41001-42000	CHG	0.472727	0.123077	0.00107621	0.0185408	scaffold1701|size65172:40835-42835	SMil_00014385
scaffold1901|size61950:52001-53000	CHG	0.873418	0.525896	0.000106565	0.00300399	scaffold1901|size61950:50275-52275	SMil_00015222
scaffold1761|size82081:9001-10000	CHG	0.651515	0.304	9.67117e-05	0.00277674	scaffold1761|size82081:8213-10213	SMil_00010299
scaffold431|size105986:33001-34000	CHG	0.525469	0.178295	1.50963e-05	0.000600095	scaffold431|size105986:33588-35588	SMil_00006345
scaffold4|size244303:52001-53000	CHG	0.346939	0	0.00295105	0.039581	scaffold4|size244303:50769-52769	SMil_00000360
scaffold2718|size71400:45001-46000	CHG	0.586022	0.24	0.000624233	0.0122251	scaffold2718|size71400:45056-47056	SMil_00012824
scaffold7042|size44885:8001-9000	CHG	0.540541	0.195	0.000545568	0.0110357	scaffold7042|size44885:7220-9220	SMil_00020140
scaffold65|size168517:158001-159000	CHG	0.442396	0.0974212	1.35336e-10	1.95864e-08	scaffold65|size168517:156236-158236	SMil_00001531
scaffold1830|size62991:23001-24000	CHG	0.344828	0	0.00159072	0.025044	scaffold1830|size62991:23425-25425	SMil_00014888
scaffold2497|size53856:10001-11000	CHG	0.344828	0	0.000584831	0.0116375	scaffold2497|size53856:8900-10900	SMil_00017429
scaffold2497|size53856:10001-11000	CHG	0.344828	0	0.000584831	0.0116375	scaffold2497|size53856:8114-10114	SMil_00017428
scaffold3716|size42483:29001-30000	CHG	0.4	0.0555556	1.82869e-08	1.70483e-06	scaffold3716|size42483:29122-31122	SMil_00020803
scaffold3907|size40952:22001-23000	CHG	0.4	0.0560345	6.70699e-05	0.00206371	scaffold3907|size40952:20981-22981	SMil_00021264
scaffold1559|size85845:63001-64000	CHG	0.780423	0.436992	0.000209354	0.0052132	scaffold1559|size85845:63204-65204	SMil_00009567
scaffold5724|size29929:20001-21000	CHG	0.37931	0.0359712	0.000199429	0.00500849	scaffold5724|size29929:20389-22389	SMil_00024512
scaffold798|size87120:45001-46000	CHG	0.611111	0.269406	0.0015724	0.0248224	scaffold798|size87120:44975-46975	SMil_00009360
scaffold13561|size17691:5001-6000	CHG	0.678063	0.336788	1.43698e-06	8.02685e-05	scaffold13561|size17691:5987-7987	SMil_00027767
scaffold6967|size24526:23001-24000	CHG	0.736364	0.395161	0.000478931	0.00999547	scaffold6967|size24526:23337-25337	SMil_00026051
scaffold8480|size19100:11001-12000	CHG	0.467391	0.126316	0.000121625	0.00334994	scaffold8480|size19100:11119-13119	SMil_00027426
scaffold9218|size16912:14001-15000	CHG	0.382979	0.041958	8.27976e-07	4.95488e-05	scaffold9218|size16912:13383-15383	SMil_00027904
scaffold1176|size75664:16001-17000	CHG	0.34	0	1.34096e-05	0.000542849	scaffold1176|size75664:15172-17172	SMil_00011683
scaffold6350|size27123:16001-17000	CHG	0.526316	0.186567	0.000521295	0.0106348	scaffold6350|size27123:15514-17514	SMil_00025315
scaffold1661|size65799:58001-59000	CHG	0.872483	0.532819	0.00206331	0.0303505	scaffold1661|size65799:58448-60448	SMil_00014177
scaffold5525|size30860:15001-16000	CHG	0.375375	0.0365854	2.20756e-21	1.27704e-18	scaffold5525|size30860:14328-16328	SMil_00024228
scaffold5|size235960:145001-146000	CHG	0.435028	0.0963855	1.50269e-05	0.000597801	scaffold5|size235960:144800-146800	SMil_00000428
scaffold5|size235960:145001-146000	CHG	0.435028	0.0963855	1.50269e-05	0.000597801	scaffold5|size235960:145912-147912	SMil_00000429
scaffold590|size95344:22001-23000	CHG	0.568345	0.22973	0.00115129	0.0195818	scaffold590|size95344:21868-23868	SMil_00007778
scaffold121|size141189:107001-108000	CHG	0.482993	0.144385	2.86884e-06	0.00014541	scaffold121|size141189:105960-107960	SMil_00002957
scaffold121|size141189:107001-108000	CHG	0.482993	0.144385	2.86884e-06	0.00014541	scaffold121|size141189:106203-108203	SMil_00002956
scaffold2471|size68256:25001-26000	CHG	0.486772	0.149626	2.75246e-09	3.08093e-07	scaffold2471|size68256:25447-27447	SMil_00013538
scaffold2998|size48742:30001-31000	CHG	0.438596	0.101648	3.47636e-11	5.6879e-09	scaffold2998|size48742:29281-31281	SMil_00018970
scaffold5029|size62274:34001-35000	CHG	0.335616	0	2.23042e-07	1.56978e-05	scaffold5029|size62274:32887-34887	SMil_00015135
scaffold469|size103347:84001-85000	CHG	0.5125	0.178571	0.00277687	0.0378644	scaffold469|size103347:84437-86437	SMil_00006755
scaffold1326|size72346:40001-41000	CHG	0.489051	0.155313	2.90576e-10	3.95979e-08	scaffold1326|size72346:38828-40828	SMil_00012563
scaffold353|size112301:75001-76000	CHG	0.333333	0	0.000304002	0.00701283	scaffold353|size112301:74917-76917	SMil_00005529
scaffold2320|size55996:4001-5000	CHG	0.333333	0	5.53813e-05	0.00176088	scaffold2320|size55996:4206-6206	SMil_00016794
scaffold1438|size69721:36001-37000	CHG	0.571429	0.238095	0.00375808	0.0469841	scaffold1438|size69721:36955-38955	SMil_00013167
scaffold2269|size56578:55001-56000	CHG	0.667857	0.33463	0.000247889	0.00596174	scaffold2269|size56578:54787-56787	SMil_00016584
scaffold1296|size72933:35001-36000	CHG	0.774809	0.442857	0.00285904	0.0386777	scaffold1296|size72933:35077-37077	SMil_00012347
scaffold242|size121528:17001-18000	CHG	0.350769	0.0196078	1.29478e-20	6.95507e-18	scaffold242|size121528:16723-18723	SMil_00004462
scaffold13219|size8366:7001-8000	CHG	0.388889	0.0582524	4.56911e-05	0.0015017	scaffold13219|size8366:5316-7316	SMil_00029575
scaffold3923|size40864:29001-30000	CHG	0.444444	0.113861	0.000524056	0.0106782	scaffold3923|size40864:28905-30905	SMil_00021299
scaffold3500|size44246:13001-14000	CHG	0.628998	0.30012	2.68291e-12	5.33032e-10	scaffold3500|size44246:11412-13412	SMil_00020291
scaffold4260|size38499:7001-8000	CHG	0.444444	0.115672	4.33883e-08	3.70476e-06	scaffold4260|size38499:6478-8478	SMil_00021961
scaffold5809|size29464:5001-6000	CHG	0.432653	0.103896	0.000345919	0.00774984	scaffold5809|size29464:3486-5486	SMil_00024651
scaffold6687|size65281:48001-49000	CHG	0.525424	0.197183	0.000700649	0.0133758	scaffold6687|size65281:46522-48522	SMil_00014363
scaffold185|size129412:78001-79000	CHG	0.736527	0.409091	0.00373322	0.0467857	scaffold185|size129412:78872-80872	SMil_00003835
scaffold100|size149246:86001-87000	CHG	0.32381	0	0.000176481	0.00452564	scaffold100|size149246:86567-88567	SMil_00002630
scaffold3915|size40918:29001-30000	CHG	0.323077	0	8.14995e-07	4.89161e-05	scaffold3915|size40918:27054-29054	SMil_00021283
scaffold9979|size14776:4001-5000	CHG	0.333333	0.0107527	0.000243594	0.00587914	scaffold9979|size14776:3786-5786	SMil_00028327
scaffold2099|size58890:15001-16000	CHG	0.434028	0.111554	0.000100503	0.00286332	scaffold2099|size58890:13431-15431	SMil_00015919
scaffold2099|size58890:15001-16000	CHG	0.434028	0.111554	0.000100503	0.00286332	scaffold2099|size58890:14813-16813	SMil_00015920
scaffold8006|size20683:1001-2000	CHG	0.37037	0.0483871	0.000507687	0.0104316	scaffold8006|size20683:268-2268	SMil_00027022
scaffold840|size85597:67001-68000	CHG	0.495413	0.173752	1.673e-11	2.8886e-09	scaffold840|size85597:65263-67263	SMil_00009640
scaffold1658|size130243:92001-93000	CHG	0.566879	0.245902	0.000490396	0.0101689	scaffold1658|size130243:91530-93530	SMil_00003724
scaffold3197|size93868:31001-32000	CHG	0.611111	0.291866	6.96445e-05	0.00212585	scaffold3197|size93868:31226-33226	SMil_00008003
scaffold1759|size64199:57001-58000	CHG	0.779359	0.460145	0.000452334	0.00956824	scaffold1759|size64199:57655-59655	SMil_00014603
scaffold4080|size39956:1001-2000	CHG	0.54902	0.230303	0.000466235	0.00980509	scaffold4080|size39956:1678-3678	SMil_00021573
scaffold8918|size17858:9001-10000	CHG	0.785714	0.467363	0.00119911	0.0201938	scaffold8918|size17858:7569-9569	SMil_00027731
scaffold840|size85597:22001-23000	CHG	0.416667	0.0987124	0.000182846	0.00466414	scaffold840|size85597:20251-22251	SMil_00009633
scaffold347|size112893:62001-63000	CHG	0.387168	0.0694087	3.63607e-13	8.17605e-11	scaffold347|size112893:61160-63160	SMil_00005440
scaffold437|size105679:89001-90000	CHG	0.31746	0	7.76355e-08	6.17701e-06	scaffold437|size105679:89803-91803	SMil_00006410
scaffold2211|size57368:19001-20000	CHG	0.410256	0.0933333	0.00036307	0.00803846	scaffold2211|size57368:18958-20958	SMil_00016392
scaffold2464|size54220:20001-21000	CHG	0.507692	0.19084	0.00169852	0.0263217	scaffold2464|size54220:20607-22607	SMil_00017307
scaffold2301|size56192:33001-34000	CHG	0.874251	0.558266	0.000155392	0.00409288	scaffold2301|size56192:31841-33841	SMil_00016707
scaffold11176|size11924:2001-3000	CHG	0.5	0.18408	0.00182755	0.0277547	scaffold11176|size11924:1635-3635	SMil_00028896
scaffold4213|size38848:1001-2000	CHG	0.352941	0.037037	0.00300941	0.0401666	scaffold4213|size38848:1582-3582	SMil_00021867
scaffold3705|size54391:43001-44000	CHG	0.315789	0	1.46077e-08	1.38861e-06	scaffold3705|size54391:43654-45654	SMil_00017245
scaffold506|size100452:39001-40000	CHG	0.45283	0.137255	0.00106849	0.0184485	scaffold506|size100452:39042-41042	SMil_00007057
scaffold506|size100452:39001-40000	CHG	0.45283	0.137255	0.00106849	0.0184485	scaffold506|size100452:39421-41421	SMil_00007056
scaffold4653|size35986:29001-30000	CHG	0.408759	0.09375	9.60529e-07	5.64055e-05	scaffold4653|size35986:29293-31293	SMil_00022729
scaffold3165|size47277:18001-19000	CHG	0.690691	0.37581	0.000515591	0.0105499	scaffold3165|size47277:16970-18970	SMil_00019457
scaffold6808|size25237:8001-9000	CHG	0.633333	0.318919	0.000117846	0.00326343	scaffold6808|size25237:6576-8576	SMil_00025829
scaffold9279|size24794:2001-3000	CHG	0.313725	0	0.000222336	0.00547078	scaffold9279|size24794:93-2093	SMil_00025973
scaffold426|size106201:66001-67000	CHG	0.582822	0.269333	0.000952528	0.0169656	scaffold426|size106201:65088-67088	SMil_00006277
scaffold4573|size36572:10001-11000	CHG	0.325581	0.0124224	1.05639e-05	0.000442993	scaffold4573|size36572:10356-12356	SMil_00022543
scaffold2372|size55357:48001-49000	CHG	0.673469	0.360577	9.38421e-07	5.52663e-05	scaffold2372|size55357:47213-49213	SMil_00016964
scaffold2535|size53503:24001-25000	CHG	0.312883	0	1.23883e-24	9.52813e-22	scaffold2535|size53503:22511-24511	SMil_00017560
scaffold2471|size68256:35001-36000	CHG	0.467742	0.155039	0.00293691	0.0394318	scaffold2471|size68256:34254-36254	SMil_00013542
scaffold936|size82217:10001-11000	CHG	0.758621	0.447368	0.00377	0.0470852	scaffold936|size82217:8418-10418	SMil_00010273
scaffold4954|size34080:13001-14000	CHG	0.392157	0.08125	0.000228678	0.0055889	scaffold4954|size34080:11624-13624	SMil_00023335
scaffold137|size137331:37001-38000	CHG	0.373913	0.0635838	1.43464e-05	0.000575124	scaffold137|size137331:35511-37511	SMil_00003151
scaffold9141|size17135:6001-7000	CHG	0.31	0	9.27563e-05	0.00269019	scaffold9141|size17135:4048-6048	SMil_00027870
scaffold5689|size30072:22001-23000	CHG	0.557214	0.248031	0.00053414	0.0108456	scaffold5689|size30072:20889-22889	SMil_00024474
scaffold2989|size48846:13001-14000	CHG	0.454545	0.145455	3.24899e-07	2.19148e-05	scaffold2989|size48846:13362-15362	SMil_00018942
scaffold1003|size93421:35001-36000	CHG	0.586592	0.278592	5.97249e-06	0.000272483	scaffold1003|size93421:34992-36992	SMil_00008072
scaffold829|size85976:47001-48000	CHG	0.452055	0.144847	0.000287246	0.00669814	scaffold829|size85976:46267-48267	SMil_00009546
scaffold64|size164113:20001-21000	CHG	0.308282	0.00110988	7.80483e-73	1.98094e-68	scaffold64|size164113:19980-21980	SMil_00001804
scaffold173|size131028:42001-43000	CHG	0.490446	0.183908	1.69796e-09	1.99173e-07	scaffold173|size131028:41078-43078	SMil_00003617
scaffold2551|size53362:31001-32000	CHG	0.824268	0.519403	0.00213568	0.0311684	scaffold2551|size53362:30979-32979	SMil_00017630
scaffold1773|size63847:19001-20000	CHG	0.415301	0.110818	1.88819e-06	0.000101642	scaffold1773|size63847:17601-19601	SMil_00014668
scaffold4150|size39367:17001-18000	CHG	0.642857	0.338462	0.00303347	0.0404	scaffold4150|size39367:17742-19742	SMil_00021713
scaffold4150|size39367:17001-18000	CHG	0.642857	0.338462	0.00303347	0.0404	scaffold4150|size39367:16324-18324	SMil_00021714
scaffold3780|size42049:16001-17000	CHG	0.419355	0.115044	6.19975e-05	0.00193334	scaffold3780|size42049:15058-17058	SMil_00020964
scaffold693|size90324:43001-44000	CHG	0.808732	0.504937	5.98805e-07	3.71709e-05	scaffold693|size90324:43552-45552	SMil_00008641
scaffold6246|size27579:5001-6000	CHG	0.905405	0.60177	0.00240075	0.0340149	scaffold6246|size27579:3103-5103	SMil_00025188
scaffold2526|size61152:2001-3000	CHG	0.555556	0.252294	0.000317368	0.00725281	scaffold2526|size61152:778-2778	SMil_00015465
scaffold2097|size86208:34001-35000	CHG	0.577114	0.273885	0.000648024	0.012583	scaffold2097|size86208:34043-36043	SMil_00009512
scaffold840|size85597:33001-34000	CHG	0.36246	0.0597015	2.93686e-09	3.25149e-07	scaffold840|size85597:33672-35672	SMil_00009635
scaffold102|size163426:110001-111000	CHG	0.581081	0.278689	9.64001e-05	0.00277002	scaffold102|size163426:108863-110863	SMil_00001876
scaffold102|size163426:110001-111000	CHG	0.581081	0.278689	9.64001e-05	0.00277002	scaffold102|size163426:109802-111802	SMil_00001875
scaffold3335|size45665:14001-15000	CHG	0.671642	0.369565	0.000543574	0.0110031	scaffold3335|size45665:13753-15753	SMil_00019915
scaffold7208|size23537:1001-2000	CHG	0.508929	0.206897	6.63088e-06	0.00029761	scaffold7208|size23537:1538-3538	SMil_00026289
scaffold5456|size31315:15001-16000	CHG	0.538922	0.237209	0.000171459	0.00442537	scaffold5456|size31315:13369-15369	SMil_00024107
scaffold3186|size47137:38001-39000	CHG	0.59901	0.297521	0.000642308	0.012491	scaffold3186|size47137:36859-38859	SMil_00019516
scaffold3076|size48079:16001-17000	CHG	0.427609	0.127168	2.19088e-12	4.38711e-10	scaffold3076|size48079:16494-18494	SMil_00019216
scaffold9266|size16749:12001-13000	CHG	0.888158	0.587973	0.00218026	0.0316769	scaffold9266|size16749:11119-13119	SMil_00027924
scaffold31|size312821:139001-140000	CHG	0.3	0	5.57569e-05	0.00177145	scaffold31|size312821:137150-139150	SMil_00000086
scaffold4223|size38773:17001-18000	CHG	0.528846	0.229759	1.60399e-07	1.1728e-05	scaffold4223|size38773:15200-17200	SMil_00021901
scaffold3378|size62502:11001-12000	CHG	0.726257	0.427441	5.72251e-06	0.000263062	scaffold3378|size62502:11513-13513	SMil_00015065
scaffold7174|size23697:6001-7000	CHG	0.532787	0.234043	0.0014954	0.0238577	scaffold7174|size23697:5503-7503	SMil_00026259
scaffold3197|size93868:4001-5000	CHG	0.650943	0.35249	0.00115606	0.0196416	scaffold3197|size93868:4099-6099	SMil_00008002
scaffold4724|size35529:22001-23000	CHG	0.451128	0.152778	0.00301357	0.0402037	scaffold4724|size35529:22593-24593	SMil_00022887
scaffold7688|size21690:2001-3000	CHG	0.623596	0.325359	0.000440179	0.00935999	scaffold7688|size21690:2333-4333	SMil_00026742
scaffold621|size93903:59001-60000	CHG	0.431373	0.133333	0.00087657	0.0159231	scaffold621|size93903:59266-61266	SMil_00007998
scaffold621|size93903:59001-60000	CHG	0.431373	0.133333	0.00087657	0.0159231	scaffold621|size93903:58467-60467	SMil_00007997
scaffold1255|size73872:1001-2000	CHG	0.325	0.027027	1.07732e-05	0.000451026	scaffold1255|size73872:548-2548	SMil_00012140
scaffold2598|size63682:27001-28000	CHG	0.64	0.34375	0.00367385	0.0463132	scaffold2598|size63682:26468-28468	SMil_00014720
scaffold665|size91958:15001-16000	CHG	0.443836	0.149533	1.29245e-12	2.68607e-10	scaffold665|size91958:15567-17567	SMil_00008394
scaffold1141|size76394:42001-43000	CHG	0.294118	0	0.000299517	0.00693301	scaffold1141|size76394:41712-43712	SMil_00011449
scaffold797|size87168:65001-66000	CHG	0.578358	0.284457	7.54493e-06	0.000332735	scaffold797|size87168:64479-66479	SMil_00009350
scaffold4952|size34089:2001-3000	CHG	0.498584	0.205047	0.00125602	0.0208906	scaffold4952|size34089:1222-3222	SMil_00023333
scaffold4952|size34089:2001-3000	CHG	0.498584	0.205047	0.00125602	0.0208906	scaffold4952|size34089:887-2887	SMil_00023332
scaffold6598|size26154:25001-26000	CHG	0.312925	0.0195122	1.11746e-10	1.65618e-08	scaffold6598|size26154:23005-25005	SMil_00025603
scaffold1379|size70943:24001-25000	CHG	0.458333	0.165138	0.0036203	0.0458631	scaffold1379|size70943:23533-25533	SMil_00012902
scaffold1659|size65827:35001-36000	CHG	0.62069	0.327755	1.13634e-07	8.67736e-06	scaffold1659|size65827:34471-36471	SMil_00014169
scaffold1659|size65827:35001-36000	CHG	0.62069	0.327755	1.13634e-07	8.67736e-06	scaffold1659|size65827:34426-36426	SMil_00014168
scaffold7765|size21427:17001-18000	CHG	0.292308	0	6.71405e-06	0.000300678	scaffold7765|size21427:17718-19718	SMil_00026801
scaffold100|size149246:88001-89000	CHG	0.291667	0	1.52229e-05	0.000604416	scaffold100|size149246:86567-88567	SMil_00002630
scaffold1|size388307:308001-309000	CHG	0.541667	0.25	0.00206784	0.0303924	scaffold1|size388307:308357-310357	SMil_00000027
scaffold1800|size63394:12001-13000	CHG	0.558824	0.267327	0.000121048	0.00333676	scaffold1800|size63394:11332-13332	SMil_00014752
scaffold632|size126737:80001-81000	CHG	0.536481	0.24537	3.23909e-05	0.00112968	scaffold632|size126737:78358-80358	SMil_00004073
scaffold632|size126737:80001-81000	CHG	0.536481	0.24537	3.23909e-05	0.00112968	scaffold632|size126737:79765-81765	SMil_00004074
scaffold8066|size42773:11001-12000	CHG	0.421384	0.130435	3.28867e-10	4.43694e-08	scaffold8066|size42773:11138-13138	SMil_00020719
scaffold371|size118620:65001-66000	CHG	0.36859	0.078534	5.6704e-07	3.55298e-05	scaffold371|size118620:64846-66846	SMil_00004772
scaffold1542|size103851:35001-36000	CHG	0.548387	0.258575	2.55654e-05	0.000935485	scaffold1542|size103851:33457-35457	SMil_00006679
scaffold661|size92193:19001-20000	CHG	0.733333	0.443548	0.00103426	0.0180323	scaffold661|size92193:18008-20008	SMil_00008360
scaffold8202|size19969:7001-8000	CHG	0.6	0.311065	0.00253475	0.0354046	scaffold8202|size19969:7260-9260	SMil_00027183
scaffold13617|size7906:4001-5000	CHG	0.475248	0.186992	0.000172156	0.00443716	scaffold13617|size7906:2922-4922	SMil_00029661
scaffold11609|size11086:4001-5000	CHG	0.5	0.211864	0.000146344	0.00390164	scaffold11609|size11086:3750-5750	SMil_00029065
scaffold810|size135671:130001-131000	CHG	0.397727	0.109756	0.00283366	0.0384169	scaffold810|size135671:130281-132281	SMil_00003268
scaffold8732|size18406:2001-3000	CHG	0.628399	0.341346	0.00131846	0.0216998	scaffold8732|size18406:1806-3806	SMil_00027618
scaffold3342|size45588:42001-43000	CHG	0.523179	0.238095	0.000428825	0.00917127	scaffold3342|size45588:41791-43791	SMil_00019931
scaffold9993|size14738:4001-5000	CHG	0.479885	0.195906	3.03293e-08	2.69864e-06	scaffold9993|size14738:2148-4148	SMil_00028338
scaffold3356|size45458:5001-6000	CHG	0.371901	0.088172	6.51075e-18	2.60235e-15	scaffold3356|size45458:4580-6580	SMil_00019963
scaffold1|size388307:271001-272000	CHG	0.702128	0.418953	0.000141148	0.00378797	scaffold1|size388307:269097-271097	SMil_00000020
scaffold1424|size70127:13001-14000	CHG	0.490196	0.207627	0.000894639	0.0161787	scaffold1424|size70127:12513-14513	SMil_00013085
scaffold2529|size53557:40001-41000	CHG	0.413223	0.131488	8.07855e-10	1.02011e-07	scaffold2529|size53557:39488-41488	SMil_00017544
scaffold9938|size14876:12001-13000	CHG	0.492308	0.210909	0.00173046	0.0266692	scaffold9938|size14876:10480-12480	SMil_00028309
scaffold7891|size21071:17001-18000	CHG	0.593301	0.3125	1.7947e-05	0.000696238	scaffold7891|size21071:15972-17972	SMil_00026923
scaffold3699|size57136:5001-6000	CHG	0.507042	0.226994	1.05712e-05	0.000443209	scaffold3699|size57136:3126-5126	SMil_00016464
scaffold3670|size42842:35001-36000	CHG	0.514451	0.234483	0.000126811	0.00346831	scaffold3670|size42842:34132-36132	SMil_00020691
scaffold563|size96949:25001-26000	CHG	0.53288	0.252976	1.17709e-06	6.7583e-05	scaffold563|size96949:25117-27117	SMil_00007560
scaffold4700|size35710:9001-10000	CHG	0.306748	0.0272727	1.69286e-13	3.95548e-11	scaffold4700|size35710:8087-10087	SMil_00022841
scaffold3076|size48079:17001-18000	CHG	0.632997	0.35369	3.63812e-05	0.00124153	scaffold3076|size48079:16494-18494	SMil_00019216
scaffold3076|size48079:17001-18000	CHG	0.632997	0.35369	3.63812e-05	0.00124153	scaffold3076|size48079:17755-19755	SMil_00019215
scaffold5887|size29071:23001-24000	CHG	0.403509	0.124567	0.000509499	0.0104646	scaffold5887|size29071:23431-25431	SMil_00024751
scaffold5084|size33398:20001-21000	CHG	0.624	0.34555	0.000533554	0.0108359	scaffold5084|size33398:18521-20521	SMil_00023553
scaffold876|size84184:6001-7000	CHG	0.369565	0.0913978	4.81821e-06	0.000226675	scaffold876|size84184:4853-6853	SMil_00009913
scaffold1318|size72412:57001-58000	CHG	0.309524	0.0314465	5.60611e-07	3.51873e-05	scaffold1318|size72412:55042-57042	SMil_00012520
scaffold1318|size72412:57001-58000	CHG	0.309524	0.0314465	5.60611e-07	3.51873e-05	scaffold1318|size72412:56101-58101	SMil_00012521
scaffold7102|size23983:20001-21000	CHG	0.376812	0.0990099	0.000735788	0.0138999	scaffold7102|size23983:19256-21256	SMil_00026179
scaffold6966|size24530:20001-21000	CHG	0.610738	0.333333	0.0013604	0.0221958	scaffold6966|size24530:18533-20533	SMil_00026050
scaffold2923|size73992:57001-58000	CHG	0.431694	0.154545	0.000109827	0.00308141	scaffold2923|size73992:57755-59755	SMil_00012078
scaffold1778|size72234:67001-68000	CHG	0.349593	0.0727651	2.60873e-11	4.34891e-09	scaffold1778|size72234:67738-69738	SMil_00012585
scaffold4257|size53417:32001-33000	CHG	0.363636	0.0873494	2.08951e-06	0.000110619	scaffold4257|size53417:30756-32756	SMil_00017608
scaffold1|size388307:302001-303000	CHG	0.614379	0.338624	0.00183804	0.027866	scaffold1|size388307:300896-302896	SMil_00000025
scaffold6153|size27979:23001-24000	CHG	0.577617	0.302115	2.10052e-05	0.000791734	scaffold6153|size27979:22858-24858	SMil_00025073
scaffold6153|size27979:23001-24000	CHG	0.577617	0.302115	2.10052e-05	0.000791734	scaffold6153|size27979:21185-23185	SMil_00025072
scaffold767|size149798:32001-33000	CHG	0.437931	0.162465	2.64758e-07	1.82604e-05	scaffold767|size149798:32956-34956	SMil_00002583
scaffold1017|size108327:91001-92000	CHG	0.314917	0.039886	3.27678e-06	0.000162557	scaffold1017|size108327:89805-91805	SMil_00005965
scaffold4684|size35784:24001-25000	CHG	0.528455	0.253425	0.000236667	0.00573856	scaffold4684|size35784:22556-24556	SMil_00022807
scaffold2519|size53692:35001-36000	CHG	0.558753	0.285223	7.09827e-06	0.000315174	scaffold2519|size53692:34536-36536	SMil_00017524
scaffold4506|size36994:16001-17000	CHG	0.418719	0.145299	0.000581592	0.0115821	scaffold4506|size36994:14318-16318	SMil_00022425
scaffold4001|size40421:37001-38000	CHG	0.460674	0.1875	0.00263254	0.0364296	scaffold4001|size40421:35970-37970	SMil_00021427
scaffold6750|size25486:19001-20000	CHG	0.4	0.126984	0.000596551	0.011807	scaffold6750|size25486:17873-19873	SMil_00025761
scaffold12867|size8849:1-1000	CHG	0.272727	0	0.00284492	0.0385387	scaffold12867|size8849:82-2082	SMil_00029489
scaffold4968|size33998:1001-2000	CHG	0.68323	0.410714	0.001815	0.0276033	scaffold4968|size33998:1734-3734	SMil_00023359
scaffold96|size151323:62001-63000	CHG	0.469512	0.197452	6.93749e-05	0.00211953	scaffold96|size151323:60964-62964	SMil_00002508
scaffold969|size81250:39001-40000	CHG	0.346939	0.0752688	0.000363809	0.00805075	scaffold969|size81250:39062-41062	SMil_00010448
scaffold669|size94034:37001-38000	CHG	0.271429	0	1.86738e-05	0.000719211	scaffold669|size94034:36728-38728	SMil_00007944
scaffold8857|size18030:4001-5000	CHG	0.377778	0.106464	8.75226e-07	5.20846e-05	scaffold8857|size18030:2621-4621	SMil_00027698
scaffold1502|size68422:40001-41000	CHG	0.484663	0.213793	0.00031944	0.00729109	scaffold1502|size68422:38017-40017	SMil_00013456
scaffold3652|size42993:27001-28000	CHG	0.354286	0.0837438	0.00106488	0.018405	scaffold3652|size42993:27268-29268	SMil_00020641
scaffold3652|size42993:27001-28000	CHG	0.354286	0.0837438	0.00106488	0.018405	scaffold3652|size42993:26871-28871	SMil_00020640
scaffold357|size111846:37001-38000	CHG	0.401042	0.130564	0.000137047	0.00369453	scaffold357|size111846:37497-39497	SMil_00005576
scaffold7622|size21937:12001-13000	CHG	0.765864	0.496815	7.46657e-05	0.00225438	scaffold7622|size21937:12085-14085	SMil_00026679
scaffold7622|size21937:12001-13000	CHG	0.765864	0.496815	7.46657e-05	0.00225438	scaffold7622|size21937:11654-13654	SMil_00026678
scaffold4921|size38268:26001-27000	CHG	0.350993	0.0824742	0.00110567	0.0189552	scaffold4921|size38268:26249-28249	SMil_00022047
scaffold7574|size42173:15001-16000	CHG	0.589041	0.320755	0.000648096	0.0125831	scaffold7574|size42173:14929-16929	SMil_00020898
scaffold1679|size65557:30001-31000	CHG	0.436735	0.168459	0.000582758	0.0115996	scaffold1679|size65557:28973-30973	SMil_00014283
scaffold1679|size65557:30001-31000	CHG	0.436735	0.168459	0.000582758	0.0115996	scaffold1679|size65557:30384-32384	SMil_00014282
scaffold7906|size21012:10001-11000	CHG	0.482857	0.214583	1.99818e-08	1.85094e-06	scaffold7906|size21012:9745-11745	SMil_00026936
scaffold811|size86540:9001-10000	CHG	0.513026	0.244755	4.8056e-10	6.29934e-08	scaffold811|size86540:8272-10272	SMil_00009444
scaffold168|size131665:108001-109000	CHG	0.478261	0.210526	0.00381293	0.0474712	scaffold168|size131665:108836-110836	SMil_00003538
scaffold334|size122200:29001-30000	CHG	0.457831	0.190265	6.3689e-06	0.000287504	scaffold334|size122200:27392-29392	SMil_00004392
scaffold698|size90210:63001-64000	CHG	0.33945	0.0725806	0.000339717	0.00764902	scaffold698|size90210:61805-63805	SMil_00008658
scaffold7988|size20728:11001-12000	CHG	0.390244	0.123529	0.00079632	0.0147933	scaffold7988|size20728:9762-11762	SMil_00027013
scaffold1508|size68330:18001-19000	CHG	0.823308	0.557229	0.00344859	0.0443015	scaffold1508|size68330:17200-19200	SMil_00013493
scaffold341|size159789:108001-109000	CHG	0.413793	0.147826	0.00220435	0.0319455	scaffold341|size159789:107141-109141	SMil_00002019
scaffold98|size323791:89001-90000	CHG	0.478261	0.212598	2.37682e-05	0.000879227	scaffold98|size323791:89860-91860	SMil_00000050
scaffold3500|size44246:4001-5000	CHG	0.381295	0.115942	0.00031337	0.00718406	scaffold3500|size44246:3280-5280	SMil_00020289
scaffold9166|size17049:10001-11000	CHG	0.271698	0.00682594	5.70268e-10	7.37058e-08	scaffold9166|size17049:9651-11651	SMil_00027883
scaffold370|size111121:102001-103000	CHG	0.435484	0.171271	0.00023096	0.00562774	scaffold370|size111121:100984-102984	SMil_00005672
scaffold2265|size56638:25001-26000	CHG	0.277108	0.012987	0.000452742	0.00957488	scaffold2265|size56638:25563-27563	SMil_00016569
scaffold191|size128527:67001-68000	CHG	0.5	0.236025	0.00227091	0.0326375	scaffold191|size128527:66038-68038	SMil_00003929
scaffold78|size158705:90001-91000	CHG	0.285714	0.0223048	3.64279e-06	0.00017781	scaffold78|size158705:89054-91054	SMil_00002059
scaffold1670|size65678:20001-21000	CHG	0.518519	0.255738	0.00189754	0.0285296	scaffold1670|size65678:19934-21934	SMil_00014226
scaffold493|size101336:32001-33000	CHG	0.420749	0.158163	0.00139323	0.0226022	scaffold493|size101336:30725-32725	SMil_00006935
scaffold2254|size56750:29001-30000	CHG	0.588983	0.327273	0.000962181	0.0170896	scaffold2254|size56750:27687-29687	SMil_00016544
scaffold2482|size53995:37001-38000	CHG	0.26087	0	2.46612e-07	1.71545e-05	scaffold2482|size53995:35127-37127	SMil_00017376
scaffold7021|size24335:12001-13000	CHG	0.267544	0.00687285	4.25625e-21	2.40182e-18	scaffold7021|size24335:12881-14881	SMil_00026103
scaffold637|size105549:85001-86000	CHG	0.365591	0.105263	0.000755568	0.0141934	scaffold637|size105549:84381-86381	SMil_00006416
scaffold3889|size41079:22001-23000	CHG	0.502538	0.242424	0.000159827	0.00418527	scaffold3889|size41079:22263-24263	SMil_00021242
scaffold4142|size39442:29001-30000	CHG	0.26	0	0.00346911	0.0444807	scaffold4142|size39442:28159-30159	SMil_00021691
scaffold1762|size64131:23001-24000	CHG	0.380952	0.121212	0.000899886	0.0162577	scaffold1762|size64131:21658-23658	SMil_00014616
scaffold6458|size26734:5001-6000	CHG	0.684783	0.425397	0.000418682	0.00900748	scaffold6458|size26734:3226-5226	SMil_00025426
scaffold45|size227775:163001-164000	CHG	0.311111	0.0520833	0.00271993	0.0373109	scaffold45|size227775:161670-163670	SMil_00000547
scaffold5123|size64227:29001-30000	CHG	0.323232	0.0643275	4.63016e-07	2.97232e-05	scaffold5123|size64227:29864-31864	SMil_00014588
scaffold879|size84121:81001-82000	CHG	0.795681	0.536923	1.92426e-05	0.000735639	scaffold879|size84121:80312-82312	SMil_00009935
scaffold5513|size30939:1-1000	CHG	0.283333	0.025	0.000349464	0.00781217	scaffold5513|size30939:388-2388	SMil_00024198
scaffold5510|size30945:8001-9000	CHG	0.502235	0.244382	4.11163e-11	6.6364e-09	scaffold5510|size30945:8156-10156	SMil_00024192
scaffold2356|size77273:12001-13000	CHG	0.387665	0.129841	2.1426e-09	2.4593e-07	scaffold2356|size77273:12759-14759	SMil_00011332
scaffold3468|size100544:54001-55000	CHG	0.818452	0.561433	0.000285885	0.006673	scaffold3468|size100544:53213-55213	SMil_00007045
scaffold3318|size45828:21001-22000	CHG	0.527586	0.270718	1.57389e-05	0.000622589	scaffold3318|size45828:19597-21597	SMil_00019871
scaffold3126|size47646:10001-11000	CHG	0.372727	0.116279	0.00103731	0.0180643	scaffold3126|size47646:8926-10926	SMil_00019357
scaffold5089|size40496:13001-14000	CHG	0.479592	0.223242	0.000571401	0.0114386	scaffold5089|size40496:11616-13616	SMil_00021399
scaffold668|size91739:50001-51000	CHG	0.316279	0.06	0.00356898	0.0454	scaffold668|size91739:49973-51973	SMil_00008436
scaffold215|size133541:88001-89000	CHG	0.651376	0.395683	2.33712e-06	0.000121835	scaffold215|size133541:86924-88924	SMil_00003387
scaffold2364|size55459:4001-5000	CHG	0.490566	0.235294	3.25927e-06	0.000161885	scaffold2364|size55459:4750-6750	SMil_00016943
scaffold2426|size54708:43001-44000	CHG	0.333333	0.078534	2.78537e-05	0.00100118	scaffold2426|size54708:43434-45434	SMil_00017150
scaffold2426|size54708:43001-44000	CHG	0.333333	0.078534	2.78537e-05	0.00100118	scaffold2426|size54708:42714-44714	SMil_00017149
scaffold1263|size73790:18001-19000	CHG	0.622642	0.367857	0.000967488	0.0171629	scaffold1263|size73790:17144-19144	SMil_00012179
scaffold9363|size16408:4001-5000	CHG	0.681223	0.426573	0.00352955	0.0450253	scaffold9363|size16408:2662-4662	SMil_00027974
scaffold1334|size72173:62001-63000	CHG	0.262712	0.00900901	2.90312e-13	6.61587e-11	scaffold1334|size72173:62944-64944	SMil_00012615
scaffold993|size80549:56001-57000	CHG	0.35545	0.102362	6.21875e-07	3.85206e-05	scaffold993|size80549:55575-57575	SMil_00010529
scaffold8318|size19629:8001-9000	CHG	0.386364	0.134021	0.00031252	0.00717103	scaffold8318|size19629:6730-8730	SMil_00027281
scaffold2682|size51826:5001-6000	CHG	0.428571	0.176656	3.24313e-05	0.00113068	scaffold2682|size51826:4504-6504	SMil_00018047
scaffold6903|size24827:5001-6000	CHG	0.592275	0.340426	0.000779067	0.014538	scaffold6903|size24827:4660-6660	SMil_00025958
scaffold4409|size37633:6001-7000	CHG	0.353659	0.102041	0.000779921	0.0145472	scaffold4409|size37633:6904-8904	SMil_00022259
scaffold1204|size74862:52001-53000	CHG	0.690529	0.439024	9.9797e-10	1.23558e-07	scaffold1204|size74862:50684-52684	SMil_00011831
scaffold2887|size49883:17001-18000	CHG	0.298013	0.0466926	9.63229e-10	1.19622e-07	scaffold2887|size49883:15726-17726	SMil_00018683
scaffold2887|size49883:17001-18000	CHG	0.298013	0.0466926	9.63229e-10	1.19622e-07	scaffold2887|size49883:15216-17216	SMil_00018682
scaffold4094|size61645:31001-32000	CHG	0.330508	0.0792952	4.3935e-05	0.0014541	scaffold4094|size61645:31658-33658	SMil_00015329
scaffold4094|size61645:31001-32000	CHG	0.330508	0.0792952	4.3935e-05	0.0014541	scaffold4094|size61645:31511-33511	SMil_00015328
scaffold3303|size46013:19001-20000	CHG	0.403509	0.152695	0.000180551	0.00461312	scaffold3303|size46013:18041-20041	SMil_00019806
scaffold3076|size48079:14001-15000	CHG	0.441341	0.190574	2.59201e-08	2.34433e-06	scaffold3076|size48079:12140-14140	SMil_00019214
scaffold4502|size71423:14001-15000	CHG	0.327586	0.0769231	0.000832638	0.0153056	scaffold4502|size71423:13534-15534	SMil_00012814
scaffold1|size388307:231001-232000	CHG	0.482353	0.231884	0.000248927	0.00597873	scaffold1|size388307:230259-232259	SMil_00000014
scaffold937|size120637:97001-98000	CHG	0.390323	0.139969	5.70843e-08	4.71556e-06	scaffold937|size120637:97654-99654	SMil_00004571
scaffold4049|size40119:6001-7000	CHG	0.369863	0.119658	0.00202072	0.0299186	scaffold4049|size40119:4467-6467	SMil_00021518
scaffold652|size125180:48001-49000	CHG	0.78022	0.530026	0.00138959	0.022556	scaffold652|size125180:46453-48453	SMil_00004196
scaffold1693|size65343:36001-37000	CHG	0.842505	0.592357	0.000300411	0.00694895	scaffold1693|size65343:36918-38918	SMil_00014341
scaffold750|size130057:91001-92000	CHG	0.469466	0.219355	9.29667e-11	1.39724e-08	scaffold750|size130057:89161-91161	SMil_00003771
scaffold750|size130057:91001-92000	CHG	0.469466	0.219355	9.29667e-11	1.39724e-08	scaffold750|size130057:90915-92915	SMil_00003770
scaffold4634|size36124:10001-11000	CHG	0.296154	0.0461165	9.07224e-11	1.36894e-08	scaffold4634|size36124:8601-10601	SMil_00022676
scaffold1191|size75154:38001-39000	CHG	0.25	0	3.15565e-06	0.000157664	scaffold1191|size75154:37487-39487	SMil_00011762
scaffold363|size111466:107001-108000	CHG	0.825581	0.576052	0.000156274	0.00411078	scaffold363|size111466:105074-107074	SMil_00005616
scaffold5439|size41418:26001-27000	CHG	0.546332	0.29711	6.70183e-08	5.42149e-06	scaffold5439|size41418:25539-27539	SMil_00021163
scaffold7553|size22228:18001-19000	CHG	0.28169	0.0333333	0.00124227	0.0207231	scaffold7553|size22228:16691-18691	SMil_00026612
scaffold1014|size80011:7001-8000	CHG	0.482234	0.234091	0.000870702	0.0158532	scaffold1014|size80011:6320-8320	SMil_00010642
scaffold3065|size82678:48001-49000	CHG	0.361446	0.113514	0.000657975	0.0127214	scaffold3065|size82678:48704-50704	SMil_00010214
scaffold1008|size80153:55001-56000	CHG	0.279412	0.0327103	2.94291e-06	0.000148386	scaffold1008|size80153:55866-57866	SMil_00010605
scaffold101|size149244:96001-97000	CHG	0.433071	0.186495	0.00120041	0.020214	scaffold101|size149244:94012-96012	SMil_00002641
scaffold2769|size51001:32001-33000	CHG	0.246575	0	7.82415e-10	9.91684e-08	scaffold2769|size51001:31762-33762	SMil_00018315
scaffold5027|size62449:45001-46000	CHG	0.626923	0.381188	2.68821e-05	0.000972794	scaffold5027|size62449:44162-46162	SMil_00015078
scaffold1579|size67046:40001-41000	CHG	0.357143	0.111801	0.000733435	0.0138722	scaffold1579|size67046:40128-42128	SMil_00013833
scaffold5683|size30088:11001-12000	CHG	0.526316	0.280992	0.00251547	0.0351981	scaffold5683|size30088:9808-11808	SMil_00024462
scaffold5517|size30896:7001-8000	CHG	0.461255	0.216327	6.46071e-07	3.98734e-05	scaffold5517|size30896:5883-7883	SMil_00024204
scaffold5201|size32724:22001-23000	CHG	0.435518	0.190709	4.59406e-06	0.000217389	scaffold5201|size32724:21082-23082	SMil_00023727
scaffold833|size85789:41001-42000	CHG	0.586957	0.342733	0.000923517	0.0165703	scaffold833|size85789:39936-41936	SMil_00009587
scaffold4267|size38455:29001-30000	CHG	0.283333	0.0392157	0.000105698	0.00298246	scaffold4267|size38455:27965-29965	SMil_00021981
scaffold1340|size96187:38001-39000	CHG	0.464968	0.221198	9.18795e-05	0.00266854	scaffold1340|size96187:37418-39418	SMil_00007671
scaffold1340|size96187:38001-39000	CHG	0.464968	0.221198	9.18795e-05	0.00266854	scaffold1340|size96187:37129-39129	SMil_00007670
scaffold7975|size20764:5001-6000	CHG	0.551456	0.307692	2.18527e-06	0.000115161	scaffold7975|size20764:5390-7390	SMil_00026998
scaffold780|size87667:62001-63000	CHG	0.300971	0.0578512	0.00409059	0.04993	scaffold780|size87667:61849-63849	SMil_00009229
scaffold1319|size72397:5001-6000	CHG	0.437158	0.194231	1.97495e-08	1.83276e-06	scaffold1319|size72397:3732-5732	SMil_00012523
scaffold797|size87168:5001-6000	CHG	0.244944	0.0021978	2.73284e-28	2.80251e-25	scaffold797|size87168:3215-5215	SMil_00009340
scaffold6249|size27566:26001-27000	CHG	0.487624	0.245455	4.88935e-07	3.11801e-05	scaffold6249|size27566:26281-28281	SMil_00025189
scaffold996|size156046:114001-115000	CHG	0.299145	0.0572917	0.000681261	0.0130758	scaffold996|size156046:113779-115779	SMil_00002191
scaffold7071|size46043:36001-37000	CHG	0.340909	0.0992167	4.97953e-07	3.16854e-05	scaffold7071|size46043:34576-36576	SMil_00019789
scaffold4818|size34964:29001-30000	CHG	0.408072	0.166667	0.00105011	0.0182319	scaffold4818|size34964:29422-31422	SMil_00023064
scaffold3929|size40844:16001-17000	CHG	0.584906	0.343844	2.88328e-07	1.96854e-05	scaffold3929|size40844:16846-18846	SMil_00021311
scaffold3929|size40844:16001-17000	CHG	0.584906	0.343844	2.88328e-07	1.96854e-05	scaffold3929|size40844:16281-18281	SMil_00021310
scaffold9895|size15038:12001-13000	CHG	0.342391	0.101695	0.00320111	0.0419612	scaffold9895|size15038:10161-12161	SMil_00028286
scaffold8496|size19076:18001-19000	CHG	0.25641	0.016	0.000220966	0.00544367	scaffold8496|size19076:16211-18211	SMil_00027438
scaffold1452|size69369:34001-35000	CHG	0.588757	0.348416	0.00314817	0.0414734	scaffold1452|size69369:32798-34798	SMil_00013225
scaffold5517|size30896:9001-10000	CHG	0.488636	0.248509	3.30988e-06	0.000163998	scaffold5517|size30896:8925-10925	SMil_00024205
scaffold8645|size18649:4001-5000	CHG	0.437209	0.197309	0.00014438	0.00385991	scaffold8645|size18649:3002-5002	SMil_00027547
scaffold2631|size62658:15001-16000	CHG	0.401891	0.162946	2.37227e-09	2.68497e-07	scaffold2631|size62658:14431-16431	SMil_00015019
scaffold7391|size22872:17001-18000	CHG	0.303318	0.0652174	5.14982e-07	3.26565e-05	scaffold7391|size22872:16995-18995	SMil_00026447
scaffold5415|size42278:8001-9000	CHG	0.526316	0.288618	0.00311915	0.0412115	scaffold5415|size42278:6169-8169	SMil_00020863
scaffold13664|size7838:2001-3000	CHG	0.257669	0.0201342	7.33649e-11	1.12939e-08	scaffold13664|size7838:2741-4741	SMil_00029671
scaffold13664|size7838:2001-3000	CHG	0.257669	0.0201342	7.33649e-11	1.12939e-08	scaffold13664|size7838:479-2479	SMil_00029670
scaffold860|size84944:18001-19000	CHG	0.35	0.11284	1.5048e-05	0.000598523	scaffold860|size84944:16433-18433	SMil_00009775
scaffold273|size118701:74001-75000	CHG	0.272076	0.035	1.14568e-17	4.48222e-15	scaffold273|size118701:72741-74741	SMil_00004750
scaffold188|size128914:45001-46000	CHG	0.355932	0.119048	0.00302171	0.0402725	scaffold188|size128914:44107-46107	SMil_00003868
scaffold106|size242640:195001-196000	CHG	0.392157	0.156028	4.74765e-05	0.00155259	scaffold106|size242640:194862-196862	SMil_00000397
scaffold5321|size34794:2001-3000	CHG	0.353293	0.117241	0.000435906	0.0092914	scaffold5321|size34794:1456-3456	SMil_00023126
scaffold7728|size21553:12001-13000	CHG	0.241071	0.00507614	2.86654e-06	0.00014533	scaffold7728|size21553:10503-12503	SMil_00026770
scaffold161|size151184:99001-100000	CHG	0.457792	0.221831	7.7811e-05	0.00232926	scaffold161|size151184:97946-99946	SMil_00002540
scaffold6878|size24930:8001-9000	CHG	0.29927	0.0634146	1.87577e-05	0.000721756	scaffold6878|size24930:8732-10732	SMil_00025922
scaffold2861|size50018:13001-14000	CHG	0.235294	0	4.49514e-05	0.00148315	scaffold2861|size50018:11352-13352	SMil_00018612
scaffold218|size124916:48001-49000	CHG	0.375479	0.140351	0.00323838	0.0423366	scaffold218|size124916:47507-49507	SMil_00004235
scaffold218|size124916:48001-49000	CHG	0.375479	0.140351	0.00323838	0.0423366	scaffold218|size124916:47398-49398	SMil_00004234
scaffold382|size125182:21001-22000	CHG	0.311224	0.0761421	3.27863e-06	0.000162569	scaffold382|size125182:20184-22184	SMil_00004179
scaffold2838|size63014:54001-55000	CHG	0.428775	0.193694	3.35161e-12	6.49989e-10	scaffold2838|size63014:52847-54847	SMil_00014881
scaffold11|size207788:148001-149000	CHG	0.351515	0.117073	0.000301189	0.0069611	scaffold11|size207788:146953-148953	SMil_00000708
scaffold1386|size70819:27001-28000	CHG	0.57377	0.339744	0.00369752	0.0464934	scaffold1386|size70819:26808-28808	SMil_00012934
scaffold1201|size74964:3001-4000	CHG	0.551724	0.318339	0.00114843	0.0195397	scaffold1201|size74964:1256-3256	SMil_00011800
scaffold1142|size76394:12001-13000	CHG	0.453333	0.220096	0.000303274	0.00700002	scaffold1142|size76394:12072-14072	SMil_00011456
scaffold1142|size76394:12001-13000	CHG	0.453333	0.220096	0.000303274	0.00700002	scaffold1142|size76394:12799-14799	SMil_00011454
scaffold814|size86423:38001-39000	CHG	0.526786	0.294118	0.00071595	0.0136002	scaffold814|size86423:36407-38407	SMil_00009464
scaffold531|size98877:36001-37000	CHG	0.615183	0.382567	8.13502e-05	0.0024135	scaffold531|size98877:36488-38488	SMil_00007288
scaffold2107|size76302:22001-23000	CHG	0.327273	0.094697	0.000508281	0.0104417	scaffold2107|size76302:22659-24659	SMil_00011506
scaffold1731|size109367:7001-8000	CHG	0.446309	0.213992	0.00025188	0.00603613	scaffold1731|size109367:7109-9109	SMil_00005885
scaffold1038|size79411:41001-42000	CHG	0.422018	0.190608	2.98999e-05	0.00105898	scaffold1038|size79411:40450-42450	SMil_00010837
scaffold1038|size79411:41001-42000	CHG	0.422018	0.190608	2.98999e-05	0.00105898	scaffold1038|size79411:41220-43220	SMil_00010838
scaffold8668|size18583:5001-6000	CHG	0.484163	0.253061	0.000377953	0.00830008	scaffold8668|size18583:4573-6573	SMil_00027561
scaffold648|size92726:22001-23000	CHG	0.257812	0.0267559	2.03268e-11	3.4423e-09	scaffold648|size92726:20680-22680	SMil_00008247
scaffold899|size99284:23001-24000	CHG	0.421875	0.19084	0.000166693	0.00432876	scaffold899|size99284:22904-24904	SMil_00007249
scaffold3185|size78457:18001-19000	CHG	0.494898	0.264	7.57254e-06	0.000333316	scaffold3185|size78457:18414-20414	SMil_00011024
scaffold1107|size77667:19001-20000	CHG	0.3	0.0697674	0.00175563	0.0269425	scaffold1107|size77667:18554-20554	SMil_00011234
scaffold3916|size73452:40001-41000	CHG	0.688341	0.458554	0.000129852	0.00353483	scaffold3916|size73452:38211-40211	SMil_00012253
scaffold484|size101893:79001-80000	CHG	0.267442	0.0377358	0.00180465	0.0274891	scaffold484|size101893:79376-81376	SMil_00006877
scaffold5526|size30860:4001-5000	CHG	0.43956	0.210145	0.00401928	0.0493116	scaffold5526|size30860:2946-4946	SMil_00024230
scaffold11501|size11277:6001-7000	CHG	0.540179	0.310924	0.00257313	0.0358002	scaffold11501|size11277:4890-6890	SMil_00029025
scaffold11697|size10898:9001-10000	CHG	0.280899	0.0517241	0.000130935	0.00356049	scaffold11697|size10898:7099-9099	SMil_00029104
scaffold8953|size17760:10001-11000	CHG	0.450549	0.222222	0.000914507	0.0164516	scaffold8953|size17760:8546-10546	SMil_00027760
scaffold286|size117855:1001-2000	CHG	0.308475	0.0807453	1.30105e-06	7.37713e-05	scaffold286|size117855:1188-3188	SMil_00004878
scaffold4493|size37092:34001-35000	CHG	0.484241	0.256831	3.93224e-05	0.00132542	scaffold4493|size37092:33069-35069	SMil_00022403
scaffold219|size194284:96001-97000	CHG	0.436937	0.210407	9.7353e-05	0.00278963	scaffold219|size194284:94383-96383	SMil_00000825
scaffold298|size158226:66001-67000	CHG	0.633178	0.406926	0.000898715	0.0162409	scaffold298|size158226:66447-68447	SMil_00002094
scaffold792|size87321:36001-37000	CHG	0.356643	0.130841	5.75e-05	0.00181716	scaffold792|size87321:34266-36266	SMil_00009297
scaffold453|size104502:44001-45000	CHG	0.414634	0.188953	0.000241447	0.00583495	scaffold453|size104502:43191-45191	SMil_00006611
scaffold478|size102576:95001-96000	CHG	0.721884	0.496503	1.90655e-05	0.000730745	scaffold478|size102576:94086-96086	SMil_00006819
scaffold198|size127528:21001-22000	CHG	0.281106	0.0557377	9.01386e-05	0.00262778	scaffold198|size127528:20945-22945	SMil_00003990
scaffold12529|size9384:3001-4000	CHG	0.767816	0.542484	0.00315042	0.0414923	scaffold12529|size9384:2720-4720	SMil_00029378
scaffold5717|size29957:17001-18000	CHG	0.258621	0.0337349	5.41626e-09	5.69529e-07	scaffold5717|size29957:17284-19284	SMil_00024503
scaffold5717|size29957:17001-18000	CHG	0.258621	0.0337349	5.41626e-09	5.69529e-07	scaffold5717|size29957:16267-18267	SMil_00024504
scaffold1032|size79524:21001-22000	CHG	0.233129	0.00917431	1.99386e-07	1.42502e-05	scaffold1032|size79524:19887-21887	SMil_00010775
scaffold8673|size27271:17001-18000	CHG	0.369637	0.145717	1.30667e-08	1.25505e-06	scaffold8673|size27271:17464-19464	SMil_00025272
scaffold2123|size106775:98001-99000	CHG	0.592593	0.368737	0.000305122	0.00703387	scaffold2123|size106775:98141-100141	SMil_00006212
scaffold223|size227332:141001-142000	CHG	0.623626	0.4	0.000354665	0.00790061	scaffold223|size227332:140895-142895	SMil_00000570
scaffold10434|size20172:14001-15000	CHG	0.35567	0.132911	2.98431e-05	0.0010574	scaffold10434|size20172:13296-15296	SMil_00027138
scaffold10434|size20172:14001-15000	CHG	0.35567	0.132911	2.98431e-05	0.0010574	scaffold10434|size20172:12110-14110	SMil_00027137
scaffold4364|size37865:9001-10000	CHG	0.69084	0.468137	0.00308439	0.0408729	scaffold4364|size37865:9432-11432	SMil_00022161
scaffold5070|size33472:25001-26000	CHG	0.362791	0.140351	9.61498e-05	0.00276648	scaffold5070|size33472:25887-27887	SMil_00023522
scaffold132|size138785:107001-108000	CHG	0.490909	0.268482	0.00133364	0.0218698	scaffold132|size138785:106512-108512	SMil_00003113
scaffold169|size131603:16001-17000	CHG	0.625	0.402655	9.18627e-06	0.000392768	scaffold169|size131603:14583-16583	SMil_00003548
scaffold1205|size74859:10001-11000	CHG	0.226721	0.00438596	1.30144e-48	6.14546e-45	scaffold1205|size74859:10663-12663	SMil_00011835
scaffold3628|size43212:30001-31000	CHG	0.30721	0.0857143	9.56737e-10	1.18888e-07	scaffold3628|size43212:28632-30632	SMil_00020570
scaffold3628|size43212:30001-31000	CHG	0.30721	0.0857143	9.56737e-10	1.18888e-07	scaffold3628|size43212:29775-31775	SMil_00020569
scaffold2471|size68256:28001-29000	CHG	0.220588	0	0.00335266	0.0433849	scaffold2471|size68256:28268-30268	SMil_00013539
scaffold13357|size8211:4001-5000	CHG	0.253012	0.0327869	5.5752e-06	0.000257163	scaffold13357|size8211:3099-5099	SMil_00029610
scaffold2951|size49220:39001-40000	CHG	0.665957	0.447818	0.000495138	0.010238	scaffold2951|size49220:39181-41181	SMil_00018832
scaffold9757|size15433:7001-8000	CHG	0.226415	0.00847458	6.65815e-07	4.09178e-05	scaffold9757|size15433:7667-9667	SMil_00028207
scaffold6297|size27335:24001-25000	CHG	0.234568	0.0175439	0.000140936	0.00378378	scaffold6297|size27335:22574-24574	SMil_00025248
scaffold2721|size76603:48001-49000	CHG	0.314199	0.0973783	6.17562e-12	1.15253e-09	scaffold2721|size76603:47340-49340	SMil_00011434
scaffold7381|size39185:14001-15000	CHG	0.435065	0.218341	0.00325954	0.0425266	scaffold7381|size39185:14722-16722	SMil_00021779
scaffold168|size131665:109001-110000	CHG	0.479087	0.263158	0.000439928	0.00935942	scaffold168|size131665:108836-110836	SMil_00003538
scaffold1496|size68564:14001-15000	CHG	0.273109	0.0572917	1.51239e-07	1.11304e-05	scaffold1496|size68564:13135-15135	SMil_00013428
scaffold3406|size73984:34001-35000	CHG	0.345238	0.130081	0.000334877	0.00756858	scaffold3406|size73984:32761-34761	SMil_00012086
scaffold363|size111466:16001-17000	CHG	0.554307	0.340314	0.00386401	0.0479076	scaffold363|size111466:15604-17604	SMil_00005612
scaffold763|size88109:79001-80000	CHG	0.431635	0.217918	0.000623384	0.0122162	scaffold763|size88109:78972-80972	SMil_00009082
scaffold1739|size64461:16001-17000	CHG	0.427184	0.213542	1.31151e-06	7.42609e-05	scaffold1739|size64461:16275-18275	SMil_00014536
scaffold782|size87601:39001-40000	CHG	0.806691	0.594183	0.000635735	0.0123983	scaffold782|size87601:38333-40333	SMil_00009246
scaffold5123|size64227:31001-32000	CHG	0.347826	0.135371	0.00034046	0.00766319	scaffold5123|size64227:29864-31864	SMil_00014588
scaffold2012|size67982:61001-62000	CHG	0.547244	0.335556	0.000336075	0.00758806	scaffold2012|size67982:59780-61780	SMil_00013629
scaffold693|size90324:24001-25000	CHG	0.477941	0.266667	0.000103639	0.00293578	scaffold693|size90324:23325-25325	SMil_00008640
scaffold862|size84937:13001-14000	CHG	0.357143	0.146226	0.000240899	0.00582448	scaffold862|size84937:13344-15344	SMil_00009790
scaffold3422|size44919:13001-14000	CHG	0.227273	0.0167598	5.53625e-08	4.59389e-06	scaffold3422|size44919:13828-15828	SMil_00020124
scaffold8076|size20478:6001-7000	CHG	0.511891	0.301457	1.09305e-09	1.34429e-07	scaffold8076|size20478:5928-7928	SMil_00027073
scaffold9266|size16749:11001-12000	CHG	0.22	0.00959233	6.01494e-15	1.71534e-12	scaffold9266|size16749:11119-13119	SMil_00027924
scaffold8259|size36120:7001-8000	CHG	0.421525	0.211207	0.00360348	0.0457214	scaffold8259|size36120:7163-9163	SMil_00022681
scaffold7200|size23564:17001-18000	CHG	0.229508	0.0192308	0.000209235	0.00521158	scaffold7200|size23564:17878-19878	SMil_00026283
scaffold1276|size73495:59001-60000	CHG	0.330435	0.120879	0.00194091	0.0290452	scaffold1276|size73495:58595-60595	SMil_00012236
scaffold69|size162330:102001-103000	CHG	0.232804	0.0232859	9.14042e-29	9.71699e-26	scaffold69|size162330:100810-102810	SMil_00001928
scaffold6311|size47238:12001-13000	CHG	0.506422	0.297078	0.000335434	0.00757695	scaffold6311|size47238:10584-12584	SMil_00019474
scaffold4322|size38184:19001-20000	CHG	0.335113	0.126316	5.77187e-16	1.83406e-13	scaffold4322|size38184:19198-21198	SMil_00022097
scaffold1833|size62982:24001-25000	CHG	0.229508	0.021097	4.88924e-07	3.11801e-05	scaffold1833|size62982:22787-24787	SMil_00014905
scaffold1678|size98276:92001-93000	CHG	0.498069	0.290135	3.2397e-05	0.00112968	scaffold1678|size98276:91881-93881	SMil_00007344
scaffold3707|size83157:52001-53000	CHG	0.564171	0.356604	0.00034773	0.00778199	scaffold3707|size83157:52891-54891	SMil_00010106
scaffold5598|size46378:26001-27000	CHG	0.25	0.0434783	0.000500518	0.0103198	scaffold5598|size46378:26207-28207	SMil_00019709
scaffold1206|size74858:27001-28000	CHG	0.42381	0.217391	0.00156462	0.0247289	scaffold1206|size74858:25921-27921	SMil_00011844
scaffold3049|size72520:57001-58000	CHG	0.388235	0.181818	0.00036163	0.00801269	scaffold3049|size72520:56751-58751	SMil_00012478
scaffold6352|size45802:4001-5000	CHG	0.375	0.168919	0.00202209	0.0299279	scaffold6352|size45802:3103-5103	SMil_00019887
scaffold804|size86841:28001-29000	CHG	0.223796	0.0177515	9.22606e-14	2.23548e-11	scaffold804|size86841:26147-28147	SMil_00009394
scaffold373|size110653:80001-81000	CHG	0.666667	0.46063	0.00394702	0.0486603	scaffold373|size110653:78987-80987	SMil_00005723
scaffold9364|size16406:5001-6000	CHG	0.405128	0.199108	1.76065e-08	1.64745e-06	scaffold9364|size16406:3657-5657	SMil_00027976
scaffold2|size272527:101001-102000	CHG	0.660526	0.454545	0.00200865	0.0297918	scaffold2|size272527:100256-102256	SMil_00000248
scaffold171|size131458:24001-25000	CHG	0.205882	0	0.00319114	0.0418603	scaffold171|size131458:24001-26001	SMil_00003580
scaffold1258|size73829:43001-44000	CHG	0.484536	0.278873	0.000629347	0.0123015	scaffold1258|size73829:41531-43531	SMil_00012146
scaffold1655|size65907:47001-48000	CHG	0.302326	0.0967742	0.000768015	0.0143807	scaffold1655|size65907:46820-48820	SMil_00014147
scaffold1920|size61740:27001-28000	CHG	0.57554	0.370115	0.00263971	0.0365015	scaffold1920|size61740:25856-27856	SMil_00015307
scaffold2856|size50093:1001-2000	CHG	0.205128	0	0.00123444	0.0206313	scaffold2856|size50093:1934-3934	SMil_00018587
scaffold1550|size67569:38001-39000	CHG	0.434705	0.229855	2.22909e-08	2.0434e-06	scaffold1550|size67569:37471-39471	SMil_00013742
scaffold952|size106073:72001-73000	CHG	0.341667	0.137037	0.000176388	0.00452384	scaffold952|size106073:70802-72802	SMil_00006329
scaffold3445|size73343:5001-6000	CHG	0.488189	0.283828	0.00175985	0.0269849	scaffold3445|size73343:4989-6989	SMil_00012294
scaffold2337|size65347:17001-18000	CHG	0.3375	0.133705	3.50075e-05	0.00120274	scaffold2337|size65347:16447-18447	SMil_00014331
scaffold75|size166732:101001-102000	CHG	0.371257	0.168203	0.000952608	0.0169656	scaffold75|size166732:100683-102683	SMil_00001678
scaffold8799|size26850:16001-17000	CHG	0.482051	0.279352	0.00223625	0.0322925	scaffold8799|size26850:14696-16696	SMil_00025388
scaffold7499|size22504:11001-12000	CHG	0.25974	0.0574713	0.00302011	0.0402671	scaffold7499|size22504:10428-12428	SMil_00026561
scaffold8844|size18056:9001-10000	CHG	0.310345	0.108108	0.000281869	0.00659746	scaffold8844|size18056:9199-11199	SMil_00027687
scaffold90|size152652:85001-86000	CHG	0.421277	0.219321	0.000356344	0.00792717	scaffold90|size152652:84394-86394	SMil_00002405
scaffold135|size137414:26001-27000	CHG	0.276382	0.0749064	0.000359388	0.00797433	scaffold135|size137414:26199-28199	SMil_00003138
scaffold2338|size65715:48001-49000	CHG	0.269542	0.0681265	8.75993e-07	5.2115e-05	scaffold2338|size65715:46253-48253	SMil_00014202
scaffold7045|size24242:20001-21000	CHG	0.444109	0.242718	0.00283313	0.0384123	scaffold7045|size24242:19511-21511	SMil_00026127
scaffold213|size157518:67001-68000	CHG	0.634298	0.433028	0.000807165	0.0149579	scaffold213|size157518:66917-68917	SMil_00002117
scaffold137|size137331:87001-88000	CHG	0.210526	0.00990099	0.000513151	0.0105204	scaffold137|size137331:87268-89268	SMil_00003157
scaffold2985|size48894:18001-19000	CHG	0.344311	0.143805	5.70872e-05	0.00180644	scaffold2985|size48894:16610-18610	SMil_00018934
scaffold1425|size70118:27001-28000	CHG	0.2	0	0.000401338	0.00870581	scaffold1425|size70118:26332-28332	SMil_00013091
scaffold850|size85168:53001-54000	CHG	0.276498	0.0769231	2.09652e-07	1.48844e-05	scaffold850|size85168:51735-53735	SMil_00009717
scaffold4389|size37729:11001-12000	CHG	0.495495	0.29602	3.65151e-08	3.17802e-06	scaffold4389|size37729:11371-13371	SMil_00022226
scaffold1510|size68317:50001-51000	CHG	0.599631	0.400466	5.37135e-05	0.00171852	scaffold1510|size68317:49577-51577	SMil_00013502
scaffold2175|size57799:12001-13000	CHG	0.656672	0.457944	0.00126474	0.0210044	scaffold2175|size57799:11265-13265	SMil_00016232
scaffold312|size115756:90001-91000	CHG	0.243993	0.0454002	7.64711e-21	4.19657e-18	scaffold312|size115756:89911-91911	SMil_00005112
scaffold37|size180071:103001-104000	CHG	0.22	0.0232558	1.72881e-07	1.25234e-05	scaffold37|size180071:102778-104778	SMil_00001214
scaffold1749|size104888:81001-82000	CHG	0.384298	0.187556	1.68985e-11	2.9125e-09	scaffold1749|size104888:81545-83545	SMil_00006555
scaffold3638|size43110:26001-27000	CHG	0.441489	0.245283	0.000345712	0.0077476	scaffold3638|size43110:24821-26821	SMil_00020606
scaffold996|size156046:58001-59000	CHG	0.265018	0.0692308	4.7964e-09	5.09628e-07	scaffold996|size156046:58857-60857	SMil_00002186
scaffold368|size111179:30001-31000	CHG	0.553097	0.357942	0.000429048	0.00917507	scaffold368|size111179:28163-30163	SMil_00005658
scaffold4467|size37272:32001-33000	CHG	0.507317	0.31221	0.00015771	0.00413997	scaffold4467|size37272:32981-34981	SMil_00022357
scaffold9358|size16428:7001-8000	CHG	0.410256	0.21519	0.00348491	0.044627	scaffold9358|size16428:7458-9458	SMil_00027970
scaffold773|size118465:32001-33000	CHG	0.482353	0.28777	0.00369667	0.0464884	scaffold773|size118465:31367-33367	SMil_00004811
scaffold773|size118465:32001-33000	CHG	0.482353	0.28777	0.00369667	0.0464884	scaffold773|size118465:30898-32898	SMil_00004810
scaffold752|size88477:11001-12000	CHG	0.424757	0.230583	2.26943e-09	2.58733e-07	scaffold752|size88477:10841-12841	SMil_00008974
scaffold3026|size48523:12001-13000	CHG	0.443478	0.25	0.000232674	0.00566204	scaffold3026|size48523:10691-12691	SMil_00019067
scaffold2139|size58346:35001-36000	CHG	0.412186	0.218855	0.00110677	0.0189723	scaffold2139|size58346:33831-35831	SMil_00016083
scaffold2139|size58346:35001-36000	CHG	0.412186	0.218855	0.00110677	0.0189723	scaffold2139|size58346:34873-36873	SMil_00016082
scaffold5|size235960:208001-209000	CHG	0.243446	0.0506329	3.48757e-09	3.80116e-07	scaffold5|size235960:207985-209985	SMil_00000435
scaffold1093|size93569:63001-64000	CHG	0.334783	0.142132	0.000372496	0.00820689	scaffold1093|size93569:63151-65151	SMil_00008050
scaffold1093|size93569:63001-64000	CHG	0.334783	0.142132	0.000372496	0.00820689	scaffold1093|size93569:63210-65210	SMil_00008049
scaffold940|size112924:36001-37000	CHG	0.207547	0.0151515	0.000700063	0.0133681	scaffold940|size112924:36250-38250	SMil_00005418
scaffold3612|size43316:37001-38000	CHG	0.303371	0.111111	0.000383178	0.00838889	scaffold3612|size43316:35751-37751	SMil_00020542
scaffold1899|size61972:21001-22000	CHG	0.633053	0.441478	8.04092e-06	0.00035074	scaffold1899|size61972:20944-22944	SMil_00015215
scaffold2456|size83497:38001-39000	CHG	0.237288	0.0457143	1.95871e-25	1.57822e-22	scaffold2456|size83497:38165-40165	SMil_00010055
scaffold5620|size30360:19001-20000	CHG	0.258621	0.0678733	1.71619e-05	0.000671167	scaffold5620|size30360:17013-19013	SMil_00024378
scaffold1617|size66514:41001-42000	CHG	0.597786	0.407609	0.00189448	0.028492	scaffold1617|size66514:40263-42263	SMil_00014002
scaffold1617|size66514:41001-42000	CHG	0.597786	0.407609	0.00189448	0.028492	scaffold1617|size66514:41660-43660	SMil_00014003
scaffold5633|size30264:4001-5000	CHG	0.193133	0.00363636	9.97901e-07	5.82414e-05	scaffold5633|size30264:2475-4475	SMil_00024403
scaffold2969|size49020:34001-35000	CHG	0.189119	0	3.72204e-09	4.03499e-07	scaffold2969|size49020:32070-34070	SMil_00018890
scaffold162|size186247:159001-160000	CHG	0.450382	0.261364	0.00179112	0.0273425	scaffold162|size186247:157336-159336	SMil_00001011
scaffold1108|size77624:69001-70000	CHG	0.593567	0.404711	0.0039126	0.048374	scaffold1108|size77624:68450-70450	SMil_00011242
scaffold1012|size90433:78001-79000	CHG	0.321918	0.133333	3.17559e-05	0.00111095	scaffold1012|size90433:77753-79753	SMil_00008630
scaffold121|size141189:45001-46000	CHG	0.386473	0.197995	0.00140043	0.022683	scaffold121|size141189:43086-45086	SMil_00002947
scaffold14015|size7445:1001-2000	CHG	0.417391	0.22963	0.00183362	0.0278178	scaffold14015|size7445:1290-3290	SMil_00029751
scaffold2482|size53995:29001-30000	CHG	0.195055	0.00798403	1.42377e-23	1.01082e-20	scaffold2482|size53995:27147-29147	SMil_00017375
scaffold4134|size72042:40001-41000	CHG	0.462366	0.276119	0.000719384	0.0136475	scaffold4134|size72042:40174-42174	SMil_00012644
scaffold531|size98877:11001-12000	CHG	0.217195	0.03125	4.02777e-08	3.46833e-06	scaffold531|size98877:11035-13035	SMil_00007284
scaffold5887|size29071:24001-25000	CHG	0.452229	0.266667	0.000338855	0.00763808	scaffold5887|size29071:23431-25431	SMil_00024751
scaffold1441|size95369:56001-57000	CHG	0.361538	0.176316	2.01338e-05	0.000763706	scaffold1441|size95369:54597-56597	SMil_00007757
scaffold1874|size62457:58001-59000	CHG	0.261905	0.0771429	3.91382e-07	2.57933e-05	scaffold1874|size62457:58052-60052	SMil_00015076
scaffold1825|size63048:39001-40000	CHG	0.251064	0.0663507	2.9992e-06	0.000150888	scaffold1825|size63048:38307-40307	SMil_00014870
scaffold5713|size29962:25001-26000	CHG	0.371528	0.186944	2.14259e-05	0.000805797	scaffold5713|size29962:23439-25439	SMil_00024498
scaffold5713|size29962:25001-26000	CHG	0.371528	0.186944	2.14259e-05	0.000805797	scaffold5713|size29962:25714-27714	SMil_00024499
scaffold642|size180686:78001-79000	CHG	0.35249	0.16791	0.00019097	0.00483311	scaffold642|size180686:77333-79333	SMil_00001165
scaffold2255|size88788:19001-20000	CHG	0.384758	0.200323	1.07338e-07	8.24931e-06	scaffold2255|size88788:19992-21992	SMil_00008907
scaffold530|size98889:42001-43000	CHG	0.437255	0.253061	2.09789e-05	0.000791182	scaffold530|size98889:42887-44887	SMil_00007267
scaffold9082|size40374:33001-34000	CHG	0.284672	0.100529	0.000624448	0.0122269	scaffold9082|size40374:33641-35641	SMil_00021448
scaffold676|size91440:28001-29000	CHG	0.225806	0.0416667	1.72398e-05	0.000673822	scaffold676|size91440:27216-29216	SMil_00008486
scaffold786|size87513:13001-14000	CHG	0.477477	0.293605	0.00103043	0.0179856	scaffold786|size87513:12279-14279	SMil_00009262
scaffold3787|size42004:32001-33000	CHG	0.317373	0.133942	5.17734e-11	8.18729e-09	scaffold3787|size42004:30312-32312	SMil_00020986
scaffold6164|size27926:23001-24000	CHG	0.266811	0.0834783	2.02023e-09	2.33468e-07	scaffold6164|size27926:23427-25427	SMil_00025099
scaffold453|size104502:57001-58000	CHG	0.241135	0.0578512	0.00327138	0.042634	scaffold453|size104502:55463-57463	SMil_00006614
scaffold2815|size90478:42001-43000	CHG	0.442897	0.25974	0.00233241	0.033314	scaffold2815|size90478:41124-43124	SMil_00008606
scaffold244|size142357:130001-131000	CHG	0.473064	0.289916	5.46788e-05	0.00174374	scaffold244|size142357:130273-132273	SMil_00002883
scaffold2830|size50484:29001-30000	CHG	0.672646	0.490057	0.00124238	0.0207231	scaffold2830|size50484:28524-30524	SMil_00018520
scaffold64|size164113:19001-20000	CHG	0.599232	0.416935	2.36053e-05	0.000874638	scaffold64|size164113:19980-21980	SMil_00001804
scaffold8934|size17812:4001-5000	CHG	0.223005	0.0421546	2.72258e-13	6.22539e-11	scaffold8934|size17812:2202-4202	SMil_00027747
scaffold3318|size45828:2001-3000	CHG	0.432479	0.252454	1.77531e-06	9.63831e-05	scaffold3318|size45828:2646-4646	SMil_00019867
scaffold603|size94795:18001-19000	CHG	0.285714	0.106195	0.00256803	0.0357391	scaffold603|size94795:17108-19108	SMil_00007855
scaffold326|size114927:108001-109000	CHG	0.4319	0.252542	1.28746e-05	0.000524407	scaffold326|size114927:108389-110389	SMil_00005210
scaffold1090|size78062:29001-30000	CHG	0.267504	0.0885478	5.02553e-14	1.27394e-11	scaffold1090|size78062:29433-31433	SMil_00011142
scaffold573|size96213:4001-5000	CHG	0.334385	0.155635	8.74846e-06	0.000376746	scaffold573|size96213:4428-6428	SMil_00007654
scaffold2664|size52036:36001-37000	CHG	0.178571	0	0.00370454	0.0465441	scaffold2664|size52036:35465-37465	SMil_00017981
scaffold188|size128914:56001-57000	CHG	0.370079	0.191781	0.00385763	0.0478488	scaffold188|size128914:55421-57421	SMil_00003870
scaffold4902|size34392:9001-10000	CHG	0.461749	0.283887	0.000106241	0.00299528	scaffold4902|size34392:9859-11859	SMil_00023248
scaffold5745|size29791:7001-8000	CHG	0.512987	0.335347	0.000101375	0.00288411	scaffold5745|size29791:5022-7022	SMil_00024546
scaffold371|size118620:56001-57000	CHG	0.666667	0.489177	0.00122176	0.0204751	scaffold371|size118620:55901-57901	SMil_00004770
scaffold1819|size63107:15001-16000	CHG	0.502564	0.325503	5.75682e-06	0.000264101	scaffold1819|size63107:15978-17978	SMil_00014834
scaffold120|size141194:66001-67000	CHG	0.532833	0.356223	0.000381156	0.00835235	scaffold120|size141194:66193-68193	SMil_00002933
scaffold831|size85903:36001-37000	CHG	0.502171	0.325653	2.19914e-05	0.000824468	scaffold831|size85903:36933-38933	SMil_00009559
scaffold4589|size62716:29001-30000	CHG	0.40056	0.224074	2.73621e-06	0.000139383	scaffold4589|size62716:27996-29996	SMil_00015013
scaffold2030|size59852:34001-35000	CHG	0.525074	0.348624	0.000371608	0.00819174	scaffold2030|size59852:33039-35039	SMil_00015692
scaffold2914|size49573:37001-38000	CHG	0.778746	0.602865	0.00369168	0.0464504	scaffold2914|size49573:36528-38528	SMil_00018758
scaffold438|size105461:64001-65000	CHG	0.339869	0.164557	0.00283136	0.0383959	scaffold438|size105461:64065-66065	SMil_00006448
scaffold334|size122200:28001-29000	CHG	0.192547	0.0172414	1.39846e-08	1.33437e-06	scaffold334|size122200:27392-29392	SMil_00004392
scaffold2120|size58599:42001-43000	CHG	0.409341	0.234501	0.000625847	0.0122472	scaffold2120|size58599:40536-42536	SMil_00016030
scaffold4509|size36982:21001-22000	CHG	0.549367	0.375375	0.000770088	0.0144102	scaffold4509|size36982:20032-22032	SMil_00022433
scaffold1680|size65545:38001-39000	CHG	0.291498	0.117647	3.31333e-05	0.00114904	scaffold1680|size65545:37517-39517	SMil_00014290
scaffold1667|size65685:22001-23000	CHG	0.353333	0.179856	0.000269107	0.00636329	scaffold1667|size65685:20824-22824	SMil_00014207
scaffold2591|size102556:64001-65000	CHG	0.344196	0.171477	2.96806e-06	0.000149617	scaffold2591|size102556:64183-66183	SMil_00006826
scaffold1831|size86002:60001-61000	CHG	0.623269	0.450704	0.00343795	0.0442011	scaffold1831|size86002:59644-61644	SMil_00009536
scaffold9395|size16335:4001-5000	CHG	0.43266	0.260194	4.59662e-07	2.95546e-05	scaffold9395|size16335:2056-4056	SMil_00027992
scaffold1563|size67246:40001-41000	CHG	0.226054	0.0536193	4.5447e-13	1.01073e-10	scaffold1563|size67246:40182-42182	SMil_00013786
scaffold8418|size19320:13001-14000	CHG	0.172414	0	3.16639e-11	5.21435e-09	scaffold8418|size19320:13719-15719	SMil_00027372
scaffold8418|size19320:13001-14000	CHG	0.172414	0	3.16639e-11	5.21435e-09	scaffold8418|size19320:11798-13798	SMil_00027371
scaffold4786|size35155:18001-19000	CHG	0.253378	0.0820189	2.52924e-07	1.75515e-05	scaffold4786|size35155:17422-19422	SMil_00022997
scaffold12611|size9271:8001-9000	CHG	0.444162	0.273171	0.000215121	0.0053268	scaffold12611|size9271:6106-8106	SMil_00029414
scaffold116|size215475:87001-88000	CHG	0.246377	0.0756972	1.94518e-06	0.000104212	scaffold116|size215475:85097-87097	SMil_00000657
scaffold354|size111962:70001-71000	CHG	0.426891	0.256318	2.22326e-05	0.00083228	scaffold354|size111962:68538-70538	SMil_00005543
scaffold8944|size17780:8001-9000	CHG	0.354545	0.184149	5.69191e-05	0.00180217	scaffold8944|size17780:6645-8645	SMil_00027753
scaffold1106|size77670:32001-33000	CHG	0.386266	0.215909	1.11191e-05	0.000464074	scaffold1106|size77670:30306-32306	SMil_00011231
scaffold1335|size80129:31001-32000	CHG	0.368852	0.198992	0.000350842	0.00783838	scaffold1335|size80129:29519-31519	SMil_00010611
scaffold2166|size84628:39001-40000	CHG	0.344512	0.174713	6.93288e-05	0.00211877	scaffold2166|size84628:39362-41362	SMil_00009836
scaffold2185|size57689:56001-57000	CHG	0.25	0.0806916	1.1356e-05	0.000472406	scaffold2185|size57689:56292-58292	SMil_00016276
scaffold4003|size40417:11001-12000	CHG	0.176923	0.00775194	2.85352e-08	2.55468e-06	scaffold4003|size40417:9014-11014	SMil_00021429
scaffold3547|size43784:28001-29000	CHG	0.407407	0.238289	0.000562724	0.011305	scaffold3547|size43784:26977-28977	SMil_00020401
scaffold982|size80934:44001-45000	CHG	0.275956	0.106965	1.89846e-06	0.00010206	scaffold982|size80934:43703-45703	SMil_00010496
scaffold505|size100470:44001-45000	CHG	0.585644	0.41681	0.000265309	0.00629034	scaffold505|size100470:44273-46273	SMil_00007051
scaffold324|size146873:28001-29000	CHG	0.39604	0.227273	0.00406491	0.0497122	scaffold324|size146873:28659-30659	SMil_00002740
scaffold324|size146873:28001-29000	CHG	0.39604	0.227273	0.00406491	0.0497122	scaffold324|size146873:26661-28661	SMil_00002739
scaffold2178|size79470:8001-9000	CHG	0.286307	0.117647	0.000438744	0.00934012	scaffold2178|size79470:8214-10214	SMil_00010798
scaffold10684|size13024:10001-11000	CHG	0.194915	0.026465	7.57557e-16	2.39223e-13	scaffold10684|size13024:8434-10434	SMil_00028711
scaffold80|size157071:143001-144000	CHG	0.324675	0.156446	3.21377e-09	3.53111e-07	scaffold80|size157071:143682-145682	SMil_00002145
scaffold1723|size64721:37001-38000	CHG	0.435644	0.267717	0.00274853	0.0375814	scaffold1723|size64721:36595-38595	SMil_00014494
scaffold487|size101615:30001-31000	CHG	0.167513	0	3.7099e-07	2.46059e-05	scaffold487|size101615:29561-31561	SMil_00006894
scaffold3970|size75696:61001-62000	CHG	0.3	0.132597	0.0018187	0.0276506	scaffold3970|size75696:61278-63278	SMil_00011678
scaffold1941|size61338:19001-20000	CHG	0.265873	0.098472	6.03908e-09	6.27545e-07	scaffold1941|size61338:18293-20293	SMil_00015401
scaffold2889|size49808:5001-6000	CHG	0.410367	0.243137	0.000207157	0.00516806	scaffold2889|size49808:3851-5851	SMil_00018688
scaffold27|size204419:48001-49000	CHG	0.218182	0.0512821	0.0023579	0.0335737	scaffold27|size204419:48849-50849	SMil_00000719
scaffold2485|size53970:26001-27000	CHG	0.177419	0.0113636	0.00142811	0.0230413	scaffold2485|size53970:25721-27721	SMil_00017386
scaffold7917|size20975:10001-11000	CHG	0.277778	0.11271	2.0719e-06	0.000109871	scaffold7917|size20975:8741-10741	SMil_00026949
scaffold4409|size37633:8001-9000	CHG	0.375385	0.210526	0.000735836	0.0138999	scaffold4409|size37633:6904-8904	SMil_00022259
scaffold4409|size37633:8001-9000	CHG	0.375385	0.210526	0.000735836	0.0138999	scaffold4409|size37633:7765-9765	SMil_00022258
scaffold5963|size28751:9001-10000	CHG	0.440367	0.27558	3.33219e-07	2.23816e-05	scaffold5963|size28751:7866-9866	SMil_00024832
scaffold171|size131458:27001-28000	CHG	0.293447	0.128743	1.2376e-11	2.17568e-09	scaffold171|size131458:27314-29314	SMil_00003581
scaffold1759|size64199:59001-60000	CHG	0.255556	0.0909091	6.08287e-05	0.00190281	scaffold1759|size64199:59767-61767	SMil_00014604
scaffold1759|size64199:59001-60000	CHG	0.255556	0.0909091	6.08287e-05	0.00190281	scaffold1759|size64199:57655-59655	SMil_00014603
scaffold9306|size16610:6001-7000	CHG	0.434921	0.27044	8.91036e-05	0.00260287	scaffold9306|size16610:6572-8572	SMil_00027942
scaffold1254|size87731:38001-39000	CHG	0.28	0.116402	0.00249457	0.0349756	scaffold1254|size87731:36909-38909	SMil_00009207
scaffold395|size109141:50001-51000	CHG	0.277228	0.113924	0.00180198	0.0274692	scaffold395|size109141:48661-50661	SMil_00005907
scaffold4862|size48946:21001-22000	CHG	0.218274	0.0560976	6.76367e-09	6.94312e-07	scaffold4862|size48946:21601-23601	SMil_00018908
scaffold121|size141189:96001-97000	CHG	0.260563	0.0990991	0.000183024	0.00466749	scaffold121|size141189:96791-98791	SMil_00002955
scaffold3240|size46620:35001-36000	CHG	0.336427	0.175166	2.77819e-05	0.000999123	scaffold3240|size46620:35118-37118	SMil_00019674
scaffold318|size115423:55001-56000	CHG	0.183333	0.0229885	0.000809651	0.0149903	scaffold318|size115423:54486-56486	SMil_00005142
scaffold1302|size72824:9001-10000	CHG	0.244681	0.0851419	3.0291e-09	3.34267e-07	scaffold1302|size72824:9923-11923	SMil_00012383
scaffold1406|size70372:32001-33000	CHG	0.414953	0.255682	7.28405e-06	0.000322576	scaffold1406|size70372:30770-32770	SMil_00013001
scaffold3946|size40713:15001-16000	CHG	0.250814	0.0917874	3.35447e-07	2.25163e-05	scaffold3946|size40713:13251-15251	SMil_00021334
scaffold504|size100559:30001-31000	CHG	0.179104	0.0204082	0.00225583	0.0325037	scaffold504|size100559:28479-30479	SMil_00007024
scaffold504|size100559:30001-31000	CHG	0.179104	0.0204082	0.00225583	0.0325037	scaffold504|size100559:28978-30978	SMil_00007025
scaffold241|size306341:265001-266000	CHG	0.208054	0.0493827	1.32288e-07	9.92273e-06	scaffold241|size306341:265893-267893	SMil_00000155
scaffold3348|size70496:7001-8000	CHG	0.328767	0.170276	1.43224e-09	1.70366e-07	scaffold3348|size70496:5087-7087	SMil_00012968
scaffold3652|size42993:13001-14000	CHG	0.158416	0	8.92396e-05	0.00260606	scaffold3652|size42993:13131-15131	SMil_00020637
scaffold2867|size49990:23001-24000	CHG	0.178645	0.0212972	3.223e-30	4.01487e-27	scaffold2867|size49990:22484-24484	SMil_00018628
scaffold517|size99899:90001-91000	CHG	0.175879	0.0192308	1.46673e-07	1.08337e-05	scaffold517|size99899:88994-90994	SMil_00007168
scaffold273|size118701:73001-74000	CHG	0.256466	0.101124	3.86175e-07	2.55081e-05	scaffold273|size118701:72741-74741	SMil_00004750
scaffold13204|size13122:10001-11000	CHG	0.350649	0.195402	0.000724355	0.0137329	scaffold13204|size13122:8467-10467	SMil_00028690
scaffold2936|size76613:15001-16000	CHG	0.40305	0.248021	0.000223181	0.00548824	scaffold2936|size76613:14526-16526	SMil_00011428
scaffold5641|size30231:11001-12000	CHG	0.18	0.0254902	5.85132e-12	1.09806e-09	scaffold5641|size30231:10063-12063	SMil_00024414
scaffold7455|size22649:6001-7000	CHG	0.273632	0.119134	0.000126693	0.00346695	scaffold7455|size22649:4503-6503	SMil_00026521
scaffold868|size84502:49001-50000	CHG	0.346821	0.192755	2.34048e-06	0.000121979	scaffold868|size84502:49792-51792	SMil_00009866
scaffold2578|size53185:32001-33000	CHG	0.456067	0.303983	0.000101689	0.00288983	scaffold2578|size53185:32965-34965	SMil_00017708
scaffold2225|size93284:35001-36000	CHG	0.217391	0.0653595	0.00393413	0.0485544	scaffold2225|size93284:34733-36733	SMil_00008101
scaffold1548|size67639:43001-44000	CHG	0.228395	0.0765217	1.45621e-09	1.73115e-07	scaffold1548|size67639:43014-45014	SMil_00013717
scaffold2638|size52310:7001-8000	CHG	0.480836	0.329949	0.00351708	0.0449142	scaffold2638|size52310:6902-8902	SMil_00017886
scaffold2638|size52310:7001-8000	CHG	0.480836	0.329949	0.00351708	0.0449142	scaffold2638|size52310:5226-7226	SMil_00017885
scaffold3643|size58693:11001-12000	CHG	0.468432	0.317669	0.000701355	0.0133836	scaffold3643|size58693:11099-13099	SMil_00016011
scaffold3093|size90859:1-1000	CHG	0.00938967	0.159763	5.77365e-13	1.26193e-10	scaffold3093|size90859:115-2115	SMil_00008552
scaffold7304|size34255:4001-5000	CHG	0.0428571	0.193277	0.00305747	0.0406191	scaffold7304|size34255:4876-6876	SMil_00023305
scaffold7304|size34255:4001-5000	CHG	0.0428571	0.193277	0.00305747	0.0406191	scaffold7304|size34255:3356-5356	SMil_00023304
scaffold3985|size40487:29001-30000	CHG	0.279018	0.430147	0.00153389	0.0243305	scaffold3985|size40487:28953-30953	SMil_00021409
scaffold7605|size22026:9001-10000	CHG	0.162791	0.31441	2.49427e-06	0.000128705	scaffold7605|size22026:7711-9711	SMil_00026659
scaffold1751|size128866:72001-73000	CHG	0.373874	0.5264	0.000466448	0.00980855	scaffold1751|size128866:72406-74406	SMil_00003882
scaffold4269|size56351:18001-19000	CHG	0.032	0.184713	0.00037718	0.00828669	scaffold4269|size56351:17938-19938	SMil_00016638
scaffold397|size108598:61001-62000	CHG	0.021978	0.175097	1.43564e-06	8.02333e-05	scaffold397|size108598:59309-61309	SMil_00005939
scaffold3141|size47499:39001-40000	CHG	0.0250696	0.178879	1.92195e-11	3.27116e-09	scaffold3141|size47499:38990-40990	SMil_00019408
scaffold3141|size47499:39001-40000	CHG	0.0250696	0.178879	1.92195e-11	3.27116e-09	scaffold3141|size47499:37069-39069	SMil_00019406
scaffold5100|size62276:56001-57000	CHG	0.0134048	0.168803	3.09953e-14	8.06862e-12	scaffold5100|size62276:54517-56517	SMil_00015132
scaffold5100|size62276:56001-57000	CHG	0.0134048	0.168803	3.09953e-14	8.06862e-12	scaffold5100|size62276:56183-58183	SMil_00015133
scaffold6770|size25413:13001-14000	CHG	0.0963303	0.252	0.000113132	0.00315749	scaffold6770|size25413:13057-15057	SMil_00025789
scaffold6770|size25413:13001-14000	CHG	0.0963303	0.252	0.000113132	0.00315749	scaffold6770|size25413:12316-14316	SMil_00025788
scaffold4690|size35749:14001-15000	CHG	0.00507614	0.161017	5.37686e-10	6.98916e-08	scaffold4690|size35749:12526-14526	SMil_00022817
scaffold3035|size91856:31001-32000	CHG	0.272446	0.428884	0.000700911	0.0133783	scaffold3035|size91856:31337-33337	SMil_00008423
scaffold3289|size84229:47001-48000	CHG	0.143836	0.300813	5.78728e-05	0.00182752	scaffold3289|size84229:45397-47397	SMil_00009906
scaffold167|size132064:126001-127000	CHG	0.264286	0.421907	9.1113e-05	0.0026501	scaffold167|size132064:125289-127289	SMil_00003525
scaffold2838|size63014:35001-36000	CHG	0.0934783	0.252319	6.00191e-08	4.91401e-06	scaffold2838|size63014:34132-36132	SMil_00014879
scaffold4556|size36687:31001-32000	CHG	0.116705	0.275862	2.52133e-08	2.2855e-06	scaffold4556|size36687:31570-33570	SMil_00022521
scaffold1322|size72377:17001-18000	CHG	0.118812	0.278351	0.000352228	0.00786066	scaffold1322|size72377:16930-18930	SMil_00012551
scaffold166|size132297:122001-123000	CHG	0.223938	0.384196	0.00196398	0.0292946	scaffold166|size132297:122238-124238	SMil_00003499
scaffold1292|size73036:18001-19000	CHG	0.346405	0.507232	6.04971e-06	0.000274929	scaffold1292|size73036:18236-20236	SMil_00012325
scaffold6389|size26982:14001-15000	CHG	0.344538	0.506522	0.00121988	0.0204554	scaffold6389|size26982:13401-15401	SMil_00025348
scaffold131|size139055:120001-121000	CHG	0.388633	0.551478	8.79746e-05	0.00257764	scaffold131|size139055:119962-121962	SMil_00003068
scaffold2610|size52786:3001-4000	CHG	0.164912	0.327869	5.06472e-07	3.21671e-05	scaffold2610|size52786:2378-4378	SMil_00017788
scaffold2414|size54881:7001-8000	CHG	0.508834	0.672598	0.0013742	0.0223492	scaffold2414|size54881:6315-8315	SMil_00017104
scaffold3269|size77596:69001-70000	CHG	0.382175	0.545956	0.00027892	0.00654614	scaffold3269|size77596:69277-71277	SMil_00011262
scaffold6451|size47899:31001-32000	CHG	0.0894495	0.253259	4.50972e-08	3.83776e-06	scaffold6451|size47899:29366-31366	SMil_00019264
scaffold4653|size35986:35001-36000	CHG	0.160883	0.324742	0.00101397	0.0177686	scaffold4653|size35986:34956-36956	SMil_00022730
scaffold5814|size29455:14001-15000	CHG	0.193925	0.35809	0.000257273	0.0061378	scaffold5814|size29455:13537-15537	SMil_00024660
scaffold752|size88477:12001-13000	CHG	0.478076	0.642759	0.000977453	0.0172959	scaffold752|size88477:10841-12841	SMil_00008974
scaffold6873|size24946:12001-13000	CHG	0.169355	0.334471	0.000763305	0.0143136	scaffold6873|size24946:10428-12428	SMil_00025916
scaffold10108|size14466:8001-9000	CHG	0.277778	0.443038	8.56422e-08	6.73075e-06	scaffold10108|size14466:6223-8223	SMil_00028417
scaffold682|size91022:39001-40000	CHG	0.351307	0.516717	3.27365e-05	0.00113844	scaffold682|size91022:38958-40958	SMil_00008517
scaffold8080|size20456:11001-12000	CHG	0	0.166667	0.000348841	0.00779996	scaffold8080|size20456:10941-12941	SMil_00027083
scaffold124|size187701:127001-128000	CHG	0.134021	0.30086	1.83029e-05	0.000708328	scaffold124|size187701:125009-127009	SMil_00000970
scaffold5287|size32244:29001-30000	CHG	0.260163	0.427083	0.00364647	0.0460596	scaffold5287|size32244:28420-30420	SMil_00023853
scaffold10401|size13715:9001-10000	CHG	0.390765	0.557979	1.71485e-19	8.04149e-17	scaffold10401|size13715:9659-11659	SMil_00028573
scaffold4281|size38389:12001-13000	CHG	0.146104	0.313673	1.65776e-05	0.000651453	scaffold4281|size38389:10247-12247	SMil_00022015
scaffold35|size180458:8001-9000	CHG	0.108434	0.276596	0.000353867	0.00789038	scaffold35|size180458:6082-8082	SMil_00001173
scaffold35|size180458:8001-9000	CHG	0.108434	0.276596	0.000353867	0.00789038	scaffold35|size180458:6251-8251	SMil_00001174
scaffold35|size180458:8001-9000	CHG	0.108434	0.276596	0.000353867	0.00789038	scaffold35|size180458:7127-9127	SMil_00001175
scaffold2297|size75813:62001-63000	CHG	0.517483	0.685764	0.00135828	0.0221684	scaffold2297|size75813:60196-62196	SMil_00011650
scaffold15|size256830:182001-183000	CHG	0.056701	0.226131	4.54047e-05	0.00149422	scaffold15|size256830:181295-183295	SMil_00000305
scaffold6774|size35315:22001-23000	CHG	0.241993	0.411458	0.0019442	0.0290824	scaffold6774|size35315:20737-22737	SMil_00022949
scaffold2005|size60213:21001-22000	CHG	0.245614	0.416435	5.74568e-06	0.000263828	scaffold2005|size60213:20017-22017	SMil_00015603
scaffold2654|size52163:30001-31000	CHG	0.518033	0.688889	0.00190385	0.0285969	scaffold2654|size52163:28638-30638	SMil_00017948
scaffold182|size130123:60001-61000	CHG	0.0828025	0.25387	1.65072e-06	9.03927e-05	scaffold182|size130123:58702-60702	SMil_00003737
scaffold6576|size26217:18001-19000	CHG	0.0411449	0.212355	7.97347e-15	2.2331e-12	scaffold6576|size26217:17391-19391	SMil_00025572
scaffold7235|size23430:19001-20000	CHG	0.0125786	0.183857	1.4305e-11	2.4975e-09	scaffold7235|size23430:18213-20213	SMil_00026305
scaffold2004|size60253:53001-54000	CHG	0.217391	0.390351	0.00281537	0.0382276	scaffold2004|size60253:52720-54720	SMil_00015602
scaffold2236|size57043:12001-13000	CHG	0.038961	0.212121	7.93034e-05	0.00236626	scaffold2236|size57043:11059-13059	SMil_00016497
scaffold6273|size27444:15001-16000	CHG	0.324742	0.498423	0.00050366	0.0103719	scaffold6273|size27444:15584-17584	SMil_00025208
scaffold3427|size44886:21001-22000	CHG	0.0670103	0.240918	1.17968e-10	1.737e-08	scaffold3427|size44886:19768-21768	SMil_00020138
scaffold3427|size44886:21001-22000	CHG	0.0670103	0.240918	1.17968e-10	1.737e-08	scaffold3427|size44886:20426-22426	SMil_00020137
scaffold679|size174496:129001-130000	CHG	0.0853659	0.259386	0.00020791	0.00518302	scaffold679|size174496:128055-130055	SMil_00001380
scaffold824|size86161:27001-28000	CHG	0.0777643	0.251894	9.34525e-14	2.25628e-11	scaffold824|size86161:25537-27537	SMil_00009518
scaffold519|size99680:65001-66000	CHG	0	0.174699	5.25605e-09	5.54405e-07	scaffold519|size99680:65004-67004	SMil_00007181
scaffold6002|size28541:14001-15000	CHG	0.00877193	0.184	1.79286e-07	1.29458e-05	scaffold6002|size28541:13842-15842	SMil_00024894
scaffold5229|size32543:6001-7000	CHG	0.180995	0.356643	0.00202119	0.0299212	scaffold5229|size32543:4564-6564	SMil_00023775
scaffold5375|size37283:4001-5000	CHG	0	0.175824	5.51295e-05	0.00175564	scaffold5375|size37283:3379-5379	SMil_00022352
scaffold1881|size62357:12001-13000	CHG	0.0904977	0.266667	0.000230729	0.00562481	scaffold1881|size62357:10362-12362	SMil_00015113
scaffold1307|size72653:65001-66000	CHG	0.214035	0.390456	0.00100929	0.0177034	scaffold1307|size72653:65250-67250	SMil_00012432
scaffold453|size104502:94001-95000	CHG	0.31524	0.492038	0.000152074	0.00402009	scaffold453|size104502:92543-94543	SMil_00006621
scaffold1526|size127236:99001-100000	CHG	0.0906593	0.268041	3.67229e-05	0.00125214	scaffold1526|size127236:98482-100482	SMil_00004034
scaffold767|size149798:96001-97000	CHG	0.368056	0.546296	0.00217881	0.0316591	scaffold767|size149798:95083-97083	SMil_00002595
scaffold1572|size67140:14001-15000	CHG	0.0935252	0.271845	3.55753e-05	0.00121792	scaffold1572|size67140:14282-16282	SMil_00013810
scaffold5249|size32424:18001-19000	CHG	0.253633	0.432119	3.42238e-07	2.29418e-05	scaffold5249|size32424:17720-19720	SMil_00023803
scaffold7651|size41918:30001-31000	CHG	0.00321543	0.182236	9.32611e-18	3.68414e-15	scaffold7651|size41918:30382-32382	SMil_00021017
scaffold569|size96437:89001-90000	CHG	0.1	0.27933	0.000123825	0.00339946	scaffold569|size96437:89509-91509	SMil_00007628
scaffold302|size116591:78001-79000	CHG	0.05	0.229592	0.00195253	0.0291791	scaffold302|size116591:77409-79409	SMil_00005010
scaffold1242|size74109:69001-70000	CHG	0.0730337	0.252747	0.00331896	0.0430695	scaffold1242|size74109:68793-70793	SMil_00012036
scaffold1914|size61804:12001-13000	CHG	0.148248	0.328261	2.00991e-05	0.000762621	scaffold1914|size61804:11190-13190	SMil_00015281
scaffold7235|size23430:18001-19000	CHG	0.00833333	0.188679	4.43034e-06	0.000210673	scaffold7235|size23430:18213-20213	SMil_00026305
scaffold645|size92956:17001-18000	CHG	0.163934	0.344363	2.70977e-06	0.000138279	scaffold645|size92956:17537-19537	SMil_00008206
scaffold645|size92956:17001-18000	CHG	0.163934	0.344363	2.70977e-06	0.000138279	scaffold645|size92956:17234-19234	SMil_00008205
scaffold11969|size10392:5001-6000	CHG	0.025	0.205882	0.000133775	0.0036227	scaffold11969|size10392:5374-7374	SMil_00029203
scaffold1983|size88364:51001-52000	CHG	0.0907457	0.271766	1.66799e-16	5.66356e-14	scaffold1983|size88364:51020-53020	SMil_00009044
scaffold6626|size50192:36001-37000	CHG	0.482609	0.663636	0.00123467	0.0206335	scaffold6626|size50192:36873-38873	SMil_00018579
scaffold3141|size47499:4001-5000	CHG	0.1133	0.294737	2.22693e-06	0.000116931	scaffold3141|size47499:2687-4687	SMil_00019400
scaffold226|size161110:90001-91000	CHG	0.0225564	0.204082	2.73145e-06	0.000139211	scaffold226|size161110:90835-92835	SMil_00001978
scaffold8183|size20022:16001-17000	CHG	0.216667	0.39823	0.000131515	0.00357386	scaffold8183|size20022:14785-16785	SMil_00027168
scaffold332|size114343:65001-66000	CHG	0.210317	0.392283	0.00106244	0.0183898	scaffold332|size114343:65890-67890	SMil_00005263
scaffold4446|size37388:17001-18000	CHG	0.00449775	0.186464	2.16111e-34	4.02576e-31	scaffold4446|size37388:16291-18291	SMil_00022318
scaffold2988|size48859:15001-16000	CHG	0.131707	0.313953	0.00294496	0.0395221	scaffold2988|size48859:14515-16515	SMil_00018938
scaffold14627|size6846:3001-4000	CHG	0.157895	0.340741	0.000635671	0.0123983	scaffold14627|size6846:3550-5550	SMil_00029873
scaffold7777|size43200:17001-18000	CHG	0.0989011	0.282667	6.41657e-05	0.00198851	scaffold7777|size43200:16131-18131	SMil_00020577
scaffold8061|size20520:9001-10000	CHG	0.305648	0.489842	0.00112101	0.0191695	scaffold8061|size20520:8427-10427	SMil_00027064
scaffold767|size149798:95001-96000	CHG	0.316393	0.500852	8.8927e-05	0.00259919	scaffold767|size149798:95083-97083	SMil_00002595
scaffold5309|size32101:27001-28000	CHG	0.0547945	0.239623	1.14213e-08	1.11548e-06	scaffold5309|size32101:25137-27137	SMil_00023883
scaffold2311|size56055:7001-8000	CHG	0.231156	0.416058	0.00270828	0.0371837	scaffold2311|size56055:6607-8607	SMil_00016770
scaffold1674|size65622:27001-28000	CHG	0.350211	0.535135	0.000221628	0.00545799	scaffold1674|size65622:25345-27345	SMil_00014258
scaffold2169|size69947:22001-23000	CHG	0.13354	0.318612	1.50489e-07	1.10863e-05	scaffold2169|size69947:22437-24437	SMil_00013107
scaffold413|size107157:39001-40000	CHG	0.492027	0.677511	0.000994906	0.0175253	scaffold413|size107157:37080-39080	SMil_00006112
scaffold1799|size63400:12001-13000	CHG	0.0569948	0.243094	0.000991461	0.0174752	scaffold1799|size63400:12374-14374	SMil_00014745
scaffold1799|size63400:12001-13000	CHG	0.0569948	0.243094	0.000991461	0.0174752	scaffold1799|size63400:10723-12723	SMil_00014744
scaffold182|size130123:31001-32000	CHG	0.195369	0.381914	4.44738e-10	5.86385e-08	scaffold182|size130123:31950-33950	SMil_00003733
scaffold70|size161415:140001-141000	CHG	0.330357	0.517241	0.00140813	0.0227931	scaffold70|size161415:140901-142901	SMil_00001954
scaffold6196|size27806:7001-8000	CHG	0.0037037	0.191176	1.23842e-14	3.38893e-12	scaffold6196|size27806:7964-9964	SMil_00025139
scaffold6196|size27806:7001-8000	CHG	0.0037037	0.191176	1.23842e-14	3.38893e-12	scaffold6196|size27806:6663-8663	SMil_00025138
scaffold272|size118793:100001-101000	CHG	0	0.1875	0.000281811	0.00659687	scaffold272|size118793:100186-102186	SMil_00004741
scaffold1026|size79711:48001-49000	CHG	0.326154	0.513684	0.000737682	0.0139283	scaffold1026|size79711:47483-49483	SMil_00010726
scaffold1545|size67667:41001-42000	CHG	0	0.188889	0.000601208	0.0118727	scaffold1545|size67667:40342-42342	SMil_00013708
scaffold1545|size67667:41001-42000	CHG	0	0.188889	0.000601208	0.0118727	scaffold1545|size67667:40858-42858	SMil_00013707
scaffold1215|size74719:15001-16000	CHG	0.00534759	0.194805	1.68799e-13	3.94866e-11	scaffold1215|size74719:14396-16396	SMil_00011874
scaffold766|size88047:55001-56000	CHG	0.10989	0.299349	7.17893e-05	0.00218181	scaffold766|size88047:54256-56256	SMil_00009120
scaffold752|size88477:68001-69000	CHG	0	0.190476	0.000131915	0.00358089	scaffold752|size88477:67956-69956	SMil_00008980
scaffold3121|size47660:14001-15000	CHG	0.0594595	0.25	0.000145384	0.0038796	scaffold3121|size47660:13375-15375	SMil_00019339
scaffold1576|size67090:18001-19000	CHG	0.0810474	0.271642	7.66863e-20	3.77937e-17	scaffold1576|size67090:16846-18846	SMil_00013826
scaffold7918|size20969:11001-12000	CHG	0.230404	0.421053	0.000428641	0.00916831	scaffold7918|size20969:10392-12392	SMil_00026950
scaffold357|size111846:109001-110000	CHG	0.350515	0.541478	9.95274e-05	0.00283991	scaffold357|size111846:109068-111068	SMil_00005582
scaffold7411|size22790:7001-8000	CHG	0.450512	0.641667	0.00317039	0.0416608	scaffold7411|size22790:5949-7949	SMil_00026473
scaffold2309|size56060:18001-19000	CHG	0.419162	0.610451	2.86151e-05	0.00102306	scaffold2309|size56060:16309-18309	SMil_00016758
scaffold937|size120637:103001-104000	CHG	0.304348	0.496552	0.000540002	0.0109482	scaffold937|size120637:101750-103750	SMil_00004572
scaffold361|size111656:52001-53000	CHG	0.197248	0.38992	5.51937e-06	0.000254936	scaffold361|size111656:51713-53713	SMil_00005602
scaffold1120|size85620:49001-50000	CHG	0.0107527	0.204082	3.79779e-05	0.00128845	scaffold1120|size85620:47886-49886	SMil_00009610
scaffold2387|size55268:27001-28000	CHG	0.0214592	0.215084	1.49264e-09	1.76722e-07	scaffold2387|size55268:25808-27808	SMil_00017002
scaffold269|size119166:76001-77000	CHG	0.315603	0.509363	0.00262979	0.0364129	scaffold269|size119166:74920-76920	SMil_00004704
scaffold3836|size41612:36001-37000	CHG	0.355372	0.549157	0.000204276	0.00510874	scaffold3836|size41612:36450-38450	SMil_00021113
scaffold1325|size72362:14001-15000	CHG	0.263158	0.457031	0.00292965	0.0393633	scaffold1325|size72362:13390-15390	SMil_00012555
scaffold1288|size85609:24001-25000	CHG	0.289157	0.483548	0.000126787	0.00346812	scaffold1288|size85609:24345-26345	SMil_00009622
scaffold1692|size65345:37001-38000	CHG	0.0833333	0.277778	0.000230824	0.00562644	scaffold1692|size65345:36311-38311	SMil_00014339
scaffold2613|size52734:28001-29000	CHG	0.00777605	0.202299	1.32661e-15	4.06896e-13	scaffold2613|size52734:28743-30743	SMil_00017805
scaffold12740|size9053:2001-3000	CHG	0.179894	0.374663	0.000100847	0.0028711	scaffold12740|size9053:2935-4935	SMil_00029457
scaffold1272|size73567:31001-32000	CHG	0.0802469	0.275304	0.000962367	0.0170915	scaffold1272|size73567:29587-31587	SMil_00012213
scaffold2830|size50484:37001-38000	CHG	0.158898	0.354839	3.65528e-06	0.000178284	scaffold2830|size50484:37599-39599	SMil_00018521
scaffold184|size129566:15001-16000	CHG	0.43769	0.633858	0.0031343	0.0413471	scaffold184|size129566:13267-15267	SMil_00003826
scaffold6500|size26544:13001-14000	CHG	0.252252	0.448549	0.00070499	0.013436	scaffold6500|size26544:11598-13598	SMil_00025476
scaffold10332|size13873:7001-8000	CHG	0.375	0.571429	0.00147843	0.0236468	scaffold10332|size13873:6230-8230	SMil_00028531
scaffold689|size90491:53001-54000	CHG	0.0397727	0.236686	0.000197664	0.00497094	scaffold689|size90491:52006-54006	SMil_00008601
scaffold689|size90491:53001-54000	CHG	0.0397727	0.236686	0.000197664	0.00497094	scaffold689|size90491:52650-54650	SMil_00008600
scaffold12224|size9925:4001-5000	CHG	0.151982	0.348928	3.25824e-06	0.000161874	scaffold12224|size9925:4113-6113	SMil_00029282
scaffold12224|size9925:4001-5000	CHG	0.151982	0.348928	3.25824e-06	0.000161874	scaffold12224|size9925:2207-4207	SMil_00029281
scaffold1|size388307:47001-48000	CHG	0.43418	0.632	0.000937643	0.0167756	scaffold1|size388307:45799-47799	SMil_00000004
scaffold90|size152652:111001-112000	CHG	0	0.198113	0.00196721	0.0293294	scaffold90|size152652:110703-112703	SMil_00002411
scaffold820|size86300:39001-40000	CHG	0.189815	0.388571	0.00242839	0.0342903	scaffold820|size86300:37275-39275	SMil_00009501
scaffold820|size86300:39001-40000	CHG	0.189815	0.388571	0.00242839	0.0342903	scaffold820|size86300:37493-39493	SMil_00009502
scaffold5517|size30896:2001-3000	CHG	0.196721	0.39645	2.19054e-06	0.000115349	scaffold5517|size30896:2521-4521	SMil_00024203
scaffold98|size323791:93001-94000	CHG	0.0485437	0.248447	0.00235239	0.0335147	scaffold98|size323791:91769-93769	SMil_00000051
scaffold7227|size23463:17001-18000	CHG	0	0.2	0.000630197	0.0123145	scaffold7227|size23463:16419-18419	SMil_00026299
scaffold801|size87065:14001-15000	CHG	0.0142857	0.214533	1.12126e-07	8.58161e-06	scaffold801|size87065:13431-15431	SMil_00009372
scaffold1881|size62357:11001-12000	CHG	0.120482	0.320755	0.00138789	0.0225303	scaffold1881|size62357:10362-12362	SMil_00015113
scaffold5364|size31757:4001-5000	CHG	0.0060241	0.206593	3.85967e-19	1.73385e-16	scaffold5364|size31757:3909-5909	SMil_00023962
scaffold4743|size64812:20001-21000	CHG	0.338028	0.538732	0.00372653	0.0467279	scaffold4743|size64812:18540-20540	SMil_00014467
scaffold3487|size104506:48001-49000	CHG	0	0.200758	2.61305e-10	3.6118e-08	scaffold3487|size104506:47769-49769	SMil_00006602
scaffold7282|size23230:13001-14000	CHG	0.0389344	0.240196	1.50934e-12	3.11451e-10	scaffold7282|size23230:13349-15349	SMil_00026354
scaffold7282|size23230:13001-14000	CHG	0.0389344	0.240196	1.50934e-12	3.11451e-10	scaffold7282|size23230:13852-15852	SMil_00026355
scaffold2529|size53557:50001-51000	CHG	0.0569948	0.258427	0.000126765	0.00346812	scaffold2529|size53557:50085-52085	SMil_00017545
scaffold71|size175789:89001-90000	CHG	0.0872483	0.289855	1.48624e-06	8.24082e-05	scaffold71|size175789:88944-90944	SMil_00001352
scaffold162|size186247:39001-40000	CHG	0.00740741	0.210031	5.71932e-07	3.57762e-05	scaffold162|size186247:38626-40626	SMil_00000999
scaffold11664|size10970:3001-4000	CHG	0.236311	0.439114	0.00123074	0.0205881	scaffold11664|size10970:1021-3021	SMil_00029093
scaffold322|size115153:102001-103000	CHG	0.311656	0.515	1.03148e-07	7.96348e-06	scaffold322|size115153:100749-102749	SMil_00005174
scaffold1881|size62357:10001-11000	CHG	0.096	0.299435	1.15481e-05	0.000479315	scaffold1881|size62357:10362-12362	SMil_00015113
scaffold168|size131665:27001-28000	CHG	0.0458333	0.24933	1.00521e-05	0.000424715	scaffold168|size131665:26779-28779	SMil_00003530
scaffold988|size144300:46001-47000	CHG	0.10687	0.31117	3.80442e-07	2.5154e-05	scaffold988|size144300:45639-47639	SMil_00002823
scaffold3582|size65046:32001-33000	CHG	0.0606061	0.265	5.35537e-06	0.000248435	scaffold3582|size65046:30846-32846	SMil_00014423
scaffold2843|size50271:19001-20000	CHG	0.115385	0.320346	1.18807e-09	1.44538e-07	scaffold2843|size50271:18398-20398	SMil_00018546
scaffold2513|size53719:16001-17000	CHG	0.0604982	0.265928	1.77359e-06	9.63157e-05	scaffold2513|size53719:14245-16245	SMil_00017489
scaffold2513|size53719:16001-17000	CHG	0.0604982	0.265928	1.77359e-06	9.63157e-05	scaffold2513|size53719:15281-17281	SMil_00017491
scaffold9530|size31636:5001-6000	CHG	0.411192	0.616883	0.000466586	0.00981043	scaffold9530|size31636:4042-6042	SMil_00024002
scaffold9111|size17231:15001-16000	CHG	0.210332	0.416084	0.00261764	0.0362878	scaffold9111|size17231:15293-17293	SMil_00027852
scaffold914|size82969:45001-46000	CHG	0.0379747	0.243902	0.00132714	0.0217986	scaffold914|size82969:44496-46496	SMil_00010155
scaffold6112|size28130:16001-17000	CHG	0.205742	0.411765	0.000754501	0.0141773	scaffold6112|size28130:15963-17963	SMil_00025030
scaffold237|size122042:87001-88000	CHG	0.0839161	0.29	0.0026825	0.0369397	scaffold237|size122042:87507-89507	SMil_00004428
scaffold237|size122042:87001-88000	CHG	0.0839161	0.29	0.0026825	0.0369397	scaffold237|size122042:85012-87012	SMil_00004427
scaffold3815|size41752:23001-24000	CHG	0.155357	0.361472	1.24113e-13	2.95438e-11	scaffold3815|size41752:21506-23506	SMil_00021072
scaffold5977|size28703:24001-25000	CHG	0.0608696	0.267123	0.00086662	0.0158015	scaffold5977|size28703:22966-24966	SMil_00024851
scaffold246|size141487:65001-66000	CHG	0.0852273	0.291667	1.02976e-05	0.000433439	scaffold246|size141487:65379-67379	SMil_00002908
scaffold2573|size68914:61001-62000	CHG	0.428913	0.635821	1.22212e-05	0.000501645	scaffold2573|size68914:61904-63904	SMil_00013338
scaffold1113|size77433:18001-19000	CHG	0.147059	0.354354	9.32528e-05	0.00270128	scaffold1113|size77433:17227-19227	SMil_00011285
scaffold2466|size54193:19001-20000	CHG	0.266447	0.473913	0.000731001	0.0138356	scaffold2466|size54193:19356-21356	SMil_00017315
scaffold2527|size92934:22001-23000	CHG	0.546154	0.754941	0.000739838	0.0139651	scaffold2527|size92934:21189-23189	SMil_00008227
scaffold382|size125182:62001-63000	CHG	0	0.208861	0.00100296	0.0176288	scaffold382|size125182:62191-64191	SMil_00004182
scaffold727|size106239:84001-85000	CHG	0.264631	0.473538	4.14981e-05	0.00138474	scaffold727|size106239:83251-85251	SMil_00006262
scaffold2910|size81904:40001-41000	CHG	0.0657895	0.275	0.000373388	0.00821939	scaffold2910|size81904:38481-40481	SMil_00010309
scaffold872|size84273:72001-73000	CHG	0.104651	0.314159	0.00218959	0.0317678	scaffold872|size84273:71145-73145	SMil_00009896
scaffold438|size105461:42001-43000	CHG	0.0540541	0.263736	0.000811696	0.0150198	scaffold438|size105461:42030-44030	SMil_00006446
scaffold3056|size48247:46001-47000	CHG	0.318584	0.528986	0.00157207	0.0248196	scaffold3056|size48247:45152-47152	SMil_00019161
scaffold333|size114292:107001-108000	CHG	0.160448	0.371257	0.000200097	0.00502181	scaffold333|size114292:106369-108369	SMil_00005272
scaffold6606|size26114:15001-16000	CHG	0.185484	0.396825	1.61295e-11	2.78967e-09	scaffold6606|size26114:15083-17083	SMil_00025610
scaffold2283|size111738:44001-45000	CHG	0.166667	0.378182	0.000902141	0.0162868	scaffold2283|size111738:42661-44661	SMil_00005598
scaffold1767|size64095:45001-46000	CHG	0	0.211957	2.66606e-07	1.83816e-05	scaffold1767|size64095:43812-45812	SMil_00014637
scaffold2668|size84759:11001-12000	CHG	0.394572	0.606936	0.00181879	0.0276506	scaffold2668|size84759:11161-13161	SMil_00009815
scaffold1921|size61680:41001-42000	CHG	0.356358	0.568928	3.17457e-05	0.00111095	scaffold1921|size61680:40272-42272	SMil_00015320
scaffold2229|size68723:21001-22000	CHG	0.226904	0.439597	2.14618e-08	1.97542e-06	scaffold2229|size68723:19371-21371	SMil_00013402
scaffold2229|size68723:21001-22000	CHG	0.226904	0.439597	2.14618e-08	1.97542e-06	scaffold2229|size68723:20284-22284	SMil_00013401
scaffold1105|size155018:60001-61000	CHG	0	0.212766	0.000174625	0.0044894	scaffold1105|size155018:60287-62287	SMil_00002258
scaffold4669|size35885:18001-19000	CHG	0.136126	0.348921	1.39642e-06	7.84129e-05	scaffold4669|size35885:17118-19118	SMil_00022763
scaffold4669|size35885:18001-19000	CHG	0.136126	0.348921	1.39642e-06	7.84129e-05	scaffold4669|size35885:16363-18363	SMil_00022764
scaffold4484|size73230:47001-48000	CHG	0.286792	0.5	0.00272315	0.03734	scaffold4484|size73230:46642-48642	SMil_00012312
scaffold2011|size60159:17001-18000	CHG	0.286119	0.5	8.17091e-05	0.00242273	scaffold2011|size60159:17825-19825	SMil_00015622
scaffold1020|size183136:160001-161000	CHG	0.231481	0.445428	0.00049938	0.0103036	scaffold1020|size183136:159987-161987	SMil_00001111
scaffold35|size180458:9001-10000	CHG	0.0113339	0.225535	4.36906e-58	3.85708e-54	scaffold35|size180458:7127-9127	SMil_00001175
scaffold2471|size68256:27001-28000	CHG	0.253012	0.467626	0.00115935	0.0196892	scaffold2471|size68256:25447-27447	SMil_00013538
scaffold1614|size66532:43001-44000	CHG	0.149798	0.364621	0.00268513	0.0369684	scaffold1614|size66532:41244-43244	SMil_00013983
scaffold1614|size66532:43001-44000	CHG	0.149798	0.364621	0.00268513	0.0369684	scaffold1614|size66532:41767-43767	SMil_00013984
scaffold166|size132297:44001-45000	CHG	0.0288462	0.243902	0.00122245	0.0204793	scaffold166|size132297:44561-46561	SMil_00003493
scaffold3262|size69455:42001-43000	CHG	0.025641	0.240741	6.04316e-05	0.00189184	scaffold3262|size69455:41844-43844	SMil_00013212
scaffold588|size95407:4001-5000	CHG	0.350427	0.565789	0.00355756	0.0452802	scaffold588|size95407:4352-6352	SMil_00007739
scaffold630|size93421:9001-10000	CHG	0.253846	0.469586	0.00229279	0.0328659	scaffold630|size93421:7884-9884	SMil_00008078
scaffold3006|size88474:57001-58000	CHG	0.0789474	0.294737	0.000279451	0.00655597	scaffold3006|size88474:56235-58235	SMil_00008985
scaffold1512|size68300:60001-61000	CHG	0.00390625	0.219718	3.81434e-17	1.4184e-14	scaffold1512|size68300:59098-61098	SMil_00013515
scaffold700|size90152:47001-48000	CHG	0.385928	0.60199	0.000486776	0.0101228	scaffold700|size90152:45481-47481	SMil_00008671
scaffold1701|size65172:15001-16000	CHG	0.31701	0.533442	2.76821e-08	2.48378e-06	scaffold1701|size65172:15447-17447	SMil_00014381
scaffold6738|size32834:23001-24000	CHG	0.268882	0.485961	0.000144116	0.00385539	scaffold6738|size32834:23457-25457	SMil_00023695
scaffold79|size158574:99001-100000	CHG	0.103896	0.321212	9.08913e-05	0.00264555	scaffold79|size158574:99235-101235	SMil_00002083
scaffold7684|size21698:13001-14000	CHG	0.111111	0.328571	2.73492e-05	0.000986009	scaffold7684|size21698:11540-13540	SMil_00026740
scaffold4782|size35178:21001-22000	CHG	0.0145349	0.232033	1.11675e-09	1.36847e-07	scaffold4782|size35178:20416-22416	SMil_00022987
scaffold2293|size102692:40001-41000	CHG	0.0277778	0.245283	0.000102841	0.00291724	scaffold2293|size102692:38295-40295	SMil_00006780
scaffold86|size153965:78001-79000	CHG	0.0948276	0.31236	4.88702e-10	6.40194e-08	scaffold86|size153965:78179-80179	SMil_00002316
scaffold2062|size80085:58001-59000	CHG	0.109375	0.327103	1.1548e-07	8.80509e-06	scaffold2062|size80085:58572-60572	SMil_00010626
scaffold4631|size42913:18001-19000	CHG	0.298805	0.51671	0.00297698	0.0398333	scaffold4631|size42913:18493-20493	SMil_00020671
scaffold1044|size79268:22001-23000	CHG	0.344156	0.562105	0.00173937	0.026772	scaffold1044|size79268:21323-23323	SMil_00010877
scaffold3232|size46678:33001-34000	CHG	0.368539	0.586957	1.22269e-05	0.000501645	scaffold3232|size46678:32407-34407	SMil_00019654
scaffold195|size176305:113001-114000	CHG	0.0625	0.281081	2.33868e-14	6.1912e-12	scaffold195|size176305:111372-113372	SMil_00001337
scaffold7591|size38434:23001-24000	CHG	0.0205479	0.23913	3.50397e-05	0.00120364	scaffold7591|size38434:21778-23778	SMil_00022001
scaffold6914|size40087:33001-34000	CHG	0	0.21875	0.00103498	0.0180417	scaffold6914|size40087:32719-34719	SMil_00021530
scaffold4941|size34191:25001-26000	CHG	0.397297	0.616253	5.30927e-05	0.00170279	scaffold4941|size34191:24812-26812	SMil_00023319
scaffold9150|size17093:8001-9000	CHG	0.18638	0.405622	0.00041489	0.0089382	scaffold9150|size17093:8625-10625	SMil_00027874
scaffold6582|size26186:10001-11000	CHG	0.177215	0.396878	1.11472e-09	1.36763e-07	scaffold6582|size26186:9963-11963	SMil_00025582
scaffold2248|size56828:30001-31000	CHG	0.138393	0.358127	1.39151e-06	7.82451e-05	scaffold2248|size56828:30950-32950	SMil_00016526
scaffold44|size176591:21001-22000	CHG	0.0565553	0.276316	1.49467e-07	1.102e-05	scaffold44|size176591:20579-22579	SMil_00001311
scaffold4453|size53528:42001-43000	CHG	0.139013	0.358974	3.57321e-05	0.00122308	scaffold4453|size53528:41081-43081	SMil_00017553
scaffold920|size82760:78001-79000	CHG	0.081761	0.301724	4.10625e-08	3.52394e-06	scaffold920|size82760:78481-80481	SMil_00010191
scaffold3433|size44846:16001-17000	CHG	0.0674157	0.287425	3.02636e-05	0.0010685	scaffold3433|size44846:14482-16482	SMil_00020164
scaffold5007|size58344:6001-7000	CHG	0.118012	0.338095	0.00240191	0.0340255	scaffold5007|size58344:5999-7999	SMil_00016087
scaffold1631|size66236:9001-10000	CHG	0.161826	0.382239	0.0012841	0.0212648	scaffold1631|size66236:9276-11276	SMil_00014054
scaffold3467|size50671:7001-8000	CHG	0.217666	0.438356	0.000458117	0.0096645	scaffold3467|size50671:6516-8516	SMil_00018418
scaffold8074|size20483:18001-19000	CHG	0.136704	0.357798	9.32926e-07	5.50345e-05	scaffold8074|size20483:18231-20231	SMil_00027072
scaffold1256|size137174:129001-130000	CHG	0.0461538	0.267717	0.000505138	0.0103981	scaffold1256|size137174:128884-130884	SMil_00003175
scaffold9410|size16288:7001-8000	CHG	0.265306	0.486957	2.34655e-05	0.000870886	scaffold9410|size16288:5051-7051	SMil_00028003
scaffold2796|size50781:37001-38000	CHG	0.512868	0.734733	0.00025933	0.00617816	scaffold2796|size50781:35848-37848	SMil_00018389
scaffold1440|size106865:26001-27000	CHG	0	0.222222	0.000207408	0.00517179	scaffold1440|size106865:26373-28373	SMil_00006173
scaffold791|size87324:21001-22000	CHG	0.209677	0.432304	4.45008e-05	0.00147091	scaffold791|size87324:19519-21519	SMil_00009292
scaffold1987|size60592:17001-18000	CHG	0.315668	0.5387	1.884e-05	0.000724102	scaffold1987|size60592:16856-18856	SMil_00015542
scaffold1326|size72346:12001-13000	CHG	0.0229885	0.246154	0.00114596	0.0195107	scaffold1326|size72346:12000-14000	SMil_00012562
scaffold425|size106205:62001-63000	CHG	0.0942029	0.317757	0.00400472	0.0491805	scaffold425|size106205:62205-64205	SMil_00006269
scaffold6165|size27924:25001-26000	CHG	0.15678	0.380368	0.000919129	0.0165128	scaffold6165|size27924:24709-26709	SMil_00025101
scaffold2255|size88788:16001-17000	CHG	0.0429043	0.266497	7.48605e-14	1.85143e-11	scaffold2255|size88788:15491-17491	SMil_00008906
scaffold9235|size16853:6001-7000	CHG	0.420168	0.643777	3.12491e-05	0.00109776	scaffold9235|size16853:4991-6991	SMil_00027909
scaffold6007|size28531:13001-14000	CHG	0.137203	0.360976	3.89178e-07	2.56731e-05	scaffold6007|size28531:12289-14289	SMil_00024906
scaffold5221|size47713:30001-31000	CHG	0.0522388	0.276596	0.00156116	0.0246781	scaffold5221|size47713:28952-30952	SMil_00019330
scaffold531|size98877:6001-7000	CHG	0.158621	0.385093	2.62833e-05	0.000955724	scaffold531|size98877:6413-8413	SMil_00007282
scaffold528|size99083:63001-64000	CHG	0.40121	0.627863	3.06564e-05	0.00108049	scaffold528|size99083:61814-63814	SMil_00007260
scaffold1778|size72234:58001-59000	CHG	0.241135	0.468391	0.000248857	0.00597775	scaffold1778|size72234:57813-59813	SMil_00012584
scaffold6582|size26186:11001-12000	CHG	0.425819	0.653355	2.52231e-05	0.000923957	scaffold6582|size26186:9963-11963	SMil_00025582
scaffold283|size118142:43001-44000	CHG	0.108992	0.337386	8.93883e-10	1.11831e-07	scaffold283|size118142:41452-43452	SMil_00004871
scaffold7954|size20819:10001-11000	CHG	0.215686	0.444444	3.74691e-08	3.25408e-06	scaffold7954|size20819:10472-12472	SMil_00026979
scaffold6769|size25416:20001-21000	CHG	0.42446	0.653226	0.00321026	0.0420512	scaffold6769|size25416:20694-22694	SMil_00025785
scaffold399|size108268:102001-103000	CHG	0.290761	0.519663	0.00037614	0.0082719	scaffold399|size108268:101430-103430	SMil_00005978
scaffold1674|size65622:26001-27000	CHG	0.0739857	0.303534	1.49542e-13	3.51843e-11	scaffold1674|size65622:25345-27345	SMil_00014258
scaffold2674|size51888:10001-11000	CHG	0.122807	0.352941	0.00197669	0.029434	scaffold2674|size51888:10036-12036	SMil_00018021
scaffold3383|size72228:43001-44000	CHG	0.342912	0.573265	2.00587e-05	0.000761285	scaffold3383|size72228:42823-44823	SMil_00012593
scaffold2964|size49111:24001-25000	CHG	0.509756	0.740591	0.000195106	0.00491701	scaffold2964|size49111:23885-25885	SMil_00018872
scaffold1152|size76122:73001-74000	CHG	0.282051	0.512953	0.00291714	0.0392343	scaffold1152|size76122:71490-73490	SMil_00011530
scaffold6331|size27208:18001-19000	CHG	0.353933	0.585	0.00301316	0.0402008	scaffold6331|size27208:16532-18532	SMil_00025295
scaffold5027|size62449:44001-45000	CHG	0.248397	0.480379	9.63857e-12	1.73655e-09	scaffold5027|size62449:44162-46162	SMil_00015078
scaffold371|size118620:44001-45000	CHG	0.23622	0.468208	0.000339504	0.00764709	scaffold371|size118620:44838-46838	SMil_00004766
scaffold7517|size22376:8001-9000	CHG	0	0.232258	1.22848e-05	0.000503392	scaffold7517|size22376:7223-9223	SMil_00026568
scaffold223|size227332:106001-107000	CHG	0.267123	0.5	0.00316437	0.0416003	scaffold223|size227332:106673-108673	SMil_00000566
scaffold252|size120707:86001-87000	CHG	0.146718	0.379679	0.000829886	0.0152661	scaffold252|size120707:86988-88988	SMil_00004560
scaffold2635|size52353:21001-22000	CHG	0	0.233766	0.000919066	0.0165128	scaffold2635|size52353:20044-22044	SMil_00017873
scaffold46|size175305:65001-66000	CHG	0	0.234783	0.000156841	0.0041209	scaffold46|size175305:64385-66385	SMil_00001362
scaffold46|size175305:65001-66000	CHG	0	0.234783	0.000156841	0.0041209	scaffold46|size175305:65222-67222	SMil_00001361
scaffold165|size132684:61001-62000	CHG	0.0544218	0.289474	0.000327057	0.00742905	scaffold165|size132684:60545-62545	SMil_00003465
scaffold165|size132684:61001-62000	CHG	0.0544218	0.289474	0.000327057	0.00742905	scaffold165|size132684:60264-62264	SMil_00003464
scaffold6694|size25739:14001-15000	CHG	0.320557	0.555844	0.00244675	0.0344813	scaffold6694|size25739:12016-14016	SMil_00025707
scaffold720|size89389:28001-29000	CHG	0	0.235294	5.94177e-06	0.000271298	scaffold720|size89389:26062-28062	SMil_00008786
scaffold1202|size74891:49001-50000	CHG	0.145873	0.38121	6.44513e-22	3.8833e-19	scaffold1202|size74891:49628-51628	SMil_00011811
scaffold5736|size29844:9001-10000	CHG	0.160883	0.396396	0.000224989	0.00552196	scaffold5736|size29844:7607-9607	SMil_00024529
scaffold3767|size42118:39001-40000	CHG	0.00787402	0.244216	4.18584e-07	2.73817e-05	scaffold3767|size42118:38083-40083	SMil_00020926
scaffold33|size181870:172001-173000	CHG	0.133056	0.369637	2.4399e-08	2.21514e-06	scaffold33|size181870:172417-174417	SMil_00001133
scaffold535|size98509:58001-59000	CHG	0.6875	0.924188	0.00365578	0.0461342	scaffold535|size98509:58916-60916	SMil_00007324
scaffold3917|size40896:19001-20000	CHG	0.0695187	0.306569	0.000831372	0.0152906	scaffold3917|size40896:17922-19922	SMil_00021288
scaffold8846|size18055:11001-12000	CHG	0.0128617	0.25	2.25648e-22	1.44991e-19	scaffold8846|size18055:9511-11511	SMil_00027689
scaffold3838|size41603:11001-12000	CHG	0.120192	0.357349	4.65398e-05	0.00152687	scaffold3838|size41603:10599-12599	SMil_00021119
scaffold891|size83784:26001-27000	CHG	0.078125	0.315789	0.00187663	0.0282885	scaffold891|size83784:25245-27245	SMil_00010010
scaffold4018|size70855:45001-46000	CHG	0.495385	0.733333	0.00367936	0.0463655	scaffold4018|size70855:44364-46364	SMil_00012924
scaffold5801|size29501:25001-26000	CHG	0	0.238095	0.000484683	0.0100875	scaffold5801|size29501:24108-26108	SMil_00024625
scaffold264|size119675:115001-116000	CHG	0.308129	0.546284	8.07027e-05	0.00239878	scaffold264|size119675:115565-117565	SMil_00004672
scaffold8188|size36194:26001-27000	CHG	0.0563674	0.294949	7.27372e-18	2.89024e-15	scaffold8188|size36194:24196-26196	SMil_00022639
scaffold3069|size48156:32001-33000	CHG	0.546125	0.785082	4.58869e-06	0.000217185	scaffold3069|size48156:30362-32362	SMil_00019192
scaffold2005|size60213:22001-23000	CHG	0.380383	0.620823	5.19275e-06	0.000241885	scaffold2005|size60213:20017-22017	SMil_00015603
scaffold2485|size53970:32001-33000	CHG	0.158192	0.398936	0.000119725	0.00330612	scaffold2485|size53970:31929-33929	SMil_00017387
scaffold917|size82898:20001-21000	CHG	0.135135	0.376623	0.000111065	0.00311013	scaffold917|size82898:18637-20637	SMil_00010168
scaffold6044|size28438:22001-23000	CHG	0.154412	0.396104	0.00202117	0.0299212	scaffold6044|size28438:20045-22045	SMil_00024954
scaffold8044|size20584:12001-13000	CHG	0.0609137	0.302632	0.00168066	0.0260998	scaffold8044|size20584:12218-14218	SMil_00027048
scaffold576|size96163:72001-73000	CHG	0.276596	0.519174	0.00222322	0.0321736	scaffold576|size96163:70642-72642	SMil_00007685
scaffold2965|size49085:22001-23000	CHG	0.03	0.272727	0.00065107	0.0126233	scaffold2965|size49085:21499-23499	SMil_00018877
scaffold795|size87261:57001-58000	CHG	0.335025	0.578512	0.000392211	0.00855123	scaffold795|size87261:57824-59824	SMil_00009321
scaffold7257|size23339:12001-13000	CHG	0.0377358	0.28125	7.75945e-06	0.00034025	scaffold7257|size23339:11345-13345	SMil_00026330
scaffold2197|size57554:32001-33000	CHG	0.0483271	0.291971	9.3678e-09	9.3104e-07	scaffold2197|size57554:32074-34074	SMil_00016326
scaffold5517|size30896:11001-12000	CHG	0.117958	0.361905	1.50565e-17	5.83432e-15	scaffold5517|size30896:11880-13880	SMil_00024206
scaffold1229|size74473:18001-19000	CHG	0	0.244094	0.000971954	0.0172195	scaffold1229|size74473:18398-20398	SMil_00011960
scaffold3508|size44186:34001-35000	CHG	0.00704225	0.251534	2.55392e-07	1.76986e-05	scaffold3508|size44186:33022-35022	SMil_00020314
scaffold6839|size25072:10001-11000	CHG	0.129808	0.375	0.00241289	0.0341416	scaffold6839|size25072:8656-10656	SMil_00025876
scaffold5209|size32687:3001-4000	CHG	0.0878187	0.333333	6.12628e-08	5.00575e-06	scaffold5209|size32687:1676-3676	SMil_00023738
scaffold648|size92726:4001-5000	CHG	0.261261	0.506803	0.00124224	0.0207231	scaffold648|size92726:3004-5004	SMil_00008245
scaffold5985|size28625:4001-5000	CHG	0.0681818	0.313725	1.40329e-05	0.000564339	scaffold5985|size28625:4025-6025	SMil_00024860
scaffold54|size255215:221001-222000	CHG	0.307895	0.554007	4.94454e-05	0.00160817	scaffold54|size255215:220867-222867	SMil_00000357
scaffold371|size118620:49001-50000	CHG	0.353846	0.6	0.00100165	0.017612	scaffold371|size118620:49239-51239	SMil_00004767
scaffold5615|size30381:9001-10000	CHG	0.059375	0.305687	9.27368e-15	2.57946e-12	scaffold5615|size30381:7972-9972	SMil_00024371
scaffold551|size97571:44001-45000	CHG	0.0155039	0.261905	0.000554693	0.0111835	scaffold551|size97571:43473-45473	SMil_00007453
scaffold1698|size65216:42001-43000	CHG	0.00564972	0.252101	1.85554e-07	1.33299e-05	scaffold1698|size65216:40389-42389	SMil_00014374
scaffold219|size194284:86001-87000	CHG	0.302521	0.54918	0.00314374	0.0414366	scaffold219|size194284:86106-88106	SMil_00000824
scaffold219|size194284:86001-87000	CHG	0.302521	0.54918	0.00314374	0.0414366	scaffold219|size194284:85027-87027	SMil_00000823
scaffold4612|size36242:14001-15000	CHG	0	0.246753	0.00193359	0.0289644	scaffold4612|size36242:12065-14065	SMil_00022623
scaffold7117|size23917:12001-13000	CHG	0.229592	0.476744	0.00101565	0.0177873	scaffold7117|size23917:11496-13496	SMil_00026194
scaffold1055|size92573:40001-41000	CHG	0.243842	0.491429	1.396e-06	7.84122e-05	scaffold1055|size92573:39700-41700	SMil_00008296
scaffold1055|size92573:40001-41000	CHG	0.243842	0.491429	1.396e-06	7.84122e-05	scaffold1055|size92573:40165-42165	SMil_00008295
scaffold99|size149619:48001-49000	CHG	0.157025	0.404844	1.90173e-05	0.00072965	scaffold99|size149619:48072-50072	SMil_00002606
scaffold2610|size52786:9001-10000	CHG	0.0780142	0.325905	0.0015018	0.0239318	scaffold2610|size52786:9253-11253	SMil_00017792
scaffold5745|size29791:20001-21000	CHG	0.376238	0.625	0.000208848	0.00520321	scaffold5745|size29791:18790-20790	SMil_00024547
scaffold857|size128951:65001-66000	CHG	0.42314	0.671937	6.39873e-06	0.000288786	scaffold857|size128951:65574-67574	SMil_00003861
scaffold746|size88619:84001-85000	CHG	0.106667	0.355932	8.30245e-05	0.0024548	scaffold746|size88619:82820-84820	SMil_00008946
scaffold8309|size19648:12001-13000	CHG	0.0745968	0.324478	2.30317e-16	7.75545e-14	scaffold8309|size19648:10839-12839	SMil_00027278
scaffold5317|size32049:22001-23000	CHG	0.0742706	0.324219	1.05847e-07	8.14711e-06	scaffold5317|size32049:20335-22335	SMil_00023901
scaffold3452|size58169:18001-19000	CHG	0.137349	0.387409	7.87874e-06	0.000344851	scaffold3452|size58169:16210-18210	SMil_00016144
scaffold6834|size25096:5001-6000	CHG	0.328313	0.578431	0.000119109	0.00329179	scaffold6834|size25096:3178-5178	SMil_00025874
scaffold439|size105398:104001-105000	CHG	0.265854	0.516304	2.54184e-05	0.000930297	scaffold439|size105398:104887-106887	SMil_00006458
scaffold8812|size39233:24001-25000	CHG	0.185668	0.436508	4.13099e-06	0.000198389	scaffold8812|size39233:22895-24895	SMil_00021766
scaffold11224|size11849:2001-3000	CHG	0.277457	0.528736	0.00200967	0.0298005	scaffold11224|size11849:2777-4777	SMil_00028917
scaffold1606|size136074:45001-46000	CHG	0.15016	0.402062	4.35889e-11	7.00209e-09	scaffold1606|size136074:43868-45868	SMil_00003216
scaffold1606|size136074:45001-46000	CHG	0.15016	0.402062	4.35889e-11	7.00209e-09	scaffold1606|size136074:44242-46242	SMil_00003217
scaffold609|size107667:100001-101000	CHG	0.0337079	0.286747	9.83516e-18	3.87018e-15	scaffold609|size107667:100100-102100	SMil_00006061
scaffold4390|size54426:33001-34000	CHG	0.450549	0.704023	0.000970572	0.0172026	scaffold4390|size54426:33019-35019	SMil_00017215
scaffold4390|size54426:33001-34000	CHG	0.450549	0.704023	0.000970572	0.0172026	scaffold4390|size54426:31092-33092	SMil_00017216
scaffold1686|size65496:19001-20000	CHG	0.0434783	0.29771	0.000144453	0.0038611	scaffold1686|size65496:17403-19403	SMil_00014303
scaffold4157|size39306:30001-31000	CHG	0	0.254545	4.31533e-11	6.9486e-09	scaffold4157|size39306:29000-31000	SMil_00021736
scaffold1205|size74859:30001-31000	CHG	0	0.254839	2.97565e-05	0.001055	scaffold1205|size74859:30292-32292	SMil_00011836
scaffold866|size84606:2001-3000	CHG	0.31746	0.572414	0.000539307	0.0109352	scaffold866|size84606:2195-4195	SMil_00009840
scaffold1674|size65622:51001-52000	CHG	0.258197	0.513353	0.000438023	0.00932652	scaffold1674|size65622:49709-51709	SMil_00014260
scaffold570|size96377:12001-13000	CHG	0.263158	0.518699	3.50635e-09	3.81951e-07	scaffold570|size96377:11265-13265	SMil_00007633
scaffold3081|size48003:16001-17000	CHG	0.0373333	0.293233	2.0459e-31	2.96726e-28	scaffold3081|size48003:16429-18429	SMil_00019229
scaffold60|size164839:39001-40000	CHG	0.111111	0.367133	0.000618443	0.0121409	scaffold60|size164839:37486-39486	SMil_00001763
scaffold1820|size63072:36001-37000	CHG	0.0526316	0.308901	0.000144942	0.0038719	scaffold1820|size63072:36045-38045	SMil_00014843
scaffold1084|size78223:69001-70000	CHG	0.0272109	0.283582	6.99518e-06	0.000311482	scaffold1084|size78223:68910-70910	SMil_00011087
scaffold1084|size78223:69001-70000	CHG	0.0272109	0.283582	6.99518e-06	0.000311482	scaffold1084|size78223:69023-71023	SMil_00011086
scaffold5226|size32581:3001-4000	CHG	0	0.25641	0.000345989	0.00774984	scaffold5226|size32581:1358-3358	SMil_00023770
scaffold4605|size36292:11001-12000	CHG	0.086629	0.343373	2.70379e-20	1.41131e-17	scaffold4605|size36292:11402-13402	SMil_00022605
scaffold3668|size42892:24001-25000	CHG	0.0915493	0.348684	5.24296e-05	0.00168498	scaffold3668|size42892:24443-26443	SMil_00020678
scaffold9961|size14825:9001-10000	CHG	0.271739	0.529304	3.76674e-08	3.2685e-06	scaffold9961|size14825:7939-9939	SMil_00028320
scaffold452|size104645:85001-86000	CHG	0.477855	0.735612	6.02242e-06	0.000274118	scaffold452|size104645:83588-85588	SMil_00006586
scaffold7005|size24396:12001-13000	CHG	0.126829	0.385	8.3165e-05	0.00245831	scaffold7005|size24396:12262-14262	SMil_00026088
scaffold9222|size32390:16001-17000	CHG	0.313653	0.571906	5.15801e-05	0.00166347	scaffold9222|size32390:14474-16474	SMil_00023809
scaffold6384|size27006:2001-3000	CHG	0.103448	0.361702	0.00229905	0.0329325	scaffold6384|size27006:1692-3692	SMil_00025339
scaffold1870|size62503:13001-14000	CHG	0.0708661	0.32948	0.000314049	0.00719637	scaffold1870|size62503:12407-14407	SMil_00015061
scaffold16|size208421:149001-150000	CHG	0.394958	0.653846	1.39976e-06	7.85568e-05	scaffold16|size208421:149203-151203	SMil_00000693
scaffold16|size208421:149001-150000	CHG	0.394958	0.653846	1.39976e-06	7.85568e-05	scaffold16|size208421:147064-149064	SMil_00000691
scaffold4690|size35749:16001-17000	CHG	0.0735695	0.332677	4.36732e-15	1.26502e-12	scaffold4690|size35749:16991-18991	SMil_00022818
scaffold8150|size20159:13001-14000	CHG	0.242321	0.501706	1.44129e-05	0.000576791	scaffold8150|size20159:13307-15307	SMil_00027143
scaffold733|size88968:30001-31000	CHG	0.0708556	0.330849	5.9475e-26	5.18296e-23	scaffold733|size88968:28564-30564	SMil_00008855
scaffold312|size115756:89001-90000	CHG	0.207226	0.467223	1.66562e-17	6.41749e-15	scaffold312|size115756:89911-91911	SMil_00005112
scaffold5270|size42877:26001-27000	CHG	0.100671	0.360759	0.000390866	0.00852833	scaffold5270|size42877:24739-26739	SMil_00020683
scaffold2255|size88788:59001-60000	CHG	0.292969	0.555891	0.000110163	0.00308827	scaffold2255|size88788:57374-59374	SMil_00008913
scaffold595|size95197:65001-66000	CHG	0	0.262931	1.29049e-08	1.24245e-06	scaffold595|size95197:65004-67004	SMil_00007816
scaffold533|size98769:90001-91000	CHG	0.17094	0.433898	2.0827e-07	1.47966e-05	scaffold533|size98769:88185-90185	SMil_00007318
scaffold326|size114927:96001-97000	CHG	0	0.263636	9.18558e-06	0.000392768	scaffold326|size114927:95471-97471	SMil_00005208
scaffold326|size114927:96001-97000	CHG	0	0.263636	9.18558e-06	0.000392768	scaffold326|size114927:96932-98932	SMil_00005209
scaffold4|size244303:46001-47000	CHG	0.235495	0.5	0.000118173	0.00326993	scaffold4|size244303:44664-46664	SMil_00000359
scaffold3211|size46901:17001-18000	CHG	0.15528	0.41989	0.00114504	0.0195016	scaffold3211|size46901:17446-19446	SMil_00019589
scaffold4658|size35937:22001-23000	CHG	0	0.264706	0.00338434	0.0437001	scaffold4658|size35937:21439-23439	SMil_00022737
scaffold10537|size13371:1-1000	CHG	0.452991	0.71777	0.000453415	0.00958711	scaffold10537|size13371:854-2854	SMil_00028643
scaffold4145|size39376:32001-33000	CHG	0.128039	0.392901	1.08466e-15	3.36756e-13	scaffold4145|size39376:30485-32485	SMil_00021701
scaffold4691|size52897:42001-43000	CHG	0.451429	0.716495	0.00251809	0.0352279	scaffold4691|size52897:42126-44126	SMil_00017771
scaffold5623|size30314:18001-19000	CHG	0.191571	0.457101	1.36821e-07	1.02099e-05	scaffold5623|size30314:16457-18457	SMil_00024384
scaffold5826|size36950:2001-3000	CHG	0.310345	0.575916	0.00371442	0.0466221	scaffold5826|size36950:2719-4719	SMil_00022438
scaffold3761|size47026:32001-33000	CHG	0.126783	0.392357	6.48819e-19	2.83315e-16	scaffold3761|size47026:30349-32349	SMil_00019550
scaffold2951|size49220:15001-16000	CHG	0.567416	0.833333	0.000579507	0.0115507	scaffold2951|size49220:13273-15273	SMil_00018829
scaffold2058|size59462:29001-30000	CHG	0	0.26601	8.08396e-10	1.02016e-07	scaffold2058|size59462:27739-29739	SMil_00015787
scaffold2058|size59462:29001-30000	CHG	0	0.26601	8.08396e-10	1.02016e-07	scaffold2058|size59462:27609-29609	SMil_00015786
scaffold609|size107667:92001-93000	CHG	0.192308	0.458333	0.000764876	0.0143378	scaffold609|size107667:90775-92775	SMil_00006060
scaffold1030|size79588:30001-31000	CHG	0.354098	0.620805	0.000327728	0.00744096	scaffold1030|size79588:30713-32713	SMil_00010750
scaffold9308|size42159:11001-12000	CHG	0.0941176	0.361345	1.73074e-05	0.000676203	scaffold9308|size42159:10395-12395	SMil_00020904
scaffold5244|size43508:37001-38000	CHG	0.167742	0.435374	0.0022227	0.0321701	scaffold5244|size43508:37965-39965	SMil_00020470
scaffold13203|size8384:1001-2000	CHG	0.183036	0.45098	0.00278179	0.0378983	scaffold13203|size8384:736-2736	SMil_00029572
scaffold1141|size76394:72001-73000	CHG	0.475	0.742972	0.0019766	0.029434	scaffold1141|size76394:72116-74116	SMil_00011452
scaffold400|size108187:11001-12000	CHG	0.0361991	0.304647	1.49658e-25	1.23528e-22	scaffold400|size108187:10221-12221	SMil_00005979
scaffold8103|size20349:11001-12000	CHG	0.0674847	0.336207	5.15488e-05	0.00166326	scaffold8103|size20349:11210-13210	SMil_00027106
scaffold1505|size68370:39001-40000	CHG	0	0.268908	0.000261228	0.0062139	scaffold1505|size68370:39556-41556	SMil_00013472
scaffold967|size81281:27001-28000	CHG	0.444717	0.714286	0.000489279	0.0101541	scaffold967|size81281:26955-28955	SMil_00010431
scaffold658|size92387:43001-44000	CHG	0.492754	0.762332	1.26895e-05	0.000517906	scaffold658|size92387:42590-44590	SMil_00008330
scaffold1354|size71657:53001-54000	CHG	0	0.270833	0.00176926	0.0270923	scaffold1354|size71657:53734-55734	SMil_00012750
scaffold891|size83784:12001-13000	CHG	0.157609	0.428571	0.000912431	0.0164302	scaffold891|size83784:10640-12640	SMil_00010006
scaffold1841|size86360:73001-74000	CHG	0.03125	0.302632	0.000541533	0.0109716	scaffold1841|size86360:73308-75308	SMil_00009480
scaffold17925|size3062:1-1000	CHG	0	0.272189	0.000733782	0.0138727	scaffold17925|size3062:620-2620	SMil_00030408
scaffold7274|size23272:13001-14000	CHG	0.0833333	0.35568	4.85345e-11	7.72928e-09	scaffold7274|size23272:13494-15494	SMil_00026342
scaffold5562|size30666:28001-29000	CHG	0.152893	0.425532	0.00129688	0.0214262	scaffold5562|size30666:27717-29717	SMil_00024287
scaffold6172|size37193:22001-23000	CHG	0.0746269	0.347267	4.81449e-09	5.11282e-07	scaffold6172|size37193:20805-22805	SMil_00022366
scaffold4856|size34734:16001-17000	CHG	0.213389	0.486056	0.000190164	0.00481812	scaffold4856|size34734:15251-17251	SMil_00023142
scaffold840|size85597:46001-47000	CHG	0.198795	0.472222	2.86952e-10	3.91829e-08	scaffold840|size85597:45584-47584	SMil_00009637
scaffold16|size208421:121001-122000	CHG	0	0.273504	0.00169322	0.0262607	scaffold16|size208421:119751-121751	SMil_00000686
scaffold16|size208421:121001-122000	CHG	0	0.273504	0.00169322	0.0262607	scaffold16|size208421:121149-123149	SMil_00000685
scaffold2818|size76593:36001-37000	CHG	0.0517241	0.325581	0.00320791	0.0420341	scaffold2818|size76593:36203-38203	SMil_00011439
scaffold1865|size62571:44001-45000	CHG	0.180751	0.455197	6.99042e-09	7.14699e-07	scaffold1865|size62571:43402-45402	SMil_00015044
scaffold3065|size82678:39001-40000	CHG	0.165217	0.44	0.00221821	0.0321219	scaffold3065|size82678:38277-40277	SMil_00010213
scaffold3077|size48057:45001-46000	CHG	0.182927	0.457944	0.00054691	0.011054	scaffold3077|size48057:44693-46693	SMil_00019225
scaffold1177|size75622:27001-28000	CHG	0.144144	0.419355	0.000322293	0.00734384	scaffold1177|size75622:27520-29520	SMil_00011689
scaffold200|size127478:19001-20000	CHG	0.186335	0.462025	0.00134227	0.0219724	scaffold200|size127478:17941-19941	SMil_00004015
scaffold2360|size55510:30001-31000	CHG	0.140187	0.416431	2.2697e-18	9.40527e-16	scaffold2360|size55510:29705-31705	SMil_00016933
scaffold6180|size27880:14001-15000	CHG	0.59194	0.868486	0.00048766	0.0101343	scaffold6180|size27880:14198-16198	SMil_00025120
scaffold6180|size27880:14001-15000	CHG	0.59194	0.868486	0.00048766	0.0101343	scaffold6180|size27880:14627-16627	SMil_00025122
scaffold7200|size23564:7001-8000	CHG	0.0701754	0.347826	8.62789e-05	0.00253601	scaffold7200|size23564:6563-8563	SMil_00026282
scaffold3046|size48412:15001-16000	CHG	0.265487	0.543379	5.97593e-05	0.00187456	scaffold3046|size48412:15860-17860	SMil_00019117
scaffold2524|size53624:33001-34000	CHG	0	0.278195	1.60069e-05	0.000631459	scaffold2524|size53624:31711-33711	SMil_00017535
scaffold6990|size24437:10001-11000	CHG	0.0408163	0.319672	0.00279489	0.038011	scaffold6990|size24437:9910-11910	SMil_00026074
scaffold6990|size24437:10001-11000	CHG	0.0408163	0.319672	0.00279489	0.038011	scaffold6990|size24437:10200-12200	SMil_00026073
scaffold2408|size121378:35001-36000	CHG	0.367647	0.646586	0.00119881	0.0201921	scaffold2408|size121378:34688-36688	SMil_00004484
scaffold6033|size28483:7001-8000	CHG	0.203354	0.482379	9.90882e-08	7.68219e-06	scaffold6033|size28483:7688-9688	SMil_00024943
scaffold453|size104502:63001-64000	CHG	0.0772358	0.356436	2.35262e-05	0.000872183	scaffold453|size104502:61360-63360	SMil_00006616
scaffold371|size118620:31001-32000	CHG	0.405983	0.685215	4.66896e-08	3.96e-06	scaffold371|size118620:31614-33614	SMil_00004763
scaffold3494|size44320:23001-24000	CHG	0.0833333	0.363158	0.000382676	0.00838205	scaffold3494|size44320:23139-25139	SMil_00020269
scaffold4103|size56155:10001-11000	CHG	0.5625	0.842893	0.000652806	0.0126468	scaffold4103|size56155:8455-10455	SMil_00016724
scaffold7667|size21759:6001-7000	CHG	0.0396825	0.320261	7.56687e-06	0.000333211	scaffold7667|size21759:5481-7481	SMil_00026724
scaffold32|size233209:123001-124000	CHG	0.632841	0.913522	5.11783e-05	0.00165367	scaffold32|size233209:123116-125116	SMil_00000474
scaffold1795|size63488:14001-15000	CHG	0.361702	0.643154	0.000592743	0.0117569	scaffold1795|size63488:14041-16041	SMil_00014734
scaffold14|size203558:69001-70000	CHG	0.0186567	0.30137	9.02319e-09	9.00315e-07	scaffold14|size203558:69297-71297	SMil_00000742
scaffold792|size87321:34001-35000	CHG	0.025641	0.309091	1.59487e-06	8.76413e-05	scaffold792|size87321:34266-36266	SMil_00009297
scaffold5744|size29792:16001-17000	CHG	0.202128	0.485915	0.000585517	0.011647	scaffold5744|size29792:16041-18041	SMil_00024544
scaffold8376|size19466:11001-12000	CHG	0	0.284211	0.000134961	0.00364942	scaffold8376|size19466:11572-13572	SMil_00027341
scaffold198|size127528:39001-40000	CHG	0	0.284615	0.00134095	0.0219578	scaffold198|size127528:38971-40971	SMil_00003993
scaffold657|size92402:58001-59000	CHG	0.00775194	0.292398	1.39537e-06	7.84122e-05	scaffold657|size92402:56852-58852	SMil_00008315
scaffold2799|size50734:15001-16000	CHG	0.0489039	0.334385	5.88333e-31	8.12652e-28	scaffold2799|size50734:15119-17119	SMil_00018398
scaffold5331|size31939:9001-10000	CHG	0.230769	0.517588	0.00211359	0.0308971	scaffold5331|size31939:8371-10371	SMil_00023918
scaffold5123|size64227:55001-56000	CHG	0.430108	0.716981	0.00402051	0.0493207	scaffold5123|size64227:53535-55535	SMil_00014591
scaffold121|size141189:40001-41000	CHG	0.160622	0.448113	1.51249e-06	8.35898e-05	scaffold121|size141189:39181-41181	SMil_00002945
scaffold121|size141189:40001-41000	CHG	0.160622	0.448113	1.51249e-06	8.35898e-05	scaffold121|size141189:40959-42959	SMil_00002946
scaffold6501|size26544:10001-11000	CHG	0.233429	0.521739	2.39724e-08	2.18178e-06	scaffold6501|size26544:9544-11544	SMil_00025474
scaffold4257|size53417:46001-47000	CHG	0.150943	0.439516	0.00293536	0.0394193	scaffold4257|size53417:45674-47674	SMil_00017609
scaffold1756|size64229:4001-5000	CHG	0.249307	0.537943	4.83868e-11	7.72393e-09	scaffold1756|size64229:4456-6456	SMil_00014579
scaffold128|size139290:52001-53000	CHG	0	0.289902	6.69757e-08	5.4202e-06	scaffold128|size139290:51512-53512	SMil_00003031
scaffold11948|size10442:3001-4000	CHG	0.0233645	0.314721	0.000101314	0.0028828	scaffold11948|size10442:2851-4851	SMil_00029189
scaffold4103|size56155:9001-10000	CHG	0.525114	0.816667	0.000147787	0.00393287	scaffold4103|size56155:8455-10455	SMil_00016724
scaffold550|size97590:80001-81000	CHG	0	0.292308	0.000650566	0.0126175	scaffold550|size97590:80674-82674	SMil_00007446
scaffold2551|size53362:29001-30000	CHG	0.256098	0.548673	0.00068663	0.013154	scaffold2551|size53362:27979-29979	SMil_00017629
scaffold3266|size46342:22001-23000	CHG	0.165017	0.457831	2.15766e-05	0.000811162	scaffold3266|size46342:20548-22548	SMil_00019718
scaffold1188|size75310:59001-60000	CHG	0	0.293103	4.49381e-07	2.90223e-05	scaffold1188|size75310:58102-60102	SMil_00011745
scaffold884|size153306:46001-47000	CHG	0.27673	0.570048	0.000196932	0.00495681	scaffold884|size153306:45344-47344	SMil_00002356
scaffold3196|size47054:12001-13000	CHG	0.204545	0.497942	7.78678e-05	0.00233062	scaffold3196|size47054:10048-12048	SMil_00019537
scaffold1694|size65299:39001-40000	CHG	0.214724	0.509375	0.00370709	0.0465579	scaffold1694|size65299:39268-41268	SMil_00014352
scaffold699|size123775:61001-62000	CHG	0.147727	0.442478	0.00359656	0.0456621	scaffold699|size123775:60192-62192	SMil_00004271
scaffold4880|size34586:33001-34000	CHG	0.307692	0.602941	8.20819e-05	0.00243165	scaffold4880|size34586:32325-34325	SMil_00023206
scaffold5140|size33087:16001-17000	CHG	0.130769	0.426471	0.000912108	0.0164259	scaffold5140|size33087:15873-17873	SMil_00023648
scaffold3394|size58167:37001-38000	CHG	0	0.295918	0.000523227	0.0106656	scaffold3394|size58167:35079-37079	SMil_00016148
scaffold476|size102620:2001-3000	CHG	0.289916	0.586207	0.00100637	0.017672	scaffold476|size102620:1239-3239	SMil_00006783
scaffold1060|size78707:59001-60000	CHG	0.437063	0.733624	0.000414444	0.00893238	scaffold1060|size78707:58527-60527	SMil_00010968
scaffold1692|size65345:6001-7000	CHG	0.230769	0.527675	1.28055e-05	0.000522011	scaffold1692|size65345:6084-8084	SMil_00014337
scaffold6576|size26217:19001-20000	CHG	0.222222	0.52	4.26253e-05	0.00141553	scaffold6576|size26217:17391-19391	SMil_00025572
scaffold324|size146873:23001-24000	CHG	0.233766	0.533333	0.000624121	0.0122245	scaffold324|size146873:22124-24124	SMil_00002737
scaffold2304|size56151:36001-37000	CHG	0.55625	0.855932	0.00174045	0.0267837	scaffold2304|size56151:35202-37202	SMil_00016734
scaffold2867|size49990:26001-27000	CHG	0.54661	0.846695	6.65874e-06	0.000298465	scaffold2867|size49990:24878-26878	SMil_00018629
scaffold3151|size79725:42001-43000	CHG	0.0955414	0.395939	0.000494697	0.010232	scaffold3151|size79725:42209-44209	SMil_00010716
scaffold3151|size79725:42001-43000	CHG	0.0955414	0.395939	0.000494697	0.010232	scaffold3151|size79725:40622-42622	SMil_00010715
scaffold781|size87619:51001-52000	CHG	0.31761	0.618056	0.00174299	0.0268114	scaffold781|size87619:51504-53504	SMil_00009236
scaffold439|size105398:80001-81000	CHG	0.239468	0.539957	2.23917e-08	2.05171e-06	scaffold439|size105398:78044-80044	SMil_00006457
scaffold7297|size23184:8001-9000	CHG	0	0.300654	2.34307e-07	1.63771e-05	scaffold7297|size23184:8491-10491	SMil_00026370
scaffold1903|size61942:28001-29000	CHG	0.153846	0.454545	6.68607e-05	0.00205821	scaffold1903|size61942:26438-28438	SMil_00015228
scaffold7014|size24362:13001-14000	CHG	0.0549451	0.356481	6.43128e-07	3.97279e-05	scaffold7014|size24362:13025-15025	SMil_00026095
scaffold1057|size78880:42001-43000	CHG	0.062069	0.363782	0.000163376	0.00425952	scaffold1057|size78880:42050-44050	SMil_00010955
scaffold14265|size7183:6001-7000	CHG	0.382716	0.684492	0.00163939	0.0256294	scaffold14265|size7183:6433-8433	SMil_00029800
scaffold1172|size75717:38001-39000	CHG	0.0323887	0.335092	7.59351e-05	0.00228388	scaffold1172|size75717:38502-40502	SMil_00011669
scaffold1942|size61316:29001-30000	CHG	0.224215	0.527027	1.82566e-10	2.58505e-08	scaffold1942|size61316:29419-31419	SMil_00015408
scaffold2526|size61152:20001-21000	CHG	0.0803571	0.383234	1.32419e-05	0.000537096	scaffold2526|size61152:18407-20407	SMil_00015467
scaffold8307|size19656:17001-18000	CHG	0	0.30303	4.14324e-07	2.71467e-05	scaffold8307|size19656:16944-18944	SMil_00027275
scaffold224|size130432:59001-60000	CHG	0	0.303922	4.50735e-05	0.00148669	scaffold224|size130432:58383-60383	SMil_00003699
scaffold3843|size41547:25001-26000	CHG	0	0.305556	3.15647e-07	2.13425e-05	scaffold3843|size41547:24061-26061	SMil_00021131
scaffold159|size133325:59001-60000	CHG	0.175258	0.48124	1.01201e-11	1.80887e-09	scaffold159|size133325:59432-61432	SMil_00003395
scaffold320|size115206:48001-49000	CHG	0.00719424	0.313433	2.4825e-45	9.00119e-42	scaffold320|size115206:48007-50007	SMil_00005154
scaffold677|size101229:5001-6000	CHG	0	0.306452	8.61552e-12	1.55915e-09	scaffold677|size101229:4072-6072	SMil_00006943
scaffold3465|size79888:12001-13000	CHG	0.431239	0.738971	2.16517e-08	1.99109e-06	scaffold3465|size79888:12452-14452	SMil_00010665
scaffold4267|size38455:15001-16000	CHG	0.184834	0.492918	1.92942e-12	3.91374e-10	scaffold4267|size38455:15535-17535	SMil_00021978
scaffold3768|size42112:14001-15000	CHG	0.0840336	0.393333	7.78804e-05	0.00233065	scaffold3768|size42112:12453-14453	SMil_00020927
scaffold3364|size45426:20001-21000	CHG	0.275735	0.585153	8.40647e-05	0.00247774	scaffold3364|size45426:20322-22322	SMil_00019986
scaffold355|size111867:27001-28000	CHG	0.0413223	0.350993	0.00153557	0.0243533	scaffold355|size111867:25965-27965	SMil_00005558
scaffold7973|size20772:8001-9000	CHG	0.265455	0.57551	3.89697e-05	0.00131659	scaffold7973|size20772:8504-10504	SMil_00026997
scaffold3062|size48218:21001-22000	CHG	0.155405	0.465909	0.000141259	0.00379046	scaffold3062|size48218:21443-23443	SMil_00019179
scaffold1978|size60730:21001-22000	CHG	0.0729167	0.383562	4.08377e-06	0.000196588	scaffold1978|size60730:20363-22363	SMil_00015529
scaffold4864|size34680:16001-17000	CHG	0.104418	0.415144	9.09692e-06	0.000389686	scaffold4864|size34680:16047-18047	SMil_00023166
scaffold4064|size40064:8001-9000	CHG	0	0.310811	5.40083e-05	0.00172589	scaffold4064|size40064:7870-9870	SMil_00021534
scaffold1030|size79588:14001-15000	CHG	0.0104167	0.321429	0.000489578	0.0101571	scaffold1030|size79588:14092-16092	SMil_00010748
scaffold11176|size11924:1001-2000	CHG	0.222222	0.533333	0.00305419	0.0405856	scaffold11176|size11924:1635-3635	SMil_00028896
scaffold1976|size60751:35001-36000	CHG	0.25188	0.56338	1.63209e-05	0.000642483	scaffold1976|size60751:34520-36520	SMil_00015523
scaffold1976|size60751:35001-36000	CHG	0.25188	0.56338	1.63209e-05	0.000642483	scaffold1976|size60751:33582-35582	SMil_00015522
scaffold1224|size74505:55001-56000	CHG	0.439863	0.751381	0.000265284	0.00629034	scaffold1224|size74505:54757-56757	SMil_00011941
scaffold9745|size29763:22001-23000	CHG	0	0.3125	6.61919e-08	5.36961e-06	scaffold9745|size29763:21585-23585	SMil_00024560
scaffold8427|size37089:3001-4000	CHG	0.405405	0.718563	0.000882428	0.0160164	scaffold8427|size37089:1591-3591	SMil_00022404
scaffold901|size83347:30001-31000	CHG	0.0169492	0.330189	1.47689e-09	1.75163e-07	scaffold901|size83347:29939-31939	SMil_00010068
scaffold3655|size68131:11001-12000	CHG	0.0377358	0.351485	1.14222e-12	2.39098e-10	scaffold3655|size68131:10035-12035	SMil_00013572
scaffold1543|size67690:10001-11000	CHG	0.468085	0.782979	0.000857703	0.0156699	scaffold1543|size67690:8917-10917	SMil_00013695
scaffold8300|size19671:11001-12000	CHG	0.17734	0.49359	0.000152753	0.00403437	scaffold8300|size19671:11439-13439	SMil_00027265
scaffold1987|size60592:18001-19000	CHG	0.291005	0.607646	4.17471e-10	5.53669e-08	scaffold1987|size60592:16856-18856	SMil_00015542
scaffold2635|size52353:15001-16000	CHG	0.195122	0.511962	0.00264879	0.0365996	scaffold2635|size52353:14335-16335	SMil_00017872
scaffold1993|size60452:13001-14000	CHG	0.238095	0.555556	5.09585e-06	0.000238065	scaffold1993|size60452:12828-14828	SMil_00015567
scaffold795|size87261:10001-11000	CHG	0.0716511	0.389474	4.99983e-06	0.000234026	scaffold795|size87261:8234-10234	SMil_00009313
scaffold2297|size75813:34001-35000	CHG	0.346535	0.66443	4.52388e-05	0.00149093	scaffold2297|size75813:34251-36251	SMil_00011645
scaffold4368|size37849:15001-16000	CHG	0.0368098	0.354839	7.18628e-09	7.32878e-07	scaffold4368|size37849:15153-17153	SMil_00022169
scaffold10003|size14718:10001-11000	CHG	0.0150376	0.333333	0.000976353	0.017283	scaffold10003|size14718:8852-10852	SMil_00028347
scaffold19|size191922:110001-111000	CHG	0.0782123	0.396694	5.18158e-07	3.28337e-05	scaffold19|size191922:108834-110834	SMil_00000881
scaffold6462|size34482:16001-17000	CHG	0.375	0.695876	3.34662e-15	9.83393e-13	scaffold6462|size34482:16786-18786	SMil_00023236
scaffold12680|size9158:5001-6000	CHG	0.482587	0.804348	0.00134772	0.022042	scaffold12680|size9158:3171-5171	SMil_00029435
scaffold1263|size73790:30001-31000	CHG	0.26506	0.587121	0.000737208	0.0139232	scaffold1263|size73790:29722-31722	SMil_00012180
scaffold2166|size84628:12001-13000	CHG	0.0855263	0.408163	1.15263e-05	0.000478803	scaffold2166|size84628:12822-14822	SMil_00009833
scaffold35|size180458:123001-124000	CHG	0.0982143	0.421053	1.38362e-05	0.000557424	scaffold35|size180458:121017-123017	SMil_00001185
scaffold13320|size8257:3001-4000	CHG	0.0927419	0.416268	2.95023e-12	5.79902e-10	scaffold13320|size8257:3784-5784	SMil_00029600
scaffold4755|size35366:25001-26000	CHG	0.233831	0.55814	0.000585188	0.0116423	scaffold4755|size35366:24398-26398	SMil_00022939
scaffold94|size151866:15001-16000	CHG	0	0.324468	9.37365e-13	1.99299e-10	scaffold94|size151866:15592-17592	SMil_00002460
scaffold1274|size73544:18001-19000	CHG	0.00813008	0.333333	2.6601e-06	0.000136018	scaffold1274|size73544:17932-19932	SMil_00012229
scaffold943|size81896:36001-37000	CHG	0.083004	0.410658	5.47619e-10	7.10044e-08	scaffold943|size81896:36413-38413	SMil_00010317
scaffold2323|size70563:52001-53000	CHG	0.239024	0.567657	0.000464606	0.0097759	scaffold2323|size70563:52096-54096	SMil_00012961
scaffold2214|size68091:11001-12000	CHG	0	0.330709	2.96966e-05	0.00105324	scaffold2214|size68091:9898-11898	SMil_00013591
scaffold4532|size36841:23001-24000	CHG	0	0.333333	0.00292423	0.0393062	scaffold4532|size36841:22675-24675	SMil_00022479
scaffold612|size117337:77001-78000	CHG	0	0.333333	0.00111416	0.0190764	scaffold612|size117337:77199-79199	SMil_00004920
scaffold1299|size72872:10001-11000	CHG	0.37037	0.704641	1.24145e-05	0.000507804	scaffold1299|size72872:8272-10272	SMil_00012371
scaffold11061|size12146:3001-4000	CHG	0.421171	0.75693	3.11901e-07	2.11314e-05	scaffold11061|size12146:1215-3215	SMil_00028854
scaffold898|size83624:39001-40000	CHG	0.136364	0.472727	0.000132136	0.0035864	scaffold898|size83624:39235-41235	SMil_00010039
scaffold3761|size47026:31001-32000	CHG	0.040404	0.3769	1.39966e-22	9.2875e-20	scaffold3761|size47026:30349-32349	SMil_00019550
scaffold2984|size48903:25001-26000	CHG	0.200935	0.5375	0.000868716	0.0158283	scaffold2984|size48903:24469-26469	SMil_00018929
scaffold3544|size43797:9001-10000	CHG	0	0.338028	0.00116538	0.0197668	scaffold3544|size43797:8567-10567	SMil_00020385
scaffold5135|size33113:31001-32000	CHG	0.394366	0.732456	0.00196853	0.0293427	scaffold5135|size33113:30543-32543	SMil_00023643
scaffold5135|size33113:31001-32000	CHG	0.394366	0.732456	0.00196853	0.0293427	scaffold5135|size33113:29671-31671	SMil_00023642
scaffold6305|size27319:12001-13000	CHG	0.0603675	0.398551	3.34675e-22	2.09738e-19	scaffold6305|size27319:11004-13004	SMil_00025260
scaffold539|size98098:11001-12000	CHG	0	0.339623	0.000274231	0.00646225	scaffold539|size98098:9689-11689	SMil_00007374
scaffold8154|size20139:4001-5000	CHG	0.178744	0.519397	1.76107e-13	4.10071e-11	scaffold8154|size20139:3074-5074	SMil_00027148
scaffold2930|size49449:37001-38000	CHG	0	0.340909	0.00298662	0.0399333	scaffold2930|size49449:36821-38821	SMil_00018788
scaffold3433|size44846:8001-9000	CHG	0.33557	0.676966	0.00372296	0.0467061	scaffold3433|size44846:6203-8203	SMil_00020162
scaffold108|size146340:13001-14000	CHG	0.415254	0.756849	0.00246111	0.0346237	scaffold108|size146340:13256-15256	SMil_00002758
scaffold108|size146340:13001-14000	CHG	0.415254	0.756849	0.00246111	0.0346237	scaffold108|size146340:13043-15043	SMil_00002757
scaffold3684|size42738:1001-2000	CHG	0.0821256	0.425	0.000525225	0.0106945	scaffold3684|size42738:1646-3646	SMil_00020729
scaffold8626|size18702:17001-18000	CHG	0.138298	0.481707	0.00133242	0.0218552	scaffold8626|size18702:16510-18510	SMil_00027528
scaffold8626|size18702:17001-18000	CHG	0.138298	0.481707	0.00133242	0.0218552	scaffold8626|size18702:15412-17412	SMil_00027529
scaffold6582|size26186:9001-10000	CHG	0.0058651	0.35102	6.19215e-29	6.79624e-26	scaffold6582|size26186:9963-11963	SMil_00025582
scaffold6999|size24415:15001-16000	CHG	0.189474	0.534884	0.000847209	0.0155242	scaffold6999|size24415:13062-15062	SMil_00026080
scaffold2903|size49719:25001-26000	CHG	0	0.345455	0.000192002	0.00485341	scaffold2903|size49719:25654-27654	SMil_00018729
scaffold3452|size58169:6001-7000	CHG	0.545455	0.892116	0.00167371	0.0260317	scaffold3452|size58169:6934-8934	SMil_00016143
scaffold527|size99381:22001-23000	CHG	0.192771	0.539823	0.000852211	0.0155948	scaffold527|size99381:22132-24132	SMil_00007243
scaffold6808|size25237:7001-8000	CHG	0.0211082	0.369565	3.04461e-26	2.75983e-23	scaffold6808|size25237:6576-8576	SMil_00025829
scaffold1805|size63281:58001-59000	CHG	0.178771	0.529412	2.73436e-08	2.45558e-06	scaffold1805|size63281:56081-58081	SMil_00014777
scaffold743|size88655:8001-9000	CHG	0.00518135	0.355978	1.36568e-07	1.02023e-05	scaffold743|size88655:7379-9379	SMil_00008923
scaffold476|size102620:98001-99000	CHG	0.0882353	0.440367	0.000152017	0.00401964	scaffold476|size102620:96825-98825	SMil_00006803
scaffold797|size87168:54001-55000	CHG	0.109489	0.462857	0.00369205	0.0464504	scaffold797|size87168:54351-56351	SMil_00009348
scaffold6389|size26982:15001-16000	CHG	0.528947	0.882474	9.95254e-07	5.8133e-05	scaffold6389|size26982:13401-15401	SMil_00025348
scaffold4873|size34642:14001-15000	CHG	0.397351	0.751592	0.00131073	0.0216076	scaffold4873|size34642:14984-16984	SMil_00023189
scaffold84|size155691:113001-114000	CHG	0	0.354839	0.00354916	0.0451988	scaffold84|size155691:113050-115050	SMil_00002210
scaffold4445|size37392:35001-36000	CHG	0.0398773	0.395349	2.05466e-20	1.08645e-17	scaffold4445|size37392:34426-36426	SMil_00022317
scaffold9426|size16254:7001-8000	CHG	0.165414	0.521411	2.0732e-05	0.000783327	scaffold9426|size16254:5784-7784	SMil_00028010
scaffold11419|size11462:7001-8000	CHG	0.226496	0.583333	1.72423e-08	1.6171e-06	scaffold11419|size11462:6639-8639	SMil_00028983
scaffold3140|size77509:6001-7000	CHG	0.0915033	0.44964	3.17495e-20	1.63621e-17	scaffold3140|size77509:4614-6614	SMil_00011263
scaffold5807|size29482:11001-12000	CHG	0.089172	0.448029	3.69439e-05	0.00125926	scaffold5807|size29482:11666-13666	SMil_00024647
scaffold5807|size29482:11001-12000	CHG	0.089172	0.448029	3.69439e-05	0.00125926	scaffold5807|size29482:9173-11173	SMil_00024645
scaffold2782|size50914:9001-10000	CHG	0.198198	0.56	7.49256e-05	0.00226031	scaffold2782|size50914:8847-10847	SMil_00018350
scaffold2770|size50990:24001-25000	CHG	0.3	0.663158	0.00256404	0.0356933	scaffold2770|size50990:24059-26059	SMil_00018320
scaffold252|size120707:4001-5000	CHG	0.075	0.438298	3.11787e-05	0.00109548	scaffold252|size120707:2779-4779	SMil_00004549
scaffold3123|size47656:3001-4000	CHG	0.178218	0.542222	2.84301e-06	0.000144281	scaffold3123|size47656:3754-5754	SMil_00019345
scaffold611|size125249:80001-81000	CHG	0.485981	0.85241	0.000414975	0.00893909	scaffold611|size125249:79140-81140	SMil_00004175
scaffold2060|size59450:24001-25000	CHG	0.209559	0.577031	7.63952e-08	6.08548e-06	scaffold2060|size59450:24189-26189	SMil_00015793
scaffold15726|size5826:4001-5000	CHG	0.0869565	0.454545	0.000127363	0.00347918	scaffold15726|size5826:3944-5944	SMil_00030080
scaffold100|size149246:55001-56000	CHG	0.0504202	0.418182	6.75353e-05	0.00207551	scaffold100|size149246:54947-56947	SMil_00002626
scaffold4691|size52897:37001-38000	CHG	0.360294	0.728324	0.000159577	0.00417971	scaffold4691|size52897:35738-37738	SMil_00017770
scaffold1115|size77380:25001-26000	CHG	0	0.368421	4.6617e-06	0.00022023	scaffold1115|size77380:23777-25777	SMil_00011302
scaffold1115|size77380:25001-26000	CHG	0	0.368421	4.6617e-06	0.00022023	scaffold1115|size77380:25376-27376	SMil_00011303
scaffold42|size177580:164001-165000	CHG	0.104167	0.472973	1.18763e-06	6.80823e-05	scaffold42|size177580:162676-164676	SMil_00001296
scaffold387|size109889:50001-51000	CHG	0.0310078	0.401961	0.0033867	0.0437222	scaffold387|size109889:50502-52502	SMil_00005824
scaffold387|size109889:50001-51000	CHG	0.0310078	0.401961	0.0033867	0.0437222	scaffold387|size109889:49831-51831	SMil_00005823
scaffold5598|size46378:20001-21000	CHG	0	0.371429	0.00240037	0.0340129	scaffold5598|size46378:19526-21526	SMil_00019708
scaffold5703|size30033:9001-10000	CHG	0.377358	0.749226	3.44967e-06	0.000169682	scaffold5703|size30033:8308-10308	SMil_00024489
scaffold5703|size30033:9001-10000	CHG	0.377358	0.749226	3.44967e-06	0.000169682	scaffold5703|size30033:7977-9977	SMil_00024488
scaffold9925|size14905:13001-14000	CHG	0.0387597	0.411215	5.70985e-05	0.00180644	scaffold9925|size14905:13089-15089	SMil_00028303
scaffold11257|size17237:5001-6000	CHG	0.270992	0.64455	3.75095e-09	4.05852e-07	scaffold11257|size17237:5818-7818	SMil_00027850
scaffold2108|size58759:13001-14000	CHG	0.183432	0.557377	0.000957579	0.0170332	scaffold2108|size58759:13114-15114	SMil_00015977
scaffold579|size96016:68001-69000	CHG	0.148551	0.52381	2.60825e-08	2.35482e-06	scaffold579|size96016:68260-70260	SMil_00007696
scaffold15|size256830:64001-65000	CHG	0.338028	0.713768	1.19803e-05	0.000494218	scaffold15|size256830:62827-64827	SMil_00000299
scaffold9848|size15159:5001-6000	CHG	0.176471	0.553191	0.00347056	0.044488	scaffold9848|size15159:4687-6687	SMil_00028257
scaffold4371|size37828:25001-26000	CHG	0.0449438	0.421687	0.00388696	0.0481276	scaffold4371|size37828:25174-27174	SMil_00022187
scaffold10659|size18950:15001-16000	CHG	0.0639098	0.442177	6.41556e-10	8.23951e-08	scaffold10659|size18950:13300-15300	SMil_00027459
scaffold2484|size53972:39001-40000	CHG	0.114865	0.493213	4.46248e-05	0.00147405	scaffold2484|size53972:37678-39678	SMil_00017383
scaffold6081|size38739:6001-7000	CHG	0.317181	0.696104	1.22074e-05	0.000501251	scaffold6081|size38739:6188-8188	SMil_00021908
scaffold1803|size63369:42001-43000	CHG	0.105991	0.486631	1.79237e-10	2.54858e-08	scaffold1803|size63369:41218-43218	SMil_00014763
scaffold1803|size63369:42001-43000	CHG	0.105991	0.486631	1.79237e-10	2.54858e-08	scaffold1803|size63369:42384-44384	SMil_00014762
scaffold380|size195548:96001-97000	CHG	0.2	0.580645	0.00402259	0.0493403	scaffold380|size195548:95340-97340	SMil_00000816
scaffold545|size97867:53001-54000	CHG	0.0681004	0.448864	6.44243e-12	1.19572e-09	scaffold545|size97867:51564-53564	SMil_00007408
scaffold4782|size35178:20001-21000	CHG	0.0693069	0.450704	0.0016152	0.0253371	scaffold4782|size35178:20416-22416	SMil_00022987
scaffold284|size118084:56001-57000	CHG	0	0.381579	2.24147e-30	2.82687e-27	scaffold284|size118084:56539-58539	SMil_00004877
scaffold3319|size45822:14001-15000	CHG	0.198473	0.580442	5.21033e-11	8.22664e-09	scaffold3319|size45822:13557-15557	SMil_00019875
scaffold1279|size73399:58001-59000	CHG	0.373188	0.755448	1.48835e-07	1.09773e-05	scaffold1279|size73399:58962-60962	SMil_00012273
scaffold66|size163710:87001-88000	CHG	0.0267857	0.409692	2.48861e-17	9.37489e-15	scaffold66|size163710:85593-87593	SMil_00001851
scaffold1983|size88364:9001-10000	CHG	0	0.383178	0.000809665	0.0149903	scaffold1983|size88364:8153-10153	SMil_00009043
scaffold1188|size75310:51001-52000	CHG	0.0518135	0.435	1.30267e-07	9.79283e-06	scaffold1188|size75310:51339-53339	SMil_00011744
scaffold6372|size27050:13001-14000	CHG	0.113402	0.5	4.46169e-09	4.76558e-07	scaffold6372|size27050:12392-14392	SMil_00025333
scaffold9566|size15954:9001-10000	CHG	0.492537	0.880435	5.5687e-06	0.00025698	scaffold9566|size15954:7129-9129	SMil_00028089
scaffold1419|size70202:65001-66000	CHG	0.0948718	0.483092	8.5804e-14	2.09403e-11	scaffold1419|size70202:63683-65683	SMil_00013068
scaffold397|size108598:98001-99000	CHG	0	0.388693	7.25788e-06	0.000321628	scaffold397|size108598:97878-99878	SMil_00005943
scaffold7384|size22902:10001-11000	CHG	0.0887574	0.477966	0.000473062	0.00990863	scaffold7384|size22902:8728-10728	SMil_00026441
scaffold959|size166820:64001-65000	CHG	0	0.390244	3.50715e-08	3.07213e-06	scaffold959|size166820:63223-65223	SMil_00001653
scaffold2029|size105831:50001-51000	CHG	0	0.391304	2.17639e-07	1.53869e-05	scaffold2029|size105831:49657-51657	SMil_00006381
scaffold2029|size105831:50001-51000	CHG	0	0.391304	2.17639e-07	1.53869e-05	scaffold2029|size105831:50376-52376	SMil_00006382
scaffold2560|size88384:62001-63000	CHG	0.184783	0.576087	5.58265e-05	0.00177311	scaffold2560|size88384:62911-64911	SMil_00009041
scaffold2560|size88384:62001-63000	CHG	0.184783	0.576087	5.58265e-05	0.00177311	scaffold2560|size88384:61857-63857	SMil_00009040
scaffold147|size134797:15001-16000	CHG	0	0.392857	0.000889694	0.0161122	scaffold147|size134797:14443-16443	SMil_00003314
scaffold2986|size48890:11001-12000	CHG	0.40113	0.79562	0.000217216	0.00536626	scaffold2986|size48890:10454-12454	SMil_00018936
scaffold1426|size70046:49001-50000	CHG	0.0126582	0.408163	0.00221376	0.0320681	scaffold1426|size70046:49327-51327	SMil_00013103
scaffold1385|size77931:29001-30000	CHG	0.310526	0.706827	4.65819e-12	8.84029e-10	scaffold1385|size77931:29780-31780	SMil_00011172
scaffold1385|size77931:29001-30000	CHG	0.310526	0.706827	4.65819e-12	8.84029e-10	scaffold1385|size77931:28137-30137	SMil_00011171
scaffold11601|size11098:7001-8000	CHG	0.0551471	0.452632	0.000115407	0.00321075	scaffold11601|size11098:7124-9124	SMil_00029062
scaffold866|size84606:3001-4000	CHG	0.189024	0.586957	0.00181019	0.0275418	scaffold866|size84606:2195-4195	SMil_00009840
scaffold165|size132684:117001-118000	CHG	0	0.4	0.00282832	0.0383617	scaffold165|size132684:115895-117895	SMil_00003470
scaffold3147|size47428:12001-13000	CHG	0.475	0.876712	0.00106246	0.0183898	scaffold3147|size47428:12028-14028	SMil_00019416
scaffold1087|size78079:75001-76000	CHG	0.0877193	0.489437	6.03519e-06	0.000274576	scaffold1087|size78079:73407-75407	SMil_00011125
scaffold62|size186098:119001-120000	CHG	0.244681	0.646552	0.00204636	0.0301683	scaffold62|size186098:119151-121151	SMil_00001023
scaffold2799|size50734:17001-18000	CHG	0.525397	0.927461	2.64056e-11	4.38756e-09	scaffold2799|size50734:15119-17119	SMil_00018398
scaffold105|size148214:61001-62000	CHG	0.137313	0.539535	2.07432e-10	2.91076e-08	scaffold105|size148214:61234-63234	SMil_00002690
scaffold25|size185791:38001-39000	CHG	0.0481928	0.450549	0.0034659	0.044457	scaffold25|size185791:37997-39997	SMil_00001025
scaffold324|size146873:30001-31000	CHG	0.191489	0.594828	5.9788e-05	0.00187488	scaffold324|size146873:28659-30659	SMil_00002740
scaffold9158|size17073:16001-17000	CHG	0.0222222	0.425926	9.65532e-05	0.00277337	scaffold9158|size17073:16161-18161	SMil_00027880
scaffold121|size141189:41001-42000	CHG	0.466667	0.871287	2.93221e-05	0.00104178	scaffold121|size141189:39181-41181	SMil_00002945
scaffold121|size141189:41001-42000	CHG	0.466667	0.871287	2.93221e-05	0.00104178	scaffold121|size141189:40959-42959	SMil_00002946
scaffold7327|size40784:21001-22000	CHG	0	0.40625	6.52564e-05	0.00201646	scaffold7327|size40784:20141-22141	SMil_00021318
scaffold125|size140094:97001-98000	CHG	0	0.406593	3.80545e-05	0.00128997	scaffold125|size140094:96469-98469	SMil_00003014
scaffold371|size118620:37001-38000	CHG	0	0.407643	0.000427034	0.00914296	scaffold371|size118620:35382-37382	SMil_00004764
scaffold1541|size67696:43001-44000	CHG	0.171429	0.58046	0.000214805	0.00532094	scaffold1541|size67696:42006-44006	SMil_00013694
scaffold3675|size42819:28001-29000	CHG	0	0.409091	0.00246091	0.0346233	scaffold3675|size42819:28037-30037	SMil_00020707
scaffold3675|size42819:28001-29000	CHG	0	0.409091	0.00246091	0.0346233	scaffold3675|size42819:27962-29962	SMil_00020706
scaffold5408|size31570:2001-3000	CHG	0.394737	0.804054	0.000314991	0.00721037	scaffold5408|size31570:720-2720	SMil_00024028
scaffold335|size114145:113001-114000	CHG	0	0.411765	0.000364924	0.00807071	scaffold335|size114145:111818-113818	SMil_00005307
scaffold3783|size72201:38001-39000	CHG	0	0.411765	2.56151e-06	0.00013164	scaffold3783|size72201:37631-39631	SMil_00012605
scaffold7833|size21227:17001-18000	CHG	0.201923	0.614796	4.35562e-10	5.75781e-08	scaffold7833|size21227:16212-18212	SMil_00026862
scaffold11221|size11857:8001-9000	CHG	0	0.415584	0.000444825	0.00943396	scaffold11221|size11857:8130-10130	SMil_00028915
scaffold2827|size50488:8001-9000	CHG	0.0608696	0.476744	0.000724229	0.0137321	scaffold2827|size50488:7771-9771	SMil_00018504
scaffold452|size104645:84001-85000	CHG	0.0597484	0.477654	2.72569e-23	1.90844e-20	scaffold452|size104645:83588-85588	SMil_00006586
scaffold400|size108187:74001-75000	CHG	0.0555556	0.47541	4.77161e-06	0.000224899	scaffold400|size108187:73900-75900	SMil_00005983
scaffold6226|size27659:4001-5000	CHG	0.106061	0.526718	2.99415e-05	0.00106008	scaffold6226|size27659:2872-4872	SMil_00025168
scaffold6226|size27659:4001-5000	CHG	0.106061	0.526718	2.99415e-05	0.00106008	scaffold6226|size27659:4729-6729	SMil_00025169
scaffold2399|size55077:12001-13000	CHG	0.186275	0.608911	0.000109274	0.00306844	scaffold2399|size55077:11175-13175	SMil_00017063
scaffold8206|size19960:9001-10000	CHG	0.0350877	0.457831	0.000282214	0.00660097	scaffold8206|size19960:8337-10337	SMil_00027186
scaffold1324|size155023:14001-15000	CHG	0.0462963	0.469388	0.000108717	0.00305534	scaffold1324|size155023:13754-15754	SMil_00002245
scaffold7559|size22200:20001-21000	CHG	0.105769	0.529412	6.2382e-05	0.00194116	scaffold7559|size22200:18094-20094	SMil_00026620
scaffold11515|size21145:12001-13000	CHG	0	0.428571	0.000435569	0.00928617	scaffold11515|size21145:11474-13474	SMil_00026890
scaffold2831|size50475:11001-12000	CHG	0.038835	0.469027	5.38004e-10	6.98916e-08	scaffold2831|size50475:10133-12133	SMil_00018522
scaffold1209|size74801:42001-43000	CHG	0.253968	0.684615	0.000328771	0.00745797	scaffold1209|size74801:41257-43257	SMil_00011864
scaffold641|size93064:23001-24000	CHG	0	0.431925	0.000968259	0.0171721	scaffold641|size93064:23204-25204	SMil_00008171
scaffold163|size132997:52001-53000	CHG	0.194286	0.627329	6.00731e-09	6.24563e-07	scaffold163|size132997:51412-53412	SMil_00003420
scaffold2640|size52281:5001-6000	CHG	0	0.433673	0.000423784	0.00908931	scaffold2640|size52281:4901-6901	SMil_00017894
scaffold2799|size50734:16001-17000	CHG	0.378319	0.812658	5.46702e-11	8.58521e-09	scaffold2799|size50734:15119-17119	SMil_00018398
scaffold6587|size39550:11001-12000	CHG	0.0641026	0.5	9.42551e-09	9.36317e-07	scaffold6587|size39550:9438-11438	SMil_00021664
scaffold10500|size13446:5001-6000	CHG	0.08	0.516129	0.000260796	0.00620871	scaffold10500|size13446:5353-7353	SMil_00028621
scaffold4|size244303:90001-91000	CHG	0.212871	0.652291	0.000460364	0.0096997	scaffold4|size244303:88338-90338	SMil_00000361
scaffold576|size96163:71001-72000	CHG	0.243478	0.684211	0.0011155	0.0190951	scaffold576|size96163:70642-72642	SMil_00007685
scaffold11424|size15662:15001-16000	CHG	0.04	0.480769	0.00183412	0.0278195	scaffold11424|size15662:14869-16869	SMil_00028163
scaffold1103|size98389:39001-40000	CHG	0.0601504	0.50237	8.0307e-06	0.000350445	scaffold1103|size98389:37466-39466	SMil_00007326
scaffold1434|size69798:42001-43000	CHG	0.320755	0.763441	0.0021912	0.0317867	scaffold1434|size69798:41888-43888	SMil_00013132
scaffold1434|size69798:42001-43000	CHG	0.320755	0.763441	0.0021912	0.0317867	scaffold1434|size69798:40710-42710	SMil_00013131
scaffold480|size107020:41001-42000	CHG	0.258065	0.701754	0.00114966	0.0195574	scaffold480|size107020:41097-43097	SMil_00006136
scaffold480|size107020:41001-42000	CHG	0.258065	0.701754	0.00114966	0.0195574	scaffold480|size107020:39822-41822	SMil_00006135
scaffold3329|size45714:14001-15000	CHG	0.482759	0.926471	0.00368032	0.0463689	scaffold3329|size45714:13402-15402	SMil_00019901
scaffold3329|size45714:14001-15000	CHG	0.482759	0.926471	0.00368032	0.0463689	scaffold3329|size45714:12340-14340	SMil_00019900
scaffold37|size180071:172001-173000	CHG	0.261261	0.705426	8.71483e-05	0.00255786	scaffold37|size180071:172014-174014	SMil_00001224
scaffold3164|size47280:8001-9000	CHG	0.175926	0.623377	0.00365093	0.0460931	scaffold3164|size47280:8319-10319	SMil_00019455
scaffold901|size83347:6001-7000	CHG	0.0728155	0.521739	3.71874e-05	0.00126543	scaffold901|size83347:4950-6950	SMil_00010067
scaffold4206|size63143:36001-37000	CHG	0.141026	0.590164	0.00333062	0.0431684	scaffold4206|size63143:34609-36609	SMil_00014812
scaffold7777|size43200:37001-38000	CHG	0	0.45	0.000551562	0.0111326	scaffold7777|size43200:37165-39165	SMil_00020580
scaffold2034|size87192:20001-21000	CHG	0.208145	0.661376	3.26677e-06	0.000162139	scaffold2034|size87192:18703-20703	SMil_00009331
scaffold709|size89953:12001-13000	CHG	0.0324675	0.486486	0.000275084	0.00647822	scaffold709|size89953:10834-12834	SMil_00008712
scaffold8150|size20159:14001-15000	CHG	0.0727273	0.527851	3.76222e-28	3.83875e-25	scaffold8150|size20159:13307-15307	SMil_00027143
scaffold4496|size61699:60001-61000	CHG	0.358974	0.814159	0.000563092	0.0113073	scaffold4496|size61699:58348-60348	SMil_00015314
scaffold3451|size44738:1001-2000	CHG	0.367347	0.825959	0.00025349	0.00606965	scaffold3451|size44738:1323-3323	SMil_00020196
scaffold11750|size10788:8001-9000	CHG	0.295238	0.753968	2.62281e-08	2.36376e-06	scaffold11750|size10788:7224-9224	SMil_00029125
scaffold6844|size25043:16001-17000	CHG	0.0426439	0.502058	3.64443e-46	1.39621e-42	scaffold6844|size25043:14566-16566	SMil_00025884
scaffold5152|size49359:22001-23000	CHG	0.190476	0.650794	4.37515e-05	0.00144945	scaffold5152|size49359:21148-23148	SMil_00018802
scaffold14368|size7071:5001-6000	CHG	0	0.461187	8.94549e-05	0.00261086	scaffold14368|size7071:3249-5249	SMil_00029820
scaffold13794|size7684:5001-6000	CHG	0.123457	0.585366	0.00263423	0.0364481	scaffold13794|size7684:3610-5610	SMil_00029697
scaffold195|size176305:17001-18000	CHG	0.0105263	0.472527	0.0013286	0.0218136	scaffold195|size176305:16181-18181	SMil_00001329
scaffold7787|size21386:16001-17000	CHG	0.137615	0.6	0.00141938	0.0229329	scaffold7787|size21386:15782-17782	SMil_00026826
scaffold661|size92193:59001-60000	CHG	0.307167	0.769634	9.50458e-05	0.00274171	scaffold661|size92193:59379-61379	SMil_00008364
scaffold5364|size31757:3001-4000	CHG	0.0136986	0.47769	3.03542e-46	1.2085e-42	scaffold5364|size31757:3909-5909	SMil_00023962
scaffold573|size96213:57001-58000	CHG	0.321951	0.786744	3.62709e-21	2.07457e-18	scaffold573|size96213:56550-58550	SMil_00007659
scaffold1881|size62357:5001-6000	CHG	0.2	0.666667	0.00161933	0.0253795	scaffold1881|size62357:5550-7550	SMil_00015112
scaffold1084|size78223:7001-8000	CHG	0	0.466667	7.45237e-08	5.94807e-06	scaffold1084|size78223:6390-8390	SMil_00011078
scaffold767|size149798:129001-130000	CHG	0.0327869	0.5	0.000403849	0.0087486	scaffold767|size149798:127311-129311	SMil_00002598
scaffold2255|size88788:15001-16000	CHG	0.117647	0.586207	1.52081e-34	2.88596e-31	scaffold2255|size88788:15491-17491	SMil_00008906
scaffold8279|size19762:7001-8000	CHG	0.0362319	0.507389	0.000486547	0.0101201	scaffold8279|size19762:6897-8897	SMil_00027243
scaffold3670|size42842:34001-35000	CHG	0.0641026	0.535714	0.000178936	0.00457877	scaffold3670|size42842:34132-36132	SMil_00020691
scaffold550|size97590:82001-83000	CHG	0	0.472973	0.000268832	0.00635826	scaffold550|size97590:80674-82674	SMil_00007446
scaffold299|size116801:57001-58000	CHG	0.0650407	0.538462	2.69301e-13	6.17167e-11	scaffold299|size116801:55785-57785	SMil_00004974
scaffold351|size112453:5001-6000	CHG	0.0978261	0.571429	0.00132498	0.0217682	scaffold351|size112453:5689-7689	SMil_00005508
scaffold147|size134797:65001-66000	CHG	0.395918	0.87037	0.00132391	0.0217543	scaffold147|size134797:65374-67374	SMil_00003318
scaffold2338|size65715:53001-54000	CHG	0.149123	0.625	4.2153e-05	0.00140242	scaffold2338|size65715:52551-54551	SMil_00014203
scaffold6987|size24446:18001-19000	CHG	0.225352	0.702381	0.00149088	0.0238025	scaffold6987|size24446:17992-19992	SMil_00026070
scaffold921|size82759:44001-45000	CHG	0.0181818	0.49569	4.58637e-15	1.32657e-12	scaffold921|size82759:44268-46268	SMil_00010199
scaffold5447|size31368:31001-32000	CHG	0.391304	0.871429	0.000252496	0.0060487	scaffold5447|size31368:31195-33195	SMil_00024099
scaffold3620|size43268:3001-4000	CHG	0.256881	0.738739	0.00170213	0.0263666	scaffold3620|size43268:2497-4497	SMil_00020554
scaffold3918|size40881:28001-29000	CHG	0	0.482759	1.04189e-05	0.000437907	scaffold3918|size40881:27843-29843	SMil_00021294
scaffold6754|size25464:18001-19000	CHG	0.316667	0.801471	0.000492594	0.010202	scaffold6754|size25464:16091-18091	SMil_00025768
scaffold1473|size72390:67001-68000	CHG	0	0.485149	0.000332779	0.0075329	scaffold1473|size72390:65721-67721	SMil_00012546
scaffold1473|size72390:67001-68000	CHG	0	0.485149	0.000332779	0.0075329	scaffold1473|size72390:66083-68083	SMil_00012545
scaffold817|size86384:33001-34000	CHG	0.274648	0.760181	0.000889662	0.0161122	scaffold817|size86384:32363-34363	SMil_00009470
scaffold4528|size36870:33001-34000	CHG	0.186667	0.672222	0.00142622	0.0230126	scaffold4528|size36870:32883-34883	SMil_00022473
scaffold7241|size23408:18001-19000	CHG	0.125	0.611111	5.0605e-05	0.00163854	scaffold7241|size23408:16074-18074	SMil_00026312
scaffold3074|size48095:2001-3000	CHG	0.0136612	0.5	4.61838e-35	9.1044e-32	scaffold3074|size48095:1275-3275	SMil_00019209
scaffold7033|size24301:2001-3000	CHG	0	0.491525	0.0029921	0.039996	scaffold7033|size24301:1797-3797	SMil_00026119
scaffold743|size88655:7001-8000	CHG	0.0792079	0.571429	1.31019e-11	2.29734e-09	scaffold743|size88655:7379-9379	SMil_00008923
scaffold2857|size50048:20001-21000	CHG	0	0.5	0.00228263	0.0327456	scaffold2857|size50048:18769-20769	SMil_00018597
scaffold10544|size13364:4001-5000	CHG	0.17931	0.680851	7.57036e-07	4.58029e-05	scaffold10544|size13364:3353-5353	SMil_00028649
scaffold2348|size55681:43001-44000	CHG	0.0289855	0.531183	3.10638e-07	2.10559e-05	scaffold2348|size55681:42000-44000	SMil_00016890
scaffold8733|size18403:15001-16000	CHG	0.403433	0.906433	0.000109387	0.00307075	scaffold8733|size18403:14409-16409	SMil_00027623
scaffold7422|size22759:13001-14000	CHG	0.223629	0.729798	2.29574e-10	3.19716e-08	scaffold7422|size22759:12329-14329	SMil_00026481
scaffold1904|size61937:34001-35000	CHG	0.284698	0.795699	1.36607e-15	4.18369e-13	scaffold1904|size61937:33683-35683	SMil_00015233
scaffold5342|size31886:5001-6000	CHG	0.265734	0.784314	0.00285028	0.0385906	scaffold5342|size31886:3740-5740	SMil_00023936
scaffold3934|size51046:13001-14000	CHG	0.0454545	0.564103	0.00107645	0.0185434	scaffold3934|size51046:12138-14138	SMil_00018292
scaffold350|size112535:28001-29000	CHG	0.365967	0.887324	2.63175e-12	5.23381e-10	scaffold350|size112535:28177-30177	SMil_00005496
scaffold297|size117022:73001-74000	CHG	0.27044	0.793388	2.18277e-05	0.000819541	scaffold297|size117022:71494-73494	SMil_00004970
scaffold414|size151577:77001-78000	CHG	0	0.52381	0.00276135	0.0376983	scaffold414|size151577:75852-77852	SMil_00002498
scaffold2900|size49741:17001-18000	CHG	0.0810811	0.605042	4.56878e-07	2.9428e-05	scaffold2900|size49741:15561-17561	SMil_00018717
scaffold1226|size74492:3001-4000	CHG	0.227106	0.752101	1.24578e-10	1.8277e-08	scaffold1226|size74492:1567-3567	SMil_00011942
scaffold270|size126767:67001-68000	CHG	0	0.526718	9.99218e-07	5.82848e-05	scaffold270|size126767:67372-69372	SMil_00004065
scaffold7834|size21227:14001-15000	CHG	0.0847458	0.612648	4.49814e-05	0.0014839	scaffold7834|size21227:13874-15874	SMil_00026867
scaffold1446|size69490:24001-25000	CHG	0	0.529412	9.00109e-19	3.87215e-16	scaffold1446|size69490:24758-26758	SMil_00013202
scaffold966|size81306:72001-73000	CHG	0.287037	0.820513	0.00081803	0.0151027	scaffold966|size81306:70259-72259	SMil_00010427
[truncated: 101 more rows]

## Sheet: July_root_March_root_CHHDMR
DMR_Position	DMR_Context	Methylation in July_root	Methylation in March_root	DMR_Pvalue	DMR_FDR	Promoter_Position	Gene_ID
[truncated: 6,875 more rows]

[truncated: 3 more sheets: July_root_July_leaf_CGDMR, July_root_July_leaf_CHGDMR, July_root_July_leaf_CHHDMR]
