# Supplementary material for: Characteristics of Salvia miltiorrhiza methylome and the regulatory mechanism of DNA methylation in tanshinone biosynthesis
Source: Hortic Res. 2023 May 31;10(7):uhad114. doi: 10.1093/hr/uhad114 (PMC10419789; doi:10.1093/hr/uhad114)
Supplement: Web_Material_uhad114 [file web_material_uhad114.zip › TableS4.xlsx]

## Sheet: July_root_March_root_CGDMR
DMR_Position	DMR_Context	Methylation in July_root	Methylation in March_root	DMR_Pvalue	DMR_FDR	Body_Position	GENE_ID
scaffold2265|size56638:13001-14000	CG	1	0	0.000446004	0.00747642	scaffold2265|size56638:13612-14127	SMil_00016566
scaffold4251|size38540:12001-13000	CG	1	0	0.000609229	0.00955055	scaffold4251|size38540:12290-13527	SMil_00021947
scaffold2477|size54088:35001-36000	CG	1	0	3.24323e-05	0.000895508	scaffold2477|size54088:35201-38292	SMil_00017350
scaffold14491|size6976:2001-3000	CG	1	0	9.6109e-12	2.21156e-09	scaffold14491|size6976:2577-5128	SMil_00029847
scaffold75|size166732:17001-18000	CG	1	0.0181818	1.48685e-05	0.000472864	scaffold75|size166732:16671-19468	SMil_00001673
scaffold165|size132684:60001-61000	CG	1	0.0355556	0.000822915	0.0121032	scaffold165|size132684:58250-60264	SMil_00003464
scaffold1410|size89037:55001-56000	CG	0.95	0	2.163e-06	9.5498e-05	scaffold1410|size89037:48221-55163	SMil_00008846
scaffold735|size88880:62001-63000	CG	0.928571	0	1.71545e-05	0.000530378	scaffold735|size88880:61865-62344	SMil_00008875
scaffold15901|size5674:5001-6000	CG	1	0.0740741	0.00023527	0.00446853	scaffold15901|size5674:1238-5163	SMil_00030102
scaffold137|size137331:37001-38000	CG	0.962963	0.0416667	4.5337e-08	3.61432e-06	scaffold137|size137331:37511-40473	SMil_00003151
scaffold11749|size10793:2001-3000	CG	0.964286	0.0526316	3.31774e-05	0.000912813	scaffold11749|size10793:2302-5725	SMil_00029123
scaffold1526|size127236:90001-91000	CG	0.969697	0.0813008	3.94013e-08	3.20416e-06	scaffold1526|size127236:88788-91493	SMil_00004033
scaffold8207|size19958:9001-10000	CG	1	0.12605	0.00111036	0.0152156	scaffold8207|size19958:2412-9489	SMil_00027187
scaffold2769|size51001:35001-36000	CG	0.857143	0	2.43683e-06	0.000105982	scaffold2769|size51001:34021-36446	SMil_00018316
scaffold6291|size27365:24001-25000	CG	0.947368	0.0921053	0.000106813	0.00235982	scaffold6291|size27365:23803-24045	SMil_00025240
scaffold1188|size75310:1001-2000	CG	0.818182	0	6.95738e-05	0.00166699	scaffold1188|size75310:1414-4475	SMil_00011737
scaffold506|size100452:77001-78000	CG	1	0.188889	0.00149787	0.0191029	scaffold506|size100452:77441-78389	SMil_00007064
scaffold1777|size88442:76001-77000	CG	0.807692	0	0.00493055	0.0464928	scaffold1777|size88442:72380-77002	SMil_00009017
scaffold3541|size50690:2001-3000	CG	0.827586	0.02	0.00146976	0.0188153	scaffold3541|size50690:679-2502	SMil_00018413
scaffold2345|size55696:16001-17000	CG	0.8	0	4.01177e-07	2.34275e-05	scaffold2345|size55696:16041-17185	SMil_00016870
scaffold415|size107070:46001-47000	CG	0.8	0	1.89348e-07	1.24144e-05	scaffold415|size107070:43149-49233	SMil_00006129
scaffold7163|size35799:17001-18000	CG	0.885417	0.0864198	4.62759e-07	2.64136e-05	scaffold7163|size35799:14446-17366	SMil_00022796
scaffold2119|size58622:24001-25000	CG	0.85	0.0526316	3.3e-06	0.000136044	scaffold2119|size58622:23109-26393	SMil_00016023
scaffold4194|size79492:18001-19000	CG	0.892857	0.105	3.72384e-05	0.00100271	scaffold4194|size79492:17052-18140	SMil_00010783
scaffold4635|size36117:33001-34000	CG	1	0.213389	1.91185e-05	0.000580711	scaffold4635|size36117:33973-34445	SMil_00022688
scaffold3181|size47169:21001-22000	CG	0.811828	0.0352941	1.85195e-05	0.0005658	scaffold3181|size47169:21857-24990	SMil_00019499
scaffold1797|size112161:41001-42000	CG	0.7875	0.0295858	6.35565e-15	2.9495e-12	scaffold1797|size112161:41953-45231	SMil_00005535
scaffold7348|size23018:2001-3000	CG	0.75	0	0.00229998	0.0263637	scaffold7348|size23018:1208-3769	SMil_00026413
scaffold8451|size38096:36001-37000	CG	0.741935	0	0.00218666	0.0253623	scaffold8451|size38096:32312-37653	SMil_00022117
scaffold4419|size37567:17001-18000	CG	0.819672	0.0803571	7.5811e-07	3.96074e-05	scaffold4419|size37567:16621-17034	SMil_00022281
scaffold189|size128778:120001-121000	CG	0.941176	0.205128	0.00414362	0.0408047	scaffold189|size128778:118910-122163	SMil_00003909
scaffold2720|size51429:34001-35000	CG	1	0.266667	0.00312595	0.0332103	scaffold2720|size51429:31406-34045	SMil_00018168
scaffold56|size166772:106001-107000	CG	0.728033	0	4.29292e-06	0.000169572	scaffold56|size166772:103355-106542	SMil_00001668
scaffold993|size80549:38001-39000	CG	0.741935	0.0151515	3.05827e-19	2.88692e-16	scaffold993|size80549:38015-39357	SMil_00010525
scaffold122|size140947:118001-119000	CG	0.746835	0.0222222	6.33262e-11	1.14858e-08	scaffold122|size140947:117077-119335	SMil_00002977
scaffold658|size92387:72001-73000	CG	0.766667	0.0425532	0.000128903	0.00275941	scaffold658|size92387:61693-72250	SMil_00008331
scaffold3829|size50447:28001-29000	CG	1	0.276596	0.00124939	0.0166564	scaffold3829|size50447:27700-28398	SMil_00018527
scaffold8626|size18702:18001-19000	CG	0.778846	0.0588235	0.000502014	0.00819536	scaffold8626|size18702:17412-18316	SMil_00027529
scaffold14077|size7384:6001-7000	CG	0.934426	0.223325	2.03658e-08	1.8204e-06	scaffold14077|size7384:4762-6246	SMil_00029757
scaffold248|size120792:119001-120000	CG	0.756098	0.05	1.53049e-05	0.000484425	scaffold248|size120792:118650-120719	SMil_00004534
scaffold8661|size18603:12001-13000	CG	0.969697	0.271429	0.00240571	0.0272388	scaffold8661|size18603:11357-14280	SMil_00027557
scaffold4105|size39733:34001-35000	CG	0.857143	0.168605	2.91467e-06	0.000122935	scaffold4105|size39733:33946-34253	SMil_00021621
scaffold5589|size30484:7001-8000	CG	0.6875	0	1.2494e-05	0.000409981	scaffold5589|size30484:6441-9191	SMil_00024335
scaffold7992|size20718:14001-15000	CG	0.69697	0.0238095	0.00500708	0.0469692	scaffold7992|size20718:11409-14203	SMil_00027016
scaffold2748|size51185:38001-39000	CG	0.883333	0.211538	0.00262513	0.0291121	scaffold2748|size51185:36423-42376	SMil_00018263
scaffold5582|size30514:16001-17000	CG	0.854271	0.183784	3.52705e-06	0.000143412	scaffold5582|size30514:14505-22962	SMil_00024322
scaffold122|size140947:138001-139000	CG	0.836879	0.166667	7.57389e-07	3.96071e-05	scaffold122|size140947:138730-140359	SMil_00002980
scaffold9973|size14780:8001-9000	CG	0.66875	0	5.322e-05	0.00134437	scaffold9973|size14780:7782-9473	SMil_00028325
scaffold212|size125885:42001-43000	CG	0.722222	0.0555556	2.69983e-05	0.000770435	scaffold212|size125885:42978-44180	SMil_00004142
scaffold11476|size11334:7001-8000	CG	0.728261	0.0632911	0.000515761	0.0083737	scaffold11476|size11334:7937-9448	SMil_00029011
scaffold4314|size38216:15001-16000	CG	0.871287	0.208029	1.00983e-06	5.04576e-05	scaffold4314|size38216:13569-16657	SMil_00022082
scaffold1113|size77433:42001-43000	CG	0.745098	0.0856164	1.26197e-06	6.09779e-05	scaffold1113|size77433:42333-42924	SMil_00011287
scaffold116|size215475:137001-138000	CG	0.655556	0	2.7633e-10	4.26269e-08	scaffold116|size215475:137489-139647	SMil_00000663
scaffold9081|size17345:1001-2000	CG	0.648936	0	1.0461e-08	1.02054e-06	scaffold9081|size17345:266-2641	SMil_00027824
scaffold3480|size44450:7001-8000	CG	0.729167	0.0833333	9.58261e-05	0.00216046	scaffold3480|size44450:6261-15574	SMil_00020246
scaffold714|size89619:82001-83000	CG	0.695652	0.05	0.000854572	0.0124471	scaffold714|size89619:81928-84697	SMil_00008760
scaffold229|size122604:74001-75000	CG	0.986486	0.341584	0.000149993	0.0031169	scaffold229|size122604:69714-77451	SMil_00004332
scaffold1664|size65735:45001-46000	CG	0.94898	0.306488	1.76082e-05	0.000541942	scaffold1664|size65735:45600-52038	SMil_00014195
scaffold181|size243338:241001-242000	CG	0.642276	0	0.00113191	0.0154269	scaffold181|size243338:241131-243075	SMil_00000389
scaffold601|size94831:34001-35000	CG	0.64186	0	1.09063e-05	0.000367537	scaffold601|size94831:33364-35637	SMil_00007843
scaffold1340|size96187:37001-38000	CG	0.62963	0	0.00248553	0.0279054	scaffold1340|size96187:35803-37129	SMil_00007670
scaffold4054|size40096:11001-12000	CG	0.976744	0.35	0.0052283	0.0484913	scaffold4054|size40096:10515-13780	SMil_00021526
scaffold2330|size55852:43001-44000	CG	1	0.373626	0.00255076	0.0284742	scaffold2330|size55852:42592-48758	SMil_00016819
scaffold5564|size30664:6001-7000	CG	0.968504	0.342857	7.50559e-05	0.00177454	scaffold5564|size30664:6608-9218	SMil_00024289
scaffold4557|size63133:11001-12000	CG	0.753571	0.12844	1.61349e-05	0.000505326	scaffold4557|size63133:9828-11129	SMil_00014815
scaffold247|size120874:16001-17000	CG	0.795699	0.173333	0.00110419	0.0151598	scaffold247|size120874:15839-19119	SMil_00004516
scaffold955|size81664:68001-69000	CG	0.62069	0	0.000182851	0.00366362	scaffold955|size81664:68090-68437	SMil_00010357
scaffold826|size86099:22001-23000	CG	0.731527	0.113043	1.1721e-06	5.7257e-05	scaffold826|size86099:22592-24206	SMil_00009524
scaffold45|size227775:60001-61000	CG	0.879518	0.266055	6.35249e-16	3.56553e-13	scaffold45|size227775:60894-70315	SMil_00000544
scaffold13585|size12733:8001-9000	CG	0.75	0.136612	0.00185544	0.0224435	scaffold13585|size12733:8635-9408	SMil_00028756
scaffold392|size109468:12001-13000	CG	0.892857	0.280702	0.00193105	0.023115	scaffold392|size109468:8994-12575	SMil_00005877
scaffold30|size183332:17001-18000	CG	0.833333	0.222222	4.51629e-05	0.00117441	scaffold30|size183332:15081-17901	SMil_00001085
scaffold787|size87502:54001-55000	CG	0.965812	0.355932	0.000198408	0.00391024	scaffold787|size87502:52469-56111	SMil_00009269
scaffold4530|size36868:20001-21000	CG	0.604396	0	0.00142735	0.0184085	scaffold4530|size36868:16958-20012	SMil_00022475
scaffold4530|size36868:20001-21000	CG	0.604396	0	0.00142735	0.0184085	scaffold4530|size36868:20947-21893	SMil_00022476
scaffold1426|size70046:12001-13000	CG	0.632035	0.0299401	8.21852e-07	4.24834e-05	scaffold1426|size70046:9173-12180	SMil_00013097
scaffold9903|size14987:7001-8000	CG	0.671569	0.0714286	0.000124629	0.00268174	scaffold9903|size14987:5100-7075	SMil_00028289
scaffold9903|size14987:7001-8000	CG	0.671569	0.0714286	0.000124629	0.00268174	scaffold9903|size14987:7889-13826	SMil_00028290
scaffold14077|size7384:4001-5000	CG	0.765306	0.166667	0.000238137	0.00450921	scaffold14077|size7384:4762-6246	SMil_00029757
scaffold6408|size26911:15001-16000	CG	0.791667	0.193548	0.00169598	0.0209711	scaffold6408|size26911:13342-16146	SMil_00025366
scaffold3570|size43582:8001-9000	CG	0.595745	0	5.66128e-05	0.00141072	scaffold3570|size43582:378-8300	SMil_00020446
scaffold2524|size53624:20001-21000	CG	0.772727	0.176991	0.000739769	0.0111226	scaffold2524|size53624:14804-25234	SMil_00017533
scaffold1916|size61767:39001-40000	CG	0.868421	0.274194	0.0039927	0.0396974	scaffold1916|size61767:37414-39286	SMil_00015296
scaffold7532|size22312:16001-17000	CG	0.907407	0.314079	5.96131e-06	0.000222864	scaffold7532|size22312:16877-17215	SMil_00026595
scaffold5862|size29209:21001-22000	CG	0.931818	0.346457	0.00446174	0.043107	scaffold5862|size29209:20660-22253	SMil_00024717
scaffold12493|size18883:8001-9000	CG	0.583942	0	3.59247e-05	0.00097397	scaffold12493|size18883:7348-8168	SMil_00027481
scaffold609|size107667:63001-64000	CG	0.588957	0.00564972	3.05664e-13	1.01131e-10	scaffold609|size107667:63652-64086	SMil_00006054
scaffold4838|size34859:20001-21000	CG	1	0.419753	0.00226851	0.0260786	scaffold4838|size34859:18593-21897	SMil_00023104
scaffold11442|size11411:4001-5000	CG	0.578512	0	0.00030299	0.00547692	scaffold11442|size11411:726-4377	SMil_00028994
scaffold1589|size79747:41001-42000	CG	0.871795	0.293578	6.70033e-06	0.000245845	scaffold1589|size79747:32352-41158	SMil_00010703
scaffold13931|size7534:4001-5000	CG	0.62963	0.0517241	3.48118e-06	0.000141964	scaffold13931|size7534:2695-4290	SMil_00029730
scaffold2260|size76545:31001-32000	CG	0.84375	0.266667	0.0011047	0.0151656	scaffold2260|size76545:29705-35687	SMil_00011443
scaffold10156|size14343:2001-3000	CG	0.803279	0.226277	4.53129e-06	0.000177177	scaffold10156|size14343:10-2075	SMil_00028449
scaffold1895|size62043:22001-23000	CG	0.626087	0.0493827	6.8847e-11	1.23522e-08	scaffold1895|size62043:21359-22598	SMil_00015195
scaffold247|size120874:79001-80000	CG	0.6	0.0277778	6.42234e-05	0.00156131	scaffold247|size120874:76553-80154	SMil_00004520
scaffold6062|size28367:6001-7000	CG	0.575	0.00384615	2.74418e-11	5.58036e-09	scaffold6062|size28367:2306-6551	SMil_00024968
scaffold10316|size22800:17001-18000	CG	0.613699	0.0434783	1.20552e-05	0.00039739	scaffold10316|size22800:17639-18674	SMil_00026469
scaffold4658|size35937:29001-30000	CG	0.758621	0.190476	0.000625498	0.00975954	scaffold4658|size35937:29074-30848	SMil_00022738
scaffold6180|size27880:10001-11000	CG	0.771325	0.204545	0.000206996	0.00403925	scaffold6180|size27880:7233-12656	SMil_00025119
scaffold7722|size21582:15001-16000	CG	0.678161	0.11413	3.05881e-07	1.87246e-05	scaffold7722|size21582:12573-15312	SMil_00026766
scaffold5387|size31666:27001-28000	CG	0.961538	0.4	0.000134598	0.00285958	scaffold5387|size31666:25313-28493	SMil_00023995
scaffold2267|size56617:36001-37000	CG	0.66129	0.1	0.00291536	0.0314679	scaffold2267|size56617:35788-36135	SMil_00016581
scaffold2267|size56617:36001-37000	CG	0.66129	0.1	0.00291536	0.0314679	scaffold2267|size56617:36560-37588	SMil_00016582
scaffold4394|size37714:28001-29000	CG	0.65	0.0894737	7.72127e-05	0.00181803	scaffold4394|size37714:27371-30208	SMil_00022237
scaffold42|size177580:19001-20000	CG	0.727273	0.167598	0.000165395	0.00336789	scaffold42|size177580:16531-24304	SMil_00001277
scaffold4343|size38049:6001-7000	CG	0.610526	0.0545455	6.35874e-13	1.90692e-10	scaffold4343|size38049:4734-7500	SMil_00022127
scaffold3962|size40606:23001-24000	CG	0.89759	0.342593	6.9964e-06	0.00025446	scaffold3962|size40606:18420-23058	SMil_00021369
scaffold46|size175305:72001-73000	CG	0.552941	0	2.20992e-05	0.000652369	scaffold46|size175305:72954-75880	SMil_00001364
scaffold46|size175305:72001-73000	CG	0.552941	0	2.20992e-05	0.000652369	scaffold46|size175305:68856-72214	SMil_00001363
scaffold6019|size28511:4001-5000	CG	0.666667	0.115385	0.000235156	0.00446753	scaffold6019|size28511:4076-4843	SMil_00024919
scaffold1256|size137174:62001-63000	CG	0.619048	0.0684932	0.000306072	0.00551824	scaffold1256|size137174:61479-63071	SMil_00003169
scaffold11932|size10470:5001-6000	CG	0.928571	0.37963	0.00109127	0.0150184	scaffold11932|size10470:5607-8720	SMil_00029181
scaffold7391|size22872:17001-18000	CG	0.638298	0.0909091	2.13974e-08	1.90205e-06	scaffold7391|size22872:17724-20172	SMil_00026448
scaffold248|size120792:120001-121000	CG	0.772727	0.228571	0.000133926	0.00284787	scaffold248|size120792:118650-120719	SMil_00004534
scaffold2014|size60148:33001-34000	CG	0.631579	0.088993	2.24257e-09	2.69984e-07	scaffold2014|size60148:25484-33450	SMil_00015626
scaffold4960|size34033:24001-25000	CG	0.6	0.057971	0.00316146	0.0335019	scaffold4960|size34033:21992-24465	SMil_00023352
scaffold3157|size47340:15001-16000	CG	0.575	0.0333333	0.000175167	0.00353628	scaffold3157|size47340:12851-17781	SMil_00019442
scaffold14771|size6728:1-1000	CG	0.848837	0.309028	0.000678427	0.0104085	scaffold14771|size6728:945-3575	SMil_00029892
scaffold4123|size39571:27001-28000	CG	1	0.461538	0.000885345	0.0127894	scaffold4123|size39571:27664-28164	SMil_00021655
scaffold7422|size22759:10001-11000	CG	0.7	0.16185	7.15477e-05	0.00170641	scaffold7422|size22759:9362-12329	SMil_00026481
scaffold5977|size28703:27001-28000	CG	0.716216	0.178371	1.50582e-07	1.01285e-05	scaffold5977|size28703:27448-27807	SMil_00024852
scaffold18|size193161:106001-107000	CG	0.730435	0.194805	1.37213e-09	1.73754e-07	scaffold18|size193161:106998-108504	SMil_00000868
scaffold793|size87303:25001-26000	CG	0.590909	0.0555556	5.50951e-07	3.05115e-05	scaffold793|size87303:25746-29003	SMil_00009304
scaffold2411|size54932:47001-48000	CG	1	0.465909	0.000805282	0.0118929	scaffold2411|size54932:47249-51078	SMil_00017101
scaffold14771|size6728:3001-4000	CG	0.655914	0.122314	6.37182e-11	1.15443e-08	scaffold14771|size6728:945-3575	SMil_00029892
scaffold1643|size66081:6001-7000	CG	0.874074	0.341463	7.26484e-05	0.00172795	scaffold1643|size66081:5826-11263	SMil_00014101
scaffold4646|size46856:13001-14000	CG	0.531765	0	4.71592e-13	1.48954e-10	scaffold4646|size46856:12666-13512	SMil_00019610
scaffold4646|size46856:13001-14000	CG	0.531765	0	4.71592e-13	1.48954e-10	scaffold4646|size46856:12902-16762	SMil_00019611
scaffold7279|size23245:7001-8000	CG	0.837037	0.306773	2.92371e-05	0.000823153	scaffold7279|size23245:3325-7703	SMil_00026351
scaffold735|size88880:61001-62000	CG	0.840278	0.312169	3.14489e-05	0.000871977	scaffold735|size88880:55612-61169	SMil_00008874
scaffold735|size88880:61001-62000	CG	0.840278	0.312169	3.14489e-05	0.000871977	scaffold735|size88880:61865-62344	SMil_00008875
scaffold12417|size9582:5001-6000	CG	0.709677	0.184211	0.00318907	0.0337106	scaffold12417|size9582:5791-6597	SMil_00029350
scaffold3963|size40604:13001-14000	CG	0.786325	0.262069	0.000788321	0.0116907	scaffold3963|size40604:12781-13850	SMil_00021371
scaffold6227|size43538:22001-23000	CG	0.642623	0.119231	1.06312e-08	1.03472e-06	scaffold6227|size43538:22914-24548	SMil_00020464
scaffold551|size97571:25001-26000	CG	0.521277	0	0.00019628	0.00387842	scaffold551|size97571:25241-26912	SMil_00007450
scaffold2367|size55427:24001-25000	CG	0.801527	0.280769	6.78185e-07	3.62409e-05	scaffold2367|size55427:18444-25399	SMil_00016951
scaffold5968|size33292:30001-31000	CG	0.534483	0.0142857	3.59801e-07	2.14485e-05	scaffold5968|size33292:20319-31455	SMil_00023584
scaffold478|size102576:14001-15000	CG	0.544402	0.0254777	1.77088e-07	1.16797e-05	scaffold478|size102576:13998-18933	SMil_00006811
scaffold75|size166732:16001-17000	CG	0.840909	0.324	0.000237177	0.0044977	scaffold75|size166732:16671-19468	SMil_00001673
scaffold7532|size22312:9001-10000	CG	0.746032	0.230769	0.000381983	0.00660309	scaffold7532|size22312:7957-9561	SMil_00026593
scaffold5435|size31424:14001-15000	CG	0.515152	0	0.000371189	0.0064568	scaffold5435|size31424:7882-14876	SMil_00024077
scaffold5435|size31424:14001-15000	CG	0.515152	0	0.000371189	0.0064568	scaffold5435|size31424:10564-18878	SMil_00024078
scaffold419|size113008:39001-40000	CG	0.873239	0.360248	0.000561638	0.00897211	scaffold419|size113008:33992-39987	SMil_00005389
scaffold7094|size24003:5001-6000	CG	0.704225	0.192771	0.00295277	0.0317871	scaffold7094|size24003:5984-16920	SMil_00026171
scaffold15600|size5948:2001-3000	CG	0.535088	0.025	7.97397e-05	0.0018617	scaffold15600|size5948:345-2396	SMil_00030054
scaffold12819|size8930:1-1000	CG	0.618182	0.108333	0.00125316	0.0166947	scaffold12819|size8930:981-1582	SMil_00029476
scaffold7988|size20728:13001-14000	CG	0.727273	0.218543	0.000262948	0.00488888	scaffold7988|size20728:11762-13055	SMil_00027013
scaffold127|size139420:64001-65000	CG	1	0.491379	0.000336543	0.00595261	scaffold127|size139420:64830-67208	SMil_00003022
scaffold2647|size52241:8001-9000	CG	0.968254	0.460526	0.00191385	0.0229711	scaffold2647|size52241:6455-8247	SMil_00017922
scaffold3510|size58073:25001-26000	CG	0.956522	0.449198	2.59385e-10	4.02747e-08	scaffold3510|size58073:24801-26738	SMil_00016168
scaffold7645|size21804:4001-5000	CG	0.918367	0.412955	8.23385e-09	8.29138e-07	scaffold7645|size21804:4479-5241	SMil_00026703
scaffold6583|size40040:12001-13000	CG	0.503704	0	0.00022389	0.00429724	scaffold6583|size40040:11538-12230	SMil_00021538
scaffold3317|size45833:40001-41000	CG	0.723684	0.220183	0.00113561	0.0154647	scaffold3317|size45833:39712-42013	SMil_00019866
scaffold3047|size48411:13001-14000	CG	0.542857	0.0405405	2.73114e-05	0.000777501	scaffold3047|size48411:13968-18837	SMil_00019120
scaffold4972|size33958:10001-11000	CG	0.590361	0.0900901	5.54938e-06	0.000210063	scaffold4972|size33958:10953-15342	SMil_00023366
scaffold1819|size63107:4001-5000	CG	0.706452	0.206294	1.31295e-14	5.74032e-12	scaffold1819|size63107:4763-5475	SMil_00014831
scaffold9666|size15704:8001-9000	CG	0.5	0	3.86902e-07	2.27699e-05	scaffold9666|size15704:6838-12263	SMil_00028151
scaffold137|size137331:70001-71000	CG	0.837838	0.33871	0.000129428	0.00276887	scaffold137|size137331:68612-71895	SMil_00003154
scaffold6893|size54036:44001-45000	CG	0.498168	0	3.19829e-07	1.93786e-05	scaffold6893|size54036:44134-45615	SMil_00017365
scaffold2469|size54178:35001-36000	CG	0.786127	0.288462	3.16644e-05	0.000877514	scaffold2469|size54178:34785-37199	SMil_00017322
scaffold6155|size27968:6001-7000	CG	0.578947	0.0843882	6.60259e-08	4.97933e-06	scaffold6155|size27968:4647-6031	SMil_00025076
scaffold980|size80949:3001-4000	CG	0.803419	0.312903	1.16699e-05	0.000387455	scaffold980|size80949:2300-3496	SMil_00010487
scaffold2579|size53182:28001-29000	CG	0.944444	0.454545	0.00216648	0.025188	scaffold2579|size53182:23433-28027	SMil_00017713
scaffold6447|size26782:6001-7000	CG	0.754098	0.266667	0.000422642	0.00716211	scaffold6447|size26782:77-7318	SMil_00025411
scaffold13449|size8105:6001-7000	CG	0.746377	0.259036	0.00110894	0.015205	scaffold13449|size8105:2516-6109	SMil_00029633
scaffold2469|size54178:13001-14000	CG	0.614035	0.127451	2.41997e-08	2.0973e-06	scaffold2469|size54178:9326-13200	SMil_00017321
scaffold2353|size55604:9001-10000	CG	0.742308	0.257426	0.000312299	0.00560193	scaffold2353|size55604:9941-15856	SMil_00016911
scaffold5556|size30691:7001-8000	CG	0.510264	0.0265957	6.46329e-09	6.72389e-07	scaffold5556|size30691:1343-7616	SMil_00024277
scaffold1477|size68937:28001-29000	CG	0.872727	0.390152	0.00499299	0.0468953	scaffold1477|size68937:19855-30233	SMil_00013319
scaffold235|size122088:27001-28000	CG	0.889571	0.409091	0.00320331	0.0338267	scaffold235|size122088:27603-27905	SMil_00004407
scaffold6038|size28469:13001-14000	CG	0.659341	0.179283	4.87644e-05	0.00125026	scaffold6038|size28469:8084-13320	SMil_00024947
scaffold1545|size67667:49001-50000	CG	0.479452	0	5.21511e-06	0.000199226	scaffold1545|size67667:46415-50171	SMil_00013709
scaffold2544|size53438:49001-50000	CG	0.647727	0.169697	2.08451e-06	9.27504e-05	scaffold2544|size53438:47288-50880	SMil_00017586
scaffold7835|size21219:20001-21000	CG	0.576271	0.1	0.000272449	0.00502435	scaffold7835|size21219:18274-20500	SMil_00026869
scaffold2474|size54118:44001-45000	CG	0.47619	0	0.000223669	0.00429447	scaffold2474|size54118:42272-45130	SMil_00017336
scaffold4646|size46856:1001-2000	CG	0.960784	0.486486	5.0542e-06	0.000193926	scaffold4646|size46856:938-1534	SMil_00019609
scaffold3933|size40820:33001-34000	CG	0.648649	0.174419	0.000287965	0.00525537	scaffold3933|size40820:33392-34961	SMil_00021316
scaffold124|size187701:77001-78000	CG	0.470149	0	1.10576e-05	0.000371536	scaffold124|size187701:73411-77196	SMil_00000965
scaffold98|size323791:300001-301000	CG	0.96875	0.5	3.09741e-05	0.000862122	scaffold98|size323791:300660-301886	SMil_00000077
scaffold1545|size67667:56001-57000	CG	0.660714	0.192308	1.83693e-06	8.35894e-05	scaffold1545|size67667:51144-58130	SMil_00013710
scaffold10233|size14120:5001-6000	CG	0.841463	0.373333	0.00198103	0.0235511	scaffold10233|size14120:4192-5391	SMil_00028484
scaffold1475|size68992:65001-66000	CG	0.467391	0	0.000137792	0.00291254	scaffold1475|size68992:64734-67654	SMil_00013309
scaffold1274|size73544:30001-31000	CG	0.716846	0.252381	3.09047e-05	0.000860622	scaffold1274|size73544:29720-30187	SMil_00012230
scaffold467|size103466:55001-56000	CG	0.467249	0.00395257	3.21628e-13	1.05812e-10	scaffold467|size103466:51762-55012	SMil_00006741
scaffold3887|size41098:2001-3000	CG	0.679245	0.216216	0.000662521	0.0102173	scaffold3887|size41098:103-3725	SMil_00021236
scaffold6505|size26532:10001-11000	CG	0.876812	0.414773	0.000451592	0.00754345	scaffold6505|size26532:10938-12526	SMil_00025485
scaffold6020|size49148:41001-42000	CG	0.606742	0.146718	1.19096e-05	0.000393917	scaffold6020|size49148:32913-48247	SMil_00018863
scaffold6157|size27962:9001-10000	CG	0.794643	0.335106	0.00033695	0.0059579	scaffold6157|size27962:9942-12223	SMil_00025087
scaffold263|size119698:18001-19000	CG	0.876761	0.42	2.72035e-08	2.30826e-06	scaffold263|size119698:13919-18063	SMil_00004645
scaffold3144|size98358:86001-87000	CG	0.530303	0.075	4.28611e-08	3.44838e-06	scaffold3144|size98358:85504-88349	SMil_00007334
scaffold767|size149798:79001-80000	CG	0.639175	0.183908	0.00193378	0.0231367	scaffold767|size149798:77526-83889	SMil_00002592
scaffold940|size112924:36001-37000	CG	0.481013	0.0263158	6.6709e-05	0.0016116	scaffold940|size112924:35714-36250	SMil_00005418
scaffold4529|size36870:15001-16000	CG	0.95	0.496732	0.00239592	0.0271729	scaffold4529|size36870:15281-21192	SMil_00022466
scaffold226|size161110:32001-33000	CG	0.768657	0.317204	0.000310369	0.00557453	scaffold226|size161110:29617-39651	SMil_00001969
scaffold833|size85789:41001-42000	CG	0.62766	0.176678	1.42489e-05	0.000456216	scaffold833|size85789:41936-46194	SMil_00009587
scaffold1918|size112983:48001-49000	CG	0.555556	0.104651	9.17834e-09	9.14197e-07	scaffold1918|size112983:47882-48082	SMil_00005413
scaffold5989|size28585:19001-20000	CG	0.573394	0.123656	7.24169e-12	1.70656e-09	scaffold5989|size28585:15070-19245	SMil_00024871
scaffold16587|size5027:1001-2000	CG	0.621469	0.17284	0.00162048	0.0202531	scaffold16587|size5027:1694-2686	SMil_00030232
scaffold11989|size10354:3001-4000	CG	0.762162	0.315271	3.05419e-05	0.000853093	scaffold11989|size10354:3178-5245	SMil_00029209
scaffold1200|size87961:61001-62000	CG	0.770492	0.32381	0.0019362	0.0231557	scaffold1200|size87961:61583-62733	SMil_00009153
scaffold7496|size22515:19001-20000	CG	0.730769	0.285235	0.0027792	0.0303671	scaffold7496|size22515:15402-19537	SMil_00026555
scaffold359|size135374:68001-69000	CG	0.715789	0.27038	2.72337e-22	4.76271e-19	scaffold359|size135374:66565-69352	SMil_00003286
scaffold5525|size30860:15001-16000	CG	0.617225	0.17437	2.87007e-17	2.07318e-14	scaffold5525|size30860:13659-15764	SMil_00024227
scaffold252|size120707:80001-81000	CG	0.819277	0.376761	0.0006416	0.00996027	scaffold252|size120707:78559-82140	SMil_00004558
scaffold277|size118420:41001-42000	CG	0.501326	0.0591398	2.47192e-18	2.07415e-15	scaffold277|size118420:40301-41686	SMil_00004824
scaffold4194|size79492:72001-73000	CG	0.901515	0.459459	6.83266e-05	0.00164241	scaffold4194|size79492:70871-72867	SMil_00010789
scaffold4194|size79492:72001-73000	CG	0.901515	0.459459	6.83266e-05	0.00164241	scaffold4194|size79492:69460-73090	SMil_00010788
scaffold5948|size46975:42001-43000	CG	0.561404	0.119565	1.38851e-06	6.59104e-05	scaffold5948|size46975:40692-43726	SMil_00019556
scaffold2735|size51328:38001-39000	CG	0.526316	0.0851064	1.83951e-05	0.000562469	scaffold2735|size51328:31037-38773	SMil_00018208
scaffold1372|size71220:24001-25000	CG	0.764228	0.324503	0.000286029	0.00522778	scaffold1372|size71220:24708-27339	SMil_00012864
scaffold8545|size18937:1001-2000	CG	0.679348	0.242424	0.000228852	0.00437188	scaffold8545|size18937:1375-3463	SMil_00027462
scaffold291|size223595:217001-218000	CG	0.497354	0.0614035	0.000129244	0.00276528	scaffold291|size223595:216654-217346	SMil_00000601
scaffold14858|size6637:4001-5000	CG	0.878788	0.444759	0.00069552	0.0106041	scaffold14858|size6637:4612-6637	SMil_00029908
scaffold1582|size66972:32001-33000	CG	0.625899	0.19195	3.33166e-06	0.000137021	scaffold1582|size66972:31642-32298	SMil_00013844
scaffold2893|size85038:39001-40000	CG	0.431373	0	0.00513551	0.0478685	scaffold2893|size85038:37289-44101	SMil_00009746
scaffold2736|size51284:2001-3000	CG	0.518519	0.0897436	1.87197e-07	1.22879e-05	scaffold2736|size51284:1-2072	SMil_00018213
scaffold2736|size51284:2001-3000	CG	0.518519	0.0897436	1.87197e-07	1.22879e-05	scaffold2736|size51284:2717-4092	SMil_00018214
scaffold821|size86245:34001-35000	CG	0.518797	0.0904977	6.34678e-06	0.000234739	scaffold821|size86245:34889-35350	SMil_00009510
scaffold160|size133141:28001-29000	CG	0.604502	0.176471	3.19835e-08	2.66619e-06	scaffold160|size133141:28684-29553	SMil_00003407
scaffold15210|size6308:3001-4000	CG	0.426667	0	0.00354142	0.0363841	scaffold15210|size6308:2536-4914	SMil_00029971
scaffold15585|size5959:3001-4000	CG	0.742574	0.318182	0.003277	0.0344014	scaffold15585|size5959:1108-3560	SMil_00030052
scaffold9279|size24794:2001-3000	CG	0.64	0.217391	0.00015841	0.00325477	scaffold9279|size24794:2093-2464	SMil_00025973
scaffold14917|size6586:5001-6000	CG	0.446809	0.0243902	0.00279578	0.0305062	scaffold14917|size6586:3152-6112	SMil_00029919
scaffold5752|size29764:19001-20000	CG	0.650943	0.228571	0.00135296	0.0176853	scaffold5752|size29764:18657-19908	SMil_00024557
scaffold1414|size70255:3001-4000	CG	0.609302	0.190114	3.09807e-07	1.89232e-05	scaffold1414|size70255:2895-5929	SMil_00013041
scaffold9176|size17030:7001-8000	CG	0.724138	0.306358	0.00317646	0.0336115	scaffold9176|size17030:6246-7443	SMil_00027890
scaffold7920|size45471:29001-30000	CG	0.417722	0	0.000243533	0.00459255	scaffold7920|size45471:28059-31559	SMil_00019954
scaffold1281|size73374:48001-49000	CG	0.715686	0.298077	0.00141664	0.0182957	scaffold1281|size73374:44467-54955	SMil_00012283
scaffold9464|size35904:32001-33000	CG	0.417266	0	1.68667e-07	1.11776e-05	scaffold9464|size35904:32342-34618	SMil_00022754
scaffold3205|size46926:7001-8000	CG	0.416667	0	0.000502742	0.0082024	scaffold3205|size46926:7674-9444	SMil_00019575
scaffold1010|size80039:63001-64000	CG	0.559055	0.144144	0.000957913	0.0135652	scaffold1010|size80039:61109-66236	SMil_00010637
scaffold6823|size25155:22001-23000	CG	0.609375	0.196429	2.1845e-06	9.62935e-05	scaffold6823|size25155:20965-23040	SMil_00025856
scaffold5885|size29076:28001-29000	CG	0.556452	0.143939	1.86219e-05	0.000568482	scaffold5885|size29076:27818-28953	SMil_00024746
scaffold7303|size23167:9001-10000	CG	0.411765	0	1.38623e-06	6.58205e-05	scaffold7303|size23167:9266-11993	SMil_00026375
scaffold1079|size78336:39001-40000	CG	0.846473	0.435294	1.78478e-10	2.90138e-08	scaffold1079|size78336:36437-41518	SMil_00011058
scaffold9580|size15938:4001-5000	CG	0.638889	0.22807	0.000439159	0.00738402	scaffold9580|size15938:4989-5357	SMil_00028096
scaffold781|size87619:37001-38000	CG	0.709924	0.299145	0.00045606	0.00760202	scaffold781|size87619:37947-41495	SMil_00009234
scaffold1709|size64994:16001-17000	CG	0.43662	0.025974	2.10531e-07	1.36311e-05	scaffold1709|size64994:15516-18185	SMil_00014444
scaffold5|size235960:145001-146000	CG	0.485981	0.0755396	1.17773e-08	1.12842e-06	scaffold5|size235960:145577-145912	SMil_00000429
scaffold136|size168217:124001-125000	CG	0.477707	0.0674157	1.30829e-13	4.69455e-11	scaffold136|size168217:123907-124239	SMil_00001596
scaffold4122|size39591:34001-35000	CG	0.536313	0.126894	7.42409e-09	7.57635e-07	scaffold4122|size39591:32982-36490	SMil_00021654
scaffold11926|size10480:7001-8000	CG	0.613003	0.203704	4.99667e-08	3.93245e-06	scaffold11926|size10480:7915-10327	SMil_00029177
scaffold7960|size20811:3001-4000	CG	0.573529	0.165217	1.99974e-05	0.000601764	scaffold7960|size20811:701-3019	SMil_00026985
scaffold3297|size46063:20001-21000	CG	0.657658	0.25	0.00513199	0.0478438	scaffold3297|size46063:16302-20064	SMil_00019778
scaffold6970|size24519:3001-4000	CG	0.506993	0.0994318	3.26076e-08	2.70776e-06	scaffold6970|size24519:3753-5529	SMil_00026055
scaffold5541|size30778:30001-31000	CG	0.44186	0.0378788	5.5937e-07	3.08646e-05	scaffold5541|size30778:23418-30698	SMil_00024257
scaffold1107|size77667:18001-19000	CG	0.967213	0.563636	0.00490385	0.0463068	scaffold1107|size77667:17100-18554	SMil_00011234
scaffold1026|size79711:12001-13000	CG	0.433962	0.0308642	1.2727e-05	0.000415495	scaffold1026|size79711:10351-12207	SMil_00010720
scaffold706|size90032:27001-28000	CG	0.520325	0.117647	6.31475e-06	0.000233867	scaffold706|size90032:27971-29279	SMil_00008697
scaffold1591|size66851:22001-23000	CG	0.553846	0.151515	0.00278096	0.0303799	scaffold1591|size66851:22621-25729	SMil_00013897
scaffold4276|size38429:23001-24000	CG	0.83871	0.436548	0.00214102	0.0249567	scaffold4276|size38429:20674-23028	SMil_00022004
scaffold51|size307765:72001-73000	CG	0.55	0.148515	0.00206014	0.0242413	scaffold51|size307765:72397-77845	SMil_00000108
scaffold98|size323791:89001-90000	CG	0.539007	0.137681	2.55592e-10	3.97602e-08	scaffold98|size323791:89180-89860	SMil_00000050
scaffold1426|size70046:10001-11000	CG	0.656357	0.255102	0.00104722	0.0145327	scaffold1426|size70046:9173-12180	SMil_00013097
scaffold8231|size33066:18001-19000	CG	0.625954	0.224806	4.82953e-05	0.00123976	scaffold8231|size33066:13409-20526	SMil_00023654
scaffold4857|size34722:18001-19000	CG	0.558442	0.157609	0.000322016	0.00574152	scaffold4857|size34722:18771-20521	SMil_00023148
scaffold4857|size34722:18001-19000	CG	0.558442	0.157609	0.000322016	0.00574152	scaffold4857|size34722:15329-18433	SMil_00023147
scaffold136|size168217:77001-78000	CG	0.512821	0.11236	0.00112922	0.0154004	scaffold136|size168217:74682-78711	SMil_00001590
scaffold12817|size8931:2001-3000	CG	0.4	0	0.00383083	0.0385028	scaffold12817|size8931:1064-2185	SMil_00029475
scaffold1221|size103534:45001-46000	CG	0.65	0.25	0.00040263	0.00688974	scaffold1221|size103534:44448-46611	SMil_00006727
scaffold4002|size49089:20001-21000	CG	0.58156	0.182754	2.66471e-15	1.34563e-12	scaffold4002|size49089:20981-25041	SMil_00018876
scaffold5415|size42278:8001-9000	CG	0.751634	0.355634	4.04728e-06	0.000161443	scaffold5415|size42278:8169-8561	SMil_00020863
scaffold4267|size38455:29001-30000	CG	0.525	0.129496	0.000112124	0.00245527	scaffold4267|size38455:29965-30822	SMil_00021981
scaffold2677|size51872:25001-26000	CG	0.532731	0.138329	2.18024e-30	1.00617e-26	scaffold2677|size51872:25199-26503	SMil_00018029
scaffold605|size132325:21001-22000	CG	0.413793	0.02	0.000666445	0.0102616	scaffold605|size132325:16846-21276	SMil_00003480
scaffold3544|size43797:14001-15000	CG	0.57971	0.186508	4.23395e-05	0.00111231	scaffold3544|size43797:12678-17622	SMil_00020386
scaffold2144|size58242:12001-13000	CG	0.530928	0.138298	0.00449384	0.0433592	scaffold2144|size58242:12851-16567	SMil_00016124
scaffold10096|size14493:6001-7000	CG	0.391892	0	1.98255e-10	3.19475e-08	scaffold10096|size14493:5486-7764	SMil_00028406
scaffold6920|size24759:6001-7000	CG	0.791822	0.4	0.00247162	0.0277773	scaffold6920|size24759:6318-9108	SMil_00025992
scaffold449|size105018:48001-49000	CG	0.461538	0.0720721	0.00251593	0.0281689	scaffold449|size105018:48991-51488	SMil_00006538
scaffold920|size82760:44001-45000	CG	0.55814	0.16875	0.00321878	0.0339555	scaffold920|size82760:44670-45533	SMil_00010188
scaffold168|size131665:108001-109000	CG	0.734463	0.345238	0.000103633	0.00230333	scaffold168|size131665:108543-108836	SMil_00003538
scaffold1574|size67129:60001-61000	CG	0.388889	0	1.40624e-10	2.33865e-08	scaffold1574|size67129:53374-63917	SMil_00013820
scaffold5079|size33422:32001-33000	CG	0.387879	0	3.1418e-05	0.000871557	scaffold5079|size33422:29661-32312	SMil_00023540
scaffold5098|size33324:4001-5000	CG	0.67713	0.289256	0.00160362	0.0201028	scaffold5098|size33324:3516-4016	SMil_00023574
scaffold1076|size78424:69001-70000	CG	0.893491	0.506977	0.00186736	0.0225535	scaffold1076|size78424:69400-71883	SMil_00011052
scaffold574|size96197:9001-10000	CG	0.548611	0.163462	1.26721e-05	0.000414077	scaffold574|size96197:4802-9447	SMil_00007661
scaffold1274|size73544:19001-20000	CG	0.402985	0.0178571	0.00155663	0.0196658	scaffold1274|size73544:19932-24459	SMil_00012229
scaffold1177|size75622:45001-46000	CG	0.471264	0.0869565	0.00124268	0.0165816	scaffold1177|size75622:39701-47460	SMil_00011691
scaffold5029|size62274:34001-35000	CG	0.38403	0	1.38179e-07	9.43953e-06	scaffold5029|size62274:34887-45006	SMil_00015135
scaffold403|size108143:62001-63000	CG	0.563107	0.179487	0.00144294	0.0185506	scaffold403|size108143:62961-67450	SMil_00006022
scaffold2276|size56474:51001-52000	CG	0.38342	0	3.84517e-06	0.000154719	scaffold2276|size56474:45954-51611	SMil_00016603
scaffold937|size120637:97001-98000	CG	0.571795	0.189189	8.25702e-17	5.5315e-14	scaffold937|size120637:97316-97654	SMil_00004571
scaffold1105|size155018:28001-29000	CG	0.409524	0.0272109	1.33485e-06	6.38558e-05	scaffold1105|size155018:28395-34777	SMil_00002254
scaffold189|size128778:115001-116000	CG	0.8125	0.431034	0.00163036	0.0203521	scaffold189|size128778:113392-117045	SMil_00003908
scaffold1206|size74858:43001-44000	CG	0.514124	0.132773	5.61896e-10	7.91797e-08	scaffold1206|size74858:42463-43143	SMil_00011845
scaffold3045|size58761:1001-2000	CG	0.628231	0.247884	1.42574e-15	7.64098e-13	scaffold3045|size58761:1861-11248	SMil_00015967
scaffold1065|size78624:35001-36000	CG	0.658537	0.278689	0.00427564	0.0417853	scaffold1065|size78624:33778-35169	SMil_00010989
scaffold2297|size75813:32001-33000	CG	0.379562	0	4.35534e-13	1.38619e-10	scaffold2297|size75813:29750-32281	SMil_00011644
scaffold16255|size5350:3001-4000	CG	0.37931	0	0.000154045	0.00318359	scaffold16255|size5350:3774-5018	SMil_00030168
scaffold958|size81562:33001-34000	CG	0.515789	0.138756	2.06283e-05	0.000617175	scaffold958|size81562:29980-33175	SMil_00010377
scaffold4167|size39255:18001-19000	CG	0.412245	0.0352423	5.7875e-11	1.06012e-08	scaffold4167|size39255:18756-19148	SMil_00021751
scaffold4167|size39255:18001-19000	CG	0.412245	0.0352423	5.7875e-11	1.06012e-08	scaffold4167|size39255:15268-18672	SMil_00021750
scaffold1376|size71150:19001-20000	CG	0.44	0.0633803	5.84416e-05	0.00144593	scaffold1376|size71150:16220-20547	SMil_00012891
scaffold11642|size11019:5001-6000	CG	0.482143	0.106109	8.21751e-10	1.09793e-07	scaffold11642|size11019:5588-11019	SMil_00029084
scaffold6659|size25854:12001-13000	CG	0.552326	0.176606	4.23554e-07	2.45017e-05	scaffold6659|size25854:10275-12425	SMil_00025679
scaffold3764|size42131:7001-8000	CG	0.651163	0.27551	0.00221736	0.025636	scaffold3764|size42131:6211-9650	SMil_00020914
scaffold6245|size27589:3001-4000	CG	0.621924	0.246677	3.21942e-21	4.57154e-18	scaffold6245|size27589:2059-3555	SMil_00025187
scaffold1483|size68853:42001-43000	CG	0.375	0	5.39734e-06	0.000205009	scaffold1483|size68853:38019-42171	SMil_00013356
scaffold1483|size68853:42001-43000	CG	0.375	0	5.39734e-06	0.000205009	scaffold1483|size68853:42251-46839	SMil_00013357
scaffold1|size388307:271001-272000	CG	0.892473	0.517578	5.2722e-07	2.94228e-05	scaffold1|size388307:271097-273645	SMil_00000020
scaffold15576|size5968:2001-3000	CG	0.710744	0.337278	0.000152947	0.00316562	scaffold15576|size5968:2036-5035	SMil_00030047
scaffold3956|size62973:14001-15000	CG	0.713333	0.340426	0.000211408	0.00410749	scaffold3956|size62973:7042-14041	SMil_00014911
scaffold1759|size64199:57001-58000	CG	0.838863	0.466418	0.000477086	0.00787743	scaffold1759|size64199:57307-57655	SMil_00014603
scaffold4021|size40310:2001-3000	CG	0.651163	0.278846	0.00376582	0.0380565	scaffold4021|size40310:2864-5695	SMil_00021475
scaffold6396|size51557:25001-26000	CG	0.532872	0.161572	4.58586e-15	2.19565e-12	scaffold6396|size51557:24978-26896	SMil_00018125
scaffold1440|size106865:56001-57000	CG	0.792857	0.421818	0.000510407	0.00830625	scaffold1440|size106865:55940-56627	SMil_00006175
scaffold1688|size65454:18001-19000	CG	0.653226	0.282209	7.85281e-06	0.000280511	scaffold1688|size65454:15646-19379	SMil_00014309
scaffold2893|size85038:43001-44000	CG	0.604651	0.233871	0.000312623	0.00560653	scaffold2893|size85038:37289-44101	SMil_00009746
scaffold8623|size18714:3001-4000	CG	0.715517	0.344828	0.00287437	0.03113	scaffold8623|size18714:1014-3458	SMil_00027524
scaffold1777|size88442:37001-38000	CG	0.57561	0.205128	1.9813e-06	8.8965e-05	scaffold1777|size88442:36292-38448	SMil_00009012
scaffold587|size95442:71001-72000	CG	0.625	0.255208	0.00112086	0.015309	scaffold587|size95442:66239-71702	SMil_00007737
scaffold2491|size53889:45001-46000	CG	0.533333	0.164021	1.29412e-06	6.23198e-05	scaffold2491|size53889:44540-45232	SMil_00017410
scaffold2544|size53438:45001-46000	CG	0.830065	0.461111	0.000569574	0.00906838	scaffold2544|size53438:45230-46130	SMil_00017585
scaffold3955|size48585:45001-46000	CG	0.789474	0.421429	0.000828879	0.0121802	scaffold3955|size48585:43196-47266	SMil_00019044
scaffold1396|size70536:6001-7000	CG	0.85	0.482234	0.000490671	0.00804576	scaffold1396|size70536:6779-8922	SMil_00012962
scaffold382|size125182:80001-81000	CG	0.5	0.132701	0.000261057	0.00486175	scaffold382|size125182:77716-80164	SMil_00004186
scaffold840|size85597:67001-68000	CG	0.5375	0.170316	7.08489e-20	7.74392e-17	scaffold840|size85597:67263-72549	SMil_00009640
scaffold4091|size39860:37001-38000	CG	0.413793	0.046875	3.16726e-05	0.000877578	scaffold4091|size39860:37633-39417	SMil_00021594
scaffold4565|size36634:33001-34000	CG	0.416667	0.0503597	1.74693e-06	8.02637e-05	scaffold4565|size36634:33452-35337	SMil_00022533
scaffold602|size94804:2001-3000	CG	0.666667	0.301587	0.00214794	0.0250162	scaffold602|size94804:1924-5201	SMil_00007847
scaffold1567|size114205:55001-56000	CG	0.459547	0.0948276	3.51535e-15	1.72282e-12	scaffold1567|size114205:55036-55757	SMil_00005290
scaffold797|size87168:12001-13000	CG	0.363636	0	2.291e-11	4.75188e-09	scaffold797|size87168:11670-14709	SMil_00009342
scaffold40|size217594:90001-91000	CG	0.363636	0	4.34418e-10	6.33103e-08	scaffold40|size217594:88488-91112	SMil_00000608
scaffold3465|size79888:67001-68000	CG	0.64876	0.285141	0.00017162	0.00347844	scaffold3465|size79888:66386-75447	SMil_00010667
scaffold4963|size47871:41001-42000	CG	0.521505	0.158385	7.28885e-11	1.29792e-08	scaffold4963|size47871:41622-46157	SMil_00019271
scaffold1626|size66361:53001-54000	CG	0.476471	0.114413	2.44803e-13	8.28336e-11	scaffold1626|size66361:53402-53671	SMil_00014039
scaffold251|size120748:78001-79000	CG	0.84	0.478469	0.0035502	0.0364428	scaffold251|size120748:76262-78238	SMil_00004543
scaffold4218|size38819:16001-17000	CG	0.849711	0.48855	0.00181849	0.0221095	scaffold4218|size38819:16831-19115	SMil_00021882
scaffold374|size110621:94001-95000	CG	0.493506	0.132353	0.000651561	0.0100848	scaffold374|size110621:85694-94257	SMil_00005729
scaffold3410|size45020:39001-40000	CG	0.646552	0.285714	0.000101401	0.00226312	scaffold3410|size45020:39853-41529	SMil_00020103
scaffold3410|size45020:39001-40000	CG	0.646552	0.285714	0.000101401	0.00226312	scaffold3410|size45020:36071-39612	SMil_00020102
scaffold2069|size59282:29001-30000	CG	0.400794	0.0405405	1.44073e-06	6.80513e-05	scaffold2069|size59282:29409-32397	SMil_00015823
scaffold2069|size59282:29001-30000	CG	0.400794	0.0405405	1.44073e-06	6.80513e-05	scaffold2069|size59282:23157-29119	SMil_00015822
scaffold4711|size35652:19001-20000	CG	0.834286	0.474286	0.00130378	0.0171903	scaffold4711|size35652:18654-22637	SMil_00022865
scaffold9661|size15711:4001-5000	CG	0.36	0	2.29032e-12	6.09795e-10	scaffold9661|size15711:3478-4605	SMil_00028147
scaffold211|size174006:66001-67000	CG	0.358974	0	1.86862e-05	0.000569948	scaffold211|size174006:63311-67591	SMil_00001420
scaffold9202|size16952:13001-14000	CG	0.404255	0.0454545	1.46812e-05	0.000467893	scaffold9202|size16952:10716-13201	SMil_00027900
scaffold357|size111846:37001-38000	CG	0.480198	0.122249	2.69883e-09	3.15538e-07	scaffold357|size111846:36916-37497	SMil_00005576
scaffold6|size232035:195001-196000	CG	0.463636	0.10585	2.58163e-14	1.07766e-11	scaffold6|size232035:194385-197087	SMil_00000504
scaffold135|size137414:26001-27000	CG	0.52968	0.172932	1.72609e-05	0.00053313	scaffold135|size137414:23468-26199	SMil_00003138
scaffold6312|size27303:1001-2000	CG	0.528571	0.172414	8.03872e-06	0.000285984	scaffold6312|size27303:1776-4947	SMil_00025264
scaffold3093|size90859:58001-59000	CG	0.426471	0.0714286	6.69306e-05	0.00161575	scaffold3093|size90859:56571-59446	SMil_00008560
scaffold8476|size33345:16001-17000	CG	0.434783	0.0806452	0.00160513	0.0201111	scaffold8476|size33345:16401-18607	SMil_00023562
scaffold549|size97600:82001-83000	CG	0.767196	0.413084	4.61064e-06	0.000179687	scaffold549|size97600:79587-82429	SMil_00007437
scaffold14638|size6838:6001-7000	CG	0.353846	0	4.317e-05	0.00113037	scaffold14638|size6838:5211-6704	SMil_00029878
scaffold170|size131470:120001-121000	CG	0.352941	0	0.000268661	0.00496796	scaffold170|size131470:116145-120263	SMil_00003575
scaffold6770|size25413:18001-19000	CG	0.798077	0.446945	9.33844e-06	0.000324306	scaffold6770|size25413:18753-21246	SMil_00025790
scaffold291|size223595:80001-81000	CG	0.486301	0.135417	1.04069e-06	5.18749e-05	scaffold291|size223595:76209-81803	SMil_00000588
scaffold2361|size100572:43001-44000	CG	0.748792	0.397959	0.00311176	0.0330955	scaffold2361|size100572:28592-43303	SMil_00007019
scaffold7902|size21032:3001-4000	CG	0.36	0.00952381	5.70331e-07	3.13341e-05	scaffold7902|size21032:3725-8517	SMil_00026932
scaffold137|size137331:40001-41000	CG	0.657754	0.307692	0.00136674	0.0178204	scaffold137|size137331:37511-40473	SMil_00003151
scaffold5390|size48717:20001-21000	CG	0.430168	0.0809061	1.18824e-07	8.29814e-06	scaffold5390|size48717:20750-21986	SMil_00018976
scaffold11952|size10436:7001-8000	CG	0.619883	0.270833	0.0050628	0.0473608	scaffold11952|size10436:6723-9937	SMil_00029195
scaffold3182|size47165:17001-18000	CG	0.862069	0.51341	0.00434777	0.0422862	scaffold3182|size47165:14743-17072	SMil_00019502
scaffold8397|size19396:1001-2000	CG	0.494949	0.147059	0.000216556	0.0041889	scaffold8397|size19396:511-5706	SMil_00027357
scaffold105|size148214:130001-131000	CG	0.687732	0.340314	1.26767e-13	4.55863e-11	scaffold105|size148214:130947-137144	SMil_00002694
scaffold15310|size6214:4001-5000	CG	0.429688	0.0825688	0.00121601	0.0163122	scaffold15310|size6214:3484-6139	SMil_00029992
scaffold2493|size53877:15001-16000	CG	0.553672	0.206687	0.000164114	0.0033481	scaffold2493|size53877:12443-16340	SMil_00017419
scaffold60|size164839:6001-7000	CG	0.380645	0.0343137	1.37575e-11	3.04755e-09	scaffold60|size164839:6816-10187	SMil_00001758
scaffold1026|size79711:16001-17000	CG	0.981651	0.635514	0.00129264	0.0170877	scaffold1026|size79711:15276-16155	SMil_00010721
scaffold11696|size10898:2001-3000	CG	0.484615	0.139394	7.27465e-06	0.000263026	scaffold11696|size10898:2704-4566	SMil_00029105
scaffold770|size87982:11001-12000	CG	0.34375	0	0.00379319	0.0382556	scaffold770|size87982:9552-11599	SMil_00009144
scaffold13561|size17691:5001-6000	CG	0.768924	0.425414	1.93988e-05	0.000587154	scaffold13561|size17691:3312-5987	SMil_00027767
scaffold6736|size25562:17001-18000	CG	0.860759	0.5175	7.59874e-05	0.0017934	scaffold6736|size25562:16062-21262	SMil_00025744
scaffold2687|size51754:31001-32000	CG	0.527536	0.184426	1.19961e-08	1.14442e-06	scaffold2687|size51754:30893-34086	SMil_00018067
scaffold611|size125249:42001-43000	CG	0.672161	0.329078	1.60815e-11	3.49249e-09	scaffold611|size125249:39317-43110	SMil_00004172
scaffold987|size122964:27001-28000	CG	0.342105	0	1.72742e-08	1.57688e-06	scaffold987|size122964:26153-27038	SMil_00004297
scaffold4282|size62006:20001-21000	CG	0.666667	0.325359	0.00235101	0.0268063	scaffold4282|size62006:20851-23781	SMil_00015213
scaffold13046|size8606:4001-5000	CG	0.707071	0.365894	5.99978e-10	8.34838e-08	scaffold13046|size8606:4647-7909	SMil_00029530
scaffold1396|size70536:22001-23000	CG	0.567474	0.226415	5.90161e-09	6.20169e-07	scaffold1396|size70536:22941-24188	SMil_00012965
scaffold1044|size79268:7001-8000	CG	0.648425	0.307522	3.56585e-12	8.98979e-10	scaffold1044|size79268:7163-10611	SMil_00010875
scaffold3709|size42534:33001-34000	CG	0.452736	0.114094	0.000998345	0.0139936	scaffold3709|size42534:31409-35746	SMil_00020790
scaffold1559|size85845:63001-64000	CG	0.823643	0.485388	1.05358e-05	0.000357739	scaffold1559|size85845:60336-63204	SMil_00009567
scaffold2518|size53693:19001-20000	CG	0.503546	0.165746	6.22524e-06	0.000231429	scaffold2518|size53693:16397-19795	SMil_00017514
scaffold6572|size26231:12001-13000	CG	0.621891	0.284247	1.66114e-06	7.70034e-05	scaffold6572|size26231:12649-16866	SMil_00025568
scaffold6546|size49869:22001-23000	CG	0.493671	0.157051	2.95431e-08	2.48645e-06	scaffold6546|size49869:20183-23538	SMil_00018685
scaffold3652|size42993:13001-14000	CG	0.526316	0.190045	8.01863e-06	0.000285514	scaffold3652|size42993:6197-13131	SMil_00020637
scaffold2641|size52267:17001-18000	CG	0.375	0.039604	0.00138278	0.0179697	scaffold2641|size52267:16020-17435	SMil_00017901
scaffold2578|size53185:8001-9000	CG	0.335227	0	4.11092e-11	7.90491e-09	scaffold2578|size53185:8911-12800	SMil_00017706
scaffold6659|size25854:24001-25000	CG	0.732394	0.397638	0.00194806	0.023264	scaffold6659|size25854:21041-24227	SMil_00025681
scaffold5454|size63633:10001-11000	CG	0.490291	0.155556	1.31931e-07	9.0611e-06	scaffold5454|size63633:10795-11700	SMil_00014724
scaffold4707|size50635:10001-11000	CG	0.426174	0.0920635	1.79453e-14	7.62509e-12	scaffold4707|size50635:7436-10798	SMil_00018429
scaffold840|size85597:33001-34000	CG	0.473039	0.139818	2.71826e-10	4.20652e-08	scaffold840|size85597:29551-33672	SMil_00009635
scaffold3452|size58169:21001-22000	CG	0.496528	0.164062	0.000210543	0.00409594	scaffold3452|size58169:18210-25485	SMil_00016144
scaffold1061|size85410:7001-8000	CG	0.530233	0.198178	5.07546e-06	0.000194652	scaffold1061|size85410:3157-7366	SMil_00009646
scaffold387|size109889:53001-54000	CG	0.543726	0.212766	5.63221e-08	4.36645e-06	scaffold387|size109889:52502-54500	SMil_00005824
scaffold3716|size42483:39001-40000	CG	0.433333	0.104839	0.00128978	0.0170567	scaffold3716|size42483:38344-39216	SMil_00020805
scaffold3716|size42483:39001-40000	CG	0.433333	0.104839	0.00128978	0.0170567	scaffold3716|size42483:39273-39614	SMil_00020806
scaffold446|size105067:74001-75000	CG	0.654321	0.327103	1.00173e-05	0.000342865	scaffold446|size105067:71722-75318	SMil_00006511
scaffold8521|size19006:4001-5000	CG	0.618375	0.291572	9.21255e-07	4.67062e-05	scaffold8521|size19006:3405-6125	SMil_00027451
scaffold16557|size5049:4001-5000	CG	0.472222	0.145455	3.58762e-05	0.000972973	scaffold16557|size5049:4429-4867	SMil_00030228
scaffold4573|size36572:10001-11000	CG	0.326531	0	7.46056e-13	2.18605e-10	scaffold4573|size36572:9544-10356	SMil_00022543
scaffold2941|size49333:33001-34000	CG	0.586057	0.259654	1.45265e-11	3.19659e-09	scaffold2941|size49333:32974-36646	SMil_00018808
scaffold2425|size54732:29001-30000	CG	0.638418	0.31202	4.0965e-07	2.38726e-05	scaffold2425|size54732:24245-29051	SMil_00017141
scaffold3628|size43212:30001-31000	CG	0.603797	0.27758	1.22606e-15	6.65672e-13	scaffold3628|size43212:30632-32633	SMil_00020570
scaffold158|size165830:140001-141000	CG	0.478697	0.152778	5.65991e-13	1.72538e-10	scaffold158|size165830:139692-140279	SMil_00001731
scaffold13158|size8447:1001-2000	CG	0.414062	0.0884354	2.14932e-09	2.59699e-07	scaffold13158|size8447:1620-4013	SMil_00029564
scaffold2596|size53002:4001-5000	CG	0.338798	0.0137741	1.25538e-26	4.25647e-23	scaffold2596|size53002:3540-5921	SMil_00017756
scaffold3743|size42276:11001-12000	CG	0.56391	0.238889	3.23225e-07	1.95587e-05	scaffold3743|size42276:9859-14203	SMil_00020872
scaffold7631|size21885:4001-5000	CG	0.719512	0.394737	0.0037015	0.0376009	scaffold7631|size21885:4887-5895	SMil_00026691
scaffold4506|size36994:16001-17000	CG	0.761021	0.436923	0.00078173	0.0116147	scaffold4506|size36994:15131-18540	SMil_00022426
scaffold6486|size42471:9001-10000	CG	0.364238	0.0406091	1.51745e-06	7.13203e-05	scaffold6486|size42471:6100-12379	SMil_00020811
scaffold994|size80537:36001-37000	CG	0.459893	0.137255	0.000282508	0.00517337	scaffold994|size80537:32924-37384	SMil_00010535
scaffold1819|size63107:10001-11000	CG	0.536946	0.215159	2.59489e-08	2.22338e-06	scaffold1819|size63107:8804-10994	SMil_00014833
scaffold341|size159789:61001-62000	CG	0.321429	0	0.00538721	0.0495667	scaffold341|size159789:61745-65383	SMil_00002017
scaffold613|size94320:32001-33000	CG	0.505102	0.183884	9.30586e-07	4.70931e-05	scaffold613|size94320:30829-32344	SMil_00007885
scaffold3907|size40952:22001-23000	CG	0.459184	0.138107	1.24254e-06	6.01672e-05	scaffold3907|size40952:22981-24585	SMil_00021264
scaffold1552|size91611:14001-15000	CG	0.484694	0.164265	7.40831e-08	5.51685e-06	scaffold1552|size91611:12872-14570	SMil_00008452
scaffold14882|size6615:5001-6000	CG	0.701835	0.382812	0.00256877	0.0286233	scaffold14882|size6615:2446-5193	SMil_00029914
scaffold766|size88047:84001-85000	CG	0.318841	0	0.00123715	0.016533	scaffold766|size88047:77829-84278	SMil_00009125
scaffold1716|size89636:77001-78000	CG	0.640927	0.322188	3.39844e-05	0.000930223	scaffold1716|size89636:70757-77011	SMil_00008752
scaffold12291|size9793:3001-4000	CG	0.523364	0.204651	4.83337e-07	2.73412e-05	scaffold12291|size9793:2635-5231	SMil_00029306
scaffold711|size140214:37001-38000	CG	0.786577	0.468519	2.87601e-06	0.00012152	scaffold711|size140214:29358-39301	SMil_00002991
scaffold778|size87715:44001-45000	CG	0.616628	0.298673	7.20299e-06	0.000260661	scaffold778|size87715:42809-44100	SMil_00009218
scaffold4658|size35937:17001-18000	CG	0.527778	0.210604	1.34913e-06	6.43904e-05	scaffold4658|size35937:16408-18167	SMil_00022736
scaffold3090|size75924:15001-16000	CG	0.524715	0.207921	1.1229e-05	0.000375593	scaffold3090|size75924:12906-16488	SMil_00011593
scaffold2616|size52655:16001-17000	CG	0.73221	0.41573	2.879e-07	1.78077e-05	scaffold2616|size52655:15954-16845	SMil_00017809
scaffold2376|size103268:87001-88000	CG	0.4	0.0839161	0.000444811	0.00746243	scaffold2376|size103268:87901-89217	SMil_00006762
scaffold14224|size7228:2001-3000	CG	1	0.684211	8.64366e-05	0.00198734	scaffold14224|size7228:2526-3540	SMil_00029790
scaffold2097|size86208:34001-35000	CG	0.456522	0.140777	3.99772e-07	2.33536e-05	scaffold2097|size86208:28632-34043	SMil_00009512
scaffold4208|size38886:29001-30000	CG	0.365079	0.0493827	6.33075e-13	1.90196e-10	scaffold4208|size38886:27719-37822	SMil_00021858
scaffold3595|size43403:38001-39000	CG	0.831373	0.515957	0.000163915	0.00334595	scaffold3595|size43403:38945-39367	SMil_00020507
scaffold308|size115891:71001-72000	CG	0.428571	0.113537	1.36519e-05	0.000440239	scaffold308|size115891:68576-71517	SMil_00005063
scaffold5005|size33777:7001-8000	CG	0.314286	0	3.58433e-07	2.13823e-05	scaffold5005|size33777:7142-8080	SMil_00023419
scaffold3129|size47620:33001-34000	CG	0.313725	0	1.59769e-05	0.000501681	scaffold3129|size47620:29578-33013	SMil_00019365
scaffold9405|size16306:3001-4000	CG	0.575758	0.263158	0.00358195	0.0366962	scaffold9405|size16306:1677-3251	SMil_00028001
scaffold5365|size31756:28001-29000	CG	0.707865	0.395556	0.000223555	0.00429328	scaffold5365|size31756:22971-29784	SMil_00023964
scaffold2091|size58957:31001-32000	CG	0.93299	0.620818	0.0049571	0.0466764	scaffold2091|size58957:29118-36033	SMil_00015898
scaffold3811|size53649:36001-37000	CG	0.660079	0.348148	0.000202259	0.00396404	scaffold3811|size53649:34646-36056	SMil_00017530
scaffold616|size94199:33001-34000	CG	0.709677	0.398406	0.00019778	0.00390064	scaffold616|size94199:33692-34919	SMil_00007911
scaffold3465|size79888:69001-70000	CG	0.616438	0.30531	0.00381444	0.0384089	scaffold3465|size79888:66386-75447	SMil_00010667
scaffold3372|size45333:29001-30000	CG	0.701587	0.391304	0.00209352	0.024539	scaffold3372|size45333:28596-31088	SMil_00020002
scaffold586|size117620:112001-113000	CG	0.961749	0.651715	0.000490296	0.00804119	scaffold586|size117620:106122-115968	SMil_00004907
scaffold5857|size29236:28001-29000	CG	0.580645	0.270677	1.17974e-06	5.75965e-05	scaffold5857|size29236:25514-29000	SMil_00024712
scaffold2668|size84759:21001-22000	CG	0.487179	0.177852	1.56312e-07	1.04421e-05	scaffold2668|size84759:17697-21232	SMil_00009816
scaffold190|size128680:14001-15000	CG	0.373239	0.0643087	9.81512e-09	9.67185e-07	scaffold190|size128680:13815-14279	SMil_00003910
scaffold6738|size32834:15001-16000	CG	0.389222	0.0805243	1.40781e-13	4.99771e-11	scaffold6738|size32834:15613-16323	SMil_00023693
scaffold1549|size67612:40001-41000	CG	0.576923	0.268571	0.000907842	0.0130294	scaffold1549|size67612:32629-40658	SMil_00013727
scaffold862|size84937:13001-14000	CG	0.342466	0.0347222	4.09012e-14	1.65026e-11	scaffold862|size84937:11703-13344	SMil_00009790
scaffold2991|size48838:36001-37000	CG	0.578231	0.270677	0.00167379	0.0207462	scaffold2991|size48838:34979-38253	SMil_00018950
scaffold30|size183332:53001-54000	CG	0.708061	0.400524	2.92233e-05	0.000822995	scaffold30|size183332:51682-53370	SMil_00001088
scaffold1278|size73431:31001-32000	CG	0.473868	0.166369	7.31802e-10	9.92497e-08	scaffold1278|size73431:27259-33086	SMil_00012261
scaffold4467|size37272:32001-33000	CG	0.630252	0.32363	5.44116e-11	1.0011e-08	scaffold4467|size37272:32070-32981	SMil_00022357
scaffold41|size177832:42001-43000	CG	0.384615	0.0783626	4.12571e-21	5.80882e-18	scaffold41|size177832:42505-42864	SMil_00001266
scaffold7023|size24328:20001-21000	CG	0.37931	0.0731707	4.84261e-07	2.73749e-05	scaffold7023|size24328:18063-21048	SMil_00026106
scaffold260|size129824:77001-78000	CG	0.796078	0.49	0.00286037	0.0310256	scaffold260|size129824:77714-82929	SMil_00003793
scaffold10877|size12556:2001-3000	CG	0.38	0.0740741	1.05203e-06	5.2346e-05	scaffold10877|size12556:802-2862	SMil_00028792
scaffold2065|size59339:9001-10000	CG	0.510417	0.204678	0.0037248	0.0377614	scaffold2065|size59339:7426-9021	SMil_00015814
scaffold3766|size64803:24001-25000	CG	0.44898	0.144681	3.86522e-05	0.00103142	scaffold3766|size64803:23681-25899	SMil_00014475
scaffold5387|size31666:28001-29000	CG	0.522951	0.218832	1.47703e-18	1.25842e-15	scaffold5387|size31666:25313-28493	SMil_00023995
scaffold7313|size23137:12001-13000	CG	0.628571	0.324484	0.00012082	0.00261299	scaffold7313|size23137:11731-13585	SMil_00026388
scaffold549|size97600:81001-82000	CG	0.767516	0.46383	0.00167632	0.0207728	scaffold549|size97600:79587-82429	SMil_00007437
scaffold11482|size11322:6001-7000	CG	0.350711	0.0479303	8.99126e-20	9.7e-17	scaffold11482|size11322:6548-8155	SMil_00029013
scaffold200|size127478:79001-80000	CG	0.488	0.185567	0.000497742	0.00813681	scaffold200|size127478:79527-82792	SMil_00004018
scaffold233|size122254:45001-46000	CG	0.733229	0.431034	2.2185e-05	0.00065467	scaffold233|size122254:45392-52557	SMil_00004368
scaffold5517|size30896:10001-11000	CG	0.302083	0	2.84877e-12	7.33787e-10	scaffold5517|size30896:9788-11880	SMil_00024206
scaffold1064|size78625:53001-54000	CG	0.311828	0.0102041	6.21483e-17	4.24908e-14	scaffold1064|size78625:49504-53219	SMil_00010987
scaffold1026|size79711:50001-51000	CG	0.364991	0.0643185	7.26913e-25	2.01281e-21	scaffold1026|size79711:49246-50932	SMil_00010727
scaffold3659|size42956:1001-2000	CG	0.545918	0.245353	0.000625984	0.00976438	scaffold3659|size42956:1139-2226	SMil_00020656
scaffold2040|size85241:58001-59000	CG	0.43771	0.137339	3.21571e-08	2.67682e-06	scaffold2040|size85241:58712-59663	SMil_00009703
scaffold2148|size97311:64001-65000	CG	0.436364	0.136364	0.000762791	0.0113934	scaffold2148|size97311:63755-65465	SMil_00007487
scaffold559|size97080:55001-56000	CG	0.459627	0.160211	6.15282e-10	8.51853e-08	scaffold559|size97080:51585-55319	SMil_00007520
scaffold4614|size36226:25001-26000	CG	0.299145	0	0.000287425	0.00524699	scaffold4614|size36226:22374-26656	SMil_00022627
scaffold811|size86540:21001-22000	CG	0.766892	0.467836	0.00120935	0.0162452	scaffold811|size86540:18852-21578	SMil_00009445
scaffold12270|size9841:4001-5000	CG	0.306878	0.00819672	1.68093e-14	7.19764e-12	scaffold12270|size9841:4727-6424	SMil_00029299
scaffold2446|size54435:16001-17000	CG	0.588889	0.29078	3.84696e-06	0.000154753	scaffold2446|size54435:16808-20561	SMil_00017209
scaffold3318|size45828:21001-22000	CG	0.740223	0.442266	9.8511e-06	0.000338012	scaffold3318|size45828:21597-24210	SMil_00019871
scaffold4299|size62284:2001-3000	CG	0.448399	0.150838	0.000203236	0.00398037	scaffold4299|size62284:1719-5744	SMil_00015125
scaffold10022|size14678:7001-8000	CG	0.395566	0.0984375	7.89355e-15	3.60282e-12	scaffold10022|size14678:3756-7610	SMil_00028363
scaffold2938|size49393:10001-11000	CG	0.436937	0.140097	1.29836e-05	0.000422048	scaffold2938|size49393:8713-10541	SMil_00018798
scaffold3453|size44689:41001-42000	CG	0.9	0.603306	0.00500071	0.0469386	scaffold3453|size44689:41526-42793	SMil_00020202
scaffold4001|size40421:19001-20000	CG	0.684322	0.387987	1.1412e-07	8.0236e-06	scaffold4001|size40421:19312-21186	SMil_00021425
scaffold10902|size12495:2001-3000	CG	0.585492	0.289326	9.70651e-05	0.00218176	scaffold10902|size12495:3-5151	SMil_00028802
scaffold4502|size71423:53001-54000	CG	0.693038	0.397516	0.000351208	0.00616936	scaffold4502|size71423:53446-54106	SMil_00012817
scaffold1156|size76045:2001-3000	CG	0.294872	0	4.23764e-11	8.09349e-09	scaffold1156|size76045:2977-3327	SMil_00011545
scaffold700|size90152:79001-80000	CG	0.455026	0.160959	3.98067e-07	2.32622e-05	scaffold700|size90152:77918-83012	SMil_00008674
scaffold8846|size18055:8001-9000	CG	0.394958	0.100917	2.53823e-05	0.000732496	scaffold8846|size18055:3949-9511	SMil_00027689
scaffold3101|size47863:1001-2000	CG	0.399306	0.10567	4.82395e-07	2.73092e-05	scaffold3101|size47863:1970-9429	SMil_00019275
scaffold9|size234130:91001-92000	CG	0.794753	0.501344	5.86421e-07	3.20248e-05	scaffold9|size234130:91225-97327	SMil_00000445
scaffold4142|size39442:17001-18000	CG	0.460251	0.167665	2.45824e-07	1.55882e-05	scaffold4142|size39442:15777-19842	SMil_00021689
scaffold506|size100452:43001-44000	CG	0.325581	0.0332326	1.02221e-10	1.76538e-08	scaffold506|size100452:41042-43618	SMil_00007057
scaffold414|size151577:94001-95000	CG	0.719178	0.427609	0.00136096	0.0177661	scaffold414|size151577:91716-95653	SMil_00002501
scaffold6|size232035:131001-132000	CG	0.544379	0.252941	0.00475855	0.0452615	scaffold6|size232035:127983-131479	SMil_00000494
scaffold5502|size38458:12001-13000	CG	0.335456	0.0449219	3.90085e-15	1.89498e-12	scaffold5502|size38458:11275-14830	SMil_00021976
scaffold393|size109326:21001-22000	CG	0.526087	0.235808	0.00153778	0.0194953	scaffold393|size109326:20959-23753	SMil_00005896
scaffold6298|size27334:4001-5000	CG	0.433692	0.143713	3.32913e-11	6.54554e-09	scaffold6298|size27334:1364-6406	SMil_00025249
scaffold1574|size67129:37001-38000	CG	0.393204	0.103306	6.20884e-06	0.000230974	scaffold1574|size67129:35476-38406	SMil_00013819
scaffold2124|size58488:14001-15000	CG	0.655629	0.366071	0.00115235	0.0156439	scaffold2124|size58488:13754-16514	SMil_00016045
scaffold6654|size31614:9001-10000	CG	0.37884	0.0896552	4.8369e-10	6.93354e-08	scaffold6654|size31614:8841-9281	SMil_00024015
scaffold280|size118212:48001-49000	CG	0.756579	0.467456	0.000627962	0.00978605	scaffold280|size118212:48586-50649	SMil_00004854
scaffold4545|size65443:31001-32000	CG	0.366615	0.0787815	4.51835e-20	5.17706e-17	scaffold4545|size65443:27016-31365	SMil_00014316
scaffold1111|size77597:41001-42000	CG	0.2875	0	4.34983e-09	4.74508e-07	scaffold1111|size77597:35945-41107	SMil_00011254
scaffold3266|size46342:11001-12000	CG	0.344498	0.0571429	3.44642e-06	0.000140857	scaffold3266|size46342:11573-15043	SMil_00019716
scaffold7897|size21051:3001-4000	CG	0.547112	0.260241	1.52124e-06	7.14552e-05	scaffold7897|size21051:3768-8431	SMil_00026926
scaffold4784|size35157:8001-9000	CG	0.724138	0.437288	0.00216706	0.0251929	scaffold4784|size35157:8516-12080	SMil_00022992
scaffold1216|size74712:48001-49000	CG	0.525	0.238342	0.000983375	0.0138408	scaffold1216|size74712:47340-48545	SMil_00011882
scaffold4551|size36726:28001-29000	CG	0.742268	0.455847	0.00157313	0.0198164	scaffold4551|size36726:26159-29236	SMil_00022512
scaffold9699|size15600:4001-5000	CG	0.325893	0.039548	2.3448e-06	0.000102301	scaffold9699|size15600:4638-11449	SMil_00028170
scaffold10135|size14390:10001-11000	CG	0.510204	0.224	3.56023e-07	2.12767e-05	scaffold10135|size14390:8136-10260	SMil_00028434
scaffold1452|size69369:34001-35000	CG	0.747312	0.461233	1.25281e-05	0.000410778	scaffold1452|size69369:34798-36410	SMil_00013225
scaffold557|size97155:50001-51000	CG	0.285714	0	0.00100917	0.0141011	scaffold557|size97155:41547-50185	SMil_00007505
scaffold665|size91958:15001-16000	CG	0.434426	0.149086	4.41188e-12	1.08752e-09	scaffold665|size91958:13750-15567	SMil_00008394
scaffold2600|size69566:67001-68000	CG	0.553571	0.268293	0.00274387	0.0300664	scaffold2600|size69566:67889-69056	SMil_00013197
scaffold495|size101085:50001-51000	CG	0.719653	0.434783	0.00192326	0.0230473	scaffold495|size101085:50396-55528	SMil_00006958
scaffold6624|size26009:17001-18000	CG	0.686813	0.402214	0.00460703	0.0442023	scaffold6624|size26009:17883-18512	SMil_00025634
scaffold6399|size26947:10001-11000	CG	0.441989	0.158416	0.000341899	0.00602874	scaffold6399|size26947:10590-12222	SMil_00025356
scaffold4888|size34557:27001-28000	CG	0.445087	0.162011	2.76854e-05	0.000786395	scaffold4888|size34557:25535-27072	SMil_00023220
scaffold10085|size14516:10001-11000	CG	0.885246	0.60221	0.00221437	0.0256167	scaffold10085|size14516:7765-12268	SMil_00028402
scaffold706|size90032:18001-19000	CG	0.890265	0.607311	3.32683e-05	0.000914941	scaffold706|size90032:17677-20805	SMil_00008696
scaffold1359|size71590:57001-58000	CG	0.473404	0.190678	0.000199094	0.00392143	scaffold1359|size71590:53901-57047	SMil_00012779
scaffold504|size100559:61001-62000	CG	0.663664	0.381944	2.76133e-05	0.000784885	scaffold504|size100559:56321-64143	SMil_00007031
scaffold324|size146873:2001-3000	CG	0.623762	0.342697	0.00223006	0.0257514	scaffold324|size146873:2876-7629	SMil_00002734
scaffold3593|size43409:21001-22000	CG	0.557003	0.275943	1.86e-06	8.44599e-05	scaffold3593|size43409:9804-21613	SMil_00020498
scaffold2107|size76302:3001-4000	CG	0.280702	0	0.0017336	0.0213173	scaffold2107|size76302:3963-6372	SMil_00011504
scaffold8673|size27271:17001-18000	CG	0.739946	0.45936	2.9108e-05	0.000820212	scaffold8673|size27271:13901-17464	SMil_00025272
scaffold724|size89257:67001-68000	CG	0.457143	0.176812	7.50146e-07	3.9315e-05	scaffold724|size89257:67674-70864	SMil_00008816
scaffold3574|size43541:36001-37000	CG	0.453925	0.173693	9.25579e-10	1.2253e-07	scaffold3574|size43541:35071-37793	SMil_00020460
scaffold4874|size34633:20001-21000	CG	0.326531	0.0465116	9.16963e-05	0.00208205	scaffold4874|size34633:20878-25772	SMil_00023193
scaffold3394|size58167:53001-54000	CG	0.382812	0.103093	1.17753e-08	1.12842e-06	scaffold3394|size58167:50331-53491	SMil_00016149
scaffold414|size151577:54001-55000	CG	0.751121	0.471642	0.00021823	0.00421292	scaffold414|size151577:54723-57487	SMil_00002496
scaffold4257|size53417:32001-33000	CG	0.427273	0.148148	0.000173942	0.00351649	scaffold4257|size53417:32756-36971	SMil_00017608
scaffold2914|size49573:26001-27000	CG	0.710702	0.431871	1.24454e-05	0.00040871	scaffold2914|size49573:22035-26286	SMil_00018757
scaffold12518|size9407:8001-9000	CG	0.591045	0.312303	4.2068e-05	0.00110658	scaffold12518|size9407:7539-9041	SMil_00029375
scaffold168|size131665:90001-91000	CG	0.35512	0.0765472	1.12511e-11	2.55361e-09	scaffold168|size131665:90526-93075	SMil_00003535
scaffold3654|size42988:35001-36000	CG	0.441341	0.16318	9.26777e-06	0.000322391	scaffold3654|size42988:33442-35136	SMil_00020648
scaffold9481|size16127:7001-8000	CG	0.78866	0.511905	0.00342442	0.0354869	scaffold9481|size16127:5475-8316	SMil_00028040
scaffold1106|size77670:61001-62000	CG	0.568548	0.292621	1.0115e-05	0.00034564	scaffold1106|size77670:50113-68163	SMil_00011232
scaffold4577|size36540:22001-23000	CG	0.567529	0.29256	8.0515e-12	1.87875e-09	scaffold4577|size36540:22216-23635	SMil_00022553
scaffold1026|size79711:58001-59000	CG	0.585938	0.311558	0.00273119	0.0299628	scaffold1026|size79711:57869-58144	SMil_00010730
scaffold487|size101615:83001-84000	CG	0.350187	0.0762887	1.92183e-14	8.14516e-12	scaffold487|size101615:78618-84920	SMil_00006900
scaffold7042|size44885:5001-6000	CG	0.426415	0.152542	7.07291e-06	0.000256849	scaffold7042|size44885:2797-8989	SMil_00020139
scaffold8934|size17812:4001-5000	CG	0.321127	0.0479042	1.1178e-19	1.16799e-16	scaffold8934|size17812:4202-6379	SMil_00027747
scaffold7092|size24012:9001-10000	CG	0.379252	0.106061	5.48864e-14	2.14056e-11	scaffold7092|size24012:4765-10434	SMil_00026168
scaffold10499|size13448:10001-11000	CG	0.371212	0.0982143	0.00044955	0.00752198	scaffold10499|size13448:8797-10154	SMil_00028619
scaffold3842|size61015:8001-9000	CG	0.761905	0.489164	0.00111143	0.0152252	scaffold3842|size61015:4482-8002	SMil_00015478
scaffold1467|size69124:60001-61000	CG	0.50625	0.233766	4.64248e-05	0.00120102	scaffold1467|size69124:59940-62086	SMil_00013273
scaffold1906|size61932:45001-46000	CG	0.474227	0.201754	0.000557861	0.00892473	scaffold1906|size61932:40686-45979	SMil_00015241
scaffold1|size388307:358001-359000	CG	0.784884	0.512922	0.000496281	0.00811932	scaffold1|size388307:358513-362931	SMil_00000038
scaffold158|size165830:87001-88000	CG	0.553191	0.281938	0.000935469	0.0133109	scaffold158|size165830:87260-101160	SMil_00001728
scaffold605|size132325:69001-70000	CG	0.482394	0.211321	6.75004e-06	0.000247232	scaffold605|size132325:62356-70894	SMil_00003485
scaffold2591|size102556:64001-65000	CG	0.482402	0.212066	6.47426e-08	4.89812e-06	scaffold2591|size102556:63101-64183	SMil_00006826
scaffold11368|size11569:7001-8000	CG	0.27027	0	6.47169e-12	1.54483e-09	scaffold11368|size11569:5130-7867	SMil_00028967
scaffold2154|size58138:36001-37000	CG	0.478405	0.208877	2.23757e-07	1.43754e-05	scaffold2154|size58138:36127-37487	SMil_00016154
scaffold4152|size39354:1001-2000	CG	0.383099	0.113695	2.05747e-09	2.50238e-07	scaffold4152|size39354:1672-3363	SMil_00021722
scaffold3065|size82678:58001-59000	CG	0.269076	0	6.63191e-12	1.5808e-09	scaffold3065|size82678:58711-68372	SMil_00010216
scaffold1915|size61782:26001-27000	CG	0.67623	0.407843	0.0011052	0.0151684	scaffold1915|size61782:22797-27960	SMil_00015287
scaffold1677|size65608:38001-39000	CG	0.797235	0.529221	0.00372942	0.0377876	scaffold1677|size65608:36681-38812	SMil_00014271
scaffold2995|size48759:7001-8000	CG	0.653916	0.385933	2.89008e-12	7.42125e-10	scaffold2995|size48759:6770-10281	SMil_00018961
scaffold801|size87065:32001-33000	CG	0.486146	0.218845	2.76757e-06	0.000117626	scaffold801|size87065:29143-36240	SMil_00009374
scaffold1325|size72362:54001-55000	CG	0.286713	0.0198675	1.41162e-09	1.78346e-07	scaffold1325|size72362:54434-57095	SMil_00012559
scaffold8152|size20148:7001-8000	CG	0.338369	0.0716511	4.40011e-07	2.5339e-05	scaffold8152|size20148:7615-8576	SMil_00027146
scaffold1141|size76394:54001-55000	CG	0.462428	0.196185	7.40822e-05	0.00175452	scaffold1141|size76394:53067-54026	SMil_00011450
scaffold3091|size47971:10001-11000	CG	0.496703	0.230627	4.24513e-08	3.4237e-06	scaffold3091|size47971:10224-14613	SMil_00019247
scaffold4135|size54420:27001-28000	CG	0.460377	0.194346	8.1228e-05	0.00188902	scaffold4135|size54420:26341-29880	SMil_00017225
scaffold145|size135231:88001-89000	CG	0.510638	0.244776	0.000232333	0.00442149	scaffold145|size135231:88246-96908	SMil_00003298
scaffold2520|size55128:35001-36000	CG	0.664452	0.398827	0.000305648	0.0055159	scaffold2520|size55128:34069-36553	SMil_00017045
scaffold4929|size34249:5001-6000	CG	0.687845	0.422535	0.000416596	0.00708277	scaffold4929|size34249:4934-8359	SMil_00023311
scaffold6673|size25801:16001-17000	CG	0.368421	0.103448	0.000624508	0.00974501	scaffold6673|size25801:15715-19789	SMil_00025691
scaffold2199|size57546:18001-19000	CG	0.462475	0.198165	2.18325e-10	3.47319e-08	scaffold2199|size57546:14125-20133	SMil_00016337
scaffold1269|size130017:99001-100000	CG	0.453488	0.189189	0.00176649	0.0216187	scaffold1269|size130017:95906-100886	SMil_00003781
scaffold2364|size55459:3001-4000	CG	0.964286	0.7	0.000775672	0.0115547	scaffold2364|size55459:2463-4750	SMil_00016943
scaffold236|size122052:49001-50000	CG	0.80574	0.542289	0.000341181	0.00601863	scaffold236|size122052:48149-51019	SMil_00004413
scaffold2889|size49808:5001-6000	CG	0.540797	0.277477	6.18943e-08	4.70836e-06	scaffold2889|size49808:5851-7610	SMil_00018688
scaffold4812|size34988:11001-12000	CG	0.354478	0.0912698	6.57832e-08	4.96554e-06	scaffold4812|size34988:9358-11717	SMil_00023050
scaffold3654|size42988:37001-38000	CG	0.263158	0	7.39227e-09	7.54852e-07	scaffold3654|size42988:36317-37558	SMil_00020649
scaffold1060|size78707:54001-55000	CG	0.39478	0.131818	2.77037e-16	1.69215e-13	scaffold1060|size78707:53021-58527	SMil_00010968
scaffold750|size130057:91001-92000	CG	0.689274	0.426485	1.45698e-08	1.3512e-06	scaffold750|size130057:91161-92752	SMil_00003771
scaffold4169|size39237:1-1000	CG	0.288136	0.0265487	2.48165e-13	8.38006e-11	scaffold4169|size39237:172-5228	SMil_00021757
scaffold2088|size58997:8001-9000	CG	0.596552	0.335443	0.00186643	0.0225452	scaffold2088|size58997:6513-9184	SMil_00015876
scaffold17662|size3663:2001-3000	CG	0.54386	0.283401	8.6178e-05	0.00198249	scaffold17662|size3663:1604-3661	SMil_00030382
scaffold1766|size64101:33001-34000	CG	0.276836	0.0164609	5.91875e-09	6.21577e-07	scaffold1766|size64101:33420-36439	SMil_00014625
scaffold286|size117855:1001-2000	CG	0.409449	0.149485	5.63094e-11	1.03487e-08	scaffold286|size117855:139-1188	SMil_00004878
scaffold313|size115637:2001-3000	CG	0.352941	0.0935961	5.45032e-25	1.56123e-21	scaffold313|size115637:2230-5664	SMil_00005113
scaffold2510|size53736:27001-28000	CG	0.690531	0.431535	4.76598e-05	0.00122667	scaffold2510|size53736:23854-31244	SMil_00017473
scaffold11171|size21431:1-1000	CG	0.553371	0.295082	0.000159244	0.00326827	scaffold11171|size21431:163-4291	SMil_00026798
scaffold4034|size79794:56001-57000	CG	0.462295	0.204054	1.40885e-07	9.58103e-06	scaffold4034|size79794:56571-59013	SMil_00010697
scaffold3031|size95642:16001-17000	CG	0.34413	0.0861619	3.06317e-10	4.6775e-08	scaffold3031|size95642:15203-16037	SMil_00007718
scaffold2088|size58997:6001-7000	CG	0.589372	0.331606	0.00220028	0.0254864	scaffold2088|size58997:6513-9184	SMil_00015876
scaffold1767|size64095:29001-30000	CG	0.436	0.17866	3.5644e-06	0.000144757	scaffold1767|size64095:28861-29777	SMil_00014632
scaffold1833|size62982:24001-25000	CG	0.313793	0.0568562	2.96537e-12	7.5678e-10	scaffold1833|size62982:24787-34652	SMil_00014905
scaffold6447|size26782:14001-15000	CG	0.495798	0.239344	2.7106e-05	0.000772976	scaffold6447|size26782:12921-15240	SMil_00025412
scaffold11580|size11145:4001-5000	CG	0.693548	0.437262	0.00508788	0.0475253	scaffold11580|size11145:4728-5952	SMil_00029050
scaffold1777|size88442:38001-39000	CG	0.819876	0.563889	0.00186433	0.0225231	scaffold1777|size88442:36292-38448	SMil_00009012
scaffold7950|size20830:5001-6000	CG	0.514196	0.258449	4.59695e-07	2.62813e-05	scaffold7950|size20830:5380-7221	SMil_00026975
scaffold12906|size8799:2001-3000	CG	0.443636	0.188552	4.76149e-05	0.00122589	scaffold12906|size8799:2893-6616	SMil_00029497
scaffold332|size114343:78001-79000	CG	0.43083	0.176292	1.08936e-05	0.00036738	scaffold332|size114343:75837-79447	SMil_00005264
scaffold4637|size36088:22001-23000	CG	0.573248	0.318777	0.00466141	0.0445711	scaffold4637|size36088:19470-23372	SMil_00022697
scaffold2088|size58997:15001-16000	CG	0.896277	0.641873	0.00271268	0.0298182	scaffold2088|size58997:14511-15598	SMil_00015877
scaffold11309|size11686:5001-6000	CG	0.464516	0.210682	9.01368e-22	1.42621e-18	scaffold11309|size11686:5154-8164	SMil_00028944
scaffold453|size104502:97001-98000	CG	0.482143	0.228311	0.00297115	0.0319477	scaffold453|size104502:96470-98622	SMil_00006622
scaffold2492|size53889:10001-11000	CG	0.440613	0.187013	3.9295e-05	0.00104539	scaffold2492|size53889:10756-13286	SMil_00017414
scaffold270|size126767:111001-112000	CG	0.452632	0.199301	1.53541e-09	1.92231e-07	scaffold270|size126767:111626-113997	SMil_00004069
scaffold10434|size20172:14001-15000	CG	0.387931	0.134615	2.83365e-07	1.75664e-05	scaffold10434|size20172:14110-15225	SMil_00027137
scaffold7917|size20975:10001-11000	CG	0.312903	0.0603291	1.18883e-12	3.3705e-10	scaffold7917|size20975:10741-11208	SMil_00026949
scaffold2148|size97311:36001-37000	CG	0.260355	0.00877193	9.18574e-06	0.000319738	scaffold2148|size97311:35728-37998	SMil_00007484
scaffold485|size196910:168001-169000	CG	0.477528	0.22619	2.63807e-06	0.000113016	scaffold485|size196910:168799-170575	SMil_00000769
scaffold485|size196910:168001-169000	CG	0.477528	0.22619	2.63807e-06	0.000113016	scaffold485|size196910:162055-168435	SMil_00000768
scaffold534|size138984:9001-10000	CG	0.682836	0.431762	0.000733267	0.0110488	scaffold534|size138984:6769-11024	SMil_00003087
scaffold7777|size43200:8001-9000	CG	0.40617	0.155263	1.71572e-07	1.13429e-05	scaffold7777|size43200:7010-8144	SMil_00020575
scaffold688|size90542:42001-43000	CG	0.717813	0.467033	0.000130567	0.00278821	scaffold688|size90542:42104-43453	SMil_00008596
scaffold307|size132587:103001-104000	CG	0.792553	0.541779	0.00347686	0.0358583	scaffold307|size132587:100046-104405	SMil_00003477
scaffold307|size132587:103001-104000	CG	0.792553	0.541779	0.00347686	0.0358583	scaffold307|size132587:102411-104566	SMil_00003478
scaffold4943|size70173:53001-54000	CG	0.262857	0.0125	1.86746e-10	3.02102e-08	scaffold4943|size70173:51600-54462	SMil_00013078
scaffold6236|size27638:9001-10000	CG	0.453668	0.20354	1.21542e-05	0.000400016	scaffold6236|size27638:4890-9334	SMil_00025174
scaffold2224|size57193:31001-32000	CG	0.321429	0.0718563	4.16887e-08	3.36546e-06	scaffold2224|size57193:31840-34315	SMil_00016462
scaffold1044|size79268:11001-12000	CG	0.517986	0.268519	1.71563e-05	0.000530378	scaffold1044|size79268:10728-18181	SMil_00010876
scaffold10950|size20911:9001-10000	CG	0.697712	0.448391	8.01171e-06	0.000285328	scaffold10950|size20911:9411-11510	SMil_00026962
scaffold1938|size61348:11001-12000	CG	0.3	0.0507614	2.31193e-08	2.02891e-06	scaffold1938|size61348:11110-13874	SMil_00015381
scaffold504|size100559:41001-42000	CG	0.762058	0.512915	1.07747e-05	0.000364284	scaffold504|size100559:40493-41032	SMil_00007027
scaffold8368|size19480:7001-8000	CG	0.373518	0.124567	8.11207e-14	3.06303e-11	scaffold8368|size19480:7102-10668	SMil_00027330
scaffold2682|size51826:49001-50000	CG	0.599338	0.350467	0.000382195	0.00660603	scaffold2682|size51826:48171-50522	SMil_00018051
scaffold3539|size43830:5001-6000	CG	0.314286	0.0658683	1.54618e-08	1.4287e-06	scaffold3539|size43830:2824-6190	SMil_00020376
scaffold826|size86099:24001-25000	CG	0.58881	0.340829	2.60716e-13	8.75052e-11	scaffold826|size86099:22592-24206	SMil_00009524
scaffold8034|size20604:18001-19000	CG	0.505051	0.257075	9.55444e-07	4.81603e-05	scaffold8034|size20604:16539-19052	SMil_00027039
scaffold3510|size58073:26001-27000	CG	0.985366	0.737443	0.00289352	0.0312797	scaffold3510|size58073:24801-26738	SMil_00016168
scaffold952|size106073:72001-73000	CG	0.52921	0.281623	0.000214126	0.00415156	scaffold952|size106073:72802-74194	SMil_00006329
scaffold1013|size160240:92001-93000	CG	0.455253	0.207965	5.95244e-05	0.001469	scaffold1013|size160240:90955-94859	SMil_00002003
scaffold1970|size60859:5001-6000	CG	0.326087	0.0789474	3.04009e-07	1.86444e-05	scaffold1970|size60859:2950-7482	SMil_00015514
scaffold3197|size93868:4001-5000	CG	0.83812	0.591944	0.00180599	0.0219926	scaffold3197|size93868:2252-4099	SMil_00008002
scaffold6508|size26528:17001-18000	CG	0.5	0.253918	2.21902e-05	0.000654708	scaffold6508|size26528:17454-22724	SMil_00025491
scaffold8528|size31675:13001-14000	CG	0.585139	0.33935	0.000381683	0.00660065	scaffold8528|size31675:13201-14602	SMil_00023992
scaffold2277|size56472:45001-46000	CG	0.245455	0	0.000109286	0.00240605	scaffold2277|size56472:45371-46524	SMil_00016606
scaffold4692|size35743:18001-19000	CG	0.63964	0.394286	0.00037522	0.00651465	scaffold4692|size35743:18629-25227	SMil_00022820
scaffold1341|size72024:51001-52000	CG	0.333333	0.0880282	9.08271e-07	4.61083e-05	scaffold1341|size72024:49499-51128	SMil_00012662
scaffold1341|size72024:51001-52000	CG	0.333333	0.0880282	9.08271e-07	4.61083e-05	scaffold1341|size72024:51447-54561	SMil_00012663
scaffold442|size105224:9001-10000	CG	0.628019	0.382831	0.000156577	0.00322569	scaffold442|size105224:9625-10119	SMil_00006473
scaffold1376|size71150:16001-17000	CG	0.563636	0.318548	0.000457083	0.00761425	scaffold1376|size71150:16220-20547	SMil_00012891
scaffold4600|size36365:19001-20000	CG	0.616981	0.371951	0.000230394	0.00439314	scaffold4600|size36365:8248-19182	SMil_00022593
scaffold1999|size60295:28001-29000	CG	0.590909	0.345912	0.00169353	0.0209486	scaffold1999|size60295:28481-33232	SMil_00015587
scaffold10083|size14520:10001-11000	CG	0.46084	0.215924	2.1084e-12	5.66809e-10	scaffold10083|size14520:10056-10418	SMil_00028401
scaffold572|size96323:10001-11000	CG	0.535675	0.290774	1.16825e-11	2.64429e-09	scaffold572|size96323:8494-14108	SMil_00007648
scaffold136|size168217:127001-128000	CG	0.429091	0.184332	4.8012e-10	6.89426e-08	scaffold136|size168217:126610-127558	SMil_00001597
scaffold10793|size12725:11001-12000	CG	0.26	0.015625	0.000287264	0.00524516	scaffold10793|size12725:10597-11553	SMil_00028760
scaffold456|size119070:63001-64000	CG	0.710618	0.466403	4.95466e-07	2.7866e-05	scaffold456|size119070:62126-66472	SMil_00004724
scaffold131|size139055:4001-5000	CG	0.722772	0.47861	0.00182981	0.0222257	scaffold131|size139055:3834-5045	SMil_00003055
scaffold4746|size35403:31001-32000	CG	0.793194	0.549603	0.00075918	0.0113558	scaffold4746|size35403:30318-32114	SMil_00022926
scaffold2457|size62423:33001-34000	CG	0.576923	0.333333	0.000368463	0.00641812	scaffold2457|size62423:33705-43459	SMil_00015086
scaffold2203|size92634:49001-50000	CG	0.25	0.00645161	1.30097e-16	8.34522e-14	scaffold2203|size92634:45515-49862	SMil_00008279
scaffold4124|size39562:5001-6000	CG	0.461864	0.21875	0.000228185	0.00436202	scaffold4124|size39562:4031-5026	SMil_00021657
scaffold396|size108734:80001-81000	CG	0.549872	0.306792	9.94981e-06	0.000340906	scaffold396|size108734:79590-82965	SMil_00005928
scaffold3929|size40844:16001-17000	CG	0.576792	0.334023	8.2883e-09	8.34046e-07	scaffold3929|size40844:15280-16281	SMil_00021310
scaffold3929|size40844:16001-17000	CG	0.576792	0.334023	8.2883e-09	8.34046e-07	scaffold3929|size40844:16319-16846	SMil_00021311
scaffold2700|size58794:30001-31000	CG	0.670121	0.427441	1.64998e-06	7.65929e-05	scaffold2700|size58794:29236-31083	SMil_00015957
scaffold4581|size36505:14001-15000	CG	0.577778	0.335681	0.000185184	0.00369966	scaffold4581|size36505:8579-14021	SMil_00022558
scaffold215|size133541:88001-89000	CG	0.691436	0.449843	2.72625e-05	0.000776507	scaffold215|size133541:88924-93625	SMil_00003387
scaffold1561|size67285:13001-14000	CG	0.720445	0.478894	1.86784e-06	8.46913e-05	scaffold1561|size67285:12625-16644	SMil_00013782
scaffold3318|size45828:22001-23000	CG	0.344891	0.103715	2.35825e-17	1.75694e-14	scaffold3318|size45828:21597-24210	SMil_00019871
scaffold78|size158705:86001-87000	CG	0.494652	0.253731	1.00865e-05	0.000345019	scaffold78|size158705:84540-86514	SMil_00002058
scaffold102|size163426:110001-111000	CG	0.753623	0.513846	0.00281271	0.0306389	scaffold102|size163426:110863-114581	SMil_00001876
scaffold6530|size26414:17001-18000	CG	0.352381	0.114583	0.00387947	0.0388436	scaffold6530|size26414:15682-22432	SMil_00025515
scaffold2175|size57799:56001-57000	CG	0.8	0.5625	0.000692825	0.0105734	scaffold2175|size57799:56556-57776	SMil_00016237
scaffold84|size155691:99001-100000	CG	0.347079	0.109589	1.68281e-07	1.11654e-05	scaffold84|size155691:97629-100949	SMil_00002208
scaffold1125|size77047:40001-41000	CG	0.565056	0.327815	0.00013566	0.00287848	scaffold1125|size77047:31979-48351	SMil_00011375
scaffold11675|size10946:1001-2000	CG	0.339623	0.102459	2.50326e-06	0.000108418	scaffold11675|size10946:1920-4606	SMil_00029097
scaffold1546|size108953:60001-61000	CG	0.580645	0.343602	0.00181898	0.0221103	scaffold1546|size108953:59023-61933	SMil_00005918
scaffold4874|size34633:32001-33000	CG	0.468278	0.231343	2.83717e-05	0.000802869	scaffold4874|size34633:31309-34508	SMil_00023195
scaffold1820|size63072:19001-20000	CG	0.594737	0.357815	3.31799e-05	0.000912813	scaffold1820|size63072:16130-20187	SMil_00014842
scaffold2367|size55427:21001-22000	CG	0.236842	0	1.8195e-06	8.30012e-05	scaffold2367|size55427:18444-25399	SMil_00016951
scaffold4183|size72837:19001-20000	CG	0.424682	0.187879	9.67951e-08	6.9677e-06	scaffold4183|size72837:14681-20945	SMil_00012380
scaffold231|size122486:79001-80000	CG	0.240964	0.0041841	3.95206e-11	7.66152e-09	scaffold231|size122486:79538-83318	SMil_00004349
scaffold7486|size22554:5001-6000	CG	0.361582	0.125	4.59137e-06	0.000179146	scaffold7486|size22554:4400-7252	SMil_00026543
scaffold187|size129234:42001-43000	CG	0.782158	0.545939	0.000481025	0.00792827	scaffold187|size129234:42094-47981	SMil_00003850
scaffold3008|size48664:24001-25000	CG	0.449074	0.21286	7.04246e-07	3.7393e-05	scaffold3008|size48664:24589-25176	SMil_00019011
scaffold542|size98057:16001-17000	CG	0.817582	0.581614	0.00057784	0.00917305	scaffold542|size98057:16496-19102	SMil_00007393
scaffold246|size141487:111001-112000	CG	0.316129	0.0805369	1.90622e-05	0.000579396	scaffold246|size141487:110618-112938	SMil_00002914
scaffold804|size86841:28001-29000	CG	0.277325	0.0417391	2.26352e-18	1.90893e-15	scaffold804|size86841:28147-29513	SMil_00009394
scaffold4077|size39990:27001-28000	CG	0.235294	0	6.49347e-05	0.00157469	scaffold4077|size39990:27414-28981	SMil_00021564
scaffold2838|size63014:54001-55000	CG	0.65	0.414868	0.00029683	0.0053902	scaffold2838|size63014:54847-55717	SMil_00014881
scaffold2838|size63014:54001-55000	CG	0.65	0.414868	0.00029683	0.0053902	scaffold2838|size63014:54847-56279	SMil_00014882
scaffold1325|size72362:11001-12000	CG	0.511855	0.2772	1.22102e-11	2.74134e-09	scaffold1325|size72362:7695-13390	SMil_00012555
scaffold11669|size10960:9001-10000	CG	0.234375	0	0.000386329	0.00666504	scaffold11669|size10960:7451-10207	SMil_00029096
scaffold969|size81250:39001-40000	CG	0.308411	0.0743034	8.53639e-10	1.13822e-07	scaffold969|size81250:31224-39062	SMil_00010448
scaffold2859|size50043:17001-18000	CG	0.39823	0.164179	0.000134197	0.00285237	scaffold2859|size50043:7922-17430	SMil_00018604
scaffold9575|size15946:10001-11000	CG	0.233766	0	6.02194e-09	6.31582e-07	scaffold9575|size15946:7426-10022	SMil_00028093
scaffold8479|size31795:13001-14000	CG	0.436464	0.202703	5.94744e-07	3.23779e-05	scaffold8479|size31795:8932-14369	SMil_00023953
scaffold181|size243338:221001-222000	CG	0.439394	0.206349	0.000524567	0.00849261	scaffold181|size243338:221805-226251	SMil_00000386
scaffold2944|size49262:23001-24000	CG	0.7411	0.508602	1.09044e-05	0.000367537	scaffold2944|size49262:23336-25746	SMil_00018813
scaffold665|size91958:14001-15000	CG	0.55814	0.325792	2.64254e-05	0.000757338	scaffold665|size91958:13750-15567	SMil_00008394
scaffold2011|size60159:26001-27000	CG	0.578261	0.346056	0.000233331	0.00443845	scaffold2011|size60159:25755-29805	SMil_00015623
scaffold6419|size26864:9001-10000	CG	0.470149	0.238245	0.000152139	0.00315204	scaffold6419|size26864:7441-9427	SMil_00025380
scaffold3747|size42232:17001-18000	CG	0.730667	0.498973	0.000675139	0.0103705	scaffold3747|size42232:16823-22443	SMil_00020885
scaffold1107|size77667:45001-46000	CG	0.605422	0.374656	0.000380845	0.0065889	scaffold1107|size77667:45728-47899	SMil_00011237
scaffold7071|size46043:36001-37000	CG	0.310476	0.08	2.04572e-14	8.62624e-12	scaffold7071|size46043:36576-37449	SMil_00019789
scaffold773|size118465:102001-103000	CG	0.550388	0.32	0.00499821	0.0469248	scaffold773|size118465:99726-102393	SMil_00004819
scaffold8718|size18434:17001-18000	CG	0.328467	0.0982143	7.94236e-06	0.000283101	scaffold8718|size18434:16649-18360	SMil_00027602
scaffold1370|size71265:27001-28000	CG	0.497717	0.267652	3.63553e-08	2.98568e-06	scaffold1370|size71265:24218-32399	SMil_00012850
scaffold7420|size22770:2001-3000	CG	0.333333	0.103448	1.89551e-05	0.000576985	scaffold7420|size22770:1574-7617	SMil_00026477
scaffold9364|size16406:5001-6000	CG	0.339535	0.110127	5.26113e-14	2.06638e-11	scaffold9364|size16406:5657-12774	SMil_00027976
scaffold3747|size42232:38001-39000	CG	0.596939	0.368	0.000817746	0.0120443	scaffold3747|size42232:34770-39662	SMil_00020886
scaffold517|size99899:90001-91000	CG	0.287462	0.0585938	3.33841e-09	3.78594e-07	scaffold517|size99899:90994-94424	SMil_00007168
scaffold354|size111962:70001-71000	CG	0.5	0.271268	8.31559e-08	6.09415e-06	scaffold354|size111962:68179-70362	SMil_00005544
scaffold4470|size37266:6001-7000	CG	0.847603	0.618987	0.00015724	0.00323554	scaffold4470|size37266:6638-9465	SMil_00022358
scaffold228|size122622:41001-42000	CG	0.566514	0.337995	3.51942e-05	0.000958231	scaffold228|size122622:40231-45879	SMil_00004323
scaffold3635|size43137:28001-29000	CG	0.712095	0.483829	1.80098e-05	0.000552869	scaffold3635|size43137:27500-31609	SMil_00020591
scaffold2482|size53995:21001-22000	CG	0.227941	0	9.2377e-05	0.00209521	scaffold2482|size53995:16015-23604	SMil_00017373
scaffold626|size93624:82001-83000	CG	0.664207	0.437653	0.00175134	0.0214803	scaffold626|size93624:78571-82563	SMil_00008022
scaffold662|size92117:17001-18000	CG	0.548507	0.322259	0.00104426	0.0144976	scaffold662|size92117:16304-17815	SMil_00008368
scaffold4565|size36634:27001-28000	CG	0.496703	0.270958	8.4503e-08	6.17653e-06	scaffold4565|size36634:25958-31933	SMil_00022532
scaffold4409|size37633:8001-9000	CG	0.425432	0.2	4.72223e-12	1.16057e-09	scaffold4409|size37633:8904-13362	SMil_00022259
scaffold1468|size69124:22001-23000	CG	0.678322	0.453125	0.00324555	0.0341576	scaffold1468|size69124:20314-23749	SMil_00013275
scaffold1069|size78543:15001-16000	CG	0.450116	0.225	1.20018e-06	5.84225e-05	scaffold1069|size78543:15851-17603	SMil_00011002
scaffold1177|size75622:39001-40000	CG	0.458015	0.233766	0.000308949	0.00555403	scaffold1177|size75622:39701-47460	SMil_00011691
scaffold311|size115775:56001-57000	CG	0.42623	0.202797	9.73605e-07	4.88978e-05	scaffold311|size115775:55419-61033	SMil_00005104
scaffold2830|size50484:21001-22000	CG	0.485981	0.262821	0.0011319	0.0154269	scaffold2830|size50484:16947-21222	SMil_00018519
scaffold2187|size110864:1001-2000	CG	0.582609	0.359629	5.17065e-05	0.00131252	scaffold2187|size110864:1549-2510	SMil_00005700
scaffold3485|size44401:14001-15000	CG	0.282544	0.0600707	5.9672e-21	7.86813e-18	scaffold3485|size44401:13822-14280	SMil_00020255
scaffold4159|size39279:8001-9000	CG	0.247396	0.025	4.83958e-13	1.51993e-10	scaffold4159|size39279:5518-8699	SMil_00021737
scaffold3475|size53721:16001-17000	CG	0.522059	0.299776	0.00019659	0.00388362	scaffold3475|size53721:16900-20034	SMil_00017482
scaffold19|size191922:67001-68000	CG	0.222222	0	3.35808e-05	0.000921248	scaffold19|size191922:62620-70425	SMil_00000877
scaffold1593|size66804:64001-65000	CG	0.469914	0.248603	1.22598e-05	0.000403414	scaffold1593|size66804:64183-65849	SMil_00013911
scaffold4381|size37796:31001-32000	CG	0.378022	0.157051	1.29741e-09	1.65299e-07	scaffold4381|size37796:30738-36537	SMil_00022206
scaffold11598|size11115:9001-10000	CG	0.741667	0.521008	0.000642993	0.0099763	scaffold11598|size11115:5575-10259	SMil_00029060
scaffold7115|size23927:23001-24000	CG	0.663212	0.443038	0.00131284	0.0172737	scaffold7115|size23927:21938-23362	SMil_00026192
scaffold3081|size48003:12001-13000	CG	0.747788	0.527919	0.00237287	0.0269889	scaffold3081|size48003:11634-16429	SMil_00019229
scaffold8512|size19026:10001-11000	CG	0.272973	0.0532544	1.3555e-11	3.01072e-09	scaffold8512|size19026:8631-12107	SMil_00027446
scaffold742|size153448:71001-72000	CG	0.403226	0.183673	0.000145762	0.00304614	scaffold742|size153448:67353-71590	SMil_00002338
scaffold2980|size48942:9001-10000	CG	0.248	0.0286299	1.12667e-18	9.69863e-16	scaffold2980|size48942:6673-9316	SMil_00018915
scaffold1836|size62945:60001-61000	CG	0.21875	0	0.00120141	0.0161529	scaffold1836|size62945:55011-60012	SMil_00014920
scaffold1319|size72397:33001-34000	CG	0.27809	0.0595533	5.67428e-24	1.34674e-20	scaffold1319|size72397:31960-38806	SMil_00012524
scaffold5478|size51086:21001-22000	CG	0.495902	0.277992	0.000612307	0.00958976	scaffold5478|size51086:20023-25785	SMil_00018287
scaffold939|size82166:47001-48000	CG	0.659091	0.441824	5.09798e-05	0.00129824	scaffold939|size82166:45734-47452	SMil_00010281
scaffold939|size82166:47001-48000	CG	0.659091	0.441824	5.09798e-05	0.00129824	scaffold939|size82166:47581-48342	SMil_00010282
scaffold324|size146873:65001-66000	CG	0.655313	0.438291	6.60339e-05	0.00159761	scaffold324|size146873:63295-65075	SMil_00002743
scaffold1044|size79268:34001-35000	CG	0.297727	0.0811359	3.25147e-13	1.06758e-10	scaffold1044|size79268:33557-36640	SMil_00010878
scaffold13244|size8340:3001-4000	CG	0.405405	0.188976	0.00280312	0.0305682	scaffold13244|size8340:2020-5010	SMil_00029584
scaffold4642|size36048:28001-29000	CG	0.230627	0.0147929	2.48818e-29	1.00825e-25	scaffold4642|size36048:28040-29803	SMil_00022707
scaffold329|size114645:4001-5000	CG	0.575092	0.36	0.000920722	0.0131642	scaffold329|size114645:3798-6521	SMil_00005227
scaffold2498|size53846:40001-41000	CG	0.677233	0.462659	0.00106966	0.0147758	scaffold2498|size53846:39257-42668	SMil_00017438
scaffold668|size91739:82001-83000	CG	0.286738	0.0722222	1.97373e-09	2.41358e-07	scaffold668|size91739:80535-82064	SMil_00008442
scaffold122|size140947:88001-89000	CG	0.432796	0.218884	4.31379e-06	0.000170154	scaffold122|size140947:87541-90661	SMil_00002974
scaffold6951|size24622:3001-4000	CG	0.545667	0.332447	6.42882e-05	0.00156243	scaffold6951|size24622:2497-7416	SMil_00026027
scaffold2203|size92634:53001-54000	CG	0.44636	0.233333	8.81766e-07	4.49926e-05	scaffold2203|size92634:52240-53842	SMil_00008280
scaffold2270|size100666:54001-55000	CG	0.612022	0.399038	0.00401663	0.0398495	scaffold2270|size100666:53102-56005	SMil_00007009
scaffold2624|size52537:7001-8000	CG	0.660436	0.447471	0.000380118	0.00658044	scaffold2624|size52537:6933-11333	SMil_00017837
scaffold1664|size65735:58001-59000	CG	0.624277	0.411348	0.00407159	0.0402673	scaffold1664|size65735:56922-62249	SMil_00014196
scaffold3224|size46808:42001-43000	CG	0.212766	0	9.23219e-05	0.00209482	scaffold3224|size46808:41878-46658	SMil_00019627
scaffold32|size233209:45001-46000	CG	0.496479	0.283721	0.00127389	0.0168962	scaffold32|size233209:40407-46381	SMil_00000466
scaffold1073|size78457:31001-32000	CG	0.397436	0.185386	4.46189e-10	6.47984e-08	scaffold1073|size78457:30429-31789	SMil_00011035
scaffold2735|size51328:27001-28000	CG	0.602247	0.390438	0.000992833	0.013933	scaffold2735|size51328:23223-27199	SMil_00018207
scaffold6564|size26269:11001-12000	CG	0.67027	0.458974	0.00201839	0.0238773	scaffold6564|size26269:8220-11399	SMil_00025553
scaffold7154|size23780:3001-4000	CG	0.537313	0.32626	0.00203925	0.0240642	scaffold7154|size23780:1337-6331	SMil_00026234
scaffold1548|size67639:35001-36000	CG	0.441472	0.230548	8.24594e-05	0.00191097	scaffold1548|size67639:33905-35795	SMil_00013715
scaffold1548|size67639:35001-36000	CG	0.441472	0.230548	8.24594e-05	0.00191097	scaffold1548|size67639:35952-38414	SMil_00013716
scaffold252|size120707:115001-116000	CG	0.533835	0.324042	0.00424872	0.0415956	scaffold252|size120707:113465-118958	SMil_00004564
scaffold2148|size97311:87001-88000	CG	0.355469	0.145749	0.000263268	0.00489088	scaffold2148|size97311:86048-87134	SMil_00007490
scaffold6088|size28236:13001-14000	CG	0.622433	0.412935	4.88558e-06	0.000188676	scaffold6088|size28236:13176-14650	SMil_00024997
scaffold3709|size42534:19001-20000	CG	0.427984	0.218605	0.000551842	0.00885393	scaffold3709|size42534:18464-20229	SMil_00020787
scaffold1561|size67285:12001-13000	CG	0.567515	0.358834	1.95247e-06	8.78662e-05	scaffold1561|size67285:12625-16644	SMil_00013782
scaffold4983|size33893:20001-21000	CG	0.653333	0.445274	0.00263146	0.0291633	scaffold4983|size33893:19701-28055	SMil_00023387
scaffold4367|size37851:23001-24000	CG	0.300242	0.0930233	9.82866e-11	1.70274e-08	scaffold4367|size37851:23683-31661	SMil_00022167
scaffold8530|size18967:9001-10000	CG	0.289474	0.0823529	0.000434693	0.00732449	scaffold8530|size18967:8526-11168	SMil_00027453
scaffold1033|size79484:43001-44000	CG	0.708841	0.5024	0.000133721	0.00284422	scaffold1033|size79484:40703-43531	SMil_00010793
scaffold50|size172213:49001-50000	CG	0.439891	0.234339	1.3479e-05	0.000435424	scaffold50|size172213:47378-49806	SMil_00001438
scaffold1897|size62025:21001-22000	CG	0.491686	0.287758	1.82759e-06	8.32788e-05	scaffold1897|size62025:20042-21435	SMil_00015206
scaffold8353|size19525:2001-3000	CG	0.430894	0.227074	0.00062906	0.00980131	scaffold8353|size19525:2-2278	SMil_00027311
scaffold8353|size19525:2001-3000	CG	0.430894	0.227074	0.00062906	0.00980131	scaffold8353|size19525:2866-4289	SMil_00027312
scaffold126|size145755:64001-65000	CG	0.837571	0.634775	0.000152089	0.0031514	scaffold126|size145755:63680-68416	SMil_00002784
scaffold422|size112753:82001-83000	CG	0.417047	0.214286	7.0545e-09	7.24368e-07	scaffold422|size112753:77142-83113	SMil_00005457
scaffold1726|size95229:55001-56000	CG	0.953243	0.751282	0.00242956	0.0274308	scaffold1726|size95229:54299-57036	SMil_00007797
scaffold2193|size57582:14001-15000	CG	0.604396	0.40249	0.00160442	0.020109	scaffold2193|size57582:13827-16193	SMil_00016305
scaffold6302|size27323:2001-3000	CG	0.300971	0.0993789	9.13992e-05	0.00207661	scaffold6302|size27323:1-2054	SMil_00025258
scaffold253|size120454:54001-55000	CG	0.365385	0.163934	2.22018e-06	9.76073e-05	scaffold253|size120454:52591-54096	SMil_00004578
scaffold253|size120454:54001-55000	CG	0.365385	0.163934	2.22018e-06	9.76073e-05	scaffold253|size120454:54410-59605	SMil_00004579
scaffold505|size100470:38001-39000	CG	0.402564	0.201646	1.71901e-06	7.91996e-05	scaffold505|size100470:37298-40129	SMil_00007050
scaffold80|size157071:149001-150000	CG	0.246575	0.0457143	3.14396e-08	2.63008e-06	scaffold80|size157071:147353-149077	SMil_00002146
scaffold1459|size124990:30001-31000	CG	0.235294	0.0344828	0.000365652	0.00637652	scaffold1459|size124990:30556-33597	SMil_00004225
scaffold6180|size27880:11001-12000	CG	0.389121	0.58913	0.000201416	0.00395217	scaffold6180|size27880:7233-12656	SMil_00025119
scaffold941|size82141:71001-72000	CG	0.570732	0.771539	4.6783e-05	0.00120803	scaffold941|size82141:70427-74059	SMil_00010289
scaffold259|size120052:84001-85000	CG	0.167411	0.370722	5.31388e-08	4.1526e-06	scaffold259|size120052:83635-85165	SMil_00004623
scaffold2230|size57094:31001-32000	CG	0.233735	0.438095	2.95144e-07	1.81678e-05	scaffold2230|size57094:29563-31789	SMil_00016476
scaffold679|size174496:148001-149000	CG	0.654045	0.858586	0.00187033	0.0225726	scaffold679|size174496:144468-149161	SMil_00001384
scaffold1055|size92573:40001-41000	CG	0.130952	0.335753	5.56211e-12	1.3451e-09	scaffold1055|size92573:37771-40165	SMil_00008295
scaffold617|size94121:7001-8000	CG	0.391209	0.596413	0.000281338	0.00515736	scaffold617|size94121:4473-7869	SMil_00007921
scaffold5120|size33202:12001-13000	CG	0.339321	0.546552	1.59573e-05	0.00050116	scaffold5120|size33202:11036-12685	SMil_00023617
scaffold5120|size33202:12001-13000	CG	0.339321	0.546552	1.59573e-05	0.00050116	scaffold5120|size33202:12729-13564	SMil_00023618
scaffold5186|size41172:10001-11000	CG	0.143426	0.350719	2.68006e-08	2.2834e-06	scaffold5186|size41172:10088-11098	SMil_00021221
scaffold3555|size43642:24001-25000	CG	0	0.207547	0.00219454	0.0254377	scaffold3555|size43642:20037-24413	SMil_00020415
scaffold184|size129566:102001-103000	CG	0.6082	0.817021	0.00353382	0.0363195	scaffold184|size129566:102060-108623	SMil_00003831
scaffold3789|size41984:24001-25000	CG	0.417647	0.626667	7.36978e-06	0.000265541	scaffold3789|size41984:20931-25568	SMil_00020994
scaffold10294|size13961:5001-6000	CG	0.528662	0.73794	0.000689658	0.0105405	scaffold10294|size13961:2617-8298	SMil_00028509
scaffold813|size100402:68001-69000	CG	0.358744	0.568182	0.00209596	0.0245572	scaffold813|size100402:65550-70498	SMil_00007072
scaffold5236|size32511:29001-30000	CG	0	0.209581	1.60906e-05	0.000504487	scaffold5236|size32511:28507-29573	SMil_00023790
scaffold2178|size79470:36001-37000	CG	0.387387	0.597321	7.1155e-07	3.76605e-05	scaffold2178|size79470:32841-40351	SMil_00010800
scaffold4122|size39591:29001-30000	CG	0.450342	0.660458	8.5841e-05	0.00197594	scaffold4122|size39591:24743-29414	SMil_00021653
scaffold6561|size26290:1001-2000	CG	0.164773	0.375	1.0286e-05	0.000350329	scaffold6561|size26290:1609-2512	SMil_00025551
scaffold2573|size68914:61001-62000	CG	0.348837	0.559105	0.00100018	0.014012	scaffold2573|size68914:58094-61904	SMil_00013338
scaffold31|size312821:116001-117000	CG	0.340081	0.550562	0.000843578	0.0123379	scaffold31|size312821:115864-119441	SMil_00000083
scaffold1101|size77807:55001-56000	CG	0.265659	0.476415	1.79261e-05	0.000550599	scaffold1101|size77807:54496-60287	SMil_00011204
scaffold1037|size132863:37001-38000	CG	0.483974	0.695418	0.00534852	0.0493008	scaffold1037|size132863:34954-40493	SMil_00003442
scaffold5159|size32993:21001-22000	CG	0.227848	0.43943	0.000756074	0.0113247	scaffold5159|size32993:19408-21612	SMil_00023670
scaffold14937|size6572:3001-4000	CG	0.354086	0.565963	9.14009e-06	0.000318282	scaffold14937|size6572:1480-4998	SMil_00029921
scaffold4653|size35986:33001-34000	CG	0.472803	0.684874	0.00302561	0.0323991	scaffold4653|size35986:32975-34956	SMil_00022730
scaffold2050|size59563:46001-47000	CG	0.261954	0.474265	1.72275e-06	7.93062e-05	scaffold2050|size59563:43685-47551	SMil_00015768
scaffold802|size87012:40001-41000	CG	0.17284	0.385269	5.43864e-06	0.000206389	scaffold802|size87012:37635-40320	SMil_00009376
scaffold564|size99535:49001-50000	CG	0	0.212575	4.7671e-15	2.26935e-12	scaffold564|size99535:47537-50723	SMil_00007205
scaffold1579|size67046:42001-43000	CG	0.223048	0.435897	0.000433206	0.00730388	scaffold1579|size67046:42995-45923	SMil_00013834
scaffold2525|size53606:25001-26000	CG	0.363874	0.576763	0.000428439	0.00724114	scaffold2525|size53606:23335-26559	SMil_00017540
scaffold2571|size53205:32001-33000	CG	0.366071	0.579505	0.000969687	0.0136916	scaffold2571|size53205:28119-32430	SMil_00017683
scaffold2490|size53904:9001-10000	CG	0.373737	0.587354	0.000202176	0.0039635	scaffold2490|size53904:6951-10809	SMil_00017403
scaffold898|size83624:64001-65000	CG	0.268519	0.482222	7.10485e-05	0.0016967	scaffold898|size83624:54128-64571	SMil_00010040
scaffold1106|size77670:12001-13000	CG	0.0273973	0.241379	8.06991e-08	5.94821e-06	scaffold1106|size77670:10910-12217	SMil_00011229
scaffold5264|size43037:24001-25000	CG	0.087108	0.301158	3.17108e-08	2.65143e-06	scaffold5264|size43037:24519-26253	SMil_00020627
scaffold2838|size63014:57001-58000	CG	0.0519481	0.26603	1.22848e-21	1.90747e-18	scaffold2838|size63014:57147-59538	SMil_00014883
scaffold4549|size36744:19001-20000	CG	0.236948	0.451342	9.01127e-07	4.57836e-05	scaffold4549|size36744:18749-27525	SMil_00022507
scaffold2447|size54418:11001-12000	CG	0.0408163	0.255906	4.72794e-09	5.10393e-07	scaffold2447|size54418:9851-12242	SMil_00017229
scaffold4983|size33893:23001-24000	CG	0	0.21519	0.0027308	0.0299606	scaffold4983|size33893:19701-28055	SMil_00023387
scaffold2347|size55685:23001-24000	CG	0.0444444	0.259649	1.98256e-13	6.84784e-11	scaffold2347|size55685:22138-23286	SMil_00016875
scaffold1132|size76834:51001-52000	CG	0.335821	0.551247	0.000805447	0.0118929	scaffold1132|size76834:51985-52756	SMil_00011398
scaffold3815|size41752:22001-23000	CG	0.117647	0.333333	0.000912643	0.0130763	scaffold3815|size41752:21684-23401	SMil_00021071
scaffold1990|size60483:15001-16000	CG	0.416021	0.631868	0.000647528	0.0100326	scaffold1990|size60483:9846-15675	SMil_00015555
scaffold223|size227332:180001-181000	CG	0.223301	0.439589	7.50554e-06	0.000269789	scaffold223|size227332:179501-191979	SMil_00000578
scaffold1073|size78457:68001-69000	CG	0.334416	0.550802	0.000897904	0.0129281	scaffold1073|size78457:68380-70687	SMil_00011038
scaffold2290|size56258:13001-14000	CG	0	0.216495	0.00131127	0.0172599	scaffold2290|size56258:13478-15660	SMil_00016658
scaffold2297|size75813:62001-63000	CG	0.605096	0.822157	0.000308298	0.00554333	scaffold2297|size75813:62196-64775	SMil_00011650
scaffold1755|size64255:58001-59000	CG	0.369628	0.586895	0.000561971	0.0089741	scaffold1755|size64255:54716-62067	SMil_00014577
scaffold1144|size76330:11001-12000	CG	0.25	0.467391	1.33724e-06	6.39516e-05	scaffold1144|size76330:10223-12481	SMil_00011473
scaffold1579|size67046:34001-35000	CG	0.129834	0.347339	6.02087e-08	4.61819e-06	scaffold1579|size67046:34140-40128	SMil_00013833
scaffold861|size84941:51001-52000	CG	0.349894	0.568161	3.18164e-09	3.64035e-07	scaffold861|size84941:51186-53445	SMil_00009785
scaffold2736|size51284:21001-22000	CG	0.263158	0.481557	2.91366e-05	0.000820741	scaffold2736|size51284:17424-21590	SMil_00018218
scaffold1709|size64994:35001-36000	CG	0.0192308	0.238095	3.27142e-09	3.72523e-07	scaffold1709|size64994:33428-35894	SMil_00014445
scaffold229|size122604:71001-72000	CG	0.131621	0.350736	7.31788e-13	2.15948e-10	scaffold229|size122604:69714-77451	SMil_00004332
scaffold12665|size9176:7001-8000	CG	0.336735	0.555858	0.00133927	0.0175408	scaffold12665|size9176:7491-9012	SMil_00029430
scaffold7834|size21227:11001-12000	CG	0.407692	0.627016	0.000674926	0.0103681	scaffold7834|size21227:9590-13874	SMil_00026867
scaffold4633|size36128:23001-24000	CG	0.4	0.619784	1.65611e-05	0.00051554	scaffold4633|size36128:21213-23939	SMil_00022671
scaffold5745|size29791:21001-22000	CG	0.654321	0.8742	0.000124595	0.00268135	scaffold5745|size29791:20790-24082	SMil_00024547
scaffold5610|size30391:3001-4000	CG	0.395683	0.615942	0.00152174	0.0193376	scaffold5610|size30391:2270-5522	SMil_00024365
scaffold3182|size47165:25001-26000	CG	0.293103	0.514286	0.000341398	0.00602118	scaffold3182|size47165:22563-26292	SMil_00019503
scaffold7170|size23711:15001-16000	CG	0.518248	0.739437	0.000262161	0.00487575	scaffold7170|size23711:14450-17208	SMil_00026254
scaffold6636|size25954:7001-8000	CG	0.473874	0.695205	0.00011532	0.002514	scaffold6636|size25954:7253-11578	SMil_00025645
scaffold4390|size54426:33001-34000	CG	0.565517	0.787081	0.00250826	0.0280998	scaffold4390|size54426:33092-36627	SMil_00017216
scaffold4390|size54426:33001-34000	CG	0.565517	0.787081	0.00250826	0.0280998	scaffold4390|size54426:30734-33019	SMil_00017215
scaffold486|size101623:7001-8000	CG	0	0.222222	6.48362e-05	0.00157322	scaffold486|size101623:7341-11808	SMil_00006882
scaffold3024|size48529:35001-36000	CG	0.25	0.472222	0.000843622	0.0123379	scaffold3024|size48529:33241-38488	SMil_00019061
scaffold1615|size66525:20001-21000	CG	0.228448	0.450769	8.80958e-09	8.82759e-07	scaffold1615|size66525:17257-20220	SMil_00013985
scaffold1615|size66525:20001-21000	CG	0.228448	0.450769	8.80958e-09	8.82759e-07	scaffold1615|size66525:20805-24516	SMil_00013986
scaffold87|size163902:48001-49000	CG	0.0831354	0.305499	4.12863e-14	1.66084e-11	scaffold87|size163902:47150-49388	SMil_00001822
scaffold264|size119675:68001-69000	CG	0.131356	0.354167	6.8306e-06	0.000249523	scaffold264|size119675:68094-71197	SMil_00004668
scaffold1004|size130336:18001-19000	CG	0.22186	0.444748	1.76672e-09	2.17907e-07	scaffold1004|size130336:16074-21265	SMil_00003707
scaffold2826|size50510:33001-34000	CG	0.267241	0.490411	0.000311132	0.00558401	scaffold2826|size50510:32949-48393	SMil_00018501
scaffold2127|size106975:51001-52000	CG	0.181609	0.40483	4.33229e-09	4.72906e-07	scaffold2127|size106975:50616-52788	SMil_00006150
scaffold3293|size46098:26001-27000	CG	0.591873	0.8151	0.000535946	0.00864649	scaffold3293|size46098:25179-27323	SMil_00019770
scaffold8704|size18455:1001-2000	CG	0	0.223301	5.98368e-07	3.25089e-05	scaffold8704|size18455:1866-3195	SMil_00027585
scaffold567|size96552:55001-56000	CG	0.299043	0.522449	0.000420529	0.00713549	scaffold567|size96552:53851-58478	SMil_00007597
scaffold149|size134342:94001-95000	CG	0.154158	0.377649	3.4929e-10	5.228e-08	scaffold149|size134342:91841-95275	SMil_00003335
scaffold7094|size24003:8001-9000	CG	0.383863	0.607565	0.000188476	0.00375053	scaffold7094|size24003:5984-16920	SMil_00026171
scaffold3985|size40487:33001-34000	CG	0.649913	0.874074	0.00409637	0.0404521	scaffold3985|size40487:30953-33342	SMil_00021409
scaffold2568|size79452:66001-67000	CG	0.155235	0.379433	2.73799e-07	1.71074e-05	scaffold2568|size79452:63565-66794	SMil_00010809
scaffold773|size118465:108001-109000	CG	0.00384615	0.228361	1.56259e-29	6.83176e-26	scaffold773|size118465:104992-108345	SMil_00004820
scaffold2183|size57719:12001-13000	CG	0.456853	0.681818	0.000233193	0.00443633	scaffold2183|size57719:8015-12445	SMil_00016262
scaffold605|size132325:98001-99000	CG	0.305263	0.530387	0.000119045	0.00258199	scaffold605|size132325:98755-99870	SMil_00003490
scaffold3716|size42483:33001-34000	CG	0.0813953	0.306931	2.18315e-06	9.62597e-05	scaffold3716|size42483:33378-36656	SMil_00020804
scaffold524|size99469:73001-74000	CG	0.315175	0.540748	7.17076e-09	7.34366e-07	scaffold524|size99469:73211-75397	SMil_00007233
scaffold5540|size30795:12001-13000	CG	0.363112	0.589552	0.000356575	0.00624625	scaffold5540|size30795:11322-12262	SMil_00024250
scaffold5540|size30795:12001-13000	CG	0.363112	0.589552	0.000356575	0.00624625	scaffold5540|size30795:12765-16888	SMil_00024251
scaffold404|size107891:5001-6000	CG	0.221465	0.448437	3.53573e-09	3.99607e-07	scaffold404|size107891:3194-6656	SMil_00006030
scaffold241|size306341:180001-181000	CG	0.320755	0.547988	0.000175496	0.00354144	scaffold241|size306341:179724-183060	SMil_00000145
scaffold7542|size36585:21001-22000	CG	0.447368	0.674614	0.000224539	0.00430571	scaffold7542|size36585:17162-21216	SMil_00022541
scaffold1892|size62080:33001-34000	CG	0.104563	0.332039	7.42297e-13	2.18133e-10	scaffold1892|size62080:31424-33764	SMil_00015179
scaffold818|size86356:36001-37000	CG	0.278772	0.506352	2.34999e-05	0.000687732	scaffold818|size86356:31280-36051	SMil_00009483
scaffold2070|size71464:18001-19000	CG	0.256173	0.483871	9.62459e-06	0.000332022	scaffold2070|size71464:17791-19700	SMil_00012803
scaffold494|size101154:18001-19000	CG	0.610451	0.838284	0.00307447	0.0327786	scaffold494|size101154:17277-18122	SMil_00006952
scaffold4662|size35929:16001-17000	CG	0.166197	0.394472	1.49334e-07	1.00731e-05	scaffold4662|size35929:13574-16640	SMil_00022747
scaffold293|size117143:58001-59000	CG	0.0196078	0.247934	4.74886e-15	2.26716e-12	scaffold293|size117143:56960-60804	SMil_00004943
scaffold553|size141121:22001-23000	CG	0.309198	0.537906	2.11914e-06	9.4011e-05	scaffold553|size141121:22461-23244	SMil_00002963
scaffold1809|size63203:34001-35000	CG	0.440633	0.670034	0.00158887	0.0199654	scaffold1809|size63203:32300-35887	SMil_00014788
scaffold6636|size25954:17001-18000	CG	0.261569	0.49115	2.9105e-07	1.79557e-05	scaffold6636|size25954:16759-23052	SMil_00025647
scaffold508|size155615:117001-118000	CG	0.330645	0.560345	0.00384002	0.0385648	scaffold508|size155615:116437-120622	SMil_00002226
scaffold6451|size47899:31001-32000	CG	0.0503597	0.280236	2.51691e-10	3.93374e-08	scaffold6451|size47899:31366-33838	SMil_00019264
scaffold7918|size20969:13001-14000	CG	0.436567	0.666667	0.00195493	0.0233226	scaffold7918|size20969:11157-13987	SMil_00026951
scaffold4690|size35749:14001-15000	CG	0	0.230126	4.17829e-09	4.59415e-07	scaffold4690|size35749:14526-17909	SMil_00022817
scaffold106|size242640:180001-181000	CG	0.115108	0.345361	0.00015995	0.00328154	scaffold106|size242640:172330-180305	SMil_00000395
scaffold3004|size48699:39001-40000	CG	0.566292	0.796875	0.00412121	0.0406366	scaffold3004|size48699:29584-39261	SMil_00018988
scaffold487|size101615:41001-42000	CG	0.0958904	0.326923	0.00141776	0.0183076	scaffold487|size101615:38549-43103	SMil_00006896
scaffold206|size155882:106001-107000	CG	0.441781	0.672897	0.00232614	0.0265847	scaffold206|size155882:105824-112261	SMil_00002197
scaffold1729|size64600:35001-36000	CG	0.517572	0.749344	0.00267579	0.0295247	scaffold1729|size64600:35705-37515	SMil_00014505
scaffold161|size151184:73001-74000	CG	0.283186	0.515284	3.40756e-05	0.000931899	scaffold161|size151184:71459-73143	SMil_00002533
scaffold568|size96461:18001-19000	CG	0.357466	0.589623	9.3896e-09	9.30775e-07	scaffold568|size96461:18555-31726	SMil_00007610
scaffold138|size154100:7001-8000	CG	0.193694	0.42616	2.17944e-05	0.000645551	scaffold138|size154100:6409-9550	SMil_00002300
scaffold609|size107667:92001-93000	CG	0.513761	0.746269	0.00416662	0.0409875	scaffold609|size107667:92775-94276	SMil_00006060
scaffold421|size106653:64001-65000	CG	0.545595	0.778344	2.17017e-05	0.000643264	scaffold421|size106653:63070-64755	SMil_00006244
scaffold421|size106653:64001-65000	CG	0.545595	0.778344	2.17017e-05	0.000643264	scaffold421|size106653:64941-67449	SMil_00006245
scaffold121|size141189:85001-86000	CG	0.478368	0.711503	1.62257e-09	2.01775e-07	scaffold121|size141189:85626-87273	SMil_00002953
scaffold121|size141189:85001-86000	CG	0.478368	0.711503	1.62257e-09	2.01775e-07	scaffold121|size141189:75189-87286	SMil_00002952
scaffold4328|size38140:1-1000	CG	0.273537	0.50687	1.61046e-11	3.49294e-09	scaffold4328|size38140:657-1016	SMil_00022104
scaffold1052|size79111:25001-26000	CG	0.369942	0.603774	0.00117346	0.0158689	scaffold1052|size79111:25427-28427	SMil_00010921
scaffold4583|size36468:21001-22000	CG	0.384106	0.618182	8.77477e-05	0.00201136	scaffold4583|size36468:21781-25250	SMil_00022562
scaffold10016|size14685:13001-14000	CG	0.203901	0.438438	3.36753e-07	2.02641e-05	scaffold10016|size14685:12317-13134	SMil_00028359
scaffold2909|size49657:21001-22000	CG	0.19833	0.432935	6.91572e-09	7.12761e-07	scaffold2909|size49657:21903-22856	SMil_00018740
scaffold1106|size77670:50001-51000	CG	0.467772	0.702918	5.18627e-05	0.00131522	scaffold1106|size77670:50113-68163	SMil_00011232
scaffold1520|size68137:55001-56000	CG	0	0.235294	0.000923906	0.0131927	scaffold1520|size68137:52598-56101	SMil_00013570
scaffold2|size272527:73001-74000	CG	0.418824	0.654237	0.000170968	0.00346734	scaffold2|size272527:66820-78528	SMil_00000245
scaffold917|size82898:20001-21000	CG	0.570909	0.806452	0.00091298	0.0130794	scaffold917|size82898:20637-26805	SMil_00010168
scaffold2404|size55023:28001-29000	CG	0.261312	0.496964	4.00587e-12	1.00177e-09	scaffold2404|size55023:25674-28380	SMil_00017087
scaffold2145|size66284:20001-21000	CG	0.00917431	0.245283	1.14462e-05	0.000381171	scaffold2145|size66284:13937-20457	SMil_00014048
scaffold316|size130577:38001-39000	CG	0.215548	0.451807	1.26992e-05	0.000414667	scaffold316|size130577:35433-40736	SMil_00003643
scaffold2016|size60066:20001-21000	CG	0.0925267	0.329412	2.97706e-05	0.000835482	scaffold2016|size60066:20868-25194	SMil_00015639
scaffold187|size129234:116001-117000	CG	0.566553	0.803815	0.00407453	0.0402932	scaffold187|size129234:116789-120677	SMil_00003857
scaffold255|size120408:103001-104000	CG	0.196141	0.433681	1.72942e-06	7.95912e-05	scaffold255|size120408:102864-104064	SMil_00004595
scaffold770|size87982:73001-74000	CG	0.314554	0.552189	0.00155668	0.0196658	scaffold770|size87982:68020-74029	SMil_00009147
scaffold320|size115206:83001-84000	CG	0.181185	0.418972	1.51872e-06	7.13572e-05	scaffold320|size115206:81151-84352	SMil_00005160
scaffold1045|size79254:60001-61000	CG	0.464865	0.702703	0.00117398	0.0158715	scaffold1045|size79254:57488-65557	SMil_00010890
scaffold3091|size47971:31001-32000	CG	0	0.238095	3.73761e-06	0.000151049	scaffold3091|size47971:27770-31084	SMil_00019250
scaffold5728|size36256:19001-20000	CG	0.324895	0.563218	0.00360563	0.0368751	scaffold5728|size36256:11835-23657	SMil_00022617
scaffold3135|size47560:36001-37000	CG	0.391509	0.630719	0.00203273	0.0240111	scaffold3135|size47560:36875-41022	SMil_00019390
scaffold828|size85980:75001-76000	CG	0.183807	0.423184	5.39253e-10	7.61828e-08	scaffold828|size85980:71372-75908	SMil_00009544
scaffold3860|size41393:8001-9000	CG	0.43578	0.675362	0.00434741	0.0422855	scaffold3860|size41393:8389-9094	SMil_00021167
scaffold7461|size47620:15001-16000	CG	0.0603774	0.3	4.94915e-10	7.07005e-08	scaffold7461|size47620:14839-15758	SMil_00019367
scaffold7461|size47620:15001-16000	CG	0.0603774	0.3	4.94915e-10	7.07005e-08	scaffold7461|size47620:15743-16399	SMil_00019368
scaffold4518|size63946:30001-31000	CG	0.239278	0.479062	5.55175e-07	3.06886e-05	scaffold4518|size63946:29931-31782	SMil_00014661
scaffold7935|size20910:4001-5000	CG	0.264368	0.504202	0.000496265	0.00811932	scaffold7935|size20910:3797-7290	SMil_00026963
scaffold645|size92956:73001-74000	CG	0.463035	0.703297	0.00522971	0.0484963	scaffold645|size92956:67460-76839	SMil_00008211
scaffold472|size102830:10001-11000	CG	0.274603	0.514946	7.92636e-09	8.02974e-07	scaffold472|size102830:5254-11124	SMil_00006767
scaffold1112|size77438:20001-21000	CG	0.211149	0.451613	2.81532e-09	3.28004e-07	scaffold1112|size77438:15783-20448	SMil_00011279
scaffold7722|size21582:2001-3000	CG	0.32	0.560794	0.000159806	0.00327898	scaffold7722|size21582:2505-6821	SMil_00026765
scaffold309|size115830:63001-64000	CG	0.305476	0.546296	6.20839e-05	0.00151958	scaffold309|size115830:59114-63385	SMil_00005074
scaffold3465|size79888:12001-13000	CG	0.633838	0.874794	0.00308215	0.0328373	scaffold3465|size79888:8156-12452	SMil_00010665
scaffold287|size157850:25001-26000	CG	0.136364	0.377451	1.20458e-05	0.000397235	scaffold287|size157850:25450-33285	SMil_00002107
scaffold88|size153435:6001-7000	CG	0.495108	0.73638	0.000121037	0.00261707	scaffold88|size153435:3478-6027	SMil_00002344
scaffold133|size179140:54001-55000	CG	0.421283	0.662562	6.27107e-06	0.000232565	scaffold133|size179140:52675-56454	SMil_00001234
scaffold86|size153965:78001-79000	CG	0.0606061	0.301887	1.19753e-11	2.69953e-09	scaffold86|size153965:74841-78179	SMil_00002316
scaffold2341|size55744:36001-37000	CG	0.238589	0.479936	2.95329e-08	2.48645e-06	scaffold2341|size55744:36338-37431	SMil_00016855
scaffold195|size176305:105001-106000	CG	0.298578	0.54	0.000420077	0.00713101	scaffold195|size176305:105666-109494	SMil_00001336
scaffold30|size183332:95001-96000	CG	0.259939	0.50137	2.48193e-05	0.000719501	scaffold30|size183332:95731-96066	SMil_00001094
scaffold741|size88706:47001-48000	CG	0.392617	0.634078	0.00163775	0.020403	scaffold741|size88706:37717-48628	SMil_00008917
scaffold132|size138785:26001-27000	CG	0.13	0.371517	8.44322e-06	0.000297508	scaffold132|size138785:26697-35642	SMil_00003110
scaffold668|size91739:70001-71000	CG	0.104027	0.345708	1.84743e-07	1.2153e-05	scaffold668|size91739:66867-70370	SMil_00008439
scaffold668|size91739:70001-71000	CG	0.104027	0.345708	1.84743e-07	1.2153e-05	scaffold668|size91739:70494-74377	SMil_00008440
scaffold4987|size33866:14001-15000	CG	0.283422	0.525229	2.90757e-05	0.000819679	scaffold4987|size33866:11378-15371	SMil_00023396
scaffold5022|size33688:2001-3000	CG	0.443478	0.6853	0.00384951	0.0386274	scaffold5022|size33688:1592-2793	SMil_00023446
scaffold8706|size18453:12001-13000	CG	0.165605	0.407514	1.10617e-05	0.000371536	scaffold8706|size18453:12255-12611	SMil_00027590
scaffold8706|size18453:12001-13000	CG	0.165605	0.407514	1.10617e-05	0.000371536	scaffold8706|size18453:11842-12231	SMil_00027589
scaffold2413|size80308:44001-45000	CG	0.169014	0.411067	3.04843e-05	0.000851916	scaffold2413|size80308:42454-46913	SMil_00010581
scaffold6961|size24554:16001-17000	CG	0.608766	0.850917	7.48912e-05	0.0017709	scaffold6961|size24554:16968-18884	SMil_00026041
scaffold2910|size81904:36001-37000	CG	0.248062	0.490323	7.1171e-05	0.00169914	scaffold2910|size81904:36505-38481	SMil_00010309
scaffold1856|size62722:54001-55000	CG	0.264264	0.506667	9.45668e-06	0.000327181	scaffold1856|size62722:52282-59244	SMil_00015011
scaffold2682|size51826:32001-33000	CG	0.342857	0.585366	0.00298745	0.0320856	scaffold2682|size51826:30872-36448	SMil_00018049
scaffold519|size99680:85001-86000	CG	0.217391	0.46	0.000784532	0.0116491	scaffold519|size99680:82993-90470	SMil_00007182
scaffold58|size165887:103001-104000	CG	0.34252	0.585657	0.00358638	0.0367279	scaffold58|size165887:101524-104866	SMil_00001713
scaffold2260|size76545:35001-36000	CG	0.151807	0.395131	1.28564e-09	1.64051e-07	scaffold2260|size76545:29705-35687	SMil_00011443
scaffold297|size117022:73001-74000	CG	0.596059	0.839552	0.00534571	0.0492804	scaffold297|size117022:73494-74752	SMil_00004970
scaffold4843|size34835:27001-28000	CG	0.390438	0.634286	0.00356664	0.0365664	scaffold4843|size34835:24531-28754	SMil_00023116
scaffold2808|size50619:11001-12000	CG	0.193548	0.4375	0.00271487	0.029837	scaffold2808|size50619:10274-13158	SMil_00018433
scaffold5366|size31753:13001-14000	CG	0.275	0.519231	1.01683e-06	5.07467e-05	scaffold5366|size31753:12522-15662	SMil_00023970
scaffold2120|size58599:23001-24000	CG	0.153571	0.398374	1.14939e-06	5.63632e-05	scaffold2120|size58599:22004-24973	SMil_00016026
scaffold3311|size81395:52001-53000	CG	0.217617	0.4625	7.41127e-06	0.000266843	scaffold3311|size81395:52009-52455	SMil_00010396
scaffold3437|size44833:23001-24000	CG	0.520179	0.765152	0.00226527	0.0260522	scaffold3437|size44833:23869-26497	SMil_00020174
scaffold500|size100734:72001-73000	CG	0.00333333	0.248447	3.83647e-10	5.68082e-08	scaffold500|size100734:71637-74976	SMil_00007001
scaffold3026|size48523:42001-43000	CG	0.202286	0.44756	2.69701e-12	7.04526e-10	scaffold3026|size48523:41537-43801	SMil_00019074
scaffold3722|size42426:14001-15000	CG	0.395876	0.641186	5.57408e-06	0.000210657	scaffold3722|size42426:13478-17687	SMil_00020820
scaffold137|size137331:99001-100000	CG	0.0236088	0.2694	6.9062e-31	3.27826e-27	scaffold137|size137331:99818-100768	SMil_00003158
scaffold3127|size47644:14001-15000	CG	0.0384615	0.284553	1.2965e-06	6.23983e-05	scaffold3127|size47644:12974-14056	SMil_00019360
scaffold2687|size51754:45001-46000	CG	0.686486	0.932817	0.00338365	0.0351875	scaffold2687|size51754:41656-50784	SMil_00018069
scaffold378|size110403:96001-97000	CG	0.190722	0.437086	0.0013572	0.0177267	scaffold378|size110403:93066-96398	SMil_00005778
scaffold652|size125180:99001-100000	CG	0.47963	0.726688	3.61371e-05	0.000978452	scaffold652|size125180:98899-100492	SMil_00004200
scaffold144|size135256:58001-59000	CG	0.0870968	0.334895	1.37819e-11	3.04887e-09	scaffold144|size135256:58408-59686	SMil_00003291
scaffold1045|size79254:51001-52000	CG	0.167364	0.416185	3.51888e-05	0.000958231	scaffold1045|size79254:49769-52552	SMil_00010889
scaffold6559|size26298:21001-22000	CG	0.416667	0.665552	0.00254499	0.0284231	scaffold6559|size26298:18586-22813	SMil_00025548
scaffold4312|size43661:31001-32000	CG	0.343964	0.593838	1.36552e-05	0.00044026	scaffold4312|size43661:20735-33666	SMil_00020413
scaffold3103|size91961:12001-13000	CG	0	0.25	4.10585e-18	3.32752e-15	scaffold3103|size91961:12557-13042	SMil_00008389
scaffold397|size108598:53001-54000	CG	0	0.25	0.00232765	0.0265971	scaffold397|size108598:48187-55325	SMil_00005938
scaffold9263|size16761:5001-6000	CG	0.0952381	0.34551	3.16773e-18	2.60536e-15	scaffold9263|size16761:4715-5496	SMil_00027920
scaffold5662|size30161:11001-12000	CG	0.333333	0.583673	0.000937383	0.0133278	scaffold5662|size30161:10845-12110	SMil_00024444
scaffold4108|size39709:36001-37000	CG	0.3475	0.597959	4.61333e-05	0.00119475	scaffold4108|size39709:34716-36669	SMil_00021625
scaffold1658|size130243:78001-79000	CG	0.0898204	0.340314	4.27015e-06	0.000168753	scaffold1658|size130243:74000-78003	SMil_00003718
scaffold1300|size72867:9001-10000	CG	0.37	0.620833	0.00190511	0.0228893	scaffold1300|size72867:8617-15909	SMil_00012373
scaffold2136|size58370:57001-58000	CG	0.274809	0.525773	0.000203541	0.0039854	scaffold2136|size58370:56726-58241	SMil_00016073
scaffold3313|size45859:13001-14000	CG	0.311355	0.562613	0.000463877	0.00770296	scaffold3313|size45859:6270-13007	SMil_00019853
scaffold3313|size45859:13001-14000	CG	0.311355	0.562613	0.000463877	0.00770296	scaffold3313|size45859:13237-17810	SMil_00019854
scaffold1921|size61680:41001-42000	CG	0.357686	0.609037	5.97842e-07	3.25016e-05	scaffold1921|size61680:41537-44920	SMil_00015321
scaffold5407|size31572:7001-8000	CG	0.313589	0.565089	0.000367684	0.00640725	scaffold5407|size31572:6022-9102	SMil_00024023
scaffold2327|size76377:51001-52000	CG	0.264463	0.516317	6.14719e-06	0.000228777	scaffold2327|size76377:49451-54284	SMil_00011468
scaffold2214|size68091:20001-21000	CG	0.465839	0.717742	0.00468794	0.0447615	scaffold2214|size68091:17525-20146	SMil_00013593
scaffold5074|size61258:49001-50000	CG	0.238806	0.490783	1.25489e-07	8.6942e-06	scaffold5074|size61258:49076-52989	SMil_00015427
scaffold1512|size68300:60001-61000	CG	0.02	0.272131	5.52243e-14	2.14869e-11	scaffold1512|size68300:59769-61955	SMil_00013516
scaffold202|size155528:118001-119000	CG	0.448916	0.701906	0.000338989	0.00598758	scaffold202|size155528:116133-119134	SMil_00002242
scaffold8068|size20493:16001-17000	CG	0.0882353	0.34127	2.18465e-05	0.000646743	scaffold8068|size20493:16214-20035	SMil_00027068
scaffold4874|size34633:6001-7000	CG	0.458509	0.7125	8.02416e-06	0.000285588	scaffold4874|size34633:4496-6903	SMil_00023191
scaffold1198|size75001:40001-41000	CG	0.0210084	0.275424	2.33457e-11	4.81818e-09	scaffold1198|size75001:40437-48124	SMil_00011785
scaffold1097|size77897:40001-41000	CG	0.241573	0.496124	0.00538567	0.0495581	scaffold1097|size77897:35229-40859	SMil_00011179
scaffold725|size89200:8001-9000	CG	0.389662	0.644231	1.44263e-05	0.00046093	scaffold725|size89200:8488-10433	SMil_00008821
scaffold2800|size50726:31001-32000	CG	0.37741	0.632207	5.53714e-05	0.00138524	scaffold2800|size50726:31188-36734	SMil_00018400
scaffold4314|size38216:13001-14000	CG	0.211823	0.466667	1.19226e-07	8.31572e-06	scaffold4314|size38216:13569-16657	SMil_00022082
scaffold184|size129566:15001-16000	CG	0.527115	0.782218	2.90712e-05	0.000819679	scaffold184|size129566:15267-18877	SMil_00003826
scaffold8812|size39233:24001-25000	CG	0.410501	0.665953	6.08826e-05	0.00149586	scaffold8812|size39233:24895-26656	SMil_00021766
scaffold802|size87012:42001-43000	CG	0.280072	0.536082	5.56463e-09	5.88193e-07	scaffold802|size87012:41018-42481	SMil_00009377
scaffold7|size255859:241001-242000	CG	0.395785	0.651941	4.9362e-05	0.00126305	scaffold7|size255859:241232-247250	SMil_00000335
scaffold135|size137414:57001-58000	CG	0.245211	0.501597	2.03647e-05	0.000610277	scaffold135|size137414:53373-57313	SMil_00003142
scaffold7954|size20819:10001-11000	CG	0.224382	0.481651	1.22374e-13	4.4198e-11	scaffold7954|size20819:9311-10472	SMil_00026979
scaffold4629|size36146:12001-13000	CG	0	0.257282	5.44624e-07	3.01913e-05	scaffold4629|size36146:10288-12038	SMil_00022663
scaffold30|size183332:134001-135000	CG	0.239316	0.496855	0.000665014	0.0102443	scaffold30|size183332:134745-136897	SMil_00001098
scaffold6772|size25410:17001-18000	CG	0	0.257642	3.43045e-13	1.12191e-10	scaffold6772|size25410:14819-17291	SMil_00025792
scaffold11664|size10970:3001-4000	CG	0.258228	0.515901	7.49305e-06	0.000269456	scaffold11664|size10970:3021-4304	SMil_00029093
scaffold515|size99974:87001-88000	CG	0.173077	0.431068	2.87199e-06	0.000121443	scaffold515|size99974:82825-87402	SMil_00007146
scaffold1247|size74012:72001-73000	CG	0.141026	0.399261	3.00427e-08	2.52594e-06	scaffold1247|size74012:70682-73979	SMil_00012072
scaffold1145|size76325:31001-32000	CG	0.166023	0.424779	7.34962e-10	9.94347e-08	scaffold1145|size76325:31312-32610	SMil_00011494
scaffold349|size112710:69001-70000	CG	0.584352	0.843352	0.000456999	0.00761386	scaffold349|size112710:67919-72860	SMil_00005473
scaffold812|size86526:62001-63000	CG	0.322812	0.581955	2.33288e-08	2.03958e-06	scaffold812|size86526:62216-64448	SMil_00009456
scaffold442|size105224:5001-6000	CG	0.159601	0.418819	5.17019e-14	2.03547e-11	scaffold442|size105224:4378-7739	SMil_00006472
scaffold4|size244303:46001-47000	CG	0.136816	0.396648	2.89693e-07	1.78919e-05	scaffold4|size244303:46664-49390	SMil_00000359
scaffold3138|size68833:48001-49000	CG	0.203065	0.462963	1.13204e-05	0.000377891	scaffold3138|size68833:47966-49905	SMil_00013367
scaffold3401|size45063:23001-24000	CG	0.510815	0.770898	2.92278e-06	0.000123181	scaffold3401|size45063:23136-24979	SMil_00020069
scaffold10185|size14252:7001-8000	CG	0.149758	0.409938	1.31494e-06	6.31029e-05	scaffold10185|size14252:7796-9605	SMil_00028462
scaffold2341|size55744:42001-43000	CG	0.37415	0.634545	5.08057e-05	0.0012944	scaffold2341|size55744:38674-43378	SMil_00016856
scaffold6168|size27918:1001-2000	CG	0.3	0.560575	5.27155e-07	2.94228e-05	scaffold6168|size27918:1924-5111	SMil_00025106
scaffold6168|size27918:1001-2000	CG	0.3	0.560575	5.27155e-07	2.94228e-05	scaffold6168|size27918:889-1611	SMil_00025105
scaffold2887|size49883:3001-4000	CG	0.22314	0.483871	0.00102887	0.014321	scaffold2887|size49883:3773-6486	SMil_00018681
scaffold398|size108493:8001-9000	CG	0.286184	0.546917	2.73058e-05	0.000777474	scaffold398|size108493:5461-9115	SMil_00005944
scaffold398|size108493:8001-9000	CG	0.286184	0.546917	2.73058e-05	0.000777474	scaffold398|size108493:8637-9076	SMil_00005945
scaffold1679|size65557:55001-56000	CG	0.186111	0.447028	1.24251e-05	0.000408204	scaffold1679|size65557:55943-57030	SMil_00014285
scaffold1390|size70713:1001-2000	CG	0.264591	0.525988	4.2992e-07	2.48354e-05	scaffold1390|size70713:3-2344	SMil_00012939
scaffold1937|size69535:44001-45000	CG	0	0.261538	0.000242204	0.00457371	scaffold1937|size69535:39995-44056	SMil_00013199
scaffold4857|size34722:10001-11000	CG	0.105263	0.366906	0.000149943	0.00311626	scaffold4857|size34722:10448-12656	SMil_00023146
scaffold722|size89318:35001-36000	CG	0.295918	0.557576	4.57705e-07	2.61945e-05	scaffold722|size89318:30807-35118	SMil_00008796
scaffold4228|size51241:4001-5000	CG	0.377953	0.64	0.00161325	0.020187	scaffold4228|size51241:3523-6615	SMil_00018242
scaffold1188|size75310:13001-14000	CG	0.224026	0.486166	4.28725e-05	0.00112435	scaffold1188|size75310:12304-13293	SMil_00011738
scaffold6617|size26041:6001-7000	CG	0.300595	0.563265	2.52637e-06	0.000109304	scaffold6617|size26041:5377-6357	SMil_00025623
scaffold2952|size72916:46001-47000	CG	0.232301	0.495455	7.3962e-07	3.88491e-05	scaffold2952|size72916:42909-46285	SMil_00012354
scaffold3251|size46540:28001-29000	CG	0.120301	0.383459	0.000142671	0.00299359	scaffold3251|size46540:22820-28689	SMil_00019689
scaffold566|size96584:83001-84000	CG	0.046875	0.310345	0.00244924	0.0275968	scaffold566|size96584:83983-86842	SMil_00007589
scaffold2283|size111738:44001-45000	CG	0.260101	0.523707	7.36565e-06	0.000265449	scaffold2283|size111738:44661-45554	SMil_00005598
scaffold439|size105398:80001-81000	CG	0.340164	0.603774	0.00196386	0.0233979	scaffold439|size105398:80044-81578	SMil_00006457
scaffold1778|size72234:58001-59000	CG	0.47486	0.738532	0.00021132	0.00410626	scaffold1778|size72234:56529-58333	SMil_00012583
scaffold485|size196910:130001-131000	CG	0.479381	0.743295	0.00539655	0.0496307	scaffold485|size196910:130373-137522	SMil_00000766
scaffold171|size131458:89001-90000	CG	0.458167	0.722222	6.76759e-06	0.000247711	scaffold171|size131458:89219-97208	SMil_00003592
scaffold840|size85597:29001-30000	CG	0.485714	0.75	0.000147957	0.00308231	scaffold840|size85597:29551-33672	SMil_00009635
scaffold509|size100361:21001-22000	CG	0.358621	0.623552	3.00941e-06	0.000125971	scaffold509|size100361:20666-23202	SMil_00007077
scaffold332|size114343:75001-76000	CG	0.137466	0.402778	9.75198e-09	9.62191e-07	scaffold332|size114343:75837-79447	SMil_00005264
scaffold356|size111851:105001-106000	CG	0.212982	0.478673	8.67889e-10	1.15537e-07	scaffold356|size111851:104977-106157	SMil_00005575
scaffold3357|size45457:25001-26000	CG	0.349593	0.615486	2.13532e-07	1.38093e-05	scaffold3357|size45457:22505-25867	SMil_00019967
scaffold280|size118212:114001-115000	CG	0.181395	0.447471	5.26147e-06	0.000200763	scaffold280|size118212:112376-114937	SMil_00004861
scaffold1734|size64502:27001-28000	CG	0.58642	0.852535	0.000645345	0.0100053	scaffold1734|size64502:24051-33389	SMil_00014516
scaffold801|size87065:14001-15000	CG	0	0.266304	7.10953e-07	3.76408e-05	scaffold801|size87065:12261-14239	SMil_00009371
scaffold2120|size58599:24001-25000	CG	0.238908	0.505495	1.29555e-05	0.000421299	scaffold2120|size58599:22004-24973	SMil_00016026
scaffold2120|size58599:24001-25000	CG	0.238908	0.505495	1.29555e-05	0.000421299	scaffold2120|size58599:24419-24863	SMil_00016027
scaffold7077|size24094:3001-4000	CG	0.0161812	0.282772	8.61512e-14	3.23094e-11	scaffold7077|size24094:2226-6210	SMil_00026149
scaffold11939|size10457:3001-4000	CG	0.0512821	0.318584	6.54466e-05	0.00158525	scaffold11939|size10457:486-3325	SMil_00029186
scaffold2513|size53719:16001-17000	CG	0.209607	0.477108	2.65422e-05	0.00076003	scaffold2513|size53719:15959-16195	SMil_00017488
scaffold2513|size53719:16001-17000	CG	0.209607	0.477108	2.65422e-05	0.00076003	scaffold2513|size53719:16786-22393	SMil_00017490
scaffold2513|size53719:16001-17000	CG	0.209607	0.477108	2.65422e-05	0.00076003	scaffold2513|size53719:16245-16719	SMil_00017489
scaffold6451|size47899:32001-33000	CG	0.0755814	0.343096	2.84745e-11	5.74815e-09	scaffold6451|size47899:31366-33838	SMil_00019264
scaffold157|size170340:113001-114000	CG	0.232295	0.5	3.77421e-07	2.22671e-05	scaffold157|size170340:112092-114278	SMil_00001505
scaffold1165|size75902:28001-29000	CG	0.152074	0.42	5.53795e-06	0.000209774	scaffold1165|size75902:22463-30171	SMil_00011606
scaffold13109|size8517:2001-3000	CG	0.378531	0.646825	0.0049135	0.0463636	scaffold13109|size8517:903-2865	SMil_00029544
scaffold429|size195591:83001-84000	CG	0.540931	0.809257	4.35665e-06	0.000171681	scaffold429|size195591:82545-83506	SMil_00000796
scaffold4389|size37729:31001-32000	CG	0.227679	0.496183	0.000255914	0.00477937	scaffold4389|size37729:30584-31733	SMil_00022228
scaffold4502|size71423:42001-43000	CG	0.0807453	0.349515	0.000646843	0.0100248	scaffold4502|size71423:36857-42693	SMil_00012816
scaffold1896|size62027:15001-16000	CG	0.253333	0.522222	0.00143677	0.0184952	scaffold1896|size62027:13563-15161	SMil_00015198
scaffold6185|size27855:12001-13000	CG	0	0.269388	3.53758e-18	2.89522e-15	scaffold6185|size27855:9341-14944	SMil_00025126
scaffold7009|size32943:19001-20000	CG	0.428571	0.698113	0.00262869	0.0291404	scaffold7009|size32943:18910-23942	SMil_00023683
scaffold4003|size40417:35001-36000	CG	0.497175	0.767139	2.43454e-05	0.000708518	scaffold4003|size40417:30602-37270	SMil_00021432
scaffold5443|size31402:7001-8000	CG	0.202811	0.47331	3.01289e-06	0.000126085	scaffold5443|size31402:7688-9853	SMil_00024087
scaffold4655|size35955:7001-8000	CG	0.0194175	0.29	7.0779e-05	0.00169172	scaffold4655|size35955:6556-7630	SMil_00022734
scaffold1261|size73805:61001-62000	CG	0.107759	0.378641	0.000145943	0.00304916	scaffold1261|size73805:60215-66325	SMil_00012172
scaffold2184|size57691:16001-17000	CG	0	0.271429	0.00103939	0.0144433	scaffold2184|size57691:14336-16038	SMil_00016267
scaffold77|size159380:72001-73000	CG	0.210339	0.482007	3.43915e-15	1.69047e-12	scaffold77|size159380:71400-74856	SMil_00002045
scaffold7320|size23126:7001-8000	CG	0.0227273	0.295455	5.09172e-05	0.00129705	scaffold7320|size23126:7598-9532	SMil_00026394
scaffold6273|size27444:15001-16000	CG	0.541667	0.814465	8.20348e-06	0.000290601	scaffold6273|size27444:13849-15584	SMil_00025208
scaffold877|size84181:65001-66000	CG	0.198257	0.471173	6.79882e-07	3.63082e-05	scaffold877|size84181:64317-65264	SMil_00009920
scaffold533|size98769:90001-91000	CG	0.183486	0.457265	6.03755e-12	1.44743e-09	scaffold533|size98769:90185-91420	SMil_00007318
scaffold7445|size22686:12001-13000	CG	0.431734	0.706093	0.00197502	0.023496	scaffold7445|size22686:9553-12447	SMil_00026506
scaffold190|size128680:38001-39000	CG	0.0666667	0.341137	6.62935e-20	7.294e-17	scaffold190|size128680:36611-39790	SMil_00003915
scaffold1022|size79841:10001-11000	CG	0.0819113	0.356401	9.36566e-16	5.15232e-13	scaffold1022|size79841:5445-10272	SMil_00010683
scaffold5598|size46378:11001-12000	CG	0.18	0.454545	5.2572e-05	0.00133003	scaffold5598|size46378:9485-11462	SMil_00019707
scaffold3134|size47564:27001-28000	CG	0.368932	0.643725	0.00129553	0.0171136	scaffold3134|size47564:19145-30836	SMil_00019386
scaffold3134|size47564:27001-28000	CG	0.368932	0.643725	0.00129553	0.0171136	scaffold3134|size47564:27798-34375	SMil_00019387
scaffold165|size132684:58001-59000	CG	0.046729	0.321918	4.46755e-06	0.000175303	scaffold165|size132684:58250-60264	SMil_00003464
scaffold1651|size65970:4001-5000	CG	0.177914	0.453172	6.64395e-07	3.563e-05	scaffold1651|size65970:3307-6700	SMil_00014126
scaffold9806|size15289:2001-3000	CG	0.443314	0.71885	4.46814e-08	3.56719e-06	scaffold9806|size15289:2591-4144	SMil_00028228
scaffold1325|size72362:13001-14000	CG	0.177984	0.453959	1.07333e-20	1.35093e-17	scaffold1325|size72362:7695-13390	SMil_00012555
scaffold2485|size53970:33001-34000	CG	0.320534	0.596667	6.56753e-09	6.82379e-07	scaffold2485|size53970:33948-34481	SMil_00017388
scaffold865|size96951:80001-81000	CG	0.34589	0.622159	5.56442e-05	0.00138997	scaffold865|size96951:79755-91909	SMil_00007555
scaffold358|size111820:4001-5000	CG	0.337054	0.613357	5.28955e-08	4.13748e-06	scaffold358|size111820:2436-4342	SMil_00005583
scaffold66|size163710:1-1000	CG	0.421603	0.698068	0.0025611	0.0285665	scaffold66|size163710:1-366	SMil_00001839
scaffold16|size208421:121001-122000	CG	0	0.277228	3.89977e-06	0.000156498	scaffold16|size208421:121751-126629	SMil_00000686
scaffold16|size208421:121001-122000	CG	0	0.277228	3.89977e-06	0.000156498	scaffold16|size208421:116295-121149	SMil_00000685
scaffold5504|size48391:36001-37000	CG	0.0880503	0.366029	1.21337e-13	4.39642e-11	scaffold5504|size48391:28612-36296	SMil_00019133
scaffold5512|size30939:6001-7000	CG	0.174545	0.452941	1.90257e-08	1.71416e-06	scaffold5512|size30939:5672-6427	SMil_00024193
scaffold2802|size50701:15001-16000	CG	0.427481	0.705882	1.44267e-05	0.00046093	scaffold2802|size50701:11566-15613	SMil_00018406
scaffold861|size84941:64001-65000	CG	0.523913	0.802395	0.000227531	0.00435203	scaffold861|size84941:61406-65914	SMil_00009787
scaffold7747|size21496:18001-19000	CG	0.0714286	0.35	0.000430239	0.0072627	scaffold7747|size21496:18667-20151	SMil_00026781
scaffold4910|size34357:1001-2000	CG	0.316964	0.595556	0.00229666	0.0263351	scaffold4910|size34357:1981-3697	SMil_00023267
scaffold2928|size49472:35001-36000	CG	0.0416667	0.320513	6.21659e-06	0.000231211	scaffold2928|size49472:35491-38243	SMil_00018783
scaffold3406|size73984:29001-30000	CG	0.113636	0.392638	1.41822e-07	9.63687e-06	scaffold3406|size73984:28973-33640	SMil_00012085
scaffold2334|size55798:40001-41000	CG	0.129496	0.408669	9.06554e-20	9.71703e-17	scaffold2334|size55798:33908-44142	SMil_00016834
scaffold1234|size74351:26001-27000	CG	0.1875	0.467456	0.00498288	0.0468298	scaffold1234|size74351:26537-28171	SMil_00011999
scaffold2793|size104375:100001-101000	CG	0	0.28	6.26863e-05	0.00153044	scaffold2793|size104375:100077-103361	SMil_00006644
scaffold4486|size37163:30001-31000	CG	0.69802	0.978261	0.000117853	0.00255881	scaffold4486|size37163:29982-31056	SMil_00022389
scaffold8934|size17812:5001-6000	CG	0.128049	0.408333	2.2989e-11	4.75804e-09	scaffold8934|size17812:4202-6379	SMil_00027747
scaffold448|size105037:20001-21000	CG	0.439462	0.719828	0.00325429	0.0342323	scaffold448|size105037:20009-21760	SMil_00006526
scaffold9222|size32390:16001-17000	CG	0.339683	0.620915	1.14014e-05	0.000380138	scaffold9222|size32390:16474-25802	SMil_00023809
scaffold1798|size88470:39001-40000	CG	0.0769231	0.358362	9.18805e-09	9.14616e-07	scaffold1798|size88470:38181-43953	SMil_00008989
scaffold27|size204419:167001-168000	CG	0.25	0.531863	2.57914e-08	2.21102e-06	scaffold27|size204419:164876-167182	SMil_00000729
scaffold2945|size49260:36001-37000	CG	0.232779	0.514754	4.49574e-09	4.88501e-07	scaffold2945|size49260:36476-38123	SMil_00018814
scaffold253|size120454:35001-36000	CG	0.486957	0.769231	0.00269565	0.0296768	scaffold253|size120454:33255-35300	SMil_00004576
scaffold771|size87940:56001-57000	CG	0.277955	0.560345	8.21255e-06	0.000290774	scaffold771|size87940:52498-56048	SMil_00009157
scaffold771|size87940:56001-57000	CG	0.277955	0.560345	8.21255e-06	0.000290774	scaffold771|size87940:56950-60719	SMil_00009158
scaffold1406|size70372:20001-21000	CG	0.541667	0.824658	0.000405162	0.0069238	scaffold1406|size70372:19181-25590	SMil_00013000
scaffold383|size109998:9001-10000	CG	0.205128	0.488479	8.78609e-07	4.49004e-05	scaffold383|size109998:6344-9328	SMil_00005797
scaffold14832|size6656:1-1000	CG	0.246032	0.529412	0.00124189	0.0165738	scaffold14832|size6656:29-1554	SMil_00029901
scaffold3307|size45924:29001-30000	CG	0.508621	0.792135	0.00130023	0.017158	scaffold3307|size45924:25853-30460	SMil_00019829
scaffold1315|size77139:34001-35000	CG	0.137097	0.420771	4.25882e-15	2.06285e-12	scaffold1315|size77139:33274-35554	SMil_00011365
scaffold321|size126459:93001-94000	CG	0.276758	0.560477	7.14074e-10	9.70038e-08	scaffold321|size126459:92436-97545	SMil_00004100
scaffold616|size94199:46001-47000	CG	0.227405	0.511161	1.96014e-07	1.27808e-05	scaffold616|size94199:44573-46866	SMil_00007913
scaffold956|size81645:56001-57000	CG	0.0597015	0.34375	2.53099e-06	0.000109419	scaffold956|size81645:55127-56966	SMil_00010364
scaffold867|size93023:63001-64000	CG	0.437984	0.722591	2.45105e-05	0.000712286	scaffold867|size93023:62027-64105	SMil_00008177
scaffold7574|size42173:14001-15000	CG	0.162791	0.447761	0.000503155	0.00820753	scaffold7574|size42173:13162-14929	SMil_00020898
scaffold298|size158226:25001-26000	CG	0.537815	0.822835	0.00409438	0.0404421	scaffold298|size158226:24463-25017	SMil_00002092
scaffold2864|size57750:22001-23000	CG	0.123684	0.409318	2.53488e-12	6.66366e-10	scaffold2864|size57750:20614-23094	SMil_00016254
scaffold1736|size64477:15001-16000	CG	0	0.285714	1.75048e-05	0.000539261	scaffold1736|size64477:15631-18990	SMil_00014521
scaffold2970|size69669:50001-51000	CG	0.394286	0.68	0.00435949	0.0423829	scaffold2970|size69669:40201-51507	SMil_00013175
scaffold106|size242640:134001-135000	CG	0.0787402	0.364865	0.00433247	0.0421819	scaffold106|size242640:132678-135931	SMil_00000393
scaffold684|size90872:74001-75000	CG	0.394495	0.680751	0.00160249	0.0200918	scaffold684|size90872:72810-83275	SMil_00008551
scaffold28|size183796:82001-83000	CG	0.144796	0.431111	1.02238e-05	0.000348782	scaffold28|size183796:81957-85719	SMil_00001064
scaffold1818|size63121:44001-45000	CG	0.23301	0.520362	0.000288157	0.00525764	scaffold1818|size63121:44590-45648	SMil_00014830
scaffold190|size128680:35001-36000	CG	0.455782	0.743421	0.00388958	0.0389213	scaffold190|size128680:32940-35215	SMil_00003914
scaffold152|size134094:99001-100000	CG	0.00729927	0.295673	3.18581e-15	1.57526e-12	scaffold152|size134094:98590-99171	SMil_00003351
scaffold4421|size37561:15001-16000	CG	0.518692	0.807229	0.00121147	0.0162671	scaffold4421|size37561:15630-21597	SMil_00022283
scaffold3218|size88020:13001-14000	CG	0.424615	0.713355	6.84866e-05	0.00164536	scaffold3218|size88020:5753-13127	SMil_00009143
scaffold5045|size33569:22001-23000	CG	0.575758	0.864721	0.00108477	0.0149476	scaffold5045|size33569:20452-22818	SMil_00023480
scaffold379|size110380:77001-78000	CG	0.311321	0.600733	5.97598e-06	0.000223312	scaffold379|size110380:74952-77373	SMil_00005791
scaffold898|size83624:39001-40000	CG	0.184932	0.474619	1.95259e-06	8.78662e-05	scaffold898|size83624:32798-39235	SMil_00010039
scaffold2653|size52170:38001-39000	CG	0.40625	0.696	0.000610029	0.00955949	scaffold2653|size52170:38875-40670	SMil_00017945
scaffold808|size86622:72001-73000	CG	0.434211	0.723982	0.00501731	0.0470413	scaffold808|size86622:70033-74928	SMil_00009434
scaffold399|size108268:6001-7000	CG	0.28	0.570423	0.00193368	0.0231367	scaffold399|size108268:2872-6044	SMil_00005967
scaffold7899|size21048:17001-18000	CG	0.113314	0.403909	7.33119e-10	9.92662e-08	scaffold7899|size21048:15399-19081	SMil_00026930
scaffold844|size85300:64001-65000	CG	0.256757	0.547703	1.32543e-06	6.34867e-05	scaffold844|size85300:60067-65790	SMil_00009685
scaffold1574|size67129:57001-58000	CG	0.14511	0.436077	1.5383e-10	2.53291e-08	scaffold1574|size67129:53374-63917	SMil_00013820
scaffold2728|size51376:28001-29000	CG	0.0430108	0.334096	2.18339e-08	1.93568e-06	scaffold2728|size51376:28067-29571	SMil_00018189
scaffold3582|size65046:60001-61000	CG	0.027027	0.318182	2.06784e-08	1.84703e-06	scaffold3582|size65046:57894-61997	SMil_00014424
scaffold8579|size18850:6001-7000	CG	0.304094	0.595436	5.8197e-05	0.0014416	scaffold8579|size18850:6972-9445	SMil_00027490
scaffold3036|size48494:6001-7000	CG	0.141791	0.433498	0.00166678	0.0206856	scaffold3036|size48494:4108-7169	SMil_00019085
scaffold3445|size73343:14001-15000	CG	0.132159	0.424318	1.8989e-08	1.71178e-06	scaffold3445|size73343:13683-16828	SMil_00012295
scaffold2144|size58242:31001-32000	CG	0.331522	0.623693	0.000229017	0.0043734	scaffold2144|size58242:29172-34465	SMil_00016125
scaffold1849|size62805:1001-2000	CG	0.019685	0.312069	2.71193e-18	2.26411e-15	scaffold1849|size62805:1764-2153	SMil_00014988
scaffold2283|size111738:30001-31000	CG	0.0265487	0.319218	1.08332e-07	7.65231e-06	scaffold2283|size111738:25637-31535	SMil_00005596
scaffold4703|size62838:41001-42000	CG	0.182724	0.475664	1.73908e-05	0.000536346	scaffold4703|size62838:39945-41346	SMil_00014978
scaffold1617|size66514:54001-55000	CG	0.564516	0.857843	0.00132136	0.0173609	scaffold1617|size66514:53492-55870	SMil_00014005
scaffold751|size88492:72001-73000	CG	0.0689655	0.362319	0.000183628	0.00367608	scaffold751|size88492:59769-72875	SMil_00008971
scaffold11120|size12030:7001-8000	CG	0.0789474	0.37234	5.69215e-13	1.72886e-10	scaffold11120|size12030:7007-9547	SMil_00028876
scaffold2337|size65347:37001-38000	CG	0.273077	0.56713	2.93283e-05	0.00082516	scaffold2337|size65347:37462-39673	SMil_00014334
scaffold161|size151184:49001-50000	CG	0.453659	0.748111	0.0026773	0.0295394	scaffold161|size151184:49392-54006	SMil_00002531
scaffold3331|size45691:37001-38000	CG	0.147651	0.442478	2.37711e-07	1.51489e-05	scaffold3331|size45691:36863-37770	SMil_00019908
scaffold1141|size76394:72001-73000	CG	0.627119	0.921965	0.000236024	0.00448043	scaffold1141|size76394:70556-72116	SMil_00011452
scaffold17254|size4320:1001-2000	CG	0.167939	0.462857	6.30689e-05	0.0015382	scaffold17254|size4320:1-1642	SMil_00030327
scaffold2753|size101584:40001-41000	CG	0.427948	0.72335	0.00243757	0.0275008	scaffold2753|size101584:33954-40777	SMil_00006907
scaffold1736|size64477:60001-61000	CG	0.294479	0.589928	0.0026872	0.029621	scaffold1736|size64477:59567-60248	SMil_00014530
scaffold2213|size57342:30001-31000	CG	0.115556	0.411765	3.65701e-05	0.000987441	scaffold2213|size57342:30167-30505	SMil_00016407
scaffold665|size91958:40001-41000	CG	0.423256	0.719665	1.2888e-05	0.000419598	scaffold665|size91958:40903-46237	SMil_00008396
scaffold7899|size21048:12001-13000	CG	0.476378	0.772834	2.4417e-05	0.000710317	scaffold7899|size21048:11683-13491	SMil_00026929
scaffold1390|size70713:12001-13000	CG	0.357595	0.65411	0.000496448	0.00812044	scaffold1390|size70713:12681-15337	SMil_00012940
scaffold2934|size49436:2001-3000	CG	0.0985915	0.395455	1.43475e-12	3.99278e-10	scaffold2934|size49436:2774-8644	SMil_00018793
scaffold3956|size62973:7001-8000	CG	0.163934	0.461741	8.29873e-11	1.45284e-08	scaffold3956|size62973:7042-14041	SMil_00014911
scaffold11061|size12146:3001-4000	CG	0.424332	0.722714	2.17933e-05	0.000645551	scaffold11061|size12146:3215-7971	SMil_00028854
scaffold905|size83230:58001-59000	CG	0.0227273	0.322275	2.48366e-12	6.56014e-10	scaffold905|size83230:57986-58776	SMil_00010097
scaffold267|size119223:107001-108000	CG	0.47099	0.771654	0.000471939	0.00780795	scaffold267|size119223:104597-107774	SMil_00004690
scaffold13996|size7460:4001-5000	CG	0.153846	0.455446	0.00379553	0.0382691	scaffold13996|size7460:1-4288	SMil_00029745
scaffold8148|size20164:16001-17000	CG	0.100719	0.402597	0.00477195	0.0453436	scaffold8148|size20164:15289-17124	SMil_00027140
scaffold1110|size130655:27001-28000	CG	0.452586	0.754902	0.000727241	0.0109769	scaffold1110|size130655:25327-27187	SMil_00003626
scaffold7523|size22359:17001-18000	CG	0.27476	0.577528	1.89471e-09	2.32829e-07	scaffold7523|size22359:11911-17668	SMil_00026582
scaffold8388|size19417:10001-11000	CG	0.534426	0.837449	5.26261e-06	0.000200763	scaffold8388|size19417:8885-10832	SMil_00027350
scaffold121|size141189:65001-66000	CG	0.125506	0.43	3.27822e-05	0.000903218	scaffold121|size141189:65704-69342	SMil_00002950
scaffold531|size98877:6001-7000	CG	0.176471	0.482143	1.1388e-07	8.01009e-06	scaffold531|size98877:2760-6413	SMil_00007282
scaffold812|size86526:30001-31000	CG	0.265372	0.571429	0.000195716	0.00387049	scaffold812|size86526:28734-30283	SMil_00009453
scaffold13672|size7832:1001-2000	CG	0.315217	0.621429	7.17226e-07	3.78885e-05	scaffold13672|size7832:79-1345	SMil_00029672
scaffold6500|size26544:13001-14000	CG	0.272251	0.578767	5.33236e-05	0.00134669	scaffold6500|size26544:13598-14865	SMil_00025476
scaffold252|size120707:67001-68000	CG	0.2	0.506645	1.10047e-10	1.88291e-08	scaffold252|size120707:67329-69431	SMil_00004556
scaffold1656|size65901:9001-10000	CG	0.344633	0.651481	0.00078858	0.0116925	scaffold1656|size65901:8474-12570	SMil_00014148
scaffold3845|size61429:28001-29000	CG	0	0.307692	0.00412578	0.0406701	scaffold3845|size61429:27269-31049	SMil_00015371
scaffold5807|size29482:11001-12000	CG	0.0967742	0.404494	0.000330862	0.00587089	scaffold5807|size29482:9775-11098	SMil_00024646
scaffold18|size193161:84001-85000	CG	0.363636	0.671642	0.00433586	0.0422075	scaffold18|size193161:83133-85644	SMil_00000865
scaffold7235|size23430:18001-19000	CG	0	0.308333	6.67445e-11	1.20009e-08	scaffold7235|size23430:16787-18213	SMil_00026305
scaffold683|size150372:131001-132000	CG	0.117371	0.425743	1.6542e-08	1.52e-06	scaffold683|size150372:130384-133424	SMil_00002571
scaffold10401|size13715:8001-9000	CG	0.369307	0.678227	3.86884e-11	7.51772e-09	scaffold10401|size13715:8323-9659	SMil_00028573
scaffold8397|size19396:9001-10000	CG	0.048	0.357143	0.000577845	0.00917305	scaffold8397|size19396:7069-9871	SMil_00027358
scaffold10861|size12598:9001-10000	CG	0.0294118	0.339394	0.000192364	0.0038142	scaffold10861|size12598:6528-10880	SMil_00028785
scaffold4090|size39886:1001-2000	CG	0.00934579	0.319444	8.99382e-08	6.53355e-06	scaffold4090|size39886:1728-14002	SMil_00021588
scaffold251|size120748:54001-55000	CG	0.138554	0.44898	0.000851343	0.0124202	scaffold251|size120748:48157-55606	SMil_00004539
scaffold1959|size78578:3001-4000	CG	0.418103	0.728745	0.000894852	0.0128942	scaffold1959|size78578:2959-6482	SMil_00010993
scaffold991|size80588:25001-26000	CG	0.25283	0.563559	1.19882e-07	8.35446e-06	scaffold991|size80588:25435-29003	SMil_00010516
scaffold1589|size79747:66001-67000	CG	0.368421	0.679335	9.41547e-06	0.000326231	scaffold1589|size79747:63274-66026	SMil_00010706
scaffold7020|size24336:1001-2000	CG	0.304054	0.615385	9.33174e-06	0.000324141	scaffold7020|size24336:282-2252	SMil_00026099
scaffold952|size106073:45001-46000	CG	0.356923	0.668699	1.44958e-05	0.000462784	scaffold952|size106073:43638-46334	SMil_00006325
scaffold121|size141189:42001-43000	CG	0.163265	0.475983	8.18034e-09	8.2468e-07	scaffold121|size141189:41181-42053	SMil_00002945
scaffold121|size141189:42001-43000	CG	0.163265	0.475983	8.18034e-09	8.2468e-07	scaffold121|size141189:42959-43895	SMil_00002946
scaffold3503|size44237:1-1000	CG	0.00510204	0.317848	1.9057e-09	2.34006e-07	scaffold3503|size44237:203-3140	SMil_00020299
scaffold278|size118238:30001-31000	CG	0.142857	0.455696	3.65524e-05	0.000987284	scaffold278|size118238:30771-32086	SMil_00004835
scaffold3008|size48664:32001-33000	CG	0.0287356	0.342105	1.13799e-09	1.46675e-07	scaffold3008|size48664:31551-32018	SMil_00019012
scaffold10146|size33002:22001-23000	CG	0.180124	0.49375	0.00032254	0.00574839	scaffold10146|size33002:20253-23299	SMil_00023668
scaffold4864|size34680:16001-17000	CG	0.302752	0.616822	0.000139696	0.00294268	scaffold4864|size34680:14675-16047	SMil_00023166
scaffold11192|size11903:5001-6000	CG	0.254568	0.569122	4.57988e-16	2.68868e-13	scaffold11192|size11903:4741-5445	SMil_00028900
scaffold8637|size18663:8001-9000	CG	0.0555556	0.37037	0.00312283	0.0331857	scaffold8637|size18663:6555-11792	SMil_00027540
scaffold10381|size13771:1001-2000	CG	0.128713	0.443709	1.21231e-06	5.89616e-05	scaffold10381|size13771:1826-5956	SMil_00028565
scaffold6844|size25043:16001-17000	CG	0	0.315476	1.5643e-20	1.92512e-17	scaffold6844|size25043:16566-19067	SMil_00025884
scaffold4458|size37310:28001-29000	CG	0.115044	0.430693	0.00030118	0.00545489	scaffold4458|size37310:23390-29036	SMil_00022342
scaffold704|size114935:73001-74000	CG	0.461929	0.778261	0.00252329	0.0282282	scaffold704|size114935:72333-79834	SMil_00005198
scaffold9800|size27754:22001-23000	CG	0.369048	0.685897	0.00416449	0.0409714	scaffold9800|size27754:17741-22460	SMil_00025150
scaffold882|size83951:79001-80000	CG	0.204225	0.521127	0.00416314	0.040962	scaffold882|size83951:78588-81054	SMil_00009953
scaffold781|size87619:51001-52000	CG	0.186788	0.503817	3.67101e-07	2.18054e-05	scaffold781|size87619:49134-51504	SMil_00009236
scaffold4606|size36287:19001-20000	CG	0.136508	0.453608	3.80865e-07	2.24544e-05	scaffold4606|size36287:19127-20703	SMil_00022608
scaffold1118|size77275:26001-27000	CG	0.175824	0.493404	7.72429e-06	0.000276574	scaffold1118|size77275:25891-26902	SMil_00011329
scaffold401|size108182:20001-21000	CG	0.261658	0.58047	0.000111313	0.00244235	scaffold401|size108182:20692-22343	SMil_00005989
scaffold4782|size35178:24001-25000	CG	0.04	0.36	2.8677e-05	0.000809853	scaffold4782|size35178:21614-24196	SMil_00022988
scaffold686|size90663:14001-15000	CG	0.233607	0.553623	4.936e-06	0.00019027	scaffold686|size90663:11776-14026	SMil_00008577
scaffold4981|size33899:19001-20000	CG	0.164948	0.485119	2.54835e-10	3.96795e-08	scaffold4981|size33899:19988-22282	SMil_00023382
scaffold2757|size51122:6001-7000	CG	0.0512821	0.37156	6.11738e-07	3.31594e-05	scaffold2757|size51122:3640-9482	SMil_00018270
scaffold832|size85832:17001-18000	CG	0.208122	0.528736	5.5662e-06	0.00021046	scaffold832|size85832:15810-19478	SMil_00009570
scaffold4073|size40020:36001-37000	CG	0.212871	0.534351	1.96523e-11	4.14868e-09	scaffold4073|size40020:27191-37305	SMil_00021556
scaffold15102|size6423:1-1000	CG	0.272727	0.594527	1.27756e-07	8.81081e-06	scaffold15102|size6423:157-2582	SMil_00029947
scaffold18251|size2163:1-1000	CG	0.25	0.571906	1.06576e-05	0.000360768	scaffold18251|size2163:3-1567	SMil_00030429
scaffold4983|size33893:27001-28000	CG	0	0.323034	2.531e-12	6.66366e-10	scaffold4983|size33893:19701-28055	SMil_00023387
scaffold1786|size63691:58001-59000	CG	0.0483871	0.371429	0.000150319	0.00312218	scaffold1786|size63691:57463-62277	SMil_00014714
scaffold1378|size79077:78001-79000	CG	0.263736	0.5875	4.19308e-05	0.00110437	scaffold1378|size79077:74929-78797	SMil_00010941
scaffold219|size194284:186001-187000	CG	0.180645	0.504673	0.00431106	0.0420302	scaffold219|size194284:184193-188293	SMil_00000830
scaffold840|size85597:51001-52000	CG	0.232955	0.558233	2.19036e-05	0.000647748	scaffold840|size85597:47584-51381	SMil_00009637
scaffold2517|size53702:7001-8000	CG	0.361233	0.686901	3.68352e-05	0.000992985	scaffold2517|size53702:6111-7028	SMil_00017504
scaffold13741|size7750:2001-3000	CG	0.285156	0.610932	0.000392133	0.00674137	scaffold13741|size7750:219-2424	SMil_00029683
scaffold79|size158574:75001-76000	CG	0.312821	0.63871	8.74864e-05	0.00200592	scaffold79|size158574:74245-79293	SMil_00002081
scaffold4921|size38268:23001-24000	CG	0.310811	0.637306	5.7868e-05	0.00143473	scaffold4921|size38268:23937-26105	SMil_00022046
scaffold6770|size25413:12001-13000	CG	0.381743	0.708709	3.40754e-05	0.000931899	scaffold6770|size25413:11469-12316	SMil_00025788
scaffold4668|size69715:22001-23000	CG	0.214286	0.541322	1.13371e-05	0.000378373	scaffold4668|size69715:15728-22595	SMil_00013171
scaffold2598|size63682:23001-24000	CG	0.222642	0.549815	7.74159e-06	0.000277015	scaffold2598|size63682:23814-24593	SMil_00014719
scaffold3342|size45588:18001-19000	CG	0.01	0.337349	3.64872e-06	0.000147888	scaffold3342|size45588:18927-23419	SMil_00019928
scaffold2539|size53461:43001-44000	CG	0.108434	0.436047	1.98483e-08	1.77863e-06	scaffold2539|size53461:43939-47102	SMil_00017575
scaffold1200|size87961:25001-26000	CG	0.16879	0.497354	1.14952e-08	1.10457e-06	scaffold1200|size87961:21471-25094	SMil_00009150
scaffold4145|size39376:32001-33000	CG	0.0571429	0.386243	2.31878e-17	1.73531e-14	scaffold4145|size39376:32485-34684	SMil_00021701
scaffold1943|size61308:55001-56000	CG	0.349666	0.679412	1.3801e-05	0.000444039	scaffold1943|size61308:51804-57517	SMil_00015413
scaffold990|size80645:63001-64000	CG	0	0.330049	4.20786e-13	1.3444e-10	scaffold990|size80645:63254-63751	SMil_00010513
scaffold7589|size22114:12001-13000	CG	0.447619	0.77809	0.000791151	0.0117274	scaffold7589|size22114:12897-16557	SMil_00026645
scaffold14866|size6633:1-1000	CG	0.14554	0.476852	2.16369e-05	0.000641917	scaffold14866|size6633:101-2201	SMil_00029909
scaffold1734|size64502:33001-34000	CG	0.219731	0.551613	2.12579e-06	9.42557e-05	scaffold1734|size64502:24051-33389	SMil_00014516
scaffold795|size87261:57001-58000	CG	0.144444	0.476562	0.000227067	0.00434517	scaffold795|size87261:51904-57960	SMil_00009320
scaffold8172|size20069:17001-18000	CG	0.22973	0.561905	0.00306415	0.0327048	scaffold8172|size20069:17912-20069	SMil_00027158
scaffold5988|size28594:20001-21000	CG	0.140845	0.473118	0.00246232	0.0276934	scaffold5988|size28594:9299-24572	SMil_00024868
scaffold1578|size111216:16001-17000	CG	0.217557	0.549865	2.48205e-07	1.57152e-05	scaffold1578|size111216:13122-16914	SMil_00005652
scaffold3813|size41775:18001-19000	CG	0.317259	0.649718	0.000662596	0.0102173	scaffold3813|size41775:18897-21457	SMil_00021060
scaffold3813|size41775:18001-19000	CG	0.317259	0.649718	0.000662596	0.0102173	scaffold3813|size41775:12406-18424	SMil_00021059
scaffold402|size108174:93001-94000	CG	0.169591	0.502326	0.00360023	0.036829	scaffold402|size108174:93767-95566	SMil_00006004
scaffold1169|size75838:22001-23000	CG	0.00348432	0.336562	6.12325e-08	4.67299e-06	scaffold1169|size75838:21768-22350	SMil_00011637
scaffold159|size133325:59001-60000	CG	0.304124	0.637433	1.23362e-10	2.08709e-08	scaffold159|size133325:54730-59432	SMil_00003395
scaffold159|size133325:59001-60000	CG	0.304124	0.637433	1.23362e-10	2.08709e-08	scaffold159|size133325:59527-60870	SMil_00003396
scaffold1115|size77380:25001-26000	CG	0	0.333333	2.50912e-08	2.15879e-06	scaffold1115|size77380:25777-26402	SMil_00011302
scaffold10675|size13047:1-1000	CG	0	0.333333	2.60698e-06	0.000111946	scaffold10675|size13047:325-2427	SMil_00028705
scaffold13093|size8535:3001-4000	CG	0.333333	0.666667	0.00213608	0.0249173	scaffold13093|size8535:1912-3205	SMil_00029538
scaffold13093|size8535:3001-4000	CG	0.333333	0.666667	0.00213608	0.0249173	scaffold13093|size8535:3578-4483	SMil_00029539
scaffold1769|size64032:54001-55000	CG	0.277778	0.611399	0.000543998	0.00874836	scaffold1769|size64032:52837-55673	SMil_00014654
scaffold5267|size32318:21001-22000	CG	0.307692	0.643617	1.98788e-05	0.000598523	scaffold5267|size32318:20169-22370	SMil_00023821
scaffold9925|size14905:13001-14000	CG	0.111111	0.447514	6.38384e-10	8.7944e-08	scaffold9925|size14905:5954-13089	SMil_00028303
scaffold5541|size30778:1-1000	CG	0.258373	0.595349	4.27126e-05	0.00112105	scaffold5541|size30778:2-1903	SMil_00024252
scaffold155|size133587:17001-18000	CG	0.0909091	0.42803	7.63498e-08	5.66053e-06	scaffold155|size133587:16843-17364	SMil_00003372
scaffold155|size133587:17001-18000	CG	0.0909091	0.42803	7.63498e-08	5.66053e-06	scaffold155|size133587:17848-19210	SMil_00003373
scaffold3948|size40696:16001-17000	CG	0.490446	0.827586	0.00149404	0.019065	scaffold3948|size40696:16119-18605	SMil_00021340
scaffold6196|size27806:7001-8000	CG	0	0.338422	1.7584e-19	1.77054e-16	scaffold6196|size27806:6858-7964	SMil_00025139
scaffold679|size174496:146001-147000	CG	0.379464	0.718157	1.61027e-05	0.000504675	scaffold679|size174496:144468-149161	SMil_00001384
scaffold7427|size22745:18001-19000	CG	0.0839161	0.42268	2.68693e-06	0.000114698	scaffold7427|size22745:18978-19457	SMil_00026489
scaffold679|size174496:147001-148000	CG	0.433022	0.771875	1.69195e-05	0.000524554	scaffold679|size174496:144468-149161	SMil_00001384
scaffold425|size106205:62001-63000	CG	0.261411	0.600639	1.66618e-05	0.000518289	scaffold425|size106205:54938-62205	SMil_00006269
scaffold10333|size13871:9001-10000	CG	0.514143	0.853383	0.00102718	0.0143068	scaffold10333|size13871:6699-9089	SMil_00028533
scaffold2471|size68256:11001-12000	CG	0	0.339394	1.01389e-06	5.06303e-05	scaffold2471|size68256:11958-14295	SMil_00013536
scaffold2942|size75446:35001-36000	CG	0.192488	0.532258	0.000390827	0.00672455	scaffold2942|size75446:29532-35284	SMil_00011723
scaffold62|size186098:93001-94000	CG	0.366667	0.706751	4.8626e-09	5.22215e-07	scaffold62|size186098:88110-94435	SMil_00001022
scaffold5312|size32070:7001-8000	CG	0	0.340206	0.00142475	0.0183821	scaffold5312|size32070:7227-11487	SMil_00023889
scaffold254|size157515:104001-105000	CG	0.156134	0.496583	8.56801e-12	1.9881e-09	scaffold254|size157515:104155-104469	SMil_00002131
scaffold6564|size26269:8001-9000	CG	0.0837438	0.424242	4.91197e-08	3.87497e-06	scaffold6564|size26269:8220-11399	SMil_00025553
scaffold2155|size58128:23001-24000	CG	0.313333	0.655172	0.000630267	0.00981736	scaffold2155|size58128:23892-29445	SMil_00016156
scaffold395|size109141:80001-81000	CG	0.303279	0.645378	1.06831e-09	1.38771e-07	scaffold395|size109141:80536-82711	SMil_00005911
scaffold2187|size110864:40001-41000	CG	0.101449	0.443662	1.74549e-08	1.5925e-06	scaffold2187|size110864:40303-43814	SMil_00005703
scaffold223|size227332:48001-49000	CG	0.04	0.382353	0.00026461	0.00490866	scaffold223|size227332:48857-53523	SMil_00000556
scaffold1471|size69044:53001-54000	CG	0.346154	0.688776	0.00108178	0.014915	scaffold1471|size69044:52271-56055	SMil_00013301
scaffold35|size180458:166001-167000	CG	0.270599	0.613895	1.81385e-19	1.80449e-16	scaffold35|size180458:166060-167424	SMil_00001190
scaffold511|size100254:56001-57000	CG	0.0863787	0.430622	1.26852e-06	6.12471e-05	scaffold511|size100254:51140-63056	SMil_00007094
scaffold13449|size8105:2001-3000	CG	0	0.344444	0.000155513	0.00320753	scaffold13449|size8105:2516-6109	SMil_00029633
scaffold4224|size62395:5001-6000	CG	0.335196	0.68	0.00114792	0.0155965	scaffold4224|size62395:4364-8084	SMil_00015109
scaffold1|size388307:316001-317000	CG	0	0.34507	0.000409193	0.00697976	scaffold1|size388307:313410-316409	SMil_00000028
scaffold401|size108182:71001-72000	CG	0.0671937	0.412523	2.36198e-08	2.05703e-06	scaffold401|size108182:70044-72906	SMil_00005995
scaffold1845|size62865:2001-3000	CG	0.0959596	0.441667	1.51036e-10	2.49186e-08	scaffold1845|size62865:1394-6019	SMil_00014961
scaffold3916|size73452:66001-67000	CG	0.316151	0.661972	3.44345e-05	0.000940631	scaffold3916|size73452:66885-72285	SMil_00012256
scaffold5009|size33754:13001-14000	CG	0.100457	0.446281	6.8335e-10	9.35181e-08	scaffold5009|size33754:13956-14506	SMil_00023425
scaffold531|size98877:5001-6000	CG	0	0.345865	1.05711e-12	3.02285e-10	scaffold531|size98877:2760-6413	SMil_00007282
scaffold5854|size29247:20001-21000	CG	0.24735	0.593819	5.56546e-09	5.88193e-07	scaffold5854|size29247:20628-25882	SMil_00024702
scaffold3553|size43674:10001-11000	CG	0	0.34657	0.000113559	0.00248048	scaffold3553|size43674:10693-16120	SMil_00020410
scaffold10009|size14704:4001-5000	CG	0	0.346939	3.90697e-08	3.18031e-06	scaffold10009|size14704:3888-6484	SMil_00028352
scaffold453|size104502:21001-22000	CG	0.421212	0.769048	1.99847e-06	8.96151e-05	scaffold453|size104502:20494-21711	SMil_00006609
scaffold63|size164162:104001-105000	CG	0.171233	0.519231	0.00269826	0.0296996	scaffold63|size164162:101156-104638	SMil_00001800
scaffold4213|size38848:4001-5000	CG	0.47561	0.824176	0.0015728	0.0198138	scaffold4213|size38848:3582-8345	SMil_00021867
scaffold1116|size77370:41001-42000	CG	0.0357143	0.385797	7.00567e-11	1.25422e-08	scaffold1116|size77370:38438-41686	SMil_00011315
scaffold7620|size21943:13001-14000	CG	0.34728	0.698113	0.00100898	0.0141007	scaffold7620|size21943:13643-15506	SMil_00026675
scaffold672|size143265:52001-53000	CG	0	0.351351	8.03296e-10	1.07541e-07	scaffold672|size143265:52554-54025	SMil_00002867
scaffold672|size143265:52001-53000	CG	0	0.351351	8.03296e-10	1.07541e-07	scaffold672|size143265:46715-52081	SMil_00002866
scaffold377|size110462:6001-7000	CG	0.271523	0.623077	0.00368069	0.0374422	scaffold377|size110462:3430-6148	SMil_00005754
scaffold1514|size68262:51001-52000	CG	0.102326	0.454054	0.000302071	0.00546567	scaffold1514|size68262:48839-51598	SMil_00013531
scaffold5949|size51897:39001-40000	CG	0.0434783	0.395973	6.41149e-06	0.000236816	scaffold5949|size51897:38232-44815	SMil_00018019
scaffold1505|size68370:39001-40000	CG	0.0310881	0.383621	2.55792e-08	2.19737e-06	scaffold1505|size68370:35941-39556	SMil_00013472
scaffold956|size81645:73001-74000	CG	0.118852	0.47166	2.5926e-09	3.05267e-07	scaffold956|size81645:73667-75158	SMil_00010369
scaffold1096|size147057:53001-54000	CG	0.131579	0.484765	3.92831e-09	4.3495e-07	scaffold1096|size147057:49494-53687	SMil_00002728
scaffold372|size110908:39001-40000	CG	0.47013	0.823529	9.03778e-06	0.000315646	scaffold372|size110908:38645-44649	SMil_00005698
scaffold1971|size84972:14001-15000	CG	0.13245	0.486034	0.000182158	0.0036515	scaffold1971|size84972:14882-15889	SMil_00009772
scaffold6172|size37193:22001-23000	CG	0.0733138	0.427083	3.37931e-11	6.62069e-09	scaffold6172|size37193:22805-23179	SMil_00022366
scaffold4670|size35884:22001-23000	CG	0	0.353846	4.4375e-06	0.000174371	scaffold4670|size35884:19073-22724	SMil_00022767
scaffold457|size176302:63001-64000	CG	0.116719	0.470833	8.04509e-08	5.93518e-06	scaffold457|size176302:63920-66485	SMil_00001342
scaffold2761|size63346:35001-36000	CG	0.023622	0.377953	7.35841e-11	1.30751e-08	scaffold2761|size63346:35679-35966	SMil_00014771
scaffold9426|size16254:7001-8000	CG	0.196721	0.551102	6.81677e-08	5.12226e-06	scaffold9426|size16254:7784-10696	SMil_00028010
scaffold1834|size106755:62001-63000	CG	0.180851	0.536232	0.00172672	0.0212516	scaffold1834|size106755:60706-64012	SMil_00006222
scaffold2231|size57074:1001-2000	CG	0.362069	0.717647	0.00226086	0.0260175	scaffold2231|size57074:1485-11607	SMil_00016479
scaffold3265|size77671:75001-76000	CG	0	0.356522	0.00163296	0.0203664	scaffold3265|size77671:72938-75019	SMil_00011227
scaffold1299|size72872:10001-11000	CG	0.453039	0.81	8.40604e-06	0.000296534	scaffold1299|size72872:10272-11057	SMil_00012371
scaffold7297|size23184:8001-9000	CG	0.0246305	0.381743	1.27509e-09	1.6283e-07	scaffold7297|size23184:4949-8491	SMil_00026370
scaffold105|size148214:61001-62000	CG	0.184701	0.541985	5.31651e-13	1.6357e-10	scaffold105|size148214:53718-61234	SMil_00002690
scaffold300|size116788:22001-23000	CG	0.289855	0.647287	1.10106e-06	5.43302e-05	scaffold300|size116788:22885-23211	SMil_00004977
scaffold2920|size49525:20001-21000	CG	0.422907	0.780415	0.000438164	0.00737251	scaffold2920|size49525:20834-23645	SMil_00018773
scaffold6834|size25096:5001-6000	CG	0.369565	0.727941	0.000644824	0.0099991	scaffold6834|size25096:5178-8768	SMil_00025874
scaffold2305|size56149:6001-7000	CG	0	0.358974	6.31641e-15	2.9395e-12	scaffold2305|size56149:6952-10544	SMil_00016738
scaffold932|size82290:31001-32000	CG	0.36092	0.72	2.46015e-05	0.000714432	scaffold932|size82290:31849-34468	SMil_00010260
scaffold786|size87513:16001-17000	CG	0.166667	0.525862	3.94113e-05	0.00104814	scaffold786|size87513:14279-20868	SMil_00009262
scaffold469|size103347:78001-79000	CG	0.20202	0.561404	1.93892e-08	1.73937e-06	scaffold469|size103347:78450-80078	SMil_00006754
scaffold1456|size121762:45001-46000	CG	0.52907	0.888579	0.00428328	0.041833	scaffold1456|size121762:42724-45179	SMil_00004439
scaffold2357|size55558:38001-39000	CG	0.372973	0.732727	0.0044186	0.0427948	scaffold2357|size55558:37561-39600	SMil_00016924
scaffold2198|size57547:9001-10000	CG	0.038961	0.39899	1.26737e-11	2.8263e-09	scaffold2198|size57547:9023-12264	SMil_00016330
scaffold3385|size79434:24001-25000	CG	0	0.36036	1.10113e-05	0.000370284	scaffold3385|size79434:18918-24251	SMil_00010825
scaffold100|size149246:77001-78000	CG	0.0454545	0.406504	0.000401643	0.00687375	scaffold100|size149246:74425-78721	SMil_00002629
scaffold217|size125111:17001-18000	CG	0.387665	0.748792	0.000502068	0.00819542	scaffold217|size125111:16794-18119	SMil_00004210
scaffold350|size112535:23001-24000	CG	0.226131	0.587302	0.000242371	0.0045756	scaffold350|size112535:22485-23120	SMil_00005495
scaffold6398|size26955:6001-7000	CG	0.242331	0.604106	9.7531e-10	1.28194e-07	scaffold6398|size26955:5346-6862	SMil_00025352
scaffold485|size196910:50001-51000	CG	0.441913	0.804382	2.03692e-08	1.8204e-06	scaffold485|size196910:41517-51882	SMil_00000762
scaffold4363|size75867:48001-49000	CG	0.281879	0.644351	0.000130935	0.00279463	scaffold4363|size75867:48210-49490	SMil_00011623
scaffold2821|size50530:49001-50000	CG	0	0.363636	0.00168055	0.0208144	scaffold2821|size50530:47058-49164	SMil_00018487
scaffold4861|size34699:32001-33000	CG	0.452991	0.81749	1.42214e-06	6.73143e-05	scaffold4861|size34699:29337-32994	SMil_00023161
scaffold5513|size30939:5001-6000	CG	0.258065	0.623656	0.0015523	0.0196239	scaffold5513|size30939:2388-5160	SMil_00024198
scaffold2665|size52028:33001-34000	CG	0.088685	0.454365	1.09594e-10	1.87709e-08	scaffold2665|size52028:33643-35389	SMil_00017989
scaffold2665|size52028:33001-34000	CG	0.088685	0.454365	1.09594e-10	1.87709e-08	scaffold2665|size52028:30390-33095	SMil_00017988
scaffold7268|size23297:11001-12000	CG	0.277228	0.64433	4.4888e-05	0.00116835	scaffold7268|size23297:11774-13289	SMil_00026339
scaffold7820|size21266:4001-5000	CG	0.159574	0.526882	0.000503023	0.00820619	scaffold7820|size21266:4603-7721	SMil_00026845
scaffold7820|size21266:4001-5000	CG	0.159574	0.526882	0.000503023	0.00820619	scaffold7820|size21266:2632-4232	SMil_00026844
scaffold10896|size12511:4001-5000	CG	0.225166	0.593023	0.000299316	0.00542527	scaffold10896|size12511:4482-5619	SMil_00028798
scaffold543|size107498:11001-12000	CG	0.25	0.618321	0.000481897	0.00793871	scaffold543|size107498:11804-17064	SMil_00006063
scaffold4299|size62284:4001-5000	CG	0.0553506	0.423729	5.28561e-09	5.61116e-07	scaffold4299|size62284:1719-5744	SMil_00015125
scaffold1710|size171176:18001-19000	CG	0.3	0.668539	0.00196408	0.0233982	scaffold1710|size171176:17364-20468	SMil_00001458
scaffold8212|size19940:3001-4000	CG	0.570312	0.939024	0.000100582	0.00224665	scaffold8212|size19940:2195-3323	SMil_00027189
scaffold15652|size5894:1001-2000	CG	0.0857143	0.454545	0.00217102	0.0252284	scaffold15652|size5894:307-1494	SMil_00030066
scaffold314|size142771:3001-4000	CG	0.218472	0.587425	1.14188e-13	4.17867e-11	scaffold314|size142771:2895-4000	SMil_00002869
scaffold8063|size20519:1-1000	CG	0.0352113	0.404255	1.11261e-07	7.84381e-06	scaffold8063|size20519:1-533	SMil_00027066
scaffold276|size118470:14001-15000	CG	0	0.369231	1.37963e-05	0.000444039	scaffold276|size118470:14953-19795	SMil_00004800
scaffold4218|size38819:32001-33000	CG	0	0.369369	1.10618e-06	5.45662e-05	scaffold4218|size38819:32425-33933	SMil_00021884
scaffold3741|size42280:10001-11000	CG	0.297297	0.666667	3.79647e-05	0.00101633	scaffold3741|size42280:8576-10224	SMil_00020859
scaffold4194|size79492:58001-59000	CG	0.172277	0.542	1.13834e-08	1.09446e-06	scaffold4194|size79492:56428-61937	SMil_00010787
scaffold9464|size35904:28001-29000	CG	0.0756757	0.445455	2.09312e-09	2.54203e-07	scaffold9464|size35904:26060-28365	SMil_00022752
scaffold9464|size35904:28001-29000	CG	0.0756757	0.445455	2.09312e-09	2.54203e-07	scaffold9464|size35904:28900-31804	SMil_00022753
scaffold2595|size53007:36001-37000	CG	0.204301	0.574359	3.67548e-06	0.000148828	scaffold2595|size53007:34832-36308	SMil_00017755
scaffold4717|size35593:19001-20000	CG	0.208333	0.579268	0.000302053	0.00546567	scaffold4717|size35593:12047-19546	SMil_00022881
scaffold11171|size21431:10001-11000	CG	0.228814	0.6	8.42363e-07	4.33682e-05	scaffold11171|size21431:7181-11362	SMil_00026799
scaffold4194|size79492:37001-38000	CG	0.121094	0.494118	3.84221e-13	1.24433e-10	scaffold4194|size79492:34255-38656	SMil_00010785
scaffold1377|size79588:41001-42000	CG	0.179032	0.552212	9.98507e-13	2.88005e-10	scaffold1377|size79588:40768-41406	SMil_00010761
scaffold14866|size6633:1001-2000	CG	0.394366	0.769231	8.80249e-05	0.00201549	scaffold14866|size6633:101-2201	SMil_00029909
scaffold4543|size36777:21001-22000	CG	0	0.375	0.000840313	0.0123047	scaffold4543|size36777:17883-24056	SMil_00022498
scaffold1803|size63369:42001-43000	CG	0.289941	0.665306	6.56255e-07	3.5239e-05	scaffold1803|size63369:38641-42384	SMil_00014762
scaffold579|size96016:68001-69000	CG	0.138539	0.514124	1.86174e-11	3.97568e-09	scaffold579|size96016:62365-68260	SMil_00007696
scaffold1796|size63466:20001-21000	CG	0.0269542	0.403448	2.0758e-25	6.15841e-22	scaffold1796|size63466:19621-20430	SMil_00014742
scaffold1833|size62982:8001-9000	CG	0.35533	0.731861	0.00113537	0.015464	scaffold1833|size62982:8006-10610	SMil_00014903
scaffold2122|size58540:11001-12000	CG	0.142045	0.518987	0.000317777	0.00567996	scaffold2122|size58540:11871-13122	SMil_00016043
scaffold3285|size90460:53001-54000	CG	0.212766	0.589862	0.000328808	0.00583931	scaffold3285|size90460:53091-64387	SMil_00008615
scaffold402|size108174:98001-99000	CG	0	0.378151	4.06338e-14	1.64655e-11	scaffold402|size108174:98149-99285	SMil_00006005
scaffold355|size111867:27001-28000	CG	0.0648649	0.443299	8.46148e-05	0.0019541	scaffold355|size111867:27965-31004	SMil_00005558
scaffold11024|size12231:11001-12000	CG	0.168919	0.548223	0.000206044	0.00402305	scaffold11024|size12231:8494-11442	SMil_00028840
scaffold13146|size8466:4001-5000	CG	0.089172	0.468504	7.34128e-07	3.85851e-05	scaffold13146|size8466:3174-4625	SMil_00029559
scaffold3837|size41608:36001-37000	CG	0.0327381	0.413333	9.15627e-18	7.19495e-15	scaffold3837|size41608:36231-38448	SMil_00021117
scaffold3744|size42275:13001-14000	CG	0.149378	0.529981	4.51403e-06	0.000176751	scaffold3744|size42275:13998-19133	SMil_00020877
scaffold3812|size41781:14001-15000	CG	0.338521	0.719149	3.40336e-06	0.000139337	scaffold3812|size41781:8544-22690	SMil_00021055
scaffold1903|size61942:28001-29000	CG	0.173759	0.554502	2.93205e-16	1.78435e-13	scaffold1903|size61942:28438-30411	SMil_00015228
scaffold3264|size46385:22001-23000	CG	0.309524	0.691011	0.0001203	0.00260376	scaffold3264|size46385:22828-25031	SMil_00019706
scaffold6022|size28507:6001-7000	CG	0.05	0.43299	0.00392408	0.0391911	scaffold6022|size28507:6487-10174	SMil_00024923
scaffold2270|size100666:58001-59000	CG	0	0.384615	4.51404e-08	3.60037e-06	scaffold2270|size100666:57621-63886	SMil_00007010
scaffold455|size104374:57001-58000	CG	0.259136	0.64433	2.45303e-05	0.00071274	scaffold455|size104374:49873-57355	SMil_00006647
scaffold42|size177580:91001-92000	CG	0.305882	0.691099	8.74127e-05	0.00200534	scaffold42|size177580:91968-96387	SMil_00001286
scaffold252|size120707:4001-5000	CG	0.147982	0.534014	3.919e-06	0.000157118	scaffold252|size120707:4779-8950	SMil_00004549
scaffold2818|size76593:36001-37000	CG	0.410596	0.796703	3.76564e-05	0.0010107	scaffold2818|size76593:33526-36203	SMil_00011439
scaffold7346|size23031:19001-20000	CG	0.0258621	0.413043	6.22125e-07	3.36565e-05	scaffold7346|size23031:18501-21182	SMil_00026412
scaffold3181|size47169:31001-32000	CG	0	0.387597	0.00519871	0.0483059	scaffold3181|size47169:25078-31177	SMil_00019500
scaffold6654|size31614:22001-23000	CG	0.248908	0.636719	0.00318115	0.0336568	scaffold6654|size31614:21290-24821	SMil_00024016
scaffold8195|size19990:16001-17000	CG	0	0.38835	3.38303e-07	2.03421e-05	scaffold8195|size19990:16844-17923	SMil_00027180
scaffold703|size90091:31001-32000	CG	0	0.388889	2.06428e-05	0.000617497	scaffold703|size90091:29701-31711	SMil_00008686
scaffold2353|size55604:13001-14000	CG	0	0.388889	1.00839e-05	0.000345003	scaffold2353|size55604:9941-15856	SMil_00016911
scaffold4668|size69715:35001-36000	CG	0.503268	0.892308	0.0030807	0.032829	scaffold4668|size69715:34212-35226	SMil_00013173
scaffold2359|size55541:11001-12000	CG	0.0542636	0.443686	9.43218e-17	6.24324e-14	scaffold2359|size55541:11168-11826	SMil_00016929
scaffold3290|size46125:43001-44000	CG	0.2	0.59	5.35987e-05	0.00135166	scaffold3290|size46125:43031-46125	SMil_00019763
scaffold659|size92225:14001-15000	CG	0.116022	0.50641	8.58113e-09	8.61947e-07	scaffold659|size92225:14886-18510	SMil_00008341
scaffold291|size223595:180001-181000	CG	0.189189	0.580153	2.69853e-11	5.49425e-09	scaffold291|size223595:180774-182515	SMil_00000597
scaffold291|size223595:180001-181000	CG	0.189189	0.580153	2.69853e-11	5.49425e-09	scaffold291|size223595:176578-180269	SMil_00000596
scaffold8300|size19671:11001-12000	CG	0.2134	0.605469	1.20685e-07	8.39637e-06	scaffold8300|size19671:4660-11439	SMil_00027265
scaffold577|size98149:97001-98000	CG	0.268041	0.660194	0.000706051	0.0107302	scaffold577|size98149:97563-98148	SMil_00007362
scaffold3561|size43606:15001-16000	CG	0	0.392405	1.05903e-05	0.000359147	scaffold3561|size43606:10547-15409	SMil_00020424
scaffold1210|size109478:81001-82000	CG	0.287582	0.68	1.35588e-08	1.27629e-06	scaffold1210|size109478:80969-87023	SMil_00005875
scaffold1764|size133873:35001-36000	CG	0.185668	0.578212	5.20037e-10	7.3656e-08	scaffold1764|size133873:33589-37511	SMil_00003363
scaffold4267|size38455:15001-16000	CG	0.215719	0.608428	1.3796e-19	1.40617e-16	scaffold4267|size38455:13054-15535	SMil_00021978
scaffold1532|size67934:19001-20000	CG	0.20155	0.594595	0.00244897	0.0275968	scaffold1532|size67934:17491-20649	SMil_00013650
scaffold8616|size40034:23001-24000	CG	0.327869	0.721088	0.00347848	0.0358728	scaffold8616|size40034:20019-23631	SMil_00021544
scaffold950|size105495:74001-75000	CG	0	0.393939	3.11857e-12	7.92225e-10	scaffold950|size105495:72210-75605	SMil_00006433
scaffold4217|size38831:22001-23000	CG	0.0377358	0.431818	2.41051e-08	2.09237e-06	scaffold4217|size38831:22764-27639	SMil_00021878
scaffold2133|size58394:57001-58000	CG	0.130233	0.524324	7.03744e-07	3.73816e-05	scaffold2133|size58394:56056-58394	SMil_00016065
scaffold1438|size69721:39001-40000	CG	0.0884676	0.482964	3.09511e-14	1.27915e-11	scaffold1438|size69721:38955-40980	SMil_00013167
scaffold6283|size27394:18001-19000	CG	0.236287	0.631902	0.00389315	0.0389454	scaffold6283|size27394:18102-20615	SMil_00025233
scaffold121|size141189:106001-107000	CG	0.326984	0.723214	9.50833e-08	6.85636e-06	scaffold121|size141189:104782-106203	SMil_00002956
scaffold1777|size88442:42001-43000	CG	0.0845921	0.481108	5.33436e-21	7.20525e-18	scaffold1777|size88442:41911-44351	SMil_00009013
scaffold1693|size65343:47001-48000	CG	0.363248	0.760766	3.74406e-05	0.00100698	scaffold1693|size65343:46514-51324	SMil_00014342
scaffold3026|size48523:21001-22000	CG	0.376238	0.773913	5.94538e-09	6.2398e-07	scaffold3026|size48523:19654-24839	SMil_00019071
scaffold6|size232035:61001-62000	CG	0.127273	0.525	0.00117765	0.0159068	scaffold6|size232035:57869-61807	SMil_00000486
scaffold2079|size70119:8001-9000	CG	0.218487	0.617188	0.000470416	0.00778741	scaffold2079|size70119:6008-8373	SMil_00013089
scaffold2780|size50921:4001-5000	CG	0.228261	0.628571	1.22488e-06	5.94239e-05	scaffold2780|size50921:4364-6354	SMil_00018346
scaffold4079|size39959:32001-33000	CG	0.38587	0.78629	4.51452e-05	0.00117414	scaffold4079|size39959:29670-33376	SMil_00021572
scaffold711|size140214:118001-119000	CG	0.125874	0.526596	9.00081e-05	0.00205016	scaffold711|size140214:116980-122346	SMil_00002996
scaffold3278|size46204:34001-35000	CG	0.378531	0.779545	0.000245335	0.00461901	scaffold3278|size46204:34835-37343	SMil_00019745
scaffold2676|size67525:44001-45000	CG	0	0.40107	2.63619e-15	1.33528e-12	scaffold2676|size67525:41531-46839	SMil_00013751
scaffold2793|size104375:103001-104000	CG	0.0882353	0.489691	3.87302e-05	0.00103334	scaffold2793|size104375:100077-103361	SMil_00006644
scaffold75|size166732:19001-20000	CG	0.178378	0.580645	0.000478055	0.00789106	scaffold75|size166732:16671-19468	SMil_00001673
scaffold4581|size36505:8001-9000	CG	0	0.403846	1.68408e-13	5.90277e-11	scaffold4581|size36505:8579-14021	SMil_00022558
scaffold1354|size71657:12001-13000	CG	0	0.40404	1.06498e-05	0.000360575	scaffold1354|size71657:9702-16122	SMil_00012748
scaffold99|size149619:128001-129000	CG	0.323529	0.727575	0.00184709	0.0223681	scaffold99|size149619:126308-128217	SMil_00002617
scaffold2189|size57628:4001-5000	CG	0.4	0.804196	0.00304127	0.0325207	scaffold2189|size57628:828-6291	SMil_00016281
scaffold1225|size137900:113001-114000	CG	0.340796	0.745098	1.10601e-05	0.000371536	scaffold1225|size137900:105938-113241	SMil_00003122
scaffold3121|size47660:36001-37000	CG	0.00980392	0.414634	0.00226286	0.0260352	scaffold3121|size47660:34692-38195	SMil_00019343
scaffold2485|size53970:45001-46000	CG	0	0.406015	6.24841e-06	0.000232134	scaffold2485|size53970:45400-47790	SMil_00017389
scaffold3796|size41930:37001-38000	CG	0.0215569	0.42839	3.23331e-30	1.45184e-26	scaffold3796|size41930:37005-37433	SMil_00021016
scaffold3396|size45124:16001-17000	CG	0.185714	0.592593	0.000690371	0.0105446	scaffold3396|size45124:16694-18313	SMil_00020062
scaffold2359|size55541:8001-9000	CG	0.328947	0.736318	0.000102798	0.00228877	scaffold2359|size55541:8077-9915	SMil_00016928
scaffold1055|size92573:52001-53000	CG	0	0.407563	6.16029e-05	0.00151057	scaffold1055|size92573:52933-54825	SMil_00008297
scaffold4953|size56230:37001-38000	CG	0	0.408163	0.00345494	0.0356899	scaffold4953|size56230:34613-37322	SMil_00016687
scaffold504|size100559:91001-92000	CG	0	0.408805	1.67188e-08	1.53207e-06	scaffold504|size100559:90815-91231	SMil_00007036
scaffold2903|size49719:25001-26000	CG	0.0229358	0.432	1.32447e-07	9.08904e-06	scaffold2903|size49719:20555-25654	SMil_00018729
scaffold1216|size74712:65001-66000	CG	0.188034	0.598214	0.000742857	0.0111569	scaffold1216|size74712:64585-67249	SMil_00011885
scaffold999|size80436:70001-71000	CG	0.272727	0.685393	0.00160923	0.0201519	scaffold999|size80436:70781-74738	SMil_00010571
scaffold2339|size55762:14001-15000	CG	0.114583	0.529412	0.00169915	0.0210041	scaffold2339|size55762:14970-16786	SMil_00016845
scaffold2339|size55762:14001-15000	CG	0.114583	0.529412	0.00169915	0.0210041	scaffold2339|size55762:14695-20763	SMil_00016844
scaffold453|size104502:89001-90000	CG	0.21097	0.628458	1.28035e-05	0.00041758	scaffold453|size104502:89218-90700	SMil_00006620
scaffold1440|size106865:26001-27000	CG	0	0.417722	6.24178e-06	0.000231961	scaffold1440|size106865:23314-26373	SMil_00006173
scaffold611|size125249:83001-84000	CG	0.111111	0.529412	0.00149186	0.019046	scaffold611|size125249:81140-83962	SMil_00004175
scaffold4380|size37799:15001-16000	CG	0.375	0.793451	8.70013e-06	0.000305501	scaffold4380|size37799:12890-17266	SMil_00022198
scaffold1731|size109367:33001-34000	CG	0.230769	0.65	0.00099653	0.0139739	scaffold1731|size109367:31865-33046	SMil_00005887
scaffold1018|size79880:6001-7000	CG	0.0581395	0.478632	0.00153719	0.0194902	scaffold1018|size79880:5721-6131	SMil_00010668
scaffold1217|size74687:56001-57000	CG	0.252874	0.674419	0.00188765	0.0227371	scaffold1217|size74687:53410-56031	SMil_00011892
scaffold4131|size39512:16001-17000	CG	0.0520833	0.473684	0.00104244	0.0144771	scaffold4131|size39512:13871-19377	SMil_00021669
scaffold641|size93064:23001-24000	CG	0	0.422018	5.64181e-06	0.000212593	scaffold641|size93064:22549-23204	SMil_00008171
scaffold1801|size63393:8001-9000	CG	0	0.422222	0.00435181	0.0423181	scaffold1801|size63393:1491-9263	SMil_00014754
scaffold684|size90872:78001-79000	CG	0	0.423729	0.00133206	0.0174667	scaffold684|size90872:72810-83275	SMil_00008551
scaffold6412|size40938:33001-34000	CG	0.330986	0.755981	5.58221e-05	0.00139357	scaffold6412|size40938:32796-33393	SMil_00021273
scaffold2020|size118598:76001-77000	CG	0.537143	0.962366	0.00241888	0.02734	scaffold2020|size118598:75425-76521	SMil_00004781
scaffold3489|size72083:40001-41000	CG	0.10687	0.533019	7.95914e-05	0.00185876	scaffold3489|size72083:29792-40343	SMil_00012629
scaffold8410|size19359:17001-18000	CG	0.14433	0.571429	2.07479e-05	0.000620081	scaffold8410|size19359:16952-19254	SMil_00027363
scaffold4321|size38189:36001-37000	CG	0.447761	0.875	0.00381223	0.0383906	scaffold4321|size38189:36503-37794	SMil_00022096
scaffold318|size115423:30001-31000	CG	0.117949	0.546512	0.000714299	0.0108229	scaffold318|size115423:30883-33298	SMil_00005137
scaffold7346|size23031:18001-19000	CG	0.0131148	0.442266	1.19389e-10	2.034e-08	scaffold7346|size23031:18501-21182	SMil_00026412
scaffold943|size81896:36001-37000	CG	0.124277	0.55511	5.91771e-12	1.42281e-09	scaffold943|size81896:33377-36413	SMil_00010317
scaffold1122|size77192:62001-63000	CG	0	0.431034	0.000279179	0.00512282	scaffold1122|size77192:56564-62265	SMil_00011362
scaffold4496|size61699:60001-61000	CG	0.5	0.931818	0.00457004	0.0439336	scaffold4496|size61699:60348-61122	SMil_00015314
scaffold1053|size78987:59001-60000	CG	0.12987	0.562814	4.38728e-06	0.000172645	scaffold1053|size78987:52786-59363	SMil_00010949
scaffold4003|size40417:2001-3000	CG	0.0840336	0.517241	3.7187e-05	0.00100166	scaffold4003|size40417:1693-2538	SMil_00021428
scaffold795|size87261:53001-54000	CG	0.148649	0.58209	4.82608e-07	2.73092e-05	scaffold795|size87261:51904-57960	SMil_00009320
scaffold4971|size33964:13001-14000	CG	0.284722	0.718232	4.08035e-12	1.01744e-09	scaffold4971|size33964:11638-16648	SMil_00023365
scaffold4652|size35988:29001-30000	CG	0.0321637	0.465804	7.86335e-11	1.38832e-08	scaffold4652|size35988:23519-29663	SMil_00022726
scaffold2538|size78919:63001-64000	CG	0.23301	0.666667	9.63454e-06	0.000332228	scaffold2538|size78919:63397-68537	SMil_00010951
scaffold15621|size5930:2001-3000	CG	0.327103	0.761155	2.75695e-07	1.72e-05	scaffold15621|size5930:1507-4471	SMil_00030055
scaffold8427|size37089:3001-4000	CG	0.367089	0.801956	1.02844e-09	1.34116e-07	scaffold8427|size37089:3591-6146	SMil_00022404
scaffold2125|size58468:38001-39000	CG	0.2	0.635007	4.54323e-09	4.92908e-07	scaffold2125|size58468:38103-41797	SMil_00016049
scaffold10659|size18950:15001-16000	CG	0.0607287	0.495763	4.80096e-08	3.80729e-06	scaffold10659|size18950:15300-18929	SMil_00027459
scaffold4431|size37497:6001-7000	CG	0.201613	0.636752	3.69397e-10	5.50014e-08	scaffold4431|size37497:5660-7551	SMil_00022296
scaffold8914|size36648:23001-24000	CG	0.266667	0.705882	0.000464897	0.0077168	scaffold8914|size36648:19819-25638	SMil_00022527
scaffold2945|size49260:47001-48000	CG	0.0676329	0.508418	8.6868e-11	1.51371e-08	scaffold2945|size49260:46337-47845	SMil_00018816
scaffold14199|size7255:1-1000	CG	0.468966	0.910714	4.94718e-05	0.00126527	scaffold14199|size7255:168-6444	SMil_00029784
scaffold1426|size70046:53001-54000	CG	0.222798	0.664835	0.00116873	0.0158147	scaffold1426|size70046:51327-54739	SMil_00013103
scaffold14|size203558:69001-70000	CG	0.0650888	0.507168	6.56148e-23	1.31339e-19	scaffold14|size203558:65054-69297	SMil_00000742
scaffold1262|size73794:66001-67000	CG	0.477612	0.920354	0.00269207	0.0296583	scaffold1262|size73794:66513-66950	SMil_00012176
scaffold3916|size73452:69001-70000	CG	0	0.444444	0.000338156	0.00597491	scaffold3916|size73452:66885-72285	SMil_00012256
scaffold11046|size12186:6001-7000	CG	0.448485	0.895833	0.00128259	0.01699	scaffold11046|size12186:6237-8886	SMil_00028846
scaffold422|size112753:14001-15000	CG	0.12963	0.577465	0.000931365	0.0132684	scaffold422|size112753:13552-17441	SMil_00005451
scaffold3947|size40698:29001-30000	CG	0.383534	0.832569	1.58276e-10	2.60097e-08	scaffold3947|size40698:28945-31117	SMil_00021338
scaffold8939|size17800:2001-3000	CG	0.195402	0.644628	0.000212039	0.00411831	scaffold8939|size17800:2260-6191	SMil_00027752
scaffold3221|size46825:34001-35000	CG	0.390501	0.84058	5.52463e-06	0.000209365	scaffold3221|size46825:33765-35108	SMil_00019619
scaffold544|size97929:31001-32000	CG	0.0847458	0.535565	1.90382e-05	0.000578897	scaffold544|size97929:31201-37143	SMil_00007401
scaffold1419|size70202:38001-39000	CG	0.168539	0.620253	0.00326018	0.0342769	scaffold1419|size70202:38308-39887	SMil_00013065
scaffold9890|size26797:14001-15000	CG	0	0.452174	3.10996e-05	0.000864745	scaffold9890|size26797:9654-18923	SMil_00025402
scaffold7282|size23230:13001-14000	CG	0.302583	0.754902	2.18524e-06	9.63007e-05	scaffold7282|size23230:10554-13349	SMil_00026354
scaffold7282|size23230:13001-14000	CG	0.302583	0.754902	2.18524e-06	9.63007e-05	scaffold7282|size23230:13536-13852	SMil_00026355
scaffold2618|size52642:14001-15000	CG	0.246305	0.699732	8.44006e-06	0.000297459	scaffold2618|size52642:11224-14252	SMil_00017813
scaffold1473|size72390:67001-68000	CG	0	0.453846	0.000762755	0.0113934	scaffold1473|size72390:67721-69206	SMil_00012546
scaffold397|size108598:44001-45000	CG	0.177083	0.633094	2.43275e-05	0.000708333	scaffold397|size108598:41821-46050	SMil_00005937
scaffold65|size168517:155001-156000	CG	0.0146341	0.472222	7.93579e-11	1.3937e-08	scaffold65|size168517:152615-156236	SMil_00001531
scaffold319|size115314:22001-23000	CG	0.51773	0.977612	0.000676647	0.0103869	scaffold319|size115314:18925-26303	SMil_00005151
scaffold16815|size4817:1001-2000	CG	0.244094	0.708333	5.12541e-05	0.00130343	scaffold16815|size4817:1442-2477	SMil_00030274
scaffold8914|size36648:22001-23000	CG	0.428571	0.895652	0.00184752	0.0223681	scaffold8914|size36648:19819-25638	SMil_00022527
scaffold6903|size24827:19001-20000	CG	0.403061	0.87037	0.000118531	0.00257185	scaffold6903|size24827:16453-19164	SMil_00025960
scaffold2008|size60184:51001-52000	CG	0.116667	0.584416	0.00123149	0.016476	scaffold2008|size60184:47239-51019	SMil_00015617
scaffold3564|size52917:16001-17000	CG	0.315385	0.784722	0.00434508	0.0422699	scaffold3564|size52917:16389-20909	SMil_00017766
scaffold921|size82759:44001-45000	CG	0.145631	0.615635	9.75286e-09	9.62191e-07	scaffold921|size82759:40374-44268	SMil_00010199
scaffold8858|size35632:16001-17000	CG	0.184211	0.655172	0.000545357	0.00876428	scaffold8858|size35632:11086-21347	SMil_00022867
scaffold2037|size117770:31001-32000	CG	0.413043	0.88535	0.00104278	0.0144806	scaffold2037|size117770:30249-31474	SMil_00004889
scaffold2203|size92634:4001-5000	CG	0.240964	0.713675	5.49121e-05	0.00137623	scaffold2203|size92634:3930-6331	SMil_00008275
scaffold2147|size58208:20001-21000	CG	0.105882	0.578947	5.20969e-06	0.000199065	scaffold2147|size58208:15915-20007	SMil_00016130
scaffold7486|size22554:10001-11000	CG	0.00617284	0.479452	8.687e-07	4.44898e-05	scaffold7486|size22554:8625-12069	SMil_00026544
scaffold1217|size74687:25001-26000	CG	0.178571	0.653061	1.86374e-05	0.000568667	scaffold1217|size74687:25445-26656	SMil_00011889
scaffold1942|size61316:9001-10000	CG	0.0896552	0.565217	0.00256823	0.0286191	scaffold1942|size61316:4519-9129	SMil_00015405
scaffold4037|size52063:17001-18000	CG	0	0.47619	0.000479411	0.00790953	scaffold4037|size52063:17919-18665	SMil_00017968
scaffold4635|size36117:26001-27000	CG	0.0862069	0.564103	0.000793557	0.0117537	scaffold4635|size36117:26950-32362	SMil_00022687
scaffold968|size81264:68001-69000	CG	0.090566	0.568493	5.49752e-08	4.27638e-06	scaffold968|size81264:67764-69149	SMil_00010443
scaffold2768|size51017:34001-35000	CG	0.387879	0.866667	0.00137486	0.0178956	scaffold2768|size51017:34263-38057	SMil_00018312
scaffold1959|size78578:77001-78000	CG	0.320856	0.80531	0.000243042	0.00458641	scaffold1959|size78578:73533-78291	SMil_00010998
scaffold10601|size13224:12001-13000	CG	0.0595238	0.544643	0.000918997	0.0131463	scaffold10601|size13224:11093-12869	SMil_00028671
scaffold573|size96213:15001-16000	CG	0.0534351	0.53915	1.0144e-12	2.91577e-10	scaffold573|size96213:15715-16431	SMil_00007655
scaffold2544|size53438:20001-21000	CG	0.253731	0.741497	4.7069e-17	3.31356e-14	scaffold2544|size53438:19228-22488	SMil_00017582
scaffold1271|size73573:61001-62000	CG	0.339161	0.827243	5.84504e-07	3.19752e-05	scaffold1271|size73573:59995-63225	SMil_00012210
scaffold4266|size38461:25001-26000	CG	0.485981	0.975904	0.00357972	0.0366801	scaffold4266|size38461:18504-27034	SMil_00021974
scaffold11948|size10442:3001-4000	CG	0.0643275	0.555556	2.15373e-05	0.000639189	scaffold11948|size10442:3371-7028	SMil_00029190
scaffold3418|size93556:89001-90000	CG	0.362745	0.85443	0.000460775	0.00766294	scaffold3418|size93556:88598-89077	SMil_00008062
scaffold3655|size68131:11001-12000	CG	0.0842105	0.576052	9.61573e-20	1.02092e-16	scaffold3655|size68131:11761-15845	SMil_00013573
scaffold1103|size98389:39001-40000	CG	0.192308	0.684211	0.00479889	0.04552	scaffold1103|size98389:39466-41114	SMil_00007326
scaffold4343|size38049:16001-17000	CG	0	0.493197	1.39439e-10	2.32126e-08	scaffold4343|size38049:13700-16987	SMil_00022129
scaffold743|size88655:21001-22000	CG	0.0253165	0.51938	5.12696e-10	7.2783e-08	scaffold743|size88655:17049-21144	SMil_00008924
scaffold9848|size15159:7001-8000	CG	0	0.494382	0.00373807	0.0378452	scaffold9848|size15159:6687-8270	SMil_00028257
scaffold2862|size50015:18001-19000	CG	0.184713	0.679245	3.12447e-10	4.74928e-08	scaffold2862|size50015:18673-19456	SMil_00018617
scaffold4370|size37844:34001-35000	CG	0.195122	0.693548	0.00227284	0.0261158	scaffold4370|size37844:29141-34871	SMil_00022182
scaffold2682|size51826:34001-35000	CG	0.0434783	0.542662	0.00139532	0.0180853	scaffold2682|size51826:30872-36448	SMil_00018049
scaffold1496|size68564:9001-10000	CG	0.13986	0.639241	0.0015175	0.0192949	scaffold1496|size68564:9820-13135	SMil_00013428
scaffold2179|size65155:25001-26000	CG	0.349057	0.849711	0.000240844	0.00455165	scaffold2179|size65155:22131-25422	SMil_00014394
scaffold95|size151842:146001-147000	CG	0.252252	0.752976	0.000793548	0.0117537	scaffold95|size151842:145209-146561	SMil_00002490
scaffold95|size151842:146001-147000	CG	0.252252	0.752976	0.000793548	0.0117537	scaffold95|size151842:146960-151217	SMil_00002491
scaffold11623|size11057:1-1000	CG	0.105455	0.607438	2.38937e-07	1.5192e-05	scaffold11623|size11057:621-2604	SMil_00029074
scaffold8302|size19668:17001-18000	CG	0.205128	0.708333	0.00314616	0.0333737	scaffold8302|size19668:16318-18543	SMil_00027266
scaffold1470|size69076:12001-13000	CG	0.414966	0.91954	0.0038369	0.0385451	scaffold1470|size69076:12860-13825	SMil_00013294
scaffold3989|size52245:11001-12000	CG	0.163488	0.669118	5.21488e-08	4.08484e-06	scaffold3989|size52245:10204-11024	SMil_00017915
scaffold1804|size71758:67001-68000	CG	0.246753	0.754386	0.000844294	0.0123466	scaffold1804|size71758:64861-67589	SMil_00012742
scaffold571|size96336:92001-93000	CG	0	0.509317	0.00259076	0.0288184	scaffold571|size96336:91487-93222	SMil_00007645
scaffold3433|size44846:16001-17000	CG	0.0679012	0.577778	1.77321e-10	2.8854e-08	scaffold3433|size44846:16482-19051	SMil_00020164
scaffold2649|size79055:62001-63000	CG	0.298701	0.808989	8.92228e-05	0.00203621	scaffold2649|size79055:61380-67272	SMil_00010942
scaffold821|size86245:19001-20000	CG	0.228814	0.742515	0.00108996	0.0150041	scaffold821|size86245:19939-25827	SMil_00009508
scaffold3779|size42053:18001-19000	CG	0.180412	0.696154	0.000293948	0.00534547	scaffold3779|size42053:18849-26868	SMil_00020958
scaffold7033|size24301:1-1000	CG	0.377953	0.895652	0.00163723	0.020398	scaffold7033|size24301:339-1797	SMil_00026119
scaffold8857|size18030:10001-11000	CG	0.131579	0.650224	0.000884702	0.012783	scaffold8857|size18030:8050-11711	SMil_00027699
scaffold14913|size6591:2001-3000	CG	0.1875	0.708215	0.00393967	0.0392909	scaffold14913|size6591:631-2424	SMil_00029918
scaffold11050|size12177:2001-3000	CG	0.0882353	0.610256	0.000138044	0.00291598	scaffold11050|size12177:72-2095	SMil_00028849
scaffold223|size227332:79001-80000	CG	0.340858	0.864943	5.44334e-07	3.01913e-05	scaffold223|size227332:76022-79071	SMil_00000559
scaffold6922|size43910:3001-4000	CG	0	0.524691	0.00425157	0.0416162	scaffold6922|size43910:2505-4855	SMil_00020352
scaffold1131|size76864:7001-8000	CG	0.166667	0.691525	0.0040317	0.0399679	scaffold1131|size76864:2405-7058	SMil_00011386
scaffold1449|size102130:31001-32000	CG	0	0.526119	4.35198e-08	3.48954e-06	scaffold1449|size102130:30680-31226	SMil_00006858
scaffold710|size162296:60001-61000	CG	0	0.528302	0.00150056	0.019121	scaffold710|size162296:58625-62789	SMil_00001934
scaffold2732|size85764:22001-23000	CG	0.262673	0.791411	4.74755e-10	6.82903e-08	scaffold2732|size85764:22651-24794	SMil_00009598
scaffold5381|size75292:69001-70000	CG	0.142857	0.672414	3.42184e-06	0.000139991	scaffold5381|size75292:67653-70815	SMil_00011750
scaffold3240|size46620:42001-43000	CG	0.384977	0.915584	2.35287e-05	0.000688331	scaffold3240|size46620:38968-42344	SMil_00019675
scaffold2361|size100572:38001-39000	CG	0.322404	0.853293	0.000211211	0.00410558	scaffold2361|size100572:28592-43303	SMil_00007019
scaffold7661|size21765:20001-21000	CG	0.318471	0.85034	9.13152e-05	0.00207509	scaffold7661|size21765:18744-20882	SMil_00026718
scaffold8388|size19417:8001-9000	CG	0.246032	0.778761	0.00044605	0.00747642	scaffold8388|size19417:8885-10832	SMil_00027350
scaffold709|size89953:12001-13000	CG	0.104839	0.637736	6.82475e-06	0.000249364	scaffold709|size89953:12834-14977	SMil_00008712
scaffold661|size92193:59001-60000	CG	0.143921	0.68254	2.3813e-07	1.51581e-05	scaffold661|size92193:47379-59379	SMil_00008364
scaffold404|size107891:19001-20000	CG	0.0753623	0.615385	1.13319e-07	7.97585e-06	scaffold404|size107891:19858-24886	SMil_00006032
scaffold869|size84468:14001-15000	CG	0.00746269	0.550296	4.95718e-15	2.33972e-12	scaffold869|size84468:14678-19314	SMil_00009867
scaffold7540|size43787:36001-37000	CG	0	0.549223	1.9101e-16	1.19302e-13	scaffold7540|size43787:36333-37034	SMil_00020390
scaffold1949|size61217:29001-30000	CG	0.0463415	0.595687	2.9809e-40	2.87765e-36	scaffold1949|size61217:24633-29457	SMil_00015438
scaffold1494|size173943:142001-143000	CG	0	0.552632	0.00149779	0.0191029	scaffold1494|size173943:139437-142155	SMil_00001430
scaffold116|size215475:126001-127000	CG	0.285714	0.83908	0.00097901	0.0137934	scaffold116|size215475:123959-126174	SMil_00000662
scaffold2060|size59450:24001-25000	CG	0.252212	0.807947	6.71522e-08	5.05739e-06	scaffold2060|size59450:20256-24189	SMil_00015793
scaffold88|size153435:111001-112000	CG	0.0990099	0.654822	0.000246649	0.00464025	scaffold88|size153435:111499-115777	SMil_00002350
scaffold1873|size62463:58001-59000	CG	0.207317	0.763158	5.7337e-05	0.0014254	scaffold1873|size62463:57727-59646	SMil_00015069
scaffold477|size102579:31001-32000	CG	0.257732	0.813953	0.00175378	0.0214987	scaffold477|size102579:30817-32414	SMil_00006806
scaffold1239|size74172:9001-10000	CG	0.105556	0.663677	3.59984e-07	2.14517e-05	scaffold1239|size74172:2780-9103	SMil_00012017
scaffold9408|size16296:2001-3000	CG	0.277778	0.838983	2.19222e-06	9.65569e-05	scaffold9408|size16296:3-2018	SMil_00028002
scaffold5512|size30939:5001-6000	CG	0.202899	0.764493	0.00132679	0.0174199	scaffold5512|size30939:5672-6427	SMil_00024193
scaffold1207|size74857:46001-47000	CG	0	0.561644	3.19249e-07	1.93576e-05	scaffold1207|size74857:44971-51387	SMil_00011848
scaffold480|size107020:43001-44000	CG	0.185567	0.747253	0.00034988	0.00614924	scaffold480|size107020:43097-48229	SMil_00006136
scaffold219|size194284:86001-87000	CG	0.172093	0.734579	3.22528e-06	0.000133561	scaffold219|size194284:85150-86106	SMil_00000824
scaffold1062|size78703:42001-43000	CG	0.153846	0.716814	0.000268019	0.00496027	scaffold1062|size78703:40838-42558	SMil_00010976
scaffold182|size130123:95001-96000	CG	0.15625	0.72	0.00294553	0.0317215	scaffold182|size130123:92915-95741	SMil_00003742
scaffold4627|size36154:12001-13000	CG	0.291105	0.856589	5.8386e-08	4.50543e-06	scaffold4627|size36154:9494-12304	SMil_00022655
scaffold1441|size95369:18001-19000	CG	0.0149254	0.581081	3.27003e-11	6.4446e-09	scaffold1441|size95369:18233-22635	SMil_00007749
scaffold9813|size15272:6001-7000	CG	0	0.568966	0.000488711	0.00802153	scaffold9813|size15272:6343-10347	SMil_00028234
scaffold5222|size32609:28001-29000	CG	0	0.569231	4.46915e-06	0.000175311	scaffold5222|size32609:28741-32532	SMil_00023765
scaffold1177|size75622:35001-36000	CG	0.0669856	0.636816	4.80705e-11	8.99368e-09	scaffold1177|size75622:34289-36233	SMil_00011690
scaffold4912|size34340:16001-17000	CG	0.0130719	0.587786	1.2324e-19	1.27969e-16	scaffold4912|size34340:16505-18780	SMil_00023273
scaffold3587|size43435:25001-26000	CG	0	0.57485	0.000328057	0.00582733	scaffold3587|size43435:21508-25069	SMil_00020490
scaffold36|size180429:110001-111000	CG	0.0746269	0.650794	0.00306841	0.032733	scaffold36|size180429:110959-113236	SMil_00001201
scaffold2474|size54118:42001-43000	CG	0	0.578947	0.00122897	0.0164476	scaffold2474|size54118:42272-45130	SMil_00017336
scaffold10688|size13018:6001-7000	CG	0.419162	1	0.000546029	0.00877083	scaffold10688|size13018:3571-7951	SMil_00028714
scaffold8303|size19661:14001-15000	CG	0.257143	0.839506	0.000191996	0.00380781	scaffold8303|size19661:7930-14117	SMil_00027267
scaffold3085|size47987:3001-4000	CG	0.0697674	0.652482	1.74916e-08	1.5941e-06	scaffold3085|size47987:2457-5065	SMil_00019236
scaffold4944|size34144:14001-15000	CG	0	0.583333	2.23654e-05	0.000658823	scaffold4944|size34144:12790-15202	SMil_00023324
scaffold3681|size42779:23001-24000	CG	0.280822	0.864865	1.86779e-06	8.46913e-05	scaffold3681|size42779:20723-24301	SMil_00020715
scaffold46|size175305:65001-66000	CG	0	0.589109	3.51695e-06	0.000143071	scaffold46|size175305:61433-65222	SMil_00001361
scaffold2083|size106783:58001-59000	CG	0	0.593886	0.00081105	0.0119637	scaffold2083|size106783:50856-58060	SMil_00006202
scaffold1480|size68923:63001-64000	CG	0	0.594771	0.000513038	0.0083409	scaffold1480|size68923:63690-63962	SMil_00013331
scaffold1480|size68923:63001-64000	CG	0	0.594771	0.000513038	0.0083409	scaffold1480|size68923:63187-63650	SMil_00013330
scaffold1353|size84294:4001-5000	CG	0	0.595745	1.63613e-06	7.60562e-05	scaffold1353|size84294:3072-6027	SMil_00009875
scaffold119|size278754:103001-104000	CG	0	0.597015	1.86812e-11	3.97644e-09	scaffold119|size278754:100836-103981	SMil_00000218
scaffold12038|size10276:3001-4000	CG	0	0.6	0.00285283	0.0309681	scaffold12038|size10276:1521-3363	SMil_00029225
scaffold2653|size52170:19001-20000	CG	0	0.602041	4.5838e-05	0.00118992	scaffold2653|size52170:16144-26449	SMil_00017942
scaffold7959|size30657:1001-2000	CG	0	0.604167	0.000269604	0.00497963	scaffold7959|size30657:163-1038	SMil_00024290
scaffold4971|size33964:12001-13000	CG	0.159236	0.764765	1.45497e-43	1.5108e-39	scaffold4971|size33964:11638-16648	SMil_00023365
scaffold2545|size53430:9001-10000	CG	0.393162	1	0.000933234	0.0132864	scaffold2545|size53430:9890-15202	SMil_00017590
scaffold4730|size51946:25001-26000	CG	0.108108	0.717949	0.00524157	0.0485683	scaffold4730|size51946:24692-26937	SMil_00018002
scaffold1414|size70255:2001-3000	CG	0.216667	0.828125	6.06802e-05	0.00149199	scaffold1414|size70255:2895-5929	SMil_00013041
scaffold3966|size40576:10001-11000	CG	0.0714286	0.6875	6.78693e-05	0.00163438	scaffold3966|size40576:9777-11427	SMil_00021375
scaffold4159|size39279:5001-6000	CG	0.206897	0.828571	0.00210262	0.0246179	scaffold4159|size39279:5518-8699	SMil_00021737
scaffold3591|size43423:30001-31000	CG	0.0677966	0.690141	1.6298e-06	7.58043e-05	scaffold3591|size43423:22881-30785	SMil_00020492
scaffold2837|size50389:14001-15000	CG	0.119617	0.744186	0.000628315	0.00979063	scaffold2837|size50389:11799-14930	SMil_00018537
scaffold3468|size100544:17001-18000	CG	0.311377	0.9375	0.002834	0.030816	scaffold3468|size100544:16481-17449	SMil_00007040
scaffold13649|size7864:1-1000	CG	0.306452	0.935829	2.44166e-05	0.000710317	scaffold13649|size7864:250-828	SMil_00029668
scaffold4407|size37646:30001-31000	CG	0.162791	0.792829	0.00262662	0.0291227	scaffold4407|size37646:28819-30602	SMil_00022257
scaffold6258|size27515:3001-4000	CG	0.109375	0.740741	5.51918e-05	0.00138137	scaffold6258|size27515:2862-6698	SMil_00025194
scaffold2664|size52036:48001-49000	CG	0.147368	0.782123	1.58201e-05	0.000497601	scaffold2664|size52036:46882-48447	SMil_00017984
scaffold8735|size18399:2001-3000	CG	0	0.634921	6.60626e-08	4.97984e-06	scaffold8735|size18399:861-2728	SMil_00027625
scaffold478|size102576:53001-54000	CG	0.258621	0.895349	0.00404724	0.0400813	scaffold478|size102576:48516-57314	SMil_00006815
scaffold2568|size79452:68001-69000	CG	0.0952381	0.732394	0.00059625	0.00939318	scaffold2568|size79452:68913-69747	SMil_00010810
scaffold3955|size48585:44001-45000	CG	0.166197	0.805668	2.53476e-11	5.19262e-09	scaffold3955|size48585:43196-47266	SMil_00019044
scaffold8388|size19417:9001-10000	CG	0.113445	0.753623	2.10054e-06	9.33356e-05	scaffold8388|size19417:8885-10832	SMil_00027350
scaffold13872|size7590:1-1000	CG	0.195489	0.84127	4.06692e-05	0.00107626	scaffold13872|size7590:948-1842	SMil_00029714
scaffold2868|size49974:48001-49000	CG	0	0.646154	2.67745e-05	0.000765494	scaffold2868|size49974:47920-48675	SMil_00018633
scaffold6|size232035:121001-122000	CG	0.2	0.849057	8.48864e-05	0.00195847	scaffold6|size232035:118764-121231	SMil_00000492
scaffold187|size129234:1-1000	CG	0	0.654676	2.79451e-07	1.73821e-05	scaffold187|size129234:648-5319	SMil_00003847
scaffold157|size170340:99001-100000	CG	0.345324	1	0.0052661	0.0487384	scaffold157|size170340:93848-99193	SMil_00001502
scaffold281|size168425:146001-147000	CG	0.333333	1	0.00123768	0.0165388	scaffold281|size168425:142470-149177	SMil_00001564
scaffold1|size388307:191001-192000	CG	0.123077	0.790698	0.000135008	0.00286573	scaffold1|size388307:191038-193444	SMil_00000010
scaffold4976|size67581:46001-47000	CG	0.209302	0.878049	0.000849179	0.0123963	scaffold4976|size67581:44553-46170	SMil_00013736
scaffold4976|size67581:46001-47000	CG	0.209302	0.878049	0.000849179	0.0123963	scaffold4976|size67581:46688-51030	SMil_00013737
scaffold13415|size8142:3001-4000	CG	0	0.673913	0.000685889	0.0104935	scaffold13415|size8142:1-6064	SMil_00029625
scaffold1194|size100007:44001-45000	CG	0	0.682927	0.000533849	0.00862103	scaffold1194|size100007:37959-44368	SMil_00007131
scaffold5541|size30778:29001-30000	CG	0.179775	0.866667	5.88287e-06	0.000220328	scaffold5541|size30778:23418-30698	SMil_00024257
scaffold8914|size36648:19001-20000	CG	0.141892	0.828947	1.43416e-06	6.78127e-05	scaffold8914|size36648:19819-25638	SMil_00022527
scaffold2303|size56169:40001-41000	CG	0	0.6875	1.7952e-10	2.91263e-08	scaffold2303|size56169:39176-40966	SMil_00016718
scaffold147|size134797:65001-66000	CG	0.163855	0.856209	5.93175e-10	8.26758e-08	scaffold147|size134797:65093-65374	SMil_00003318
scaffold13535|size8000:2001-3000	CG	0.0432099	0.736842	2.64502e-08	2.25702e-06	scaffold13535|size8000:2199-3814	SMil_00029649
scaffold845|size85276:14001-15000	CG	0	0.694444	2.85595e-05	0.000807085	scaffold845|size85276:14929-16623	SMil_00009689
scaffold3692|size42680:30001-31000	CG	0.283951	0.979592	5.03238e-07	2.82267e-05	scaffold3692|size42680:30869-35329	SMil_00020756
scaffold378|size110403:62001-63000	CG	0	0.698492	1.26527e-06	6.11076e-05	scaffold378|size110403:53542-63722	SMil_00005774
scaffold5642|size30231:24001-25000	CG	0	0.701754	1.55303e-16	9.84803e-14	scaffold5642|size30231:18367-25358	SMil_00024416
scaffold176|size130543:37001-38000	CG	0.288344	1	2.49013e-09	2.95716e-07	scaffold176|size130543:37594-39278	SMil_00003653
scaffold15726|size5826:2001-3000	CG	0.2	0.911765	0.00262386	0.0291005	scaffold15726|size5826:916-3944	SMil_00030080
scaffold8138|size20225:19001-20000	CG	0	0.714286	5.05686e-10	7.19863e-08	scaffold8138|size20225:19439-20132	SMil_00027129
scaffold8918|size17858:5001-6000	CG	0.0551724	0.772727	2.57264e-09	3.03778e-07	scaffold8918|size17858:2480-5311	SMil_00027730
scaffold1617|size66514:53001-54000	CG	0.255172	0.974684	3.97514e-07	2.32381e-05	scaffold1617|size66514:53492-55870	SMil_00014005
scaffold4726|size45295:1001-2000	CG	0	0.725806	0.00262114	0.0290762	scaffold4726|size45295:756-1166	SMil_00020016
scaffold15|size256830:64001-65000	CG	0.216216	0.956693	1.32961e-13	4.76079e-11	scaffold15|size256830:64827-65863	SMil_00000299
scaffold6259|size27510:6001-7000	CG	0	0.744681	4.01404e-05	0.0010643	scaffold6259|size27510:1398-6319	SMil_00025196
scaffold2034|size87192:20001-21000	CG	0.142424	0.88716	1.17106e-13	4.26662e-11	scaffold2034|size87192:20703-23353	SMil_00009331
scaffold290|size117243:44001-45000	CG	0.08	0.829787	1.44448e-07	9.77533e-06	scaffold290|size117243:44844-46825	SMil_00004924
scaffold290|size117243:44001-45000	CG	0.08	0.829787	1.44448e-07	9.77533e-06	scaffold290|size117243:44137-44808	SMil_00004923
scaffold8924|size36325:29001-30000	CG	0	0.752475	0.00121854	0.0163344	scaffold8924|size36325:28593-29204	SMil_00022599
scaffold2945|size49260:40001-41000	CG	0.00980392	0.76699	2.19141e-23	4.66768e-20	scaffold2945|size49260:39956-41392	SMil_00018815
scaffold104|size148225:134001-135000	CG	0.0265487	0.783784	3.12318e-07	1.90206e-05	scaffold104|size148225:131897-134401	SMil_00002686
scaffold3050|size48375:17001-18000	CG	0	0.758621	0.00387914	0.0388426	scaffold3050|size48375:17903-19489	SMil_00019134
scaffold14320|size7113:1001-2000	CG	0.0387597	0.804734	7.1455e-07	3.77831e-05	scaffold14320|size7113:488-1163	SMil_00029812
scaffold487|size101615:4001-5000	CG	0.133758	0.907895	3.13964e-06	0.000130372	scaffold487|size101615:2361-4116	SMil_00006892
scaffold9246|size16800:6001-7000	CG	0	0.77551	3.01726e-16	1.82951e-13	scaffold9246|size16800:5996-7738	SMil_00027916
scaffold7988|size20728:20001-21000	CG	0.106383	0.884615	5.92732e-05	0.00146433	scaffold7988|size20728:20315-20728	SMil_00027015
scaffold1408|size70360:31001-32000	CG	0.197842	0.976378	1.24252e-09	1.58915e-07	scaffold1408|size70360:27006-31128	SMil_00013009
scaffold385|size109970:82001-83000	CG	0	0.8	0.000824626	0.0121273	scaffold385|size109970:82292-84706	SMil_00005817
scaffold594|size162974:75001-76000	CG	0.2	1	0.0012224	0.0163741	scaffold594|size162974:73055-77522	SMil_00001896
scaffold1441|size95369:94001-95000	CG	0.1	0.903226	2.80958e-09	3.27565e-07	scaffold1441|size95369:94533-95310	SMil_00007763
scaffold9983|size14767:9001-10000	CG	0	0.803922	0.000829151	0.012182	scaffold9983|size14767:9572-12329	SMil_00028331
scaffold168|size131665:115001-116000	CG	0	0.823529	1.22747e-06	5.9507e-05	scaffold168|size131665:115596-115877	SMil_00003539
scaffold1628|size84517:57001-58000	CG	0.132353	0.957746	5.23431e-05	0.00132564	scaffold1628|size84517:56223-57511	SMil_00009852
scaffold7100|size40494:12001-13000	CG	0.155556	1	0.00407725	0.0403136	scaffold7100|size40494:12687-15408	SMil_00021404
scaffold1897|size62025:16001-17000	CG	0.0204082	0.866667	0.00055792	0.00892473	scaffold1897|size62025:15582-18222	SMil_00015205
scaffold1446|size69490:29001-30000	CG	0	0.848485	0.000382568	0.00661114	scaffold1446|size69490:26758-31436	SMil_00013202
scaffold1652|size65949:3001-4000	CG	0	0.852941	1.86508e-08	1.68679e-06	scaffold1652|size65949:2064-4344	SMil_00014134
scaffold94|size151866:54001-55000	CG	0.0510204	0.922481	9.34423e-05	0.00211562	scaffold94|size151866:54046-54717	SMil_00002466
scaffold4307|size68335:49001-50000	CG	0.125	1	0.00385144	0.0386398	scaffold4307|size68335:48412-51538	SMil_00013491
scaffold1308|size72648:30001-31000	CG	0.0285714	0.904762	0.000182516	0.00365735	scaffold1308|size72648:28154-30209	SMil_00012439
scaffold2795|size50783:24001-25000	CG	0.121693	1	0.000254939	0.00476592	scaffold2795|size50783:24358-28703	SMil_00018381
scaffold100|size149246:74001-75000	CG	0	0.893333	2.62627e-05	0.000753455	scaffold100|size149246:74425-78721	SMil_00002629
scaffold2511|size53730:8001-9000	CG	0.0384615	0.956522	6.74356e-15	3.12081e-12	scaffold2511|size53730:8083-8947	SMil_00017474
scaffold10504|size13438:3001-4000	CG	0.0588235	1	0.000152025	0.00315046	scaffold10504|size13438:540-4643	SMil_00028625
scaffold5128|size33145:30001-31000	CG	0.0347072	0.976834	4.96565e-74	2.74996e-69	scaffold5128|size33145:29530-30726	SMil_00023631
scaffold12814|size8940:8001-9000	CG	0	0.976923	1.85848e-12	5.04233e-10	scaffold12814|size8940:8168-8687	SMil_00029474
scaffold4525|size36892:29001-30000	CG	0	0.984848	0.00176717	0.0216231	scaffold4525|size36892:28057-33073	SMil_00022460
scaffold9355|size16446:11001-12000	CG	0	1	7.05509e-08	5.27509e-06	scaffold9355|size16446:11426-12900	SMil_00027967
scaffold7672|size32619:18001-19000	CG	0	1	0.00178535	0.0217989	scaffold7672|size32619:17447-20498	SMil_00023757
scaffold1030|size79588:60001-61000	CG	0	1	1.82325e-05	0.000558469	scaffold1030|size79588:59104-63802	SMil_00010754
scaffold4679|size47742:17001-18000	CG	0	1	1.29775e-06	6.24041e-05	scaffold4679|size47742:17795-20174	SMil_00019315
scaffold8344|size19544:1-1000	CG	0	1	0.000676472	0.0103857	scaffold8344|size19544:769-1341	SMil_00027297

## Sheet: July_root_March_root_CHGDMR
DMR_Position	DMR_Context	Methylation in July_root	Methylation in March_root	DMR_Pvalue	DMR_FDR	Body_Position	Gene_ID
scaffold735|size88880:62001-63000	CHG	1	0	5.49211e-05	0.0017512	scaffold735|size88880:61865-62344	SMil_00008875
scaffold2720|size51429:34001-35000	CHG	1	0	6.76961e-07	4.1528e-05	scaffold2720|size51429:31406-34045	SMil_00018168
scaffold6291|size27365:24001-25000	CHG	1	0	0.000542973	0.0109942	scaffold6291|size27365:23803-24045	SMil_00025240
scaffold1526|size127236:90001-91000	CHG	0.95	0	7.85179e-08	6.235e-06	scaffold1526|size127236:88788-91493	SMil_00004033
scaffold248|size120792:119001-120000	CHG	0.941176	0	2.63426e-05	0.000957197	scaffold248|size120792:118650-120719	SMil_00004534
scaffold989|size80653:39001-40000	CHG	0.9375	0.0212014	2.00703e-07	1.43394e-05	scaffold989|size80653:37984-43061	SMil_00010507
scaffold5656|size30171:16001-17000	CHG	1	0.112676	0.00202426	0.0299382	scaffold5656|size30171:3977-19565	SMil_00024434
scaffold2119|size58622:24001-25000	CHG	0.933333	0.054878	2.30146e-09	2.61944e-07	scaffold2119|size58622:23109-26393	SMil_00016023
scaffold7863|size21122:5001-6000	CHG	0.9	0.0232558	0.000560664	0.011277	scaffold7863|size21122:213-5303	SMil_00026901
scaffold10877|size12556:2001-3000	CHG	1	0.125	0.00354431	0.0451532	scaffold10877|size12556:802-2862	SMil_00028792
scaffold8626|size18702:18001-19000	CHG	0.857143	0	4.6009e-07	2.95728e-05	scaffold8626|size18702:17412-18316	SMil_00027529
scaffold10459|size13587:9001-10000	CHG	1	0.145985	3.60601e-12	6.93365e-10	scaffold10459|size13587:5550-10456	SMil_00028596
scaffold1831|size86002:49001-50000	CHG	0.851852	0	6.80712e-08	5.49572e-06	scaffold1831|size86002:43830-49076	SMil_00009534
scaffold7617|size27704:7001-8000	CHG	0.89011	0.0483871	1.72035e-08	1.6142e-06	scaffold7617|size27704:5998-7265	SMil_00025156
scaffold212|size125885:42001-43000	CHG	0.841463	0	0.00333269	0.0431872	scaffold212|size125885:42978-44180	SMil_00004142
scaffold2919|size105543:42001-43000	CHG	0.923077	0.102041	0.00161475	0.0253319	scaffold2919|size105543:41486-42432	SMil_00006424
scaffold4731|size35496:19001-20000	CHG	0.916667	0.0961538	0.000506031	0.0104081	scaffold4731|size35496:18568-20340	SMil_00022898
scaffold14520|size6946:5001-6000	CHG	0.902439	0.0890805	7.4106e-41	2.08987e-37	scaffold14520|size6946:3517-5880	SMil_00029857
scaffold1256|size137174:62001-63000	CHG	0.8	0	0.000138045	0.00371698	scaffold1256|size137174:61479-63071	SMil_00003169
scaffold7645|size21804:4001-5000	CHG	1	0.213793	4.98448e-10	6.51699e-08	scaffold7645|size21804:4479-5241	SMil_00026703
scaffold28|size183796:149001-150000	CHG	0.982143	0.211765	5.26039e-07	3.32416e-05	scaffold28|size183796:148982-149665	SMil_00001067
scaffold5705|size29996:8001-9000	CHG	0.967742	0.207792	0.000694432	0.0132796	scaffold5705|size29996:3582-9385	SMil_00024492
scaffold3406|size73984:44001-45000	CHG	0.83908	0.0872483	7.22557e-15	2.03487e-12	scaffold3406|size73984:42429-44698	SMil_00012088
scaffold7617|size27704:6001-7000	CHG	0.909804	0.158635	4.75982e-38	1.11089e-34	scaffold7617|size27704:5998-7265	SMil_00025156
scaffold122|size140947:118001-119000	CHG	0.745098	0	1.86371e-27	1.83701e-24	scaffold122|size140947:117077-119335	SMil_00002977
scaffold1662|size65748:42001-43000	CHG	0.740741	0	9.38245e-06	0.000399641	scaffold1662|size65748:39706-53897	SMil_00014184
scaffold94|size151866:17001-18000	CHG	0.830508	0.0952381	0.000176346	0.00452334	scaffold94|size151866:17592-19383	SMil_00002460
scaffold1033|size79484:66001-67000	CHG	0.906977	0.189922	1.21047e-08	1.17263e-06	scaffold1033|size79484:66866-67309	SMil_00010796
scaffold116|size215475:12001-13000	CHG	0.818182	0.101562	0.000292857	0.00680601	scaffold116|size215475:12204-13083	SMil_00000651
scaffold1368|size71288:69001-70000	CHG	0.857143	0.141935	0.000318496	0.00727609	scaffold1368|size71288:69887-71255	SMil_00012843
scaffold1|size388307:291001-292000	CHG	0.816667	0.107143	1.04055e-16	3.66807e-14	scaffold1|size388307:288868-291535	SMil_00000023
scaffold1|size388307:291001-292000	CHG	0.816667	0.107143	1.04055e-16	3.66807e-14	scaffold1|size388307:291601-292017	SMil_00000024
scaffold2864|size57750:23001-24000	CHG	0.806818	0.097561	0.00237518	0.033753	scaffold2864|size57750:20614-23094	SMil_00016254
scaffold137|size137331:70001-71000	CHG	0.928571	0.219512	8.88415e-06	0.000381779	scaffold137|size137331:68612-71895	SMil_00003154
scaffold2491|size53889:24001-25000	CHG	0.911731	0.203777	1.32191e-68	2.68411e-64	scaffold2491|size53889:16649-29973	SMil_00017407
scaffold1396|size70536:6001-7000	CHG	0.825397	0.132132	4.41152e-33	7.52731e-30	scaffold1396|size70536:6779-8922	SMil_00012962
scaffold7532|size22312:16001-17000	CHG	0.84	0.148936	2.52506e-06	0.00013003	scaffold7532|size22312:16877-17215	SMil_00026595
scaffold5564|size30664:6001-7000	CHG	0.886486	0.197368	1.69525e-06	9.26311e-05	scaffold5564|size30664:6608-9218	SMil_00024289
scaffold13931|size7534:4001-5000	CHG	0.75	0.0625	6.59401e-06	0.000296414	scaffold13931|size7534:2695-4290	SMil_00029730
scaffold10286|size13994:1001-2000	CHG	0.804348	0.121495	0.000312607	0.00717222	scaffold10286|size13994:1790-5206	SMil_00028504
scaffold10286|size13994:1001-2000	CHG	0.804348	0.121495	0.000312607	0.00717222	scaffold10286|size13994:1056-1253	SMil_00028503
scaffold3645|size43060:20001-21000	CHG	0.796253	0.114173	1.79439e-41	5.28038e-38	scaffold3645|size43060:19958-22343	SMil_00020615
scaffold13081|size8558:6001-7000	CHG	0.784314	0.126316	0.00202618	0.0299579	scaffold13081|size8558:2798-6091	SMil_00029534
scaffold4105|size39733:34001-35000	CHG	0.657143	0	1.46101e-06	8.13425e-05	scaffold4105|size39733:33946-34253	SMil_00021621
scaffold74|size188781:173001-174000	CHG	0.889764	0.233333	6.88605e-10	8.79924e-08	scaffold74|size188781:173152-175579	SMil_00000958
scaffold609|size107667:63001-64000	CHG	0.653061	0	1.25658e-07	9.49558e-06	scaffold609|size107667:63652-64086	SMil_00006054
scaffold2793|size104375:49001-50000	CHG	0.929348	0.287081	7.5931e-29	8.15748e-26	scaffold2793|size104375:45972-56294	SMil_00006640
scaffold797|size87168:9001-10000	CHG	0.65285	0.0145455	2.8756e-41	8.22374e-38	scaffold797|size87168:9228-9566	SMil_00009341
scaffold3056|size48247:48001-49000	CHG	0.842105	0.204545	0.00304649	0.0405098	scaffold3056|size48247:47152-48183	SMil_00019161
scaffold4707|size50635:10001-11000	CHG	0.648844	0.0122164	6.27236e-87	2.12265e-82	scaffold4707|size50635:7436-10798	SMil_00018429
scaffold3285|size90460:75001-76000	CHG	0.631579	0	0.00104689	0.0181906	scaffold3285|size90460:75691-76092	SMil_00008616
scaffold8118|size27669:17001-18000	CHG	0.913043	0.281481	0.000127828	0.00348955	scaffold8118|size27669:15104-20308	SMil_00025164
scaffold177|size130536:106001-107000	CHG	0.735294	0.104396	2.58592e-16	8.65016e-14	scaffold177|size130536:100503-108275	SMil_00003665
scaffold3973|size40536:4001-5000	CHG	0.896552	0.266667	0.00210652	0.0308248	scaffold3973|size40536:4959-5216	SMil_00021380
scaffold8307|size19656:4001-5000	CHG	0.626374	0	0.00180076	0.0274547	scaffold8307|size19656:4790-7617	SMil_00027273
scaffold3309|size45914:17001-18000	CHG	0.736842	0.114035	0.000175708	0.00450982	scaffold3309|size45914:14290-18540	SMil_00019842
scaffold3317|size45833:40001-41000	CHG	0.816514	0.194915	1.74738e-06	9.51465e-05	scaffold3317|size45833:39712-42013	SMil_00019866
scaffold343|size113332:74001-75000	CHG	0.903162	0.282787	2.9153e-32	4.661e-29	scaffold343|size113332:72244-76636	SMil_00005376
scaffold7163|size35799:17001-18000	CHG	0.632075	0.0151515	2.85519e-09	3.17607e-07	scaffold7163|size35799:14446-17366	SMil_00022796
scaffold12819|size8930:1-1000	CHG	0.642105	0.0327869	0.00180969	0.0275371	scaffold12819|size8930:981-1582	SMil_00029476
scaffold1664|size65735:45001-46000	CHG	0.836364	0.229927	0.000260784	0.00620871	scaffold1664|size65735:45600-52038	SMil_00014195
scaffold641|size93064:9001-10000	CHG	0.699115	0.0962963	1.43824e-05	0.000575999	scaffold641|size93064:9813-12974	SMil_00008170
scaffold1971|size84972:5001-6000	CHG	0.6	0	0.0015067	0.0239845	scaffold1971|size84972:5928-9268	SMil_00009771
scaffold1907|size61930:9001-10000	CHG	0.598291	0	0.00047033	0.00986259	scaffold1907|size61930:8136-14305	SMil_00015244
scaffold1284|size73280:9001-10000	CHG	0.761905	0.166667	0.000448193	0.00949371	scaffold1284|size73280:7421-9095	SMil_00012301
scaffold1030|size79588:59001-60000	CHG	0.657658	0.0625	1.94966e-14	5.19521e-12	scaffold1030|size79588:59104-63802	SMil_00010754
scaffold1699|size65203:51001-52000	CHG	0.608696	0.0165289	1.19283e-06	6.8303e-05	scaffold1699|size65203:49708-56054	SMil_00014378
scaffold917|size82898:23001-24000	CHG	0.72549	0.135135	1.83682e-11	3.13678e-09	scaffold917|size82898:20637-26805	SMil_00010168
scaffold15710|size5837:3001-4000	CHG	0.762376	0.176871	2.83065e-09	3.15454e-07	scaffold15710|size5837:981-4305	SMil_00030076
scaffold2361|size100572:28001-29000	CHG	0.808511	0.225225	2.23718e-05	0.000836564	scaffold2361|size100572:28592-43303	SMil_00007019
scaffold1895|size62043:22001-23000	CHG	0.582278	0	5.88332e-06	0.000269053	scaffold1895|size62043:21359-22598	SMil_00015195
scaffold3567|size43593:41001-42000	CHG	0.657718	0.0769231	2.62242e-08	2.36376e-06	scaffold3567|size43593:41659-43037	SMil_00020438
scaffold1218|size74656:37001-38000	CHG	0.968421	0.38806	0.00374055	0.0468487	scaffold1218|size74656:37807-39680	SMil_00011901
scaffold4152|size39354:14001-15000	CHG	0.576923	0	7.27761e-09	7.41447e-07	scaffold4152|size39354:10662-14903	SMil_00021723
scaffold3963|size40604:13001-14000	CHG	0.72	0.147826	1.8496e-05	0.000713447	scaffold3963|size40604:12781-13850	SMil_00021371
scaffold5057|size51468:45001-46000	CHG	0.708333	0.13913	0.000222713	0.00547808	scaffold5057|size51468:43870-45317	SMil_00018143
scaffold596|size95164:6001-7000	CHG	0.57377	0.005	2.09978e-22	1.35782e-19	scaffold596|size95164:3567-6415	SMil_00007819
scaffold122|size140947:138001-139000	CHG	0.748344	0.180233	1.8543e-08	1.72633e-06	scaffold122|size140947:138730-140359	SMil_00002980
scaffold2579|size53182:28001-29000	CHG	0.666667	0.0987654	4.26684e-07	2.77952e-05	scaffold2579|size53182:23433-28027	SMil_00017713
scaffold40|size217594:90001-91000	CHG	0.578947	0.0111111	8.98969e-08	7.02323e-06	scaffold40|size217594:88488-91112	SMil_00000608
scaffold564|size99535:77001-78000	CHG	0.932432	0.365079	0.000660982	0.0127688	scaffold564|size99535:75577-77022	SMil_00007207
scaffold455|size104374:55001-56000	CHG	0.806452	0.240157	3.78949e-09	4.09281e-07	scaffold455|size104374:49873-57355	SMil_00006647
scaffold3510|size58073:25001-26000	CHG	0.930636	0.365079	3.04086e-11	5.02802e-09	scaffold3510|size58073:24801-26738	SMil_00016168
scaffold3181|size47169:21001-22000	CHG	0.560976	0	0.000222331	0.00547078	scaffold3181|size47169:21857-24990	SMil_00019499
scaffold75|size166732:16001-17000	CHG	0.842105	0.284024	0.000671861	0.0129271	scaffold75|size166732:16671-19468	SMil_00001673
scaffold14491|size6976:2001-3000	CHG	0.573529	0.0172414	2.18387e-08	2.00738e-06	scaffold14491|size6976:2577-5128	SMil_00029847
scaffold4072|size40020:20001-21000	CHG	0.907407	0.35119	0.000265377	0.00629049	scaffold4072|size40020:20536-23499	SMil_00021550
scaffold194|size150935:80001-81000	CHG	0.64557	0.0909091	2.43827e-05	0.000898848	scaffold194|size150935:79674-84568	SMil_00002555
scaffold6227|size43538:7001-8000	CHG	0.585714	0.0344828	9.52628e-16	2.98502e-13	scaffold6227|size43538:5606-13977	SMil_00020462
scaffold5135|size33113:32001-33000	CHG	0.562963	0.0145985	1.18647e-21	7.02361e-19	scaffold5135|size33113:32543-33017	SMil_00023643
scaffold1834|size106755:94001-95000	CHG	0.636364	0.0897436	2.88455e-12	5.68092e-10	scaffold1834|size106755:94719-95391	SMil_00006224
scaffold3076|size48079:15001-16000	CHG	0.636364	0.0921053	8.40509e-05	0.00247769	scaffold3076|size48079:14028-17755	SMil_00019215
scaffold1006|size82219:40001-41000	CHG	0.574194	0.0321543	7.96879e-29	8.51603e-26	scaffold1006|size82219:37729-43715	SMil_00010270
scaffold3570|size43582:8001-9000	CHG	0.571429	0.030303	0.00329954	0.0428942	scaffold3570|size43582:378-8300	SMil_00020446
scaffold4529|size36870:21001-22000	CHG	0.734694	0.196429	0.000115933	0.0032229	scaffold4529|size36870:15281-21192	SMil_00022466
scaffold952|size106073:39001-40000	CHG	0.644444	0.107527	4.56963e-16	1.47279e-13	scaffold952|size106073:35701-39194	SMil_00006322
scaffold952|size106073:39001-40000	CHG	0.644444	0.107527	4.56963e-16	1.47279e-13	scaffold952|size106073:39740-40732	SMil_00006323
scaffold4685|size62941:35001-36000	CHG	0.928571	0.392857	0.00274485	0.0375412	scaffold4685|size62941:35588-35912	SMil_00014922
scaffold15901|size5674:5001-6000	CHG	0.535714	0	0.000323677	0.00736575	scaffold15901|size5674:1238-5163	SMil_00030102
scaffold4530|size36868:20001-21000	CHG	0.534247	0	0.00172374	0.0265898	scaffold4530|size36868:16958-20012	SMil_00022475
scaffold4530|size36868:20001-21000	CHG	0.534247	0	0.00172374	0.0265898	scaffold4530|size36868:20947-21893	SMil_00022476
scaffold4314|size38216:15001-16000	CHG	0.62069	0.0873239	1.02724e-08	1.01105e-06	scaffold4314|size38216:13569-16657	SMil_00022082
scaffold5582|size30514:16001-17000	CHG	0.632353	0.1	0.00120136	0.0202283	scaffold5582|size30514:14505-22962	SMil_00024322
scaffold9400|size16318:5001-6000	CHG	0.736111	0.203883	0.000636763	0.0124153	scaffold9400|size16318:1963-5305	SMil_00027997
scaffold2187|size110864:79001-80000	CHG	0.6875	0.156085	0.00287729	0.0388397	scaffold2187|size110864:75961-79336	SMil_00005707
scaffold5054|size33537:13001-14000	CHG	0.596708	0.0693069	1.63524e-29	1.9417e-26	scaffold5054|size33537:11430-25534	SMil_00023496
scaffold8427|size37089:29001-30000	CHG	0.752427	0.225564	4.20338e-06	0.00020158	scaffold8427|size37089:29619-30113	SMil_00022405
scaffold2333|size62784:47001-48000	CHG	0.629032	0.102564	0.000491102	0.0101784	scaffold2333|size62784:45505-49553	SMil_00014998
scaffold7992|size20718:14001-15000	CHG	0.531915	0.00877193	4.48109e-07	2.89493e-05	scaffold7992|size20718:11409-14203	SMil_00027016
scaffold3391|size45129:5001-6000	CHG	0.862319	0.34471	0.000104247	0.00295012	scaffold3391|size45129:4062-5520	SMil_00020054
scaffold328|size114655:104001-105000	CHG	0.517241	0	0.000813647	0.0150423	scaffold328|size114655:104706-107355	SMil_00005224
scaffold1582|size66972:32001-33000	CHG	0.656566	0.141026	7.46463e-05	0.00225413	scaffold1582|size66972:31642-32298	SMil_00013844
scaffold859|size146756:55001-56000	CHG	0.657658	0.148515	0.000785577	0.0146272	scaffold859|size146756:54601-55140	SMil_00002752
scaffold122|size140947:119001-120000	CHG	0.781818	0.272727	0.000885206	0.0160553	scaffold122|size140947:117077-119335	SMil_00002977
scaffold1323|size83854:34001-35000	CHG	0.758929	0.25	0.00136347	0.022228	scaffold1323|size83854:31676-43938	SMil_00010002
scaffold821|size86245:34001-35000	CHG	0.524752	0.0163934	4.30933e-07	2.80105e-05	scaffold821|size86245:34889-35350	SMil_00009510
scaffold252|size120707:116001-117000	CHG	0.634146	0.126582	0.000425459	0.0091185	scaffold252|size120707:113465-118958	SMil_00004564
scaffold2088|size58997:15001-16000	CHG	0.709251	0.202532	1.82095e-15	5.52675e-13	scaffold2088|size58997:14511-15598	SMil_00015877
scaffold5452|size62101:23001-24000	CHG	0.564103	0.0576923	0.00402739	0.0493842	scaffold5452|size62101:21168-26205	SMil_00015176
scaffold1419|size70202:39001-40000	CHG	0.686567	0.181818	0.00105422	0.0182845	scaffold1419|size70202:38308-39887	SMil_00013065
scaffold5164|size58272:52001-53000	CHG	0.929412	0.425	0.00351676	0.0449129	scaffold5164|size58272:51003-54057	SMil_00016116
scaffold1237|size74270:14001-15000	CHG	0.707317	0.20339	0.00249431	0.0349744	scaffold1237|size74270:14868-15617	SMil_00012005
scaffold2647|size52241:8001-9000	CHG	0.652174	0.149425	0.000169981	0.00439616	scaffold2647|size52241:6455-8247	SMil_00017922
scaffold3161|size47298:16001-17000	CHG	0.754386	0.253333	0.00340723	0.0439063	scaffold3161|size47298:14721-16609	SMil_00019448
scaffold4103|size56155:42001-43000	CHG	0.933333	0.434889	0.00289133	0.0389827	scaffold4103|size56155:41050-43085	SMil_00016729
scaffold8309|size19648:8001-9000	CHG	0.840909	0.343434	7.84509e-11	1.2013e-08	scaffold8309|size19648:5037-12269	SMil_00027277
scaffold2328|size55872:38001-39000	CHG	0.600791	0.103774	1.02955e-16	3.63562e-14	scaffold2328|size55872:34727-39596	SMil_00016813
scaffold6598|size26154:15001-16000	CHG	0.529412	0.0327869	0.00273331	0.0374299	scaffold6598|size26154:13702-15137	SMil_00025600
scaffold1227|size74479:3001-4000	CHG	0.52381	0.0273556	3.91032e-08	3.37578e-06	scaffold1227|size74479:2347-3978	SMil_00011949
scaffold52|size171480:145001-146000	CHG	0.622137	0.126943	3.20871e-26	2.87014e-23	scaffold52|size171480:141879-158788	SMil_00001456
scaffold3787|size42004:35001-36000	CHG	0.875556	0.381089	4.08971e-08	3.51368e-06	scaffold3787|size42004:35350-38422	SMil_00020987
scaffold1527|size67995:52001-53000	CHG	0.766667	0.273504	0.000392039	0.00854933	scaffold1527|size67995:51601-54262	SMil_00013618
scaffold2276|size56474:51001-52000	CHG	0.503704	0.0148148	1.44716e-05	0.000578755	scaffold2276|size56474:45954-51611	SMil_00016603
scaffold3845|size61429:26001-27000	CHG	0.55	0.0632911	4.97661e-07	3.16854e-05	scaffold3845|size61429:23111-26533	SMil_00015370
scaffold5547|size57443:55001-56000	CHG	0.545455	0.0598802	4.78547e-08	4.04361e-06	scaffold5547|size57443:50783-55863	SMil_00016355
scaffold4577|size36540:4001-5000	CHG	0.52381	0.0384615	4.05343e-06	0.000195311	scaffold4577|size36540:4687-6520	SMil_00022552
scaffold8|size230283:189001-190000	CHG	0.484848	0	8.49406e-09	8.54236e-07	scaffold8|size230283:184028-189080	SMil_00000534
scaffold8267|size19799:17001-18000	CHG	0.545455	0.0609756	8.79422e-05	0.00257707	scaffold8267|size19799:17912-18580	SMil_00027232
scaffold2864|size57750:36001-37000	CHG	0.484472	0	1.75322e-09	2.0518e-07	scaffold2864|size57750:36757-37536	SMil_00016255
scaffold7248|size23373:20001-21000	CHG	0.835294	0.351515	0.000387049	0.00845322	scaffold7248|size23373:13755-20556	SMil_00026322
scaffold780|size87667:14001-15000	CHG	0.682171	0.199275	2.53248e-06	0.000130346	scaffold780|size87667:10305-14281	SMil_00009225
scaffold810|size135671:80001-81000	CHG	0.482759	0	0.00325631	0.0425037	scaffold810|size135671:79732-80678	SMil_00003260
scaffold343|size113332:73001-74000	CHG	0.520309	0.0398818	1.82182e-56	1.42276e-52	scaffold343|size113332:72244-76636	SMil_00005376
scaffold232|size122421:90001-91000	CHG	0.557895	0.078534	7.84867e-06	0.000343609	scaffold232|size122421:86546-90041	SMil_00004357
scaffold11907|size10522:6001-7000	CHG	0.478261	0	1.83443e-07	1.32013e-05	scaffold11907|size10522:6787-10298	SMil_00029170
scaffold9081|size17345:1001-2000	CHG	0.478261	0	0.00145202	0.0233546	scaffold9081|size17345:266-2641	SMil_00027824
scaffold5425|size31482:3001-4000	CHG	0.845238	0.367876	0.000164361	0.0042786	scaffold5425|size31482:3845-5200	SMil_00024056
scaffold1701|size65172:16001-17000	CHG	0.802905	0.326466	3.03766e-18	1.24856e-15	scaffold1701|size65172:15909-21193	SMil_00014382
scaffold2265|size56638:26001-27000	CHG	0.757426	0.282051	0.000206938	0.00516449	scaffold2265|size56638:26406-27718	SMil_00016570
scaffold7490|size22537:17001-18000	CHG	0.474061	0	2.71837e-61	3.24682e-57	scaffold7490|size22537:13336-18951	SMil_00026550
scaffold14771|size6728:2001-3000	CHG	0.903226	0.429412	0.0032523	0.0424686	scaffold14771|size6728:945-3575	SMil_00029892
scaffold797|size87168:8001-9000	CHG	0.656566	0.183246	4.95092e-14	1.25817e-11	scaffold797|size87168:5215-8237	SMil_00009340
scaffold9509|size29496:15001-16000	CHG	0.679335	0.206019	1.05802e-20	5.75947e-18	scaffold9509|size29496:10461-17355	SMil_00024635
scaffold1716|size89636:77001-78000	CHG	0.855491	0.383838	2.56937e-05	0.000939189	scaffold1716|size89636:70757-77011	SMil_00008752
scaffold9638|size15785:5001-6000	CHG	0.895735	0.425	3.07716e-05	0.00108418	scaffold9638|size15785:5055-10411	SMil_00028126
scaffold14077|size7384:4001-5000	CHG	0.77707	0.307692	0.000401012	0.00870368	scaffold14077|size7384:4762-6246	SMil_00029757
scaffold1148|size83626:14001-15000	CHG	0.681716	0.213307	5.81653e-20	2.93021e-17	scaffold1148|size83626:10641-60714	SMil_00010034
scaffold1710|size171176:24001-25000	CHG	0.601942	0.134615	0.00254636	0.0355228	scaffold1710|size171176:22610-24030	SMil_00001460
scaffold13046|size8606:4001-5000	CHG	0.830189	0.364706	1.29632e-06	7.35347e-05	scaffold13046|size8606:4647-7909	SMil_00029530
scaffold6033|size28483:10001-11000	CHG	0.509434	0.0448718	5.10169e-06	0.000238245	scaffold6033|size28483:8527-12684	SMil_00024944
scaffold11482|size11322:6001-7000	CHG	0.621359	0.157068	9.37415e-05	0.0027114	scaffold11482|size11322:6548-8155	SMil_00029013
scaffold14771|size6728:3001-4000	CHG	0.722973	0.26087	5.62657e-06	0.000259004	scaffold14771|size6728:945-3575	SMil_00029892
scaffold1356|size85610:8001-9000	CHG	0.894389	0.433333	2.43225e-16	8.16303e-14	scaffold1356|size85610:8280-19606	SMil_00009615
scaffold268|size119208:10001-11000	CHG	0.546584	0.0864198	2.02605e-11	3.43393e-09	scaffold268|size119208:7496-16828	SMil_00004695
scaffold3892|size41059:34001-35000	CHG	0.487329	0.0272615	1.16398e-63	1.68817e-59	scaffold3892|size41059:24272-36956	SMil_00021247
scaffold1572|size67140:51001-52000	CHG	0.751938	0.292208	0.000135972	0.00367138	scaffold1572|size67140:51990-52637	SMil_00013815
scaffold1372|size71220:24001-25000	CHG	0.784	0.324786	0.000503286	0.0103653	scaffold1372|size71220:24708-27339	SMil_00012864
scaffold6155|size27968:6001-7000	CHG	0.458647	0	0.000283303	0.00662111	scaffold6155|size27968:4647-6031	SMil_00025076
scaffold68|size162346:112001-113000	CHG	0.630952	0.174129	0.00136521	0.0222402	scaffold68|size162346:112724-117606	SMil_00001922
scaffold2042|size86826:59001-60000	CHG	0.889105	0.432596	2.72832e-12	5.40997e-10	scaffold2042|size86826:57761-65768	SMil_00009408
scaffold1713|size64887:14001-15000	CHG	0.906977	0.451128	1.52531e-05	0.000605497	scaffold1713|size64887:4314-15700	SMil_00014454
scaffold5|size235960:84001-85000	CHG	0.496503	0.0408163	6.46873e-07	3.99108e-05	scaffold5|size235960:84962-89461	SMil_00000427
scaffold4156|size39313:19001-20000	CHG	0.899838	0.444275	2.75951e-15	8.15594e-13	scaffold4156|size39313:2244-20183	SMil_00021730
scaffold1352|size92945:38001-39000	CHG	0.722222	0.266667	3.96191e-06	0.000191583	scaffold1352|size92945:36800-38023	SMil_00008217
scaffold415|size107070:46001-47000	CHG	0.451613	0	0.000370645	0.00817674	scaffold415|size107070:43149-49233	SMil_00006129
scaffold5377|size31707:2001-3000	CHG	0.474403	0.0235294	5.63623e-14	1.41988e-11	scaffold5377|size31707:2828-5613	SMil_00023986
scaffold7728|size21553:9001-10000	CHG	0.546875	0.0964912	6.54034e-06	0.000294327	scaffold7728|size21553:9219-10503	SMil_00026770
scaffold1414|size70255:4001-5000	CHG	0.754717	0.305085	0.000304047	0.00701307	scaffold1414|size70255:2895-5929	SMil_00013041
scaffold1514|size68262:61001-62000	CHG	0.533333	0.0843373	0.00111723	0.019116	scaffold1514|size68262:61875-63727	SMil_00013533
scaffold3045|size58761:1001-2000	CHG	0.600791	0.153974	1.01259e-15	3.15828e-13	scaffold3045|size58761:1861-11248	SMil_00015967
scaffold1426|size70046:12001-13000	CHG	0.444444	0	6.30437e-05	0.00195852	scaffold1426|size70046:9173-12180	SMil_00013097
scaffold3056|size48247:47001-48000	CHG	0.805774	0.361331	1.91822e-14	5.11813e-12	scaffold3056|size48247:47152-48183	SMil_00019161
scaffold5857|size29236:5001-6000	CHG	0.780702	0.336406	0.00066834	0.0128747	scaffold5857|size29236:3886-6361	SMil_00024710
scaffold2673|size51904:47001-48000	CHG	0.745833	0.301724	0.000322719	0.00734942	scaffold2673|size51904:44272-47411	SMil_00018015
scaffold4205|size38904:9001-10000	CHG	0.594982	0.150943	2.30328e-26	2.11618e-23	scaffold4205|size38904:1703-15199	SMil_00021850
scaffold2452|size54353:32001-33000	CHG	0.851528	0.411453	1.15007e-19	5.54679e-17	scaffold2452|size54353:22259-35700	SMil_00017259
scaffold3692|size42680:16001-17000	CHG	0.46087	0.0212766	1.87123e-19	8.73447e-17	scaffold3692|size42680:8214-16786	SMil_00020753
scaffold11171|size21431:9001-10000	CHG	0.626374	0.187702	1.11485e-12	2.33852e-10	scaffold11171|size21431:7181-11362	SMil_00026799
scaffold4921|size38268:10001-11000	CHG	0.511013	0.0723684	2.74644e-15	8.12914e-13	scaffold4921|size38268:9752-10771	SMil_00022043
scaffold1819|size63107:4001-5000	CHG	0.6	0.162857	6.85868e-10	8.76978e-08	scaffold1819|size63107:4763-5475	SMil_00014831
scaffold165|size132684:43001-44000	CHG	0.434783	0	0.000189026	0.00479348	scaffold165|size132684:34514-49029	SMil_00003462
scaffold368|size111179:72001-73000	CHG	0.608696	0.175	3.14673e-05	0.0011039	scaffold368|size111179:71524-72423	SMil_00005664
scaffold233|size122254:1001-2000	CHG	0.47851	0.0448718	1.85272e-15	5.60641e-13	scaffold233|size122254:1-8857	SMil_00004366
scaffold9530|size31636:20001-21000	CHG	0.650794	0.219027	9.6236e-07	5.64918e-05	scaffold9530|size31636:20592-22579	SMil_00024003
scaffold2829|size50484:22001-23000	CHG	0.431579	0	8.04183e-23	5.40688e-20	scaffold2829|size50484:20072-27660	SMil_00018514
scaffold2829|size50484:22001-23000	CHG	0.431579	0	8.04183e-23	5.40688e-20	scaffold2829|size50484:21517-22400	SMil_00018515
scaffold14077|size7384:6001-7000	CHG	0.735849	0.305556	0.00355389	0.045242	scaffold14077|size7384:4762-6246	SMil_00029757
scaffold140|size136516:109001-110000	CHG	0.5	0.0714286	0.000218043	0.00538211	scaffold140|size136516:105672-113259	SMil_00003211
scaffold4156|size39313:5001-6000	CHG	0.895669	0.468456	1.54e-12	3.17133e-10	scaffold4156|size39313:2244-20183	SMil_00021730
scaffold531|size98877:10001-11000	CHG	0.627737	0.202381	0.000136318	0.00367829	scaffold531|size98877:9846-12128	SMil_00007283
scaffold4711|size35652:19001-20000	CHG	0.731959	0.307692	5.18182e-05	0.00166956	scaffold4711|size35652:18654-22637	SMil_00022865
scaffold561|size97033:21001-22000	CHG	0.722222	0.298077	7.92287e-05	0.00236507	scaffold561|size97033:20265-22124	SMil_00007540
scaffold2254|size56750:38001-39000	CHG	0.893064	0.472081	3.23228e-16	1.06686e-13	scaffold2254|size56750:31289-41694	SMil_00016545
scaffold4557|size63133:11001-12000	CHG	0.472603	0.0521739	0.000477786	0.00997887	scaffold4557|size63133:9828-11129	SMil_00014815
scaffold5659|size56281:40001-41000	CHG	0.56872	0.14958	7.78786e-19	3.37166e-16	scaffold5659|size56281:32440-40255	SMil_00016651
scaffold160|size133141:28001-29000	CHG	0.670782	0.251852	4.8478e-05	0.00158152	scaffold160|size133141:28684-29553	SMil_00003407
scaffold5794|size29520:8001-9000	CHG	0.561765	0.142857	1.75107e-06	9.5271e-05	scaffold5794|size29520:7589-10919	SMil_00024611
scaffold6613|size26077:20001-21000	CHG	0.669903	0.252525	0.00364304	0.0460366	scaffold6613|size26077:20849-21885	SMil_00025617
scaffold45|size227775:60001-61000	CHG	0.555556	0.13986	2.97833e-06	0.000150023	scaffold45|size227775:60894-70315	SMil_00000544
scaffold1340|size96187:40001-41000	CHG	0.804598	0.389262	0.000213376	0.00529328	scaffold1340|size96187:39418-41929	SMil_00007671
scaffold2515|size53712:11001-12000	CHG	0.471074	0.0561798	3.50099e-07	2.33882e-05	scaffold2515|size53712:9238-12516	SMil_00017500
scaffold42|size177580:35001-36000	CHG	0.601307	0.186869	1.24728e-11	2.19082e-09	scaffold42|size177580:32961-37666	SMil_00001279
scaffold2910|size81904:18001-19000	CHG	0.923077	0.509804	0.000226736	0.00555347	scaffold2910|size81904:16442-19156	SMil_00010306
scaffold455|size104374:56001-57000	CHG	0.792553	0.380192	7.76839e-05	0.00232648	scaffold455|size104374:49873-57355	SMil_00006647
scaffold4529|size36870:23001-24000	CHG	0.595745	0.183908	0.000354094	0.00789395	scaffold4529|size36870:22788-23527	SMil_00022467
scaffold10122|size14423:12001-13000	CHG	0.409836	0	1.27773e-06	7.2672e-05	scaffold10122|size14423:12769-14421	SMil_00028425
scaffold2413|size80308:26001-27000	CHG	0.86019	0.450882	3.44088e-08	3.01798e-06	scaffold2413|size80308:24413-26856	SMil_00010578
scaffold4103|size56155:55001-56000	CHG	0.587719	0.179487	0.00167483	0.0260432	scaffold4103|size56155:55423-56122	SMil_00016730
scaffold4679|size47742:20001-21000	CHG	0.543158	0.134956	2.32909e-09	2.64347e-07	scaffold4679|size47742:17795-20174	SMil_00019315
scaffold1134|size154900:150001-151000	CHG	0.6875	0.280335	1.13052e-07	8.64594e-06	scaffold1134|size154900:148643-152648	SMil_00002288
scaffold1447|size69468:46001-47000	CHG	0.825073	0.418605	7.38714e-09	7.50347e-07	scaffold1447|size69468:42819-49053	SMil_00013207
scaffold3645|size43060:19001-20000	CHG	0.681818	0.276074	1.7493e-06	9.52259e-05	scaffold3645|size43060:19958-22343	SMil_00020615
scaffold2492|size53889:10001-11000	CHG	0.512027	0.106312	3.0634e-12	5.9867e-10	scaffold2492|size53889:10756-13286	SMil_00017414
scaffold11828|size10664:8001-9000	CHG	0.671429	0.266667	1.79493e-10	2.55043e-08	scaffold11828|size10664:8389-10268	SMil_00029145
scaffold1999|size60295:28001-29000	CHG	0.464646	0.060241	2.45005e-05	0.000902698	scaffold1999|size60295:28481-33232	SMil_00015587
scaffold418|size106854:49001-50000	CHG	0.465409	0.0614035	1.42875e-38	3.49523e-35	scaffold418|size106854:48543-49523	SMil_00006188
scaffold3660|size86897:26001-27000	CHG	0.403509	0	0.000576215	0.0115066	scaffold3660|size86897:26920-32001	SMil_00009385
scaffold1090|size78062:73001-74000	CHG	0.402985	0	3.52898e-06	0.000173348	scaffold1090|size78062:73570-74618	SMil_00011146
scaffold2008|size60184:42001-43000	CHG	0.578475	0.176471	1.04151e-05	0.000437839	scaffold2008|size60184:42857-46906	SMil_00015616
scaffold251|size120748:31001-32000	CHG	0.484848	0.0833333	6.67673e-05	0.00205689	scaffold251|size120748:31828-34634	SMil_00004538
scaffold3100|size47878:20001-21000	CHG	0.4	0	0.00227164	0.0326434	scaffold3100|size47878:20374-22356	SMil_00019268
scaffold4284|size54245:15001-16000	CHG	0.4	0	5.89662e-07	3.67157e-05	scaffold4284|size54245:15886-18400	SMil_00017289
scaffold105|size148214:130001-131000	CHG	0.639665	0.240443	3.87322e-17	1.43513e-14	scaffold105|size148214:130947-137144	SMil_00002694
scaffold8309|size19648:9001-10000	CHG	0.771429	0.373057	1.0864e-05	0.000454358	scaffold8309|size19648:5037-12269	SMil_00027277
scaffold4963|size47871:41001-42000	CHG	0.543657	0.145516	4.12118e-19	1.84317e-16	scaffold4963|size47871:41622-46157	SMil_00019271
scaffold3090|size75924:15001-16000	CHG	0.502732	0.105263	0.00034655	0.007759	scaffold3090|size75924:12906-16488	SMil_00011593
scaffold1070|size78511:17001-18000	CHG	0.914474	0.517442	0.000305676	0.00704505	scaffold1070|size78511:15357-19618	SMil_00011006
scaffold3165|size47277:22001-23000	CHG	0.713137	0.316759	1.45295e-11	2.53018e-09	scaffold3165|size47277:18970-32839	SMil_00019457
scaffold1274|size73544:30001-31000	CHG	0.552764	0.15894	5.71351e-06	0.000262708	scaffold1274|size73544:29720-30187	SMil_00012230
scaffold1132|size76834:9001-10000	CHG	0.532787	0.139241	0.000135547	0.00366234	scaffold1132|size76834:7556-9165	SMil_00011397
scaffold9661|size15711:4001-5000	CHG	0.393443	0	1.21281e-09	1.4667e-07	scaffold9661|size15711:3478-4605	SMil_00028147
scaffold3205|size46926:7001-8000	CHG	0.392857	0	0.000190674	0.00482743	scaffold3205|size46926:7674-9444	SMil_00019575
scaffold2213|size57342:53001-54000	CHG	0.872727	0.481818	0.0020398	0.0300979	scaffold2213|size57342:50336-53440	SMil_00016410
scaffold6245|size27589:3001-4000	CHG	0.624697	0.234421	6.39961e-19	2.80049e-16	scaffold6245|size27589:2059-3555	SMil_00025187
scaffold798|size87120:52001-53000	CHG	0.683099	0.292929	3.72177e-06	0.00018131	scaffold798|size87120:51759-57050	SMil_00009361
scaffold391|size128127:63001-64000	CHG	0.414931	0.0248344	2.51358e-49	1.30866e-45	scaffold391|size128127:62136-68672	SMil_00003966
scaffold3465|size79888:69001-70000	CHG	0.631579	0.242268	1.52404e-09	1.80229e-07	scaffold3465|size79888:66386-75447	SMil_00010667
scaffold2677|size51872:25001-26000	CHG	0.52649	0.138047	4.72741e-20	2.41179e-17	scaffold2677|size51872:25199-26503	SMil_00018029
scaffold2156|size58104:41001-42000	CHG	0.663004	0.274725	0.00249621	0.0349938	scaffold2156|size58104:38826-41034	SMil_00016158
scaffold4646|size46856:1001-2000	CHG	0.38806	0	1.20527e-05	0.000496293	scaffold4646|size46856:938-1534	SMil_00019609
scaffold939|size82166:47001-48000	CHG	0.74036	0.353047	5.21968e-11	8.235e-09	scaffold939|size82166:45734-47452	SMil_00010281
scaffold939|size82166:47001-48000	CHG	0.74036	0.353047	5.21968e-11	8.235e-09	scaffold939|size82166:47581-48342	SMil_00010282
scaffold8287|size19708:13001-14000	CHG	0.785714	0.398601	5.56539e-07	3.4975e-05	scaffold8287|size19708:12107-16910	SMil_00027257
scaffold182|size130123:29001-30000	CHG	0.753247	0.366883	0.0012954	0.0214071	scaffold182|size130123:25678-31950	SMil_00003733
scaffold134|size145988:58001-59000	CHG	0.386364	0	3.00224e-06	0.000151003	scaffold134|size145988:58015-58898	SMil_00002778
scaffold2801|size50718:47001-48000	CHG	0.474164	0.0880829	1.17305e-11	2.06938e-09	scaffold2801|size50718:40844-47216	SMil_00018405
scaffold11926|size10480:7001-8000	CHG	0.548023	0.1625	5.14566e-06	0.000239912	scaffold11926|size10480:7915-10327	SMil_00029177
scaffold1041|size79336:42001-43000	CHG	0.922849	0.537433	3.06367e-06	0.000153712	scaffold1041|size79336:36691-44078	SMil_00010853
scaffold993|size80549:38001-39000	CHG	0.385027	0	1.54386e-15	4.71396e-13	scaffold993|size80549:38015-39357	SMil_00010525
scaffold2198|size57547:15001-16000	CHG	0.392857	0.00854701	0.00016137	0.00421555	scaffold2198|size57547:13914-16506	SMil_00016331
scaffold4370|size37844:2001-3000	CHG	0.410256	0.028169	0.000552338	0.0111449	scaffold4370|size37844:1760-2295	SMil_00022174
scaffold3609|size58055:18001-19000	CHG	0.544858	0.163575	6.76394e-21	3.73208e-18	scaffold3609|size58055:17368-19018	SMil_00016170
scaffold1356|size85610:10001-11000	CHG	0.418994	0.037889	1.04794e-46	4.34248e-43	scaffold1356|size85610:8280-19606	SMil_00009615
scaffold1202|size74891:36001-37000	CHG	0.693069	0.314607	4.88323e-05	0.00159129	scaffold1202|size74891:29457-36645	SMil_00011810
scaffold1643|size66081:6001-7000	CHG	0.558282	0.182796	0.00169987	0.0263383	scaffold1643|size66081:5826-11263	SMil_00014101
scaffold4502|size71423:53001-54000	CHG	0.467066	0.0921053	2.06556e-07	1.46903e-05	scaffold4502|size71423:53446-54106	SMil_00012817
scaffold18|size193161:106001-107000	CHG	0.490566	0.116279	0.0029986	0.0400512	scaffold18|size193161:106998-108504	SMil_00000868
scaffold10156|size14343:2001-3000	CHG	0.485714	0.113095	0.000487637	0.0101343	scaffold10156|size14343:10-2075	SMil_00028449
scaffold8|size230283:152001-153000	CHG	0.496815	0.125	3.04442e-09	3.35691e-07	scaffold8|size230283:151803-152912	SMil_00000529
scaffold1918|size112983:48001-49000	CHG	0.421687	0.05	5.6118e-05	0.00178153	scaffold1918|size112983:47882-48082	SMil_00005413
scaffold15745|size5805:3001-4000	CHG	0.371429	0	3.40225e-12	6.57924e-10	scaffold15745|size5805:998-5743	SMil_00030083
scaffold124|size187701:77001-78000	CHG	0.380645	0.0103093	8.16999e-05	0.00242273	scaffold124|size187701:73411-77196	SMil_00000965
scaffold1906|size61932:45001-46000	CHG	0.458824	0.0888889	0.00296646	0.0397344	scaffold1906|size61932:40686-45979	SMil_00015241
scaffold6447|size26782:6001-7000	CHG	0.649057	0.281787	3.46446e-06	0.000170327	scaffold6447|size26782:77-7318	SMil_00025411
scaffold3811|size53649:38001-39000	CHG	0.66242	0.295238	9.9155e-07	5.79707e-05	scaffold3811|size53649:38073-39207	SMil_00017531
scaffold2829|size50484:26001-27000	CHG	0.929878	0.562914	3.20927e-05	0.00112138	scaffold2829|size50484:20072-27660	SMil_00018514
scaffold4205|size38904:6001-7000	CHG	0.933824	0.567045	3.80918e-08	3.30109e-06	scaffold4205|size38904:1703-15199	SMil_00021850
scaffold14858|size6637:5001-6000	CHG	0.765896	0.401114	2.30445e-05	0.00085777	scaffold14858|size6637:4612-6637	SMil_00029908
scaffold797|size87168:12001-13000	CHG	0.363636	0	8.19446e-07	4.90961e-05	scaffold797|size87168:11670-14709	SMil_00009342
scaffold308|size115891:92001-93000	CHG	0.896714	0.533107	1.82334e-07	1.31379e-05	scaffold308|size115891:90960-100579	SMil_00005066
scaffold18|size193161:85001-86000	CHG	0.505618	0.142012	0.000130905	0.00356039	scaffold18|size193161:83133-85644	SMil_00000865
scaffold6255|size36759:35001-36000	CHG	0.4375	0.0740741	1.93923e-05	0.000739589	scaffold6255|size36759:34742-36570	SMil_00022503
scaffold15559|size5982:1001-2000	CHG	0.833333	0.471429	0.00160416	0.0252184	scaffold15559|size5982:529-1754	SMil_00030044
scaffold3406|size73984:48001-49000	CHG	0.875	0.513514	0.00109736	0.0188428	scaffold3406|size73984:48610-55158	SMil_00012089
scaffold2714|size51464:20001-21000	CHG	0.554455	0.193798	0.00292125	0.0392739	scaffold2714|size51464:19407-22480	SMil_00018152
scaffold4921|size38268:9001-10000	CHG	0.447368	0.0871795	0.00323964	0.0423433	scaffold4921|size38268:9752-10771	SMil_00022043
scaffold6112|size28130:9001-10000	CHG	0.501326	0.141148	3.27953e-13	7.42366e-11	scaffold6112|size28130:9640-15963	SMil_00025030
scaffold4152|size39354:1001-2000	CHG	0.565315	0.205696	8.52376e-11	1.29256e-08	scaffold4152|size39354:1672-3363	SMil_00021722
scaffold3510|size58073:26001-27000	CHG	0.969231	0.610959	0.000595779	0.0118013	scaffold3510|size58073:24801-26738	SMil_00016168
scaffold3473|size44495:31001-32000	CHG	0.75	0.392193	0.000536963	0.0108953	scaffold3473|size44495:29754-32511	SMil_00020231
scaffold1163|size135735:105001-106000	CHG	0.439252	0.0816777	3.92178e-24	2.88518e-21	scaffold1163|size135735:104999-108615	SMil_00003247
scaffold467|size103466:55001-56000	CHG	0.360465	0.00352113	3.05134e-12	5.97463e-10	scaffold467|size103466:51762-55012	SMil_00006741
scaffold2829|size50484:21001-22000	CHG	0.67713	0.320225	0.000568517	0.011391	scaffold2829|size50484:20072-27660	SMil_00018514
scaffold2829|size50484:21001-22000	CHG	0.67713	0.320225	0.000568517	0.011391	scaffold2829|size50484:21517-22400	SMil_00018515
scaffold778|size87715:44001-45000	CHG	0.527897	0.171014	6.48308e-07	3.9975e-05	scaffold778|size87715:42809-44100	SMil_00009218
scaffold1137|size76630:44001-45000	CHG	0.555556	0.198758	0.00179011	0.0273353	scaffold1137|size76630:43220-44989	SMil_00011423
scaffold4545|size65443:31001-32000	CHG	0.444444	0.0876565	4.90673e-14	1.25164e-11	scaffold4545|size65443:27016-31365	SMil_00014316
scaffold1777|size88442:37001-38000	CHG	0.5	0.14359	6.76091e-06	0.000302243	scaffold1777|size88442:36292-38448	SMil_00009012
scaffold4577|size36540:23001-24000	CHG	0.577778	0.222222	0.000753185	0.0141591	scaffold4577|size36540:22216-23635	SMil_00022553
scaffold277|size118420:41001-42000	CHG	0.384615	0.0298507	5.34582e-11	8.41441e-09	scaffold277|size118420:40301-41686	SMil_00004824
scaffold31|size312821:230001-231000	CHG	0.414938	0.0601852	1.24637e-17	4.8668e-15	scaffold31|size312821:230475-234107	SMil_00000093
scaffold8252|size19841:8001-9000	CHG	0.42328	0.0688406	5.5708e-26	4.8756e-23	scaffold8252|size19841:8447-15128	SMil_00027221
scaffold2040|size85241:63001-64000	CHG	0.747475	0.393939	0.00291187	0.0391815	scaffold2040|size85241:62047-63628	SMil_00009704
scaffold168|size131665:90001-91000	CHG	0.437995	0.0845411	6.25743e-09	6.47583e-07	scaffold168|size131665:90526-93075	SMil_00003535
scaffold3208|size46909:43001-44000	CHG	0.622807	0.269697	6.51491e-09	6.71492e-07	scaffold3208|size46909:40896-44368	SMil_00019582
scaffold468|size159592:35001-36000	CHG	0.411215	0.0582524	0.0031721	0.0416805	scaffold468|size159592:33617-35620	SMil_00002026
scaffold6971|size37790:32001-33000	CHG	0.399293	0.0478261	7.56105e-39	1.91907e-35	scaffold6971|size37790:27722-35310	SMil_00022210
scaffold4002|size49089:20001-21000	CHG	0.497297	0.146067	5.92605e-11	9.25241e-09	scaffold4002|size49089:20981-25041	SMil_00018876
scaffold1371|size71255:40001-41000	CHG	0.35	0	0.00269766	0.0370882	scaffold1371|size71255:38857-41136	SMil_00012857
scaffold710|size162296:51001-52000	CHG	0.484787	0.135016	6.62956e-35	1.29435e-31	scaffold710|size162296:50896-53116	SMil_00001933
scaffold3042|size48448:30001-31000	CHG	0.716578	0.368644	0.00068845	0.0131851	scaffold3042|size48448:30788-32920	SMil_00019108
scaffold2340|size55759:37001-38000	CHG	0.658537	0.311224	0.00176024	0.0269867	scaffold2340|size55759:35682-37084	SMil_00016848
scaffold2340|size55759:37001-38000	CHG	0.658537	0.311224	0.00176024	0.0269867	scaffold2340|size55759:37451-38866	SMil_00016849
scaffold8822|size18121:4001-5000	CHG	0.346154	0	0.0029341	0.0394076	scaffold8822|size18121:4249-13114	SMil_00027666
scaffold2718|size71400:45001-46000	CHG	0.586022	0.24	0.000624233	0.0122251	scaffold2718|size71400:43718-45056	SMil_00012824
scaffold4091|size39860:37001-38000	CHG	0.429348	0.0833333	0.000134735	0.00364429	scaffold4091|size39860:37633-39417	SMil_00021594
scaffold7042|size44885:8001-9000	CHG	0.540541	0.195	0.000545568	0.0110357	scaffold7042|size44885:2797-8989	SMil_00020139
scaffold8846|size18055:6001-7000	CHG	0.597938	0.252874	0.0026012	0.0361166	scaffold8846|size18055:3949-9511	SMil_00027689
scaffold1830|size62991:23001-24000	CHG	0.344828	0	0.00159072	0.025044	scaffold1830|size62991:19298-23425	SMil_00014888
scaffold2497|size53856:10001-11000	CHG	0.344828	0	0.000584831	0.0116375	scaffold2497|size53856:10900-16275	SMil_00017429
scaffold3716|size42483:29001-30000	CHG	0.4	0.0555556	1.82869e-08	1.70483e-06	scaffold3716|size42483:27474-29122	SMil_00020803
scaffold1313|size72489:38001-39000	CHG	0.656805	0.3125	0.00206549	0.0303688	scaffold1313|size72489:37707-39149	SMil_00012490
scaffold1163|size135735:25001-26000	CHG	0.420495	0.0763116	1.51877e-30	1.986e-27	scaffold1163|size135735:21893-34294	SMil_00003240
scaffold291|size223595:217001-218000	CHG	0.344156	0	1.20857e-05	0.00049736	scaffold291|size223595:216654-217346	SMil_00000601
scaffold3892|size41059:33001-34000	CHG	0.421769	0.0776978	1.48333e-19	7.05355e-17	scaffold3892|size41059:24272-36956	SMil_00021247
scaffold2679|size51844:33001-34000	CHG	0.421991	0.0779817	4.61592e-39	1.20161e-35	scaffold2679|size51844:29673-39131	SMil_00018040
scaffold3907|size40952:22001-23000	CHG	0.4	0.0560345	6.70699e-05	0.00206371	scaffold3907|size40952:22981-24585	SMil_00021264
scaffold5780|size29588:7001-8000	CHG	0.788571	0.444816	0.000562393	0.0113017	scaffold5780|size29588:3472-14448	SMil_00024597
scaffold1559|size85845:63001-64000	CHG	0.780423	0.436992	0.000209354	0.0052132	scaffold1559|size85845:60336-63204	SMil_00009567
scaffold359|size135374:68001-69000	CHG	0.432862	0.0901468	2.07508e-24	1.55476e-21	scaffold359|size135374:66565-69352	SMil_00003286
scaffold11642|size11019:5001-6000	CHG	0.461538	0.119048	5.63281e-05	0.00178708	scaffold11642|size11019:5588-11019	SMil_00029084
scaffold1026|size79711:16001-17000	CHG	0.903409	0.56129	0.000475308	0.00994336	scaffold1026|size79711:15276-16155	SMil_00010721
scaffold13561|size17691:5001-6000	CHG	0.678063	0.336788	1.43698e-06	8.02685e-05	scaffold13561|size17691:3312-5987	SMil_00027767
scaffold6967|size24526:23001-24000	CHG	0.736364	0.395161	0.000478931	0.00999547	scaffold6967|size24526:22572-23337	SMil_00026051
scaffold637|size105549:73001-74000	CHG	0.432432	0.0923077	0.000185313	0.00471437	scaffold637|size105549:70179-73778	SMil_00006414
scaffold5525|size30860:15001-16000	CHG	0.375375	0.0365854	2.20756e-21	1.27704e-18	scaffold5525|size30860:13659-15764	SMil_00024227
scaffold5|size235960:145001-146000	CHG	0.435028	0.0963855	1.50269e-05	0.000597801	scaffold5|size235960:145577-145912	SMil_00000429
scaffold121|size141189:107001-108000	CHG	0.482993	0.144385	2.86884e-06	0.00014541	scaffold121|size141189:107960-110087	SMil_00002957
scaffold510|size100292:54001-55000	CHG	0.490783	0.153137	1.78154e-17	6.83815e-15	scaffold510|size100292:53922-56880	SMil_00007087
scaffold2471|size68256:25001-26000	CHG	0.486772	0.149626	2.75246e-09	3.08093e-07	scaffold2471|size68256:25596-28268	SMil_00013539
scaffold2471|size68256:25001-26000	CHG	0.486772	0.149626	2.75246e-09	3.08093e-07	scaffold2471|size68256:24020-25447	SMil_00013538
scaffold3026|size48523:28001-29000	CHG	0.537815	0.200837	0.000187941	0.00477132	scaffold3026|size48523:28614-36583	SMil_00019072
scaffold2998|size48742:30001-31000	CHG	0.438596	0.101648	3.47636e-11	5.6879e-09	scaffold2998|size48742:30247-35193	SMil_00018971
scaffold4921|size38268:1001-2000	CHG	0.608696	0.2723	0.000592629	0.0117558	scaffold4921|size38268:1845-3014	SMil_00022041
scaffold2506|size53774:4001-5000	CHG	0.858169	0.52193	1.70711e-08	1.60326e-06	scaffold2506|size53774:4560-6866	SMil_00017455
scaffold3705|size54391:31001-32000	CHG	0.815534	0.479592	1.74502e-06	9.50436e-05	scaffold3705|size54391:30440-37545	SMil_00017244
scaffold6312|size27303:1001-2000	CHG	0.463054	0.127193	0.000103077	0.00292313	scaffold6312|size27303:1776-4947	SMil_00025264
scaffold5029|size62274:34001-35000	CHG	0.335616	0	2.23042e-07	1.56978e-05	scaffold5029|size62274:34887-45006	SMil_00015135
scaffold10733|size12899:6001-7000	CHG	0.568966	0.234568	0.0017331	0.0267038	scaffold10733|size12899:6969-11533	SMil_00028733
scaffold179|size130513:109001-110000	CHG	0.818425	0.484507	1.35127e-09	1.61746e-07	scaffold179|size130513:102024-111412	SMil_00003695
scaffold1326|size72346:40001-41000	CHG	0.489051	0.155313	2.90576e-10	3.95979e-08	scaffold1326|size72346:40828-41536	SMil_00012563
scaffold2179|size65155:17001-18000	CHG	0.333333	0	0.000285482	0.00666435	scaffold2179|size65155:14348-20745	SMil_00014393
scaffold2328|size55872:37001-38000	CHG	0.393305	0.060241	3.61046e-14	9.32692e-12	scaffold2328|size55872:34727-39596	SMil_00016813
scaffold1998|size60302:29001-30000	CHG	0.620358	0.2875	4.37839e-16	1.41339e-13	scaffold1998|size60302:27860-39351	SMil_00015584
scaffold1419|size70202:44001-45000	CHG	0.461538	0.129213	2.75556e-05	0.000991689	scaffold1419|size70202:43804-44226	SMil_00013066
scaffold1296|size72933:35001-36000	CHG	0.774809	0.442857	0.00285904	0.0386777	scaffold1296|size72933:30822-35077	SMil_00012347
scaffold1656|size65901:59001-60000	CHG	0.491979	0.16087	8.23888e-06	0.000358374	scaffold1656|size65901:58990-59301	SMil_00014161
scaffold9575|size15946:10001-11000	CHG	0.330275	0	4.81919e-08	4.06534e-06	scaffold9575|size15946:7426-10022	SMil_00028093
scaffold641|size93064:84001-85000	CHG	0.558824	0.228571	0.00190322	0.0285896	scaffold641|size93064:80925-86200	SMil_00008174
scaffold248|size120792:120001-121000	CHG	0.375	0.0454545	1.42242e-07	1.05524e-05	scaffold248|size120792:118650-120719	SMil_00004534
scaffold12724|size9088:2001-3000	CHG	0.42623	0.0970149	4.54418e-05	0.0014952	scaffold12724|size9088:681-6093	SMil_00029449
scaffold329|size114645:108001-109000	CHG	0.433824	0.104938	5.21029e-07	3.29576e-05	scaffold329|size114645:107017-108374	SMil_00005244
scaffold3500|size44246:13001-14000	CHG	0.628998	0.30012	2.68291e-12	5.33032e-10	scaffold3500|size44246:13412-16296	SMil_00020291
scaffold2716|size51449:20001-21000	CHG	0.587838	0.260606	0.00390353	0.0482824	scaffold2716|size51449:17022-21237	SMil_00018154
scaffold558|size97091:89001-90000	CHG	0.326087	0	0.000379899	0.00833567	scaffold558|size97091:86155-89150	SMil_00007513
scaffold1970|size60859:20001-21000	CHG	0.393651	0.0684307	1.56034e-41	4.65918e-38	scaffold1970|size60859:12997-41073	SMil_00015515
scaffold100|size149246:86001-87000	CHG	0.32381	0	0.000176481	0.00452564	scaffold100|size149246:83162-86567	SMil_00002630
scaffold2781|size60356:28001-29000	CHG	0.385057	0.0614525	4.30598e-32	6.77767e-29	scaffold2781|size60356:23654-29734	SMil_00015578
scaffold3102|size47849:32001-33000	CHG	0.553333	0.229955	5.10914e-16	1.64406e-13	scaffold3102|size47849:28190-34131	SMil_00019280
scaffold3915|size40918:29001-30000	CHG	0.323077	0	8.14995e-07	4.89161e-05	scaffold3915|size40918:29054-32480	SMil_00021283
scaffold9405|size16306:2001-3000	CHG	0.388889	0.0659341	0.000596238	0.0118031	scaffold9405|size16306:1677-3251	SMil_00028001
scaffold1503|size68408:17001-18000	CHG	0.381443	0.0588235	0.000113235	0.00315933	scaffold1503|size68408:15431-18630	SMil_00013460
scaffold2456|size83497:46001-47000	CHG	0.322581	0	0.000217838	0.0053777	scaffold2456|size83497:40165-49184	SMil_00010055
scaffold2939|size49354:13001-14000	CHG	0.680488	0.358025	0.00129856	0.0214471	scaffold2939|size49354:13079-14430	SMil_00018805
scaffold10653|size13107:10001-11000	CHG	0.322034	0	0.00243239	0.0343315	scaffold10653|size13107:10793-12921	SMil_00028694
scaffold840|size85597:67001-68000	CHG	0.495413	0.173752	1.673e-11	2.8886e-09	scaffold840|size85597:67263-72549	SMil_00009640
scaffold8733|size18403:7001-8000	CHG	0.428571	0.107143	0.00246301	0.0346432	scaffold8733|size18403:5630-7302	SMil_00027621
scaffold11727|size10841:3001-4000	CHG	0.363636	0.0422535	0.00284583	0.0385433	scaffold11727|size10841:1255-5847	SMil_00029118
scaffold4365|size37860:18001-19000	CHG	0.391892	0.0705394	1.56559e-09	1.84928e-07	scaffold4365|size37860:13623-25447	SMil_00022162
scaffold602|size94804:2001-3000	CHG	0.553571	0.232323	0.000195325	0.00492126	scaffold602|size94804:1924-5201	SMil_00007847
scaffold642|size180686:90001-91000	CHG	0.326613	0.00564972	8.36355e-20	4.07936e-17	scaffold642|size180686:90831-103655	SMil_00001167
scaffold5080|size33420:8001-9000	CHG	0.32	0	5.50627e-05	0.00175433	scaffold5080|size33420:8734-9360	SMil_00023543
scaffold4978|size33912:8001-9000	CHG	0.684932	0.365297	0.000105724	0.00298278	scaffold4978|size33912:8814-12903	SMil_00023378
scaffold2240|size57005:13001-14000	CHG	0.725031	0.40547	3.24586e-12	6.31893e-10	scaffold2240|size57005:7120-16489	SMil_00016511
scaffold1759|size64199:57001-58000	CHG	0.779359	0.460145	0.000452334	0.00956824	scaffold1759|size64199:57307-57655	SMil_00014603
scaffold2469|size54178:35001-36000	CHG	0.590909	0.2723	0.000418881	0.00900927	scaffold2469|size54178:34785-37199	SMil_00017322
scaffold8918|size17858:9001-10000	CHG	0.785714	0.467363	0.00119911	0.0201938	scaffold8918|size17858:9569-11917	SMil_00027731
scaffold672|size143265:124001-125000	CHG	0.327143	0.00898588	3.80844e-58	3.51499e-54	scaffold672|size143265:122135-130518	SMil_00002868
scaffold10175|size14277:12001-13000	CHG	0.603865	0.285714	0.00288853	0.0389501	scaffold10175|size14277:7898-12166	SMil_00028460
scaffold5914|size28974:25001-26000	CHG	0.581921	0.264317	0.00216318	0.0314859	scaffold5914|size28974:24439-25106	SMil_00024770
scaffold3539|size43830:5001-6000	CHG	0.335849	0.019943	6.81205e-24	4.95761e-21	scaffold3539|size43830:2824-6190	SMil_00020376
scaffold3705|size54391:43001-44000	CHG	0.315789	0	1.46077e-08	1.38861e-06	scaffold3705|size54391:40362-43654	SMil_00017245
scaffold506|size100452:39001-40000	CHG	0.45283	0.137255	0.00106849	0.0184485	scaffold506|size100452:37032-39421	SMil_00007056
scaffold2491|size53889:25001-26000	CHG	0.324661	0.00919118	1.12564e-50	6.53028e-47	scaffold2491|size53889:16649-29973	SMil_00017407
scaffold3782|size42045:24001-25000	CHG	0.408759	0.0934256	1.19905e-07	9.09472e-06	scaffold3782|size42045:18189-25343	SMil_00020974
scaffold426|size106201:13001-14000	CHG	0.517241	0.202128	1.95922e-11	3.33179e-09	scaffold426|size106201:11337-15529	SMil_00006274
scaffold4653|size35986:29001-30000	CHG	0.408759	0.09375	9.60529e-07	5.64055e-05	scaffold4653|size35986:26352-29293	SMil_00022729
scaffold3165|size47277:18001-19000	CHG	0.690691	0.37581	0.000515591	0.0105499	scaffold3165|size47277:18970-32839	SMil_00019457
scaffold516|size99909:69001-70000	CHG	0.492503	0.177711	1.76772e-17	6.79794e-15	scaffold516|size99909:69232-74352	SMil_00007159
scaffold3265|size77671:66001-67000	CHG	0.66242	0.348442	0.00409135	0.0499333	scaffold3265|size77671:65087-67115	SMil_00011226
scaffold2297|size75813:32001-33000	CHG	0.41989	0.106145	4.64734e-07	2.98147e-05	scaffold2297|size75813:29750-32281	SMil_00011644
scaffold9279|size24794:2001-3000	CHG	0.313725	0	0.000222336	0.00547078	scaffold9279|size24794:2093-2464	SMil_00025973
scaffold353|size112301:19001-20000	CHG	0.546512	0.232877	1.98117e-09	2.29607e-07	scaffold353|size112301:17472-20871	SMil_00005523
scaffold4573|size36572:10001-11000	CHG	0.325581	0.0124224	1.05639e-05	0.000442993	scaffold4573|size36572:9544-10356	SMil_00022543
scaffold2535|size53503:24001-25000	CHG	0.312883	0	1.23883e-24	9.52813e-22	scaffold2535|size53503:24511-27228	SMil_00017560
scaffold3430|size44863:19001-20000	CHG	0.502959	0.191638	1.1203e-05	0.000467287	scaffold3430|size44863:11473-27464	SMil_00020155
scaffold936|size82217:10001-11000	CHG	0.758621	0.447368	0.00377	0.0470852	scaffold936|size82217:10418-15274	SMil_00010273
scaffold2687|size51754:31001-32000	CHG	0.375839	0.0649895	3.58562e-12	6.90097e-10	scaffold2687|size51754:30893-34086	SMil_00018067
scaffold137|size137331:37001-38000	CHG	0.373913	0.0635838	1.43464e-05	0.000575124	scaffold137|size137331:37511-40473	SMil_00003151
scaffold307|size132587:88001-89000	CHG	0.553571	0.243243	0.000468893	0.00984142	scaffold307|size132587:86869-88131	SMil_00003476
scaffold9141|size17135:6001-7000	CHG	0.31	0	9.27563e-05	0.00269019	scaffold9141|size17135:5778-10454	SMil_00027871
scaffold8150|size20159:5001-6000	CHG	0.632353	0.322394	5.86307e-15	1.67438e-12	scaffold8150|size20159:3547-11498	SMil_00027142
scaffold486|size101623:32001-33000	CHG	0.75	0.440678	0.000142698	0.003821	scaffold486|size101623:31112-33049	SMil_00006885
scaffold17796|size3398:1001-2000	CHG	0.783439	0.474138	0.00146508	0.0235056	scaffold17796|size3398:1186-2645	SMil_00030394
scaffold5689|size30072:22001-23000	CHG	0.557214	0.248031	0.00053414	0.0108456	scaffold5689|size30072:22889-26135	SMil_00024474
scaffold881|size84028:79001-80000	CHG	0.438596	0.12963	0.00295426	0.0396154	scaffold881|size84028:74306-82894	SMil_00009936
scaffold914|size82969:79001-80000	CHG	0.585657	0.277628	0.000114201	0.00318215	scaffold914|size82969:75759-80785	SMil_00010156
scaffold1003|size93421:35001-36000	CHG	0.586592	0.278592	5.97249e-06	0.000272483	scaffold1003|size93421:34450-35638	SMil_00008071
scaffold833|size85789:21001-22000	CHG	0.496503	0.188976	0.000478453	0.00998858	scaffold833|size85789:19228-21506	SMil_00009585
scaffold924|size82717:13001-14000	CHG	0.596421	0.289037	3.14867e-10	4.2679e-08	scaffold924|size82717:10785-14563	SMil_00010201
scaffold64|size164113:20001-21000	CHG	0.308282	0.00110988	7.80483e-73	1.98094e-68	scaffold64|size164113:20001-22833	SMil_00001805
scaffold2480|size70928:47001-48000	CHG	0.522346	0.216157	5.11324e-11	8.10487e-09	scaffold2480|size70928:31127-54791	SMil_00012907
scaffold1450|size75063:59001-60000	CHG	0.406593	0.100917	6.92926e-05	0.00211807	scaffold1450|size75063:57176-62698	SMil_00011776
scaffold1150|size76217:45001-46000	CHG	0.494279	0.188811	5.70123e-12	1.07187e-09	scaffold1150|size76217:34487-59133	SMil_00011514
scaffold10420|size18395:7001-8000	CHG	0.383607	0.0787402	2.31959e-09	2.63564e-07	scaffold10420|size18395:7713-12871	SMil_00027627
scaffold4150|size39367:17001-18000	CHG	0.642857	0.338462	0.00303347	0.0404	scaffold4150|size39367:14793-17742	SMil_00021713
scaffold693|size90324:43001-44000	CHG	0.808732	0.504937	5.98805e-07	3.71709e-05	scaffold693|size90324:39981-43552	SMil_00008641
scaffold1969|size60896:23001-24000	CHG	0.526882	0.223214	0.00127424	0.0211382	scaffold1969|size60896:23727-27204	SMil_00015506
scaffold6246|size27579:5001-6000	CHG	0.905405	0.60177	0.00240075	0.0340149	scaffold6246|size27579:5103-7385	SMil_00025188
scaffold1589|size79747:41001-42000	CHG	0.48	0.176471	0.00244288	0.034435	scaffold1589|size79747:32352-41158	SMil_00010703
scaffold2526|size61152:2001-3000	CHG	0.555556	0.252294	0.000317368	0.00725281	scaffold2526|size61152:2778-4178	SMil_00015465
scaffold2097|size86208:34001-35000	CHG	0.577114	0.273885	0.000648024	0.012583	scaffold2097|size86208:28632-34043	SMil_00009512
scaffold840|size85597:33001-34000	CHG	0.36246	0.0597015	2.93686e-09	3.25149e-07	scaffold840|size85597:29551-33672	SMil_00009635
scaffold2255|size88788:18001-19000	CHG	0.316456	0.0140449	8.03444e-26	6.7692e-23	scaffold2255|size88788:18527-19992	SMil_00008907
scaffold102|size163426:110001-111000	CHG	0.581081	0.278689	9.64001e-05	0.00277002	scaffold102|size163426:110863-114581	SMil_00001876
scaffold6598|size26154:18001-19000	CHG	0.867816	0.565916	0.00122997	0.0205803	scaffold6598|size26154:17574-20899	SMil_00025601
scaffold4205|size38904:8001-9000	CHG	0.792683	0.490881	2.12432e-08	1.95707e-06	scaffold4205|size38904:1703-15199	SMil_00021850
scaffold5456|size31315:15001-16000	CHG	0.538922	0.237209	0.000171459	0.00442537	scaffold5456|size31315:15369-18147	SMil_00024107
scaffold764|size88081:46001-47000	CHG	0.312914	0.0112835	5.5589e-46	2.09023e-42	scaffold764|size88081:44630-56291	SMil_00009097
scaffold5748|size29784:13001-14000	CHG	0.373626	0.0721063	2.19095e-22	1.41228e-19	scaffold5748|size29784:8317-15549	SMil_00024549
scaffold3186|size47137:38001-39000	CHG	0.59901	0.297521	0.000642308	0.012491	scaffold3186|size47137:38859-42095	SMil_00019516
scaffold3318|size45828:22001-23000	CHG	0.310811	0.00948509	4.6123e-55	3.22938e-51	scaffold3318|size45828:21597-24210	SMil_00019871
scaffold3736|size42317:17001-18000	CHG	0.342857	0.0416667	7.11183e-09	7.2638e-07	scaffold3736|size42317:17100-21123	SMil_00020849
scaffold3076|size48079:16001-17000	CHG	0.427609	0.127168	2.19088e-12	4.38711e-10	scaffold3076|size48079:14028-17755	SMil_00019215
scaffold2116|size58681:17001-18000	CHG	0.864615	0.564202	0.00123364	0.0206214	scaffold2116|size58681:17987-19723	SMil_00016017
scaffold31|size312821:139001-140000	CHG	0.3	0	5.57569e-05	0.00177145	scaffold31|size312821:139150-140311	SMil_00000086
scaffold364|size111339:45001-46000	CHG	0.591837	0.292079	0.000145378	0.0038796	scaffold364|size111339:45871-47954	SMil_00005622
scaffold3102|size47849:31001-32000	CHG	0.513966	0.215289	5.81648e-13	1.26992e-10	scaffold3102|size47849:28190-34131	SMil_00019280
scaffold3197|size93868:4001-5000	CHG	0.650943	0.35249	0.00115606	0.0196416	scaffold3197|size93868:2252-4099	SMil_00008002
scaffold7688|size21690:2001-3000	CHG	0.623596	0.325359	0.000440179	0.00935999	scaffold7688|size21690:1060-2333	SMil_00026742
scaffold455|size104374:54001-55000	CHG	0.843666	0.545455	7.26819e-05	0.00220333	scaffold455|size104374:49873-57355	SMil_00006647
scaffold19133|size1329:1-1000	CHG	0.471074	0.173077	0.000150866	0.00399714	scaffold19133|size1329:242-1327	SMil_00030453
scaffold3747|size42232:38001-39000	CHG	0.570248	0.272727	8.25812e-08	6.52957e-06	scaffold3747|size42232:34770-39662	SMil_00020886
scaffold8882|size17946:13001-14000	CHG	0.322165	0.0247748	1.23472e-25	1.0233e-22	scaffold8882|size17946:12625-17546	SMil_00027710
scaffold1628|size84517:21001-22000	CHG	0.309756	0.0126263	3.7547e-29	4.23547e-26	scaffold1628|size84517:842-26097	SMil_00009849
scaffold1416|size70218:41001-42000	CHG	0.462312	0.165217	0.000162265	0.00423383	scaffold1416|size70218:37719-42776	SMil_00013047
scaffold2042|size86826:60001-61000	CHG	0.812883	0.516014	1.69605e-05	0.000664773	scaffold2042|size86826:57761-65768	SMil_00009408
scaffold211|size174006:132001-133000	CHG	0.475	0.178295	0.000676229	0.0130026	scaffold211|size174006:128306-132265	SMil_00001423
scaffold8152|size20148:7001-8000	CHG	0.446367	0.15	0.000254557	0.00608737	scaffold8152|size20148:7615-8576	SMil_00027146
scaffold672|size143265:125001-126000	CHG	0.337093	0.0408805	1.33717e-35	2.74252e-32	scaffold672|size143265:122135-130518	SMil_00002868
scaffold788|size87396:73001-74000	CHG	0.91453	0.618574	6.99548e-05	0.00213372	scaffold788|size87396:61626-79829	SMil_00009278
scaffold489|size101538:55001-56000	CHG	0.32	0.0240964	0.000326461	0.00741716	scaffold489|size101538:54418-55725	SMil_00006914
scaffold489|size101538:55001-56000	CHG	0.32	0.0240964	0.000326461	0.00741716	scaffold489|size101538:54176-62559	SMil_00006913
scaffold343|size113332:75001-76000	CHG	0.925258	0.629503	2.40792e-08	2.19051e-06	scaffold343|size113332:72244-76636	SMil_00005376
scaffold1912|size61826:41001-42000	CHG	0.31746	0.0217391	2.44899e-06	0.000126756	scaffold1912|size61826:39194-42740	SMil_00015273
scaffold3544|size43797:14001-15000	CHG	0.518519	0.22381	0.000519609	0.01061	scaffold3544|size43797:12678-17622	SMil_00020386
scaffold7023|size24328:20001-21000	CHG	0.333333	0.0388889	1.71079e-05	0.000669439	scaffold7023|size24328:18063-21048	SMil_00026106
scaffold665|size91958:15001-16000	CHG	0.443836	0.149533	1.29245e-12	2.68607e-10	scaffold665|size91958:13750-15567	SMil_00008394
scaffold797|size87168:65001-66000	CHG	0.578358	0.284457	7.54493e-06	0.000332735	scaffold797|size87168:65048-66302	SMil_00009351
scaffold958|size81562:20001-21000	CHG	0.764463	0.470817	0.000137252	0.00369907	scaffold958|size81562:11303-20172	SMil_00010374
scaffold2786|size50862:31001-32000	CHG	0.402542	0.108911	2.82045e-09	3.15009e-07	scaffold2786|size50862:29569-37654	SMil_00018367
scaffold4952|size34089:2001-3000	CHG	0.498584	0.205047	0.00125602	0.0208906	scaffold4952|size34089:2887-3198	SMil_00023332
scaffold6598|size26154:25001-26000	CHG	0.312925	0.0195122	1.11746e-10	1.65618e-08	scaffold6598|size26154:25005-25659	SMil_00025603
scaffold3318|size45828:23001-24000	CHG	0.625352	0.332103	4.9398e-06	0.00023159	scaffold3318|size45828:21597-24210	SMil_00019871
scaffold4205|size38904:10001-11000	CHG	0.93543	0.643243	7.01716e-06	0.000312187	scaffold4205|size38904:1703-15199	SMil_00021850
scaffold4343|size38049:6001-7000	CHG	0.329114	0.0373134	1.02262e-05	0.000430967	scaffold4343|size38049:4734-7500	SMil_00022127
scaffold1|size388307:308001-309000	CHG	0.541667	0.25	0.00206784	0.0303924	scaffold1|size388307:307222-308304	SMil_00000026
scaffold3824|size41697:26001-27000	CHG	0.323864	0.032381	1.65631e-24	1.25023e-21	scaffold3824|size41697:12967-29416	SMil_00021084
scaffold6582|size26186:13001-14000	CHG	0.592738	0.301351	2.07764e-12	4.17685e-10	scaffold6582|size26186:11410-14491	SMil_00025583
scaffold251|size120748:78001-79000	CHG	0.402235	0.111111	8.11111e-06	0.000353422	scaffold251|size120748:76262-78238	SMil_00004543
scaffold8066|size42773:11001-12000	CHG	0.421384	0.130435	3.28867e-10	4.43694e-08	scaffold8066|size42773:8750-11138	SMil_00020719
scaffold1848|size62831:46001-47000	CHG	0.716495	0.426087	0.00165016	0.025758	scaffold1848|size62831:44685-48556	SMil_00014985
scaffold32|size233209:126001-127000	CHG	0.846348	0.556522	6.20044e-08	5.0582e-06	scaffold32|size233209:125840-127187	SMil_00000475
scaffold1542|size103851:35001-36000	CHG	0.548387	0.258575	2.55654e-05	0.000935485	scaffold1542|size103851:33841-36599	SMil_00006680
scaffold8202|size19969:7001-8000	CHG	0.6	0.311065	0.00253475	0.0354046	scaffold8202|size19969:4132-7260	SMil_00027183
scaffold2095|size58918:28001-29000	CHG	0.882828	0.594142	7.68753e-05	0.00230669	scaffold2095|size58918:12712-31796	SMil_00015912
scaffold1414|size70255:3001-4000	CHG	0.607143	0.318792	0.000822411	0.0151658	scaffold1414|size70255:2895-5929	SMil_00013041
scaffold13617|size7906:4001-5000	CHG	0.475248	0.186992	0.000172156	0.00443716	scaffold13617|size7906:4110-6583	SMil_00029662
scaffold810|size135671:130001-131000	CHG	0.397727	0.109756	0.00283366	0.0384169	scaffold810|size135671:126801-130281	SMil_00003268
scaffold11460|size11372:1001-2000	CHG	0.737968	0.45	0.00287246	0.0388004	scaffold11460|size11372:1550-3486	SMil_00029003
scaffold534|size138984:50001-51000	CHG	0.292308	0.0047619	7.09912e-17	2.56032e-14	scaffold534|size138984:48476-54858	SMil_00003089
scaffold2622|size52577:44001-45000	CHG	0.422535	0.135231	2.69585e-05	0.000975211	scaffold2622|size52577:43509-45180	SMil_00017828
scaffold141|size135922:42001-43000	CHG	0.344828	0.0576923	4.00139e-08	3.44854e-06	scaffold141|size135922:42791-43090	SMil_00003227
scaffold1426|size70046:10001-11000	CHG	0.464286	0.177215	7.52767e-06	0.000332133	scaffold1426|size70046:9173-12180	SMil_00013097
scaffold67|size163467:59001-60000	CHG	0.828431	0.541401	5.78335e-05	0.00182656	scaffold67|size163467:56212-63082	SMil_00001861
scaffold4122|size39591:34001-35000	CHG	0.408451	0.121718	3.39034e-05	0.00117175	scaffold4122|size39591:32982-36490	SMil_00021654
scaffold5699|size30041:19001-20000	CHG	0.808864	0.522145	9.4321e-05	0.00272583	scaffold5699|size30041:15464-23487	SMil_00024485
scaffold939|size82166:46001-47000	CHG	0.857143	0.570909	4.09511e-05	0.00137099	scaffold939|size82166:45734-47452	SMil_00010281
scaffold1848|size62831:56001-57000	CHG	0.436975	0.150877	3.52176e-05	0.00120853	scaffold1848|size62831:54065-56126	SMil_00014986
scaffold8914|size36648:25001-26000	CHG	0.581081	0.295082	0.00075781	0.0142276	scaffold8914|size36648:19819-25638	SMil_00022527
scaffold6721|size25634:1001-2000	CHG	0.58567	0.300242	0.000116565	0.0032356	scaffold6721|size25634:1617-2579	SMil_00025730
scaffold11309|size11686:5001-6000	CHG	0.375	0.0902062	1.09017e-20	5.91865e-18	scaffold11309|size11686:5154-8164	SMil_00028944
scaffold7020|size24336:1001-2000	CHG	0.284615	0	1.71374e-06	9.34405e-05	scaffold7020|size24336:282-2252	SMil_00026099
scaffold1138|size106146:59001-60000	CHG	0.733202	0.448718	3.89068e-06	0.000188633	scaffold1138|size106146:54321-92152	SMil_00006315
scaffold857|size128951:55001-56000	CHG	0.34322	0.0589147	1.86219e-25	1.51245e-22	scaffold857|size128951:48415-59361	SMil_00003860
scaffold9993|size14738:4001-5000	CHG	0.479885	0.195906	3.03293e-08	2.69864e-06	scaffold9993|size14738:4148-5470	SMil_00028338
scaffold126|size145755:64001-65000	CHG	0.715385	0.431604	1.16022e-08	1.13017e-06	scaffold126|size145755:63680-68416	SMil_00002784
scaffold1|size388307:271001-272000	CHG	0.702128	0.418953	0.000141148	0.00378797	scaffold1|size388307:271097-273645	SMil_00000020
scaffold2095|size58918:27001-28000	CHG	0.669884	0.386861	4.44533e-06	0.000211237	scaffold2095|size58918:12712-31796	SMil_00015912
scaffold1503|size68408:5001-6000	CHG	0.3125	0.0294785	3.6105e-21	2.07092e-18	scaffold1503|size68408:389-6008	SMil_00013458
scaffold9938|size14876:12001-13000	CHG	0.492308	0.210909	0.00173046	0.0266692	scaffold9938|size14876:12480-14138	SMil_00028309
scaffold7891|size21071:17001-18000	CHG	0.593301	0.3125	1.7947e-05	0.000696238	scaffold7891|size21071:17972-19284	SMil_00026923
scaffold3699|size57136:5001-6000	CHG	0.507042	0.226994	1.05712e-05	0.000443209	scaffold3699|size57136:5126-5881	SMil_00016464
scaffold195|size176305:107001-108000	CHG	0.434866	0.154993	1.45677e-14	3.95447e-12	scaffold195|size176305:105666-109494	SMil_00001336
scaffold3144|size98358:86001-87000	CHG	0.293333	0.0135135	0.00111172	0.019041	scaffold3144|size98358:85504-88349	SMil_00007334
scaffold4764|size42046:11001-12000	CHG	0.530938	0.251149	1.22155e-10	1.79344e-08	scaffold4764|size42046:7585-21489	SMil_00020969
scaffold6088|size28236:7001-8000	CHG	0.466877	0.187266	3.07058e-11	5.0689e-09	scaffold6088|size28236:5736-10414	SMil_00024996
scaffold4700|size35710:9001-10000	CHG	0.306748	0.0272727	1.69286e-13	3.95548e-11	scaffold4700|size35710:8854-23250	SMil_00022842
scaffold3045|size58761:7001-8000	CHG	0.279412	0	7.3906e-05	0.0022341	scaffold3045|size58761:1861-11248	SMil_00015967
scaffold3076|size48079:17001-18000	CHG	0.632997	0.35369	3.63812e-05	0.00124153	scaffold3076|size48079:14028-17755	SMil_00019215
scaffold3824|size41697:27001-28000	CHG	0.287324	0.00817439	3.14916e-49	1.59858e-45	scaffold3824|size41697:12967-29416	SMil_00021084
scaffold5887|size29071:23001-24000	CHG	0.403509	0.124567	0.000509499	0.0104646	scaffold5887|size29071:16534-23431	SMil_00024751
scaffold876|size84184:6001-7000	CHG	0.369565	0.0913978	4.81821e-06	0.000226675	scaffold876|size84184:6853-14688	SMil_00009913
scaffold1318|size72412:57001-58000	CHG	0.309524	0.0314465	5.60611e-07	3.51873e-05	scaffold1318|size72412:57758-62648	SMil_00012522
scaffold286|size117855:68001-69000	CHG	0.613226	0.335793	5.8537e-08	4.81402e-06	scaffold286|size117855:59570-70857	SMil_00004882
scaffold6966|size24530:20001-21000	CHG	0.610738	0.333333	0.0013604	0.0221958	scaffold6966|size24530:20533-22387	SMil_00026050
scaffold1778|size72234:67001-68000	CHG	0.349593	0.0727651	2.60873e-11	4.34891e-09	scaffold1778|size72234:65749-67738	SMil_00012585
scaffold1359|size71590:57001-58000	CHG	0.402913	0.126246	3.70248e-06	0.0001805	scaffold1359|size71590:53901-57047	SMil_00012779
scaffold1593|size66804:64001-65000	CHG	0.545455	0.268877	2.87752e-10	3.92394e-08	scaffold1593|size66804:64183-65849	SMil_00013911
scaffold4257|size53417:32001-33000	CHG	0.363636	0.0873494	2.08951e-06	0.000110619	scaffold4257|size53417:32756-36971	SMil_00017608
scaffold8545|size18937:1001-2000	CHG	0.535433	0.259259	0.00180774	0.0275176	scaffold8545|size18937:1375-3463	SMil_00027462
scaffold1|size388307:302001-303000	CHG	0.614379	0.338624	0.00183804	0.027866	scaffold1|size388307:302896-304623	SMil_00000025
scaffold6153|size27979:23001-24000	CHG	0.577617	0.302115	2.10052e-05	0.000791734	scaffold6153|size27979:23047-24989	SMil_00025074
scaffold767|size149798:32001-33000	CHG	0.437931	0.162465	2.64758e-07	1.82604e-05	scaffold767|size149798:28649-32956	SMil_00002583
scaffold1017|size108327:91001-92000	CHG	0.314917	0.039886	3.27678e-06	0.000162557	scaffold1017|size108327:91805-98806	SMil_00005965
scaffold1558|size71439:62001-63000	CHG	0.597015	0.322296	6.99481e-05	0.00213372	scaffold1558|size71439:61760-64656	SMil_00012812
scaffold2141|size58329:35001-36000	CHG	0.795229	0.520619	8.11896e-05	0.0024112	scaffold2141|size58329:30329-43093	SMil_00016104
scaffold3766|size64803:24001-25000	CHG	0.282353	0.00826446	3.63996e-07	2.42028e-05	scaffold3766|size64803:23681-25899	SMil_00014475
scaffold131|size139055:4001-5000	CHG	0.751092	0.477108	0.000493167	0.0102111	scaffold131|size139055:3834-5045	SMil_00003055
scaffold4506|size36994:16001-17000	CHG	0.418719	0.145299	0.000581592	0.0115821	scaffold4506|size36994:15131-18540	SMil_00022426
scaffold6893|size54036:37001-38000	CHG	0.554187	0.280899	2.29729e-07	1.61071e-05	scaffold6893|size54036:37419-38721	SMil_00017364
scaffold4001|size40421:37001-38000	CHG	0.460674	0.1875	0.00263254	0.0364296	scaffold4001|size40421:37970-38998	SMil_00021427
scaffold6750|size25486:19001-20000	CHG	0.4	0.126984	0.000596551	0.011807	scaffold6750|size25486:19873-22953	SMil_00025761
scaffold2793|size104375:50001-51000	CHG	0.292683	0.0199501	6.34632e-29	6.928e-26	scaffold2793|size104375:45972-56294	SMil_00006640
scaffold4968|size33998:1001-2000	CHG	0.68323	0.410714	0.001815	0.0276033	scaffold4968|size33998:281-1734	SMil_00023359
scaffold96|size151323:62001-63000	CHG	0.469512	0.197452	6.93749e-05	0.00211953	scaffold96|size151323:61245-63705	SMil_00002509
scaffold2793|size104375:48001-49000	CHG	0.302793	0.0310976	3.91491e-67	6.62429e-63	scaffold2793|size104375:45972-56294	SMil_00006640
scaffold969|size81250:39001-40000	CHG	0.346939	0.0752688	0.000363809	0.00805075	scaffold969|size81250:31224-39062	SMil_00010448
scaffold9439|size16228:12001-13000	CHG	0.610465	0.338912	0.00278958	0.0379662	scaffold9439|size16228:7057-13809	SMil_00028019
scaffold233|size122254:2001-3000	CHG	0.386149	0.114598	6.05367e-24	4.42153e-21	scaffold233|size122254:1-8857	SMil_00004366
scaffold8857|size18030:4001-5000	CHG	0.377778	0.106464	8.75226e-07	5.20846e-05	scaffold8857|size18030:4621-6926	SMil_00027698
scaffold1890|size62149:33001-34000	CHG	0.757794	0.487013	1.33603e-05	0.000541258	scaffold1890|size62149:30922-36551	SMil_00015168
scaffold357|size111846:37001-38000	CHG	0.401042	0.130564	0.000137047	0.00369453	scaffold357|size111846:36916-37497	SMil_00005576
scaffold33|size181870:75001-76000	CHG	0.27027	0	8.18085e-07	4.9058e-05	scaffold33|size181870:74513-75205	SMil_00001120
scaffold5454|size63633:10001-11000	CHG	0.482517	0.212308	5.9831e-08	4.90257e-06	scaffold5454|size63633:10795-11700	SMil_00014724
scaffold2893|size85038:39001-40000	CHG	0.269565	0	3.61468e-08	3.15272e-06	scaffold2893|size85038:37289-44101	SMil_00009746
scaffold263|size119698:18001-19000	CHG	0.473451	0.204176	1.46672e-06	8.15485e-05	scaffold263|size119698:13919-18063	SMil_00004645
scaffold353|size112301:26001-27000	CHG	0.541667	0.272727	0.00168396	0.0261411	scaffold353|size112301:24927-27710	SMil_00005525
scaffold4921|size38268:26001-27000	CHG	0.350993	0.0824742	0.00110567	0.0189552	scaffold4921|size38268:23937-26105	SMil_00022046
scaffold223|size227332:186001-187000	CHG	0.356164	0.0878378	0.000164568	0.00428197	scaffold223|size227332:179501-191979	SMil_00000578
scaffold7574|size42173:15001-16000	CHG	0.589041	0.320755	0.000648096	0.0125831	scaffold7574|size42173:15334-16925	SMil_00020899
scaffold1679|size65557:30001-31000	CHG	0.436735	0.168459	0.000582758	0.0115996	scaffold1679|size65557:26254-30384	SMil_00014282
scaffold1679|size65557:30001-31000	CHG	0.436735	0.168459	0.000582758	0.0115996	scaffold1679|size65557:30973-32969	SMil_00014283
scaffold811|size86540:9001-10000	CHG	0.513026	0.244755	4.8056e-10	6.29934e-08	scaffold811|size86540:6338-9322	SMil_00009443
scaffold1311|size112762:94001-95000	CHG	0.662566	0.394696	5.26174e-07	3.32416e-05	scaffold1311|size112762:89728-102725	SMil_00005449
scaffold168|size131665:108001-109000	CHG	0.478261	0.210526	0.00381293	0.0474712	scaffold168|size131665:108543-108836	SMil_00003538
scaffold4471|size37258:29001-30000	CHG	0.283912	0.0161871	1.66595e-30	2.14093e-27	scaffold4471|size37258:27492-33193	SMil_00022362
scaffold334|size122200:29001-30000	CHG	0.457831	0.190265	6.3689e-06	0.000287504	scaffold334|size122200:29392-30433	SMil_00004392
scaffold7607|size22021:19001-20000	CHG	0.376068	0.108571	5.13982e-07	3.26134e-05	scaffold7607|size22021:18765-21588	SMil_00026665
scaffold698|size90210:63001-64000	CHG	0.33945	0.0725806	0.000339717	0.00764902	scaffold698|size90210:63805-68928	SMil_00008658
scaffold7988|size20728:11001-12000	CHG	0.390244	0.123529	0.00079632	0.0147933	scaffold7988|size20728:11762-13055	SMil_00027013
scaffold8147|size20184:9001-10000	CHG	0.396552	0.130137	0.000343393	0.00771242	scaffold8147|size20184:6717-9154	SMil_00027133
scaffold825|size122393:58001-59000	CHG	0.366667	0.100437	0.000410909	0.00887213	scaffold825|size122393:56747-59682	SMil_00004359
scaffold98|size323791:89001-90000	CHG	0.478261	0.212598	2.37682e-05	0.000879227	scaffold98|size323791:89180-89860	SMil_00000050
scaffold1803|size63369:40001-41000	CHG	0.523121	0.257732	3.04517e-06	0.000152914	scaffold1803|size63369:38641-42384	SMil_00014762
scaffold412|size163747:64001-65000	CHG	0.677083	0.411985	0.00105755	0.0183267	scaffold412|size163747:63376-68121	SMil_00001831
scaffold502|size100573:79001-80000	CHG	0.471831	0.206897	0.000693261	0.0132647	scaffold502|size100573:74000-83595	SMil_00007016
scaffold3369|size45389:35001-36000	CHG	0.689076	0.424908	0.000730613	0.0138308	scaffold3369|size45389:32116-36922	SMil_00019999
scaffold2265|size56638:25001-26000	CHG	0.277108	0.012987	0.000452742	0.00957488	scaffold2265|size56638:21102-25563	SMil_00016569
scaffold2544|size53438:49001-50000	CHG	0.550943	0.287625	6.53174e-05	0.00201804	scaffold2544|size53438:47288-50880	SMil_00017586
scaffold5053|size33538:3001-4000	CHG	0.359551	0.0968858	2.23627e-07	1.57281e-05	scaffold5053|size33538:2912-9410	SMil_00023491
scaffold493|size101336:32001-33000	CHG	0.420749	0.158163	0.00139323	0.0226022	scaffold493|size101336:32725-34983	SMil_00006935
scaffold1148|size83626:25001-26000	CHG	0.322086	0.0598456	1.40045e-19	6.6751e-17	scaffold1148|size83626:10641-60714	SMil_00010034
scaffold1033|size79484:12001-13000	CHG	0.590278	0.328244	0.000355849	0.00791904	scaffold1033|size79484:9928-12975	SMil_00010791
scaffold613|size94320:60001-61000	CHG	0.592593	0.330645	0.000525149	0.0106945	scaffold613|size94320:58852-61366	SMil_00007889
scaffold843|size85336:26001-27000	CHG	0.343137	0.0817121	2.31145e-07	1.61896e-05	scaffold843|size85336:25097-30131	SMil_00009670
scaffold4725|size43906:13001-14000	CHG	0.326797	0.0655738	9.55043e-05	0.00275219	scaffold4725|size43906:9762-13158	SMil_00020359
scaffold1379|size70943:62001-63000	CHG	0.831014	0.569823	5.84661e-05	0.00184282	scaffold1379|size70943:55632-64485	SMil_00012904
scaffold1028|size79607:55001-56000	CHG	0.675676	0.414545	0.00306035	0.0406408	scaffold1028|size79607:52032-59756	SMil_00010739
scaffold3886|size67767:12001-13000	CHG	0.285714	0.0247934	0.000171254	0.0044212	scaffold3886|size67767:10029-13301	SMil_00013688
scaffold4857|size34722:11001-12000	CHG	0.3	0.0392157	0.000484903	0.0100911	scaffold4857|size34722:10448-12656	SMil_00023146
scaffold7021|size24335:12001-13000	CHG	0.267544	0.00687285	4.25625e-21	2.40182e-18	scaffold7021|size24335:9184-12881	SMil_00026103
scaffold2913|size49630:40001-41000	CHG	0.863128	0.602493	0.000264008	0.00626755	scaffold2913|size49630:38438-44140	SMil_00018748
scaffold3889|size41079:22001-23000	CHG	0.502538	0.242424	0.000159827	0.00418527	scaffold3889|size41079:17762-22263	SMil_00021242
scaffold1127|size77009:4001-5000	CHG	0.328358	0.0687023	0.00045588	0.00962719	scaffold1127|size77009:360-6180	SMil_00011377
scaffold565|size96742:65001-66000	CHG	0.40566	0.146552	0.00130282	0.0215061	scaffold565|size96742:62119-69991	SMil_00007577
scaffold5123|size64227:29001-30000	CHG	0.323232	0.0643275	4.63016e-07	2.97232e-05	scaffold5123|size64227:25241-29568	SMil_00014587
scaffold709|size89953:44001-45000	CHG	0.658824	0.4	0.00224167	0.0323455	scaffold709|size89953:43217-45698	SMil_00008717
scaffold5513|size30939:1-1000	CHG	0.283333	0.025	0.000349464	0.00781217	scaffold5513|size30939:80-1104	SMil_00024196
scaffold2715|size51449:44001-45000	CHG	0.400568	0.142276	3.99475e-08	3.44427e-06	scaffold2715|size51449:41349-44399	SMil_00018157
scaffold4632|size36131:4001-5000	CHG	0.668329	0.410063	1.4786e-06	8.20516e-05	scaffold4632|size36131:1570-4860	SMil_00022666
scaffold2482|size53995:9001-10000	CHG	0.658228	0.4	0.000733181	0.0138704	scaffold2482|size53995:6680-9906	SMil_00017372
scaffold64|size164113:71001-72000	CHG	0.443008	0.18481	9.72385e-17	3.44579e-14	scaffold64|size164113:66976-76130	SMil_00001810
scaffold5510|size30945:8001-9000	CHG	0.502235	0.244382	4.11163e-11	6.6364e-09	scaffold5510|size30945:5365-9009	SMil_00024191
scaffold5082|size33418:6001-7000	CHG	0.589744	0.332046	0.00135545	0.0221274	scaffold5082|size33418:4846-6073	SMil_00023548
scaffold1591|size66851:22001-23000	CHG	0.358491	0.101449	0.00139963	0.0226736	scaffold1591|size66851:22621-25729	SMil_00013897
scaffold126|size145755:29001-30000	CHG	0.474638	0.217712	0.000120904	0.00333323	scaffold126|size145755:29678-36538	SMil_00002781
scaffold3318|size45828:21001-22000	CHG	0.527586	0.270718	1.57389e-05	0.000622589	scaffold3318|size45828:21597-24210	SMil_00019871
scaffold549|size97600:81001-82000	CHG	0.376374	0.119816	4.60597e-08	3.91474e-06	scaffold549|size97600:79587-82429	SMil_00007437
scaffold3126|size47646:10001-11000	CHG	0.372727	0.116279	0.00103731	0.0180643	scaffold3126|size47646:10926-18457	SMil_00019357
scaffold430|size167551:5001-6000	CHG	0.428904	0.172775	4.85037e-11	7.72928e-09	scaffold430|size167551:4007-5169	SMil_00001618
scaffold1797|size112161:41001-42000	CHG	0.267327	0.0112994	3.67492e-08	3.19703e-06	scaffold1797|size112161:41953-45231	SMil_00005535
scaffold215|size133541:88001-89000	CHG	0.651376	0.395683	2.33712e-06	0.000121835	scaffold215|size133541:88924-93625	SMil_00003387
scaffold2550|size53372:5001-6000	CHG	0.529052	0.273756	3.78401e-06	0.000184033	scaffold2550|size53372:2438-9626	SMil_00017621
scaffold2364|size55459:4001-5000	CHG	0.490566	0.235294	3.25927e-06	0.000161885	scaffold2364|size55459:2463-4750	SMil_00016943
scaffold304|size116471:71001-72000	CHG	0.285714	0.0304709	5.91741e-30	7.1519e-27	scaffold304|size116471:67135-72493	SMil_00005029
scaffold3196|size47054:4001-5000	CHG	0.35274	0.0978261	7.54861e-09	7.65218e-07	scaffold3196|size47054:3296-5110	SMil_00019536
scaffold130|size139209:8001-9000	CHG	0.279412	0.0246914	1.15196e-05	0.000478622	scaffold130|size139209:4759-8276	SMil_00003044
scaffold6486|size42471:9001-10000	CHG	0.254658	0	4.59681e-05	0.00150982	scaffold6486|size42471:6100-12379	SMil_00020811
scaffold1334|size72173:62001-63000	CHG	0.262712	0.00900901	2.90312e-13	6.61587e-11	scaffold1334|size72173:58004-62944	SMil_00012615
scaffold984|size80892:63001-64000	CHG	0.519774	0.266332	0.00201531	0.0298588	scaffold984|size80892:58947-64578	SMil_00010502
scaffold8|size230283:162001-163000	CHG	0.35533	0.102222	2.67238e-07	1.84189e-05	scaffold8|size230283:158179-164774	SMil_00000530
scaffold993|size80549:56001-57000	CHG	0.35545	0.102362	6.21875e-07	3.85206e-05	scaffold993|size80549:56691-60866	SMil_00010530
scaffold8640|size18661:13001-14000	CHG	0.307692	0.0547445	2.35657e-08	2.14958e-06	scaffold8640|size18661:13356-14063	SMil_00027544
scaffold8318|size19629:8001-9000	CHG	0.386364	0.134021	0.00031252	0.00717103	scaffold8318|size19629:8730-15684	SMil_00027281
scaffold4683|size35785:3001-4000	CHG	0.496255	0.243986	1.98682e-06	0.00010619	scaffold4683|size35785:3599-5016	SMil_00022804
scaffold6613|size26077:15001-16000	CHG	0.471883	0.219858	2.38191e-09	2.69438e-07	scaffold6613|size26077:13923-18754	SMil_00025616
scaffold4879|size34609:30001-31000	CHG	0.331361	0.0794702	0.00315094	0.0414938	scaffold4879|size34609:28350-30103	SMil_00023202
scaffold4409|size37633:6001-7000	CHG	0.353659	0.102041	0.000779921	0.0145472	scaffold4409|size37633:5910-7765	SMil_00022258
scaffold1204|size74862:52001-53000	CHG	0.690529	0.439024	9.9797e-10	1.23558e-07	scaffold1204|size74862:52122-56563	SMil_00011832
scaffold2887|size49883:17001-18000	CHG	0.298013	0.0466926	9.63229e-10	1.19622e-07	scaffold2887|size49883:17726-18957	SMil_00018683
scaffold4094|size61645:31001-32000	CHG	0.330508	0.0792952	4.3935e-05	0.0014541	scaffold4094|size61645:29922-31511	SMil_00015328
scaffold1731|size109367:48001-49000	CHG	0.302494	0.0514286	3.6991e-59	4.17275e-55	scaffold1731|size109367:46801-52462	SMil_00005888
scaffold3076|size48079:14001-15000	CHG	0.441341	0.190574	2.59201e-08	2.34433e-06	scaffold3076|size48079:14028-17755	SMil_00019215
scaffold937|size120637:97001-98000	CHG	0.390323	0.139969	5.70843e-08	4.71556e-06	scaffold937|size120637:97316-97654	SMil_00004571
scaffold602|size94804:71001-72000	CHG	0.689904	0.439673	0.000228218	0.0055817	scaffold602|size94804:66199-71608	SMil_00007853
scaffold750|size130057:91001-92000	CHG	0.469466	0.219355	9.29667e-11	1.39724e-08	scaffold750|size130057:91161-92752	SMil_00003771
scaffold5387|size31666:28001-29000	CHG	0.407534	0.15748	8.40827e-11	1.27791e-08	scaffold5387|size31666:25313-28493	SMil_00023995
scaffold4634|size36124:10001-11000	CHG	0.296154	0.0461165	9.07224e-11	1.36894e-08	scaffold4634|size36124:10601-11533	SMil_00022676
scaffold5439|size41418:26001-27000	CHG	0.546332	0.29711	6.70183e-08	5.42149e-06	scaffold5439|size41418:25872-27062	SMil_00021164
scaffold4831|size34899:28001-29000	CHG	0.555985	0.306943	1.79817e-10	2.55325e-08	scaffold4831|size34899:26537-29412	SMil_00023093
scaffold1797|size112161:72001-73000	CHG	0.415459	0.167033	7.25686e-07	4.41429e-05	scaffold1797|size112161:70436-75328	SMil_00005536
scaffold10096|size14493:6001-7000	CHG	0.261745	0.0133333	6.32104e-06	0.000285661	scaffold10096|size14493:5486-7764	SMil_00028406
scaffold1014|size80011:7001-8000	CHG	0.482234	0.234091	0.000870702	0.0158532	scaffold1014|size80011:4374-7126	SMil_00010641
scaffold713|size89890:46001-47000	CHG	0.276952	0.0288858	4.32211e-29	4.82195e-26	scaffold713|size89890:43043-50685	SMil_00008743
scaffold1095|size77987:42001-43000	CHG	0.279915	0.031856	1.97116e-27	1.93353e-24	scaffold1095|size77987:39531-46753	SMil_00011167
scaffold8771|size18292:6001-7000	CHG	0.584906	0.337079	0.000579523	0.0115507	scaffold8771|size18292:3917-7524	SMil_00027635
scaffold1230|size74421:26001-27000	CHG	0.562212	0.314516	0.00187698	0.0282917	scaffold1230|size74421:26922-28031	SMil_00011973
scaffold1485|size68831:33001-34000	CHG	0.329932	0.0824373	6.71596e-08	5.43075e-06	scaffold1485|size68831:23941-33526	SMil_00013370
scaffold942|size91321:44001-45000	CHG	0.247396	0	1.76942e-21	1.03538e-18	scaffold942|size91321:43013-47349	SMil_00008498
scaffold154|size274561:176001-177000	CHG	0.27226	0.0256024	8.63261e-32	1.27944e-28	scaffold154|size274561:175123-181803	SMil_00000240
scaffold2244|size56902:23001-24000	CHG	0.851992	0.605369	7.57662e-05	0.00227981	scaffold2244|size56902:20845-26816	SMil_00016520
scaffold101|size149244:96001-97000	CHG	0.433071	0.186495	0.00120041	0.020214	scaffold101|size149244:96012-99935	SMil_00002641
scaffold510|size100292:57001-58000	CHG	0.325203	0.0789474	1.19541e-06	6.84311e-05	scaffold510|size100292:57582-60444	SMil_00007088
scaffold5027|size62449:45001-46000	CHG	0.626923	0.381188	2.68821e-05	0.000972794	scaffold5027|size62449:45676-47377	SMil_00015079
scaffold1579|size67046:40001-41000	CHG	0.357143	0.111801	0.000733435	0.0138722	scaffold1579|size67046:34140-40128	SMil_00013833
scaffold5683|size30088:11001-12000	CHG	0.526316	0.280992	0.00251547	0.0351981	scaffold5683|size30088:11808-12614	SMil_00024462
scaffold13589|size7938:2001-3000	CHG	0.301095	0.056	6.08453e-21	3.36635e-18	scaffold13589|size7938:2198-4255	SMil_00029657
scaffold5517|size30896:7001-8000	CHG	0.461255	0.216327	6.46071e-07	3.98734e-05	scaffold5517|size30896:7383-8925	SMil_00024205
scaffold1503|size68408:4001-5000	CHG	0.267606	0.0229885	0.00102541	0.0179149	scaffold1503|size68408:389-6008	SMil_00013458
scaffold1643|size66081:1-1000	CHG	0.353741	0.109244	0.000237178	0.00574959	scaffold1643|size66081:657-4811	SMil_00014100
scaffold833|size85789:41001-42000	CHG	0.586957	0.342733	0.000923517	0.0165703	scaffold833|size85789:41936-46194	SMil_00009587
scaffold4267|size38455:29001-30000	CHG	0.283333	0.0392157	0.000105698	0.00298246	scaffold4267|size38455:29965-30822	SMil_00021981
scaffold7975|size20764:5001-6000	CHG	0.551456	0.307692	2.18527e-06	0.000115161	scaffold7975|size20764:2700-5390	SMil_00026998
scaffold920|size82760:44001-45000	CHG	0.361446	0.118182	0.00100633	0.017672	scaffold920|size82760:44670-45533	SMil_00010188
scaffold4973|size33955:13001-14000	CHG	0.350725	0.107586	3.68293e-19	1.65812e-16	scaffold4973|size33955:6457-20827	SMil_00023367
scaffold1319|size72397:5001-6000	CHG	0.437158	0.194231	1.97495e-08	1.83276e-06	scaffold1319|size72397:5732-7858	SMil_00012523
scaffold797|size87168:5001-6000	CHG	0.244944	0.0021978	2.73284e-28	2.80251e-25	scaffold797|size87168:5215-8237	SMil_00009340
scaffold273|size118701:46001-47000	CHG	0.528947	0.28655	0.000480364	0.0100192	scaffold273|size118701:46349-49020	SMil_00004746
scaffold414|size151577:54001-55000	CHG	0.42446	0.182186	4.12871e-06	0.000198326	scaffold414|size151577:54723-57487	SMil_00002496
scaffold6249|size27566:26001-27000	CHG	0.487624	0.245455	4.88935e-07	3.11801e-05	scaffold6249|size27566:8698-26281	SMil_00025189
scaffold983|size90700:6001-7000	CHG	0.428947	0.18711	6.60237e-05	0.00203743	scaffold983|size90700:5323-6388	SMil_00008568
scaffold568|size96461:75001-76000	CHG	0.617234	0.375443	4.26686e-07	2.77952e-05	scaffold568|size96461:68075-76382	SMil_00007613
scaffold7071|size46043:36001-37000	CHG	0.340909	0.0992167	4.97953e-07	3.16854e-05	scaffold7071|size46043:36576-37449	SMil_00019789
scaffold4818|size34964:29001-30000	CHG	0.408072	0.166667	0.00105011	0.0182319	scaffold4818|size34964:26732-29422	SMil_00023064
scaffold767|size149798:29001-30000	CHG	0.433735	0.192513	9.18906e-06	0.000392804	scaffold767|size149798:28649-32956	SMil_00002583
scaffold3929|size40844:16001-17000	CHG	0.584906	0.343844	2.88328e-07	1.96854e-05	scaffold3929|size40844:15280-16281	SMil_00021310
scaffold3929|size40844:16001-17000	CHG	0.584906	0.343844	2.88328e-07	1.96854e-05	scaffold3929|size40844:16319-16846	SMil_00021311
scaffold337|size113934:83001-84000	CHG	0.770206	0.529611	1.58769e-05	0.000627316	scaffold337|size113934:65932-96637	SMil_00005341
scaffold1452|size69369:34001-35000	CHG	0.588757	0.348416	0.00314817	0.0414734	scaffold1452|size69369:34798-36410	SMil_00013225
scaffold5517|size30896:9001-10000	CHG	0.488636	0.248509	3.30988e-06	0.000163998	scaffold5517|size30896:9788-11880	SMil_00024206
scaffold7532|size22312:9001-10000	CHG	0.385246	0.145299	0.000245049	0.00590654	scaffold7532|size22312:7957-9561	SMil_00026593
scaffold1028|size79607:56001-57000	CHG	0.614357	0.374636	5.24071e-07	3.31397e-05	scaffold1028|size79607:52032-59756	SMil_00010739
scaffold8528|size31675:13001-14000	CHG	0.523501	0.284281	3.3484e-08	2.94451e-06	scaffold8528|size31675:13201-14602	SMil_00023992
scaffold2491|size53889:36001-37000	CHG	0.404537	0.165756	1.61319e-10	2.3051e-08	scaffold2491|size53889:33746-37984	SMil_00017408
scaffold2491|size53889:23001-24000	CHG	0.411268	0.17292	3.36292e-10	4.52508e-08	scaffold2491|size53889:16649-29973	SMil_00017407
scaffold460|size103714:24001-25000	CHG	0.31441	0.0762053	2.32827e-17	8.81759e-15	scaffold460|size103714:20484-26256	SMil_00006695
scaffold7391|size22872:17001-18000	CHG	0.303318	0.0652174	5.14982e-07	3.26565e-05	scaffold7391|size22872:17724-20172	SMil_00026448
scaffold11476|size11334:7001-8000	CHG	0.253012	0.0149254	0.000375168	0.00825232	scaffold11476|size11334:7937-9448	SMil_00029011
scaffold5415|size42278:8001-9000	CHG	0.526316	0.288618	0.00311915	0.0412115	scaffold5415|size42278:8169-8561	SMil_00020863
scaffold9985|size14759:9001-10000	CHG	0.62782	0.390533	0.000332448	0.00752709	scaffold9985|size14759:8736-12519	SMil_00028333
scaffold298|size158226:60001-61000	CHG	0.323288	0.086478	6.92695e-20	3.4431e-17	scaffold298|size158226:59978-66447	SMil_00002094
scaffold1513|size68269:41001-42000	CHG	0.277778	0.0410959	0.000243964	0.00588657	scaffold1513|size68269:37988-41202	SMil_00013522
scaffold161|size151184:99001-100000	CHG	0.457792	0.221831	7.7811e-05	0.00232926	scaffold161|size151184:99946-109955	SMil_00002540
scaffold161|size151184:99001-100000	CHG	0.457792	0.221831	7.7811e-05	0.00232926	scaffold161|size151184:98812-99225	SMil_00002539
scaffold11948|size10442:6001-7000	CHG	0.286307	0.0503778	7.42959e-19	3.23033e-16	scaffold11948|size10442:3371-7028	SMil_00029190
scaffold6878|size24930:8001-9000	CHG	0.29927	0.0634146	1.87577e-05	0.000721756	scaffold6878|size24930:5642-8732	SMil_00025922
scaffold2838|size63014:54001-55000	CHG	0.428775	0.193694	3.35161e-12	6.49989e-10	scaffold2838|size63014:54847-55717	SMil_00014881
scaffold2838|size63014:54001-55000	CHG	0.428775	0.193694	3.35161e-12	6.49989e-10	scaffold2838|size63014:54847-56279	SMil_00014882
scaffold4973|size33955:14001-15000	CHG	0.253294	0.0188088	4.28193e-32	6.77767e-29	scaffold4973|size33955:6457-20827	SMil_00023367
scaffold406|size107758:21001-22000	CHG	0.417085	0.182857	5.37514e-05	0.00171902	scaffold406|size107758:19822-21243	SMil_00006046
scaffold4103|size56155:43001-44000	CHG	0.477848	0.244275	0.00101821	0.0178199	scaffold4103|size56155:41050-43085	SMil_00016729
scaffold1201|size74964:3001-4000	CHG	0.551724	0.318339	0.00114843	0.0195397	scaffold1201|size74964:3256-5837	SMil_00011800
scaffold3565|size43599:31001-32000	CHG	0.560811	0.327553	0.000192011	0.00485341	scaffold3565|size43599:20783-33730	SMil_00020429
scaffold1142|size76394:12001-13000	CHG	0.453333	0.220096	0.000303274	0.00700002	scaffold1142|size76394:12943-13689	SMil_00011455
scaffold1142|size76394:12001-13000	CHG	0.453333	0.220096	0.000303274	0.00700002	scaffold1142|size76394:10941-12799	SMil_00011454
scaffold2514|size53715:7001-8000	CHG	0.240741	0.00787402	3.3596e-05	0.00116278	scaffold2514|size53715:7593-9049	SMil_00017493
scaffold6970|size24519:3001-4000	CHG	0.284553	0.0517241	0.00112196	0.0191799	scaffold6970|size24519:3753-5529	SMil_00026055
scaffold2173|size57833:15001-16000	CHG	0.284768	0.0520833	6.7917e-15	1.918e-12	scaffold2173|size57833:15458-18472	SMil_00016230
scaffold2107|size76302:22001-23000	CHG	0.327273	0.094697	0.000508281	0.0104417	scaffold2107|size76302:21306-22659	SMil_00011506
scaffold121|size141189:38001-39000	CHG	0.45283	0.220264	6.07393e-05	0.0019006	scaffold121|size141189:37175-39921	SMil_00002944
scaffold96|size151323:55001-56000	CHG	0.50431	0.271945	8.22464e-07	4.92479e-05	scaffold96|size151323:48848-56397	SMil_00002507
scaffold4577|size36540:22001-23000	CHG	0.46748	0.235421	2.25298e-07	1.58346e-05	scaffold4577|size36540:22216-23635	SMil_00022553
scaffold928|size82485:63001-64000	CHG	0.364008	0.13211	6.70443e-10	8.58337e-08	scaffold928|size82485:62693-69391	SMil_00010229
scaffold10672|size13049:6001-7000	CHG	0.273973	0.0422741	5.01866e-21	2.79953e-18	scaffold10672|size13049:3246-6821	SMil_00028704
scaffold1038|size79411:41001-42000	CHG	0.422018	0.190608	2.98999e-05	0.00105898	scaffold1038|size79411:37881-41860	SMil_00010836
scaffold2040|size85241:58001-59000	CHG	0.330275	0.0990099	1.98258e-05	0.00075329	scaffold2040|size85241:58712-59663	SMil_00009703
scaffold572|size96323:10001-11000	CHG	0.509601	0.278416	8.62759e-09	8.65949e-07	scaffold572|size96323:8494-14108	SMil_00007648
scaffold648|size92726:22001-23000	CHG	0.257812	0.0267559	2.03268e-11	3.4423e-09	scaffold648|size92726:22680-23765	SMil_00008247
scaffold3185|size78457:18001-19000	CHG	0.494898	0.264	7.57254e-06	0.000333316	scaffold3185|size78457:11806-18414	SMil_00011024
scaffold9701|size15593:7001-8000	CHG	0.319018	0.0884146	5.44816e-05	0.00173876	scaffold9701|size15593:1756-8684	SMil_00028173
scaffold4746|size35403:31001-32000	CHG	0.777778	0.547222	0.000211768	0.00526114	scaffold4746|size35403:30318-32114	SMil_00022926
scaffold455|size104374:25001-26000	CHG	0.358306	0.128599	1.0728e-08	1.05283e-06	scaffold455|size104374:25427-27012	SMil_00006645
scaffold5526|size30860:4001-5000	CHG	0.43956	0.210145	0.00401928	0.0493116	scaffold5526|size30860:4946-5284	SMil_00024230
scaffold2005|size60213:29001-30000	CHG	0.611111	0.382716	0.000478557	0.00998973	scaffold2005|size60213:24312-32022	SMil_00015604
scaffold2624|size52537:25001-26000	CHG	0.228346	0	1.2137e-05	0.000499166	scaffold2624|size52537:25695-27443	SMil_00017839
scaffold1015|size79951:19001-20000	CHG	0.23741	0.00914634	1.52582e-30	1.986e-27	scaffold1015|size79951:17600-20608	SMil_00010657
scaffold286|size117855:1001-2000	CHG	0.308475	0.0807453	1.30105e-06	7.37713e-05	scaffold286|size117855:139-1188	SMil_00004878
scaffold1370|size71265:27001-28000	CHG	0.531034	0.303419	9.159e-06	0.000391932	scaffold1370|size71265:24218-32399	SMil_00012850
scaffold2040|size85241:39001-40000	CHG	0.322917	0.0957447	0.000134124	0.00363067	scaffold2040|size85241:39677-41821	SMil_00009700
scaffold4470|size37266:28001-29000	CHG	0.352075	0.125149	3.08058e-17	1.14983e-14	scaffold4470|size37266:27900-30954	SMil_00022361
scaffold298|size158226:66001-67000	CHG	0.633178	0.406926	0.000898715	0.0162409	scaffold298|size158226:59978-66447	SMil_00002094
scaffold1399|size70430:51001-52000	CHG	0.570743	0.344948	0.000768812	0.0143916	scaffold1399|size70430:51916-53130	SMil_00012982
scaffold9912|size14962:2001-3000	CHG	0.237519	0.0117801	7.19366e-39	1.84894e-35	scaffold9912|size14962:2-10739	SMil_00028295
scaffold1367|size115787:43001-44000	CHG	0.456604	0.231047	0.000117184	0.00324875	scaffold1367|size115787:41731-44580	SMil_00005098
scaffold478|size102576:95001-96000	CHG	0.721884	0.496503	1.90655e-05	0.000730745	scaffold478|size102576:94366-95662	SMil_00006818
scaffold1026|size79711:58001-59000	CHG	0.402235	0.176895	5.37817e-08	4.48103e-06	scaffold1026|size79711:57869-58144	SMil_00010730
scaffold294|size117075:58001-59000	CHG	0.382883	0.157692	0.000615998	0.0121011	scaffold294|size117075:55869-60542	SMil_00004950
scaffold5717|size29957:17001-18000	CHG	0.258621	0.0337349	5.41626e-09	5.69529e-07	scaffold5717|size29957:12360-17284	SMil_00024503
scaffold1978|size60730:39001-40000	CHG	0.395833	0.171171	0.00086976	0.0158415	scaffold1978|size60730:35548-39147	SMil_00015530
scaffold2433|size54649:48001-49000	CHG	0.375893	0.151235	1.4115e-22	9.33559e-20	scaffold2433|size54649:30010-49945	SMil_00017171
scaffold4680|size35791:23001-24000	CHG	0.35545	0.131054	0.00117208	0.0198522	scaffold4680|size35791:22353-23150	SMil_00022800
scaffold6866|size24977:9001-10000	CHG	0.289911	0.0656489	1.39877e-20	7.47413e-18	scaffold6866|size24977:8466-11586	SMil_00025906
scaffold1032|size79524:21001-22000	CHG	0.233129	0.00917431	1.99386e-07	1.42502e-05	scaffold1032|size79524:21887-24464	SMil_00010775
scaffold8673|size27271:17001-18000	CHG	0.369637	0.145717	1.30667e-08	1.25505e-06	scaffold8673|size27271:13901-17464	SMil_00025272
scaffold2123|size106775:98001-99000	CHG	0.592593	0.368737	0.000305122	0.00703387	scaffold2123|size106775:93370-98141	SMil_00006212
scaffold2357|size55558:47001-48000	CHG	0.383978	0.16035	2.31145e-08	2.11317e-06	scaffold2357|size55558:45613-48655	SMil_00016925
scaffold1709|size64994:16001-17000	CHG	0.264574	0.0413223	1.43479e-06	8.02123e-05	scaffold1709|size64994:15516-18185	SMil_00014444
scaffold4867|size34668:22001-23000	CHG	0.3875	0.164286	5.58338e-06	0.000257424	scaffold4867|size34668:20988-23069	SMil_00023171
scaffold7561|size22195:5001-6000	CHG	0.487342	0.264151	6.37286e-05	0.00197798	scaffold7561|size22195:4845-11298	SMil_00026621
scaffold10434|size20172:14001-15000	CHG	0.35567	0.132911	2.98431e-05	0.0010574	scaffold10434|size20172:14110-15225	SMil_00027137
scaffold4364|size37865:9001-10000	CHG	0.69084	0.468137	0.00308439	0.0408729	scaffold4364|size37865:8521-9432	SMil_00022161
scaffold156|size151857:128001-129000	CHG	0.310195	0.0875657	1.7125e-14	4.60556e-12	scaffold156|size151857:115302-134199	SMil_00002476
scaffold5070|size33472:25001-26000	CHG	0.362791	0.140351	9.61498e-05	0.00276648	scaffold5070|size33472:22484-25887	SMil_00023522
scaffold1205|size74859:10001-11000	CHG	0.226721	0.00438596	1.30144e-48	6.14546e-45	scaffold1205|size74859:1-10663	SMil_00011835
scaffold262|size119869:95001-96000	CHG	0.226027	0.0037037	3.046e-16	1.00895e-13	scaffold262|size119869:87151-98342	SMil_00004638
scaffold6949|size24648:1001-2000	CHG	0.352113	0.12987	0.000801867	0.0148841	scaffold6949|size24648:52-4690	SMil_00026023
scaffold8325|size19603:12001-13000	CHG	0.828866	0.606762	0.00141802	0.0229149	scaffold8325|size19603:5421-13343	SMil_00027285
scaffold5|size235960:22001-23000	CHG	0.641834	0.419831	0.00383553	0.047662	scaffold5|size235960:19909-24081	SMil_00000421
scaffold10554|size13343:8001-9000	CHG	0.221622	0	1.01389e-31	1.48107e-28	scaffold10554|size13343:2166-9727	SMil_00028652
scaffold3628|size43212:30001-31000	CHG	0.30721	0.0857143	9.56737e-10	1.18888e-07	scaffold3628|size43212:30632-32633	SMil_00020570
scaffold5365|size31756:28001-29000	CHG	0.405333	0.184019	7.32709e-07	4.45301e-05	scaffold5365|size31756:22971-29784	SMil_00023964
scaffold449|size105018:48001-49000	CHG	0.344371	0.123188	0.00238603	0.033863	scaffold449|size105018:48991-51488	SMil_00006538
scaffold2367|size55427:21001-22000	CHG	0.22093	0	3.98452e-06	0.000192539	scaffold2367|size55427:18444-25399	SMil_00016951
scaffold2471|size68256:28001-29000	CHG	0.220588	0	0.00335266	0.0433849	scaffold2471|size68256:25596-28268	SMil_00013539
scaffold13357|size8211:4001-5000	CHG	0.253012	0.0327869	5.5752e-06	0.000257163	scaffold13357|size8211:4611-5868	SMil_00029611
scaffold329|size114645:41001-42000	CHG	0.253394	0.0337079	3.30594e-29	3.77115e-26	scaffold329|size114645:36221-43984	SMil_00005233
scaffold1701|size65172:18001-19000	CHG	0.807305	0.588022	0.000135755	0.00366699	scaffold1701|size65172:15909-21193	SMil_00014382
scaffold2736|size51284:2001-3000	CHG	0.232323	0.0137931	7.29287e-09	7.41885e-07	scaffold2736|size51284:1-2072	SMil_00018213
scaffold2736|size51284:2001-3000	CHG	0.232323	0.0137931	7.29287e-09	7.41885e-07	scaffold2736|size51284:2717-4092	SMil_00018214
scaffold2367|size55427:24001-25000	CHG	0.27957	0.0610687	0.000187874	0.00477023	scaffold2367|size55427:18444-25399	SMil_00016951
scaffold688|size90542:42001-43000	CHG	0.680135	0.461756	0.00408091	0.0498495	scaffold688|size90542:42104-43453	SMil_00008596
scaffold1104|size77720:36001-37000	CHG	0.310861	0.0926518	1.21602e-08	1.17655e-06	scaffold1104|size77720:34420-38015	SMil_00011214
scaffold2951|size49220:39001-40000	CHG	0.665957	0.447818	0.000495138	0.010238	scaffold2951|size49220:36460-39181	SMil_00018832
scaffold2762|size68216:10001-11000	CHG	0.471166	0.253071	3.48536e-11	5.69804e-09	scaffold2762|size68216:3555-11875	SMil_00013552
scaffold9757|size15433:7001-8000	CHG	0.226415	0.00847458	6.65815e-07	4.09178e-05	scaffold9757|size15433:6023-7667	SMil_00028207
scaffold3260|size46450:14001-15000	CHG	0.377868	0.160606	7.0937e-13	1.5323e-10	scaffold3260|size46450:13102-15841	SMil_00019702
scaffold221|size124561:97001-98000	CHG	0.462577	0.245548	7.23203e-12	1.32651e-09	scaffold221|size124561:88346-101216	SMil_00004255
scaffold7381|size39185:14001-15000	CHG	0.435065	0.218341	0.00325954	0.0425266	scaffold7381|size39185:10141-14722	SMil_00021779
scaffold3460|size44599:1-1000	CHG	0.264706	0.0486111	6.26503e-10	8.06148e-08	scaffold3460|size44599:428-2041	SMil_00020218
scaffold355|size111867:39001-40000	CHG	0.495968	0.280053	9.64164e-08	7.48362e-06	scaffold355|size111867:35154-40512	SMil_00005560
scaffold4459|size37307:6001-7000	CHG	0.37415	0.158621	2.0723e-05	0.000783131	scaffold4459|size37307:5353-7496	SMil_00022346
scaffold157|size170340:104001-105000	CHG	0.238176	0.0227273	1.51967e-27	1.51258e-24	scaffold157|size170340:102820-105889	SMil_00001503
scaffold3406|size73984:34001-35000	CHG	0.345238	0.130081	0.000334877	0.00756858	scaffold3406|size73984:34761-36599	SMil_00012086
scaffold4452|size37346:18001-19000	CHG	0.805369	0.59056	0.000172387	0.00444029	scaffold4452|size37346:17049-18643	SMil_00022331
scaffold929|size82370:61001-62000	CHG	0.477387	0.262963	0.000701473	0.013384	scaffold929|size82370:61597-62407	SMil_00010237
scaffold1716|size89636:12001-13000	CHG	0.495261	0.281046	0.000483197	0.0100638	scaffold1716|size89636:12628-15185	SMil_00008750
scaffold1010|size80039:9001-10000	CHG	0.764398	0.550388	0.00011515	0.0032042	scaffold1010|size80039:7852-20344	SMil_00010632
scaffold1224|size74505:24001-25000	CHG	0.318182	0.104762	8.86358e-13	1.89445e-10	scaffold1224|size74505:23071-33575	SMil_00011936
scaffold190|size128680:87001-88000	CHG	0.692424	0.47929	1.09066e-05	0.000455953	scaffold190|size128680:86237-95243	SMil_00003918
scaffold533|size98769:43001-44000	CHG	0.471292	0.258645	3.69275e-07	2.45195e-05	scaffold533|size98769:32859-48251	SMil_00007312
scaffold5123|size64227:31001-32000	CHG	0.347826	0.135371	0.00034046	0.00766319	scaffold5123|size64227:31864-35206	SMil_00014588
scaffold1148|size83626:26001-27000	CHG	0.443478	0.231061	3.4325e-09	3.74711e-07	scaffold1148|size83626:10641-60714	SMil_00010034
scaffold1854|size62734:45001-46000	CHG	0.241935	0.029654	1.71741e-21	1.00785e-18	scaffold1854|size62734:43945-51041	SMil_00015006
scaffold2012|size67982:61001-62000	CHG	0.547244	0.335556	0.000336075	0.00758806	scaffold2012|size67982:61780-64428	SMil_00013629
scaffold5972|size28720:3001-4000	CHG	0.569002	0.357314	6.17399e-05	0.00192686	scaffold5972|size28720:2989-8247	SMil_00024844
scaffold2995|size48759:6001-7000	CHG	0.233333	0.0222222	0.000380033	0.00833676	scaffold2995|size48759:6770-10281	SMil_00018961
scaffold5625|size30311:20001-21000	CHG	0.541096	0.330171	3.62029e-05	0.00123649	scaffold5625|size30311:19027-21345	SMil_00024388
scaffold862|size84937:13001-14000	CHG	0.357143	0.146226	0.000240899	0.00582448	scaffold862|size84937:11703-13344	SMil_00009790
scaffold181|size243338:221001-222000	CHG	0.210526	0	8.45461e-08	6.65642e-06	scaffold181|size243338:221805-226251	SMil_00000386
scaffold8046|size20579:12001-13000	CHG	0.35567	0.145349	0.000285219	0.00665976	scaffold8046|size20579:9849-17753	SMil_00027050
scaffold8259|size36120:7001-8000	CHG	0.421525	0.211207	0.00360348	0.0457214	scaffold8259|size36120:6207-7163	SMil_00022681
scaffold7200|size23564:17001-18000	CHG	0.229508	0.0192308	0.000209235	0.00521158	scaffold7200|size23564:11725-17878	SMil_00026283
scaffold854|size85058:30001-31000	CHG	0.422481	0.212928	0.000128738	0.00350919	scaffold854|size85058:24485-32714	SMil_00009728
scaffold192|size128379:124001-125000	CHG	0.351254	0.141732	0.00188797	0.028413	scaffold192|size128379:120125-126127	SMil_00003940
scaffold69|size162330:102001-103000	CHG	0.232804	0.0232859	9.14042e-29	9.71699e-26	scaffold69|size162330:100985-109163	SMil_00001929
scaffold6311|size47238:12001-13000	CHG	0.506422	0.297078	0.000335434	0.00757695	scaffold6311|size47238:12584-15865	SMil_00019474
scaffold1332|size72216:44001-45000	CHG	0.586651	0.377502	1.00984e-07	7.80828e-06	scaffold1332|size72216:43129-51542	SMil_00012598
scaffold965|size81332:43001-44000	CHG	0.284404	0.0753425	0.000226934	0.00555766	scaffold965|size81332:41894-46846	SMil_00010416
scaffold4322|size38184:19001-20000	CHG	0.335113	0.126316	5.77187e-16	1.83406e-13	scaffold4322|size38184:12664-19198	SMil_00022097
scaffold776|size87823:67001-68000	CHG	0.2375	0.028777	0.0010002	0.0175971	scaffold776|size87823:65405-70318	SMil_00009198
scaffold7042|size44885:41001-42000	CHG	0.231707	0.0232558	1.23352e-06	7.03948e-05	scaffold7042|size44885:38354-41120	SMil_00020148
scaffold1833|size62982:24001-25000	CHG	0.229508	0.021097	4.88924e-07	3.11801e-05	scaffold1833|size62982:24787-34652	SMil_00014905
scaffold8909|size17872:4001-5000	CHG	0.570825	0.362587	0.000873069	0.0158858	scaffold8909|size17872:293-10319	SMil_00027726
scaffold3886|size67767:35001-36000	CHG	0.504615	0.296569	0.000114754	0.00319579	scaffold3886|size67767:33179-38698	SMil_00013689
scaffold1426|size70046:11001-12000	CHG	0.242775	0.0350877	4.24145e-05	0.00140975	scaffold1426|size70046:9173-12180	SMil_00013097
scaffold15348|size6177:3001-4000	CHG	0.306425	0.0993072	7.93437e-10	1.00503e-07	scaffold15348|size6177:683-3608	SMil_00029999
scaffold270|size126767:111001-112000	CHG	0.391304	0.184343	2.63491e-05	0.000957261	scaffold270|size126767:111626-113997	SMil_00004069
scaffold76|size189666:170001-171000	CHG	0.332454	0.125514	1.43645e-08	1.36805e-06	scaffold76|size189666:168584-170082	SMil_00000930
scaffold76|size189666:170001-171000	CHG	0.332454	0.125514	1.43645e-08	1.36805e-06	scaffold76|size189666:170204-171845	SMil_00000931
scaffold531|size98877:77001-78000	CHG	0.331858	0.125	0.00229689	0.0329084	scaffold531|size98877:77038-80245	SMil_00007293
scaffold298|size158226:59001-60000	CHG	0.603427	0.396728	0.000572222	0.0114471	scaffold298|size158226:59978-66447	SMil_00002094
scaffold5598|size46378:26001-27000	CHG	0.25	0.0434783	0.000500518	0.0103198	scaffold5598|size46378:19652-26207	SMil_00019709
scaffold560|size97049:38001-39000	CHG	0.327801	0.121519	3.1221e-07	2.11453e-05	scaffold560|size97049:31537-38184	SMil_00007530
scaffold2356|size77273:11001-12000	CHG	0.512545	0.306306	0.000500693	0.0103223	scaffold2356|size77273:8533-11715	SMil_00011331
scaffold804|size86841:28001-29000	CHG	0.223796	0.0177515	9.22606e-14	2.23548e-11	scaffold804|size86841:28147-29513	SMil_00009394
scaffold373|size110653:80001-81000	CHG	0.666667	0.46063	0.00394702	0.0486603	scaffold373|size110653:80987-84092	SMil_00005723
scaffold9364|size16406:5001-6000	CHG	0.405128	0.199108	1.76065e-08	1.64745e-06	scaffold9364|size16406:5657-12774	SMil_00027976
scaffold4156|size39313:4001-5000	CHG	0.479545	0.273596	3.36569e-09	3.6821e-07	scaffold4156|size39313:2244-20183	SMil_00021730
scaffold2413|size80308:31001-32000	CHG	0.34153	0.13578	4.79467e-08	4.04801e-06	scaffold2413|size80308:30688-33109	SMil_00010579
scaffold601|size94831:57001-58000	CHG	0.5573	0.351664	4.97429e-06	0.000232992	scaffold601|size94831:44710-59121	SMil_00007844
scaffold2818|size76593:13001-14000	CHG	0.585746	0.380645	0.000345088	0.00773992	scaffold2818|size76593:9185-13130	SMil_00011437
scaffold408|size107315:65001-66000	CHG	0.404514	0.199426	1.52247e-07	1.11884e-05	scaffold408|size107315:62951-67263	SMil_00006085
scaffold1550|size67569:38001-39000	CHG	0.434705	0.229855	2.22909e-08	2.0434e-06	scaffold1550|size67569:38738-40718	SMil_00013743
scaffold4939|size34210:27001-28000	CHG	0.28884	0.0841121	9.21808e-14	2.23548e-11	scaffold4939|size34210:24365-32127	SMil_00023318
scaffold952|size106073:72001-73000	CHG	0.341667	0.137037	0.000176388	0.00452384	scaffold952|size106073:72802-74194	SMil_00006329
scaffold446|size105067:57001-58000	CHG	0.226152	0.0217166	1.10514e-38	2.73654e-35	scaffold446|size105067:44009-62734	SMil_00006509
scaffold2161|size58003:29001-30000	CHG	0.33935	0.135057	4.61082e-07	2.96178e-05	scaffold2161|size58003:24644-32837	SMil_00016189
scaffold4538|size36797:26001-27000	CHG	0.438679	0.234545	1.68473e-11	2.90638e-09	scaffold4538|size36797:26113-27737	SMil_00022491
scaffold2337|size65347:17001-18000	CHG	0.3375	0.133705	3.50075e-05	0.00120274	scaffold2337|size65347:17242-22880	SMil_00014332
scaffold12270|size9841:4001-5000	CHG	0.203704	0	1.6821e-07	1.22243e-05	scaffold12270|size9841:4727-6424	SMil_00029299
scaffold2887|size49883:46001-47000	CHG	0.599415	0.395712	0.000876347	0.0159231	scaffold2887|size49883:45679-48529	SMil_00018684
scaffold7563|size41758:40001-41000	CHG	0.514793	0.311409	3.83457e-08	3.32026e-06	scaffold7563|size41758:39306-41720	SMil_00021064
scaffold4646|size46856:13001-14000	CHG	0.203187	0	9.43444e-09	9.36571e-07	scaffold4646|size46856:12666-13512	SMil_00019610
scaffold4646|size46856:13001-14000	CHG	0.203187	0	9.43444e-09	9.36571e-07	scaffold4646|size46856:12902-16762	SMil_00019611
scaffold75|size166732:101001-102000	CHG	0.371257	0.168203	0.000952608	0.0169656	scaffold75|size166732:101666-105298	SMil_00001679
scaffold2197|size57554:16001-17000	CHG	0.23327	0.0306569	2.14458e-21	1.24415e-18	scaffold2197|size57554:12422-23637	SMil_00016324
scaffold8040|size20589:6001-7000	CHG	0.205628	0.00340136	7.20926e-29	7.7863e-26	scaffold8040|size20589:4734-18897	SMil_00027042
scaffold508|size155615:39001-40000	CHG	0.352785	0.151139	7.86337e-09	7.93954e-07	scaffold508|size155615:33043-44763	SMil_00002220
scaffold1243|size98772:73001-74000	CHG	0.210614	0.0091047	1.44662e-30	1.90736e-27	scaffold1243|size98772:66874-76292	SMil_00007306
scaffold135|size137414:26001-27000	CHG	0.276382	0.0749064	0.000359388	0.00797433	scaffold135|size137414:23468-26199	SMil_00003138
scaffold105|size148214:46001-47000	CHG	0.206522	0.00505051	4.18148e-07	2.73619e-05	scaffold105|size148214:39161-46351	SMil_00002688
scaffold2338|size65715:48001-49000	CHG	0.269542	0.0681265	8.75993e-07	5.2115e-05	scaffold2338|size65715:48253-51939	SMil_00014202
scaffold12409|size9593:6001-7000	CHG	0.223602	0.022508	3.08852e-05	0.00108777	scaffold12409|size9593:5387-6144	SMil_00029347
scaffold2985|size48894:18001-19000	CHG	0.344311	0.143805	5.70872e-05	0.00180644	scaffold2985|size48894:18610-21161	SMil_00018934
scaffold3455|size44679:41001-42000	CHG	0.2	0	2.8657e-05	0.00102371	scaffold3455|size44679:40617-43479	SMil_00020205
scaffold10282|size14010:2001-3000	CHG	0.257143	0.0571429	0.000227942	0.00557696	scaffold10282|size14010:1323-3965	SMil_00028502
scaffold5729|size50636:24001-25000	CHG	0.229242	0.0297927	6.98171e-25	5.45239e-22	scaffold5729|size50636:22831-26253	SMil_00018426
scaffold5164|size58272:51001-52000	CHG	0.755848	0.556977	0.000568925	0.011398	scaffold5164|size58272:51003-54057	SMil_00016116
scaffold35|size180458:114001-115000	CHG	0.233377	0.0345679	3.95264e-27	3.84008e-24	scaffold35|size180458:108539-115383	SMil_00001184
scaffold530|size98889:32001-33000	CHG	0.568733	0.369925	0.000393508	0.00857307	scaffold530|size98889:27229-39897	SMil_00007266
scaffold1561|size67285:13001-14000	CHG	0.672365	0.473819	4.83502e-05	0.00157836	scaffold1561|size67285:12625-16644	SMil_00013782
scaffold3653|size42991:29001-30000	CHG	0.60124	0.402827	0.000191704	0.00484746	scaffold3653|size42991:25060-32234	SMil_00020645
scaffold713|size89890:47001-48000	CHG	0.398907	0.200704	0.000350737	0.00783719	scaffold713|size89890:43043-50685	SMil_00008743
scaffold2535|size53503:25001-26000	CHG	0.515055	0.316923	1.64295e-06	9.00157e-05	scaffold2535|size53503:24511-27228	SMil_00017560
scaffold2418|size54794:51001-52000	CHG	0.366906	0.168776	3.00655e-05	0.00106317	scaffold2418|size54794:50734-53881	SMil_00017121
scaffold4565|size36634:27001-28000	CHG	0.276382	0.078534	4.592e-07	2.95343e-05	scaffold4565|size36634:25958-31933	SMil_00022532
scaffold244|size142357:28001-29000	CHG	0.360714	0.162866	0.000846821	0.0155197	scaffold244|size142357:28570-32462	SMil_00002880
scaffold100|size149246:62001-63000	CHG	0.310256	0.1125	1.85695e-07	1.33328e-05	scaffold100|size149246:60838-63521	SMil_00002627
scaffold1113|size77433:67001-68000	CHG	0.398305	0.200617	8.09084e-07	4.859e-05	scaffold1113|size77433:61567-69382	SMil_00011289
scaffold1618|size66511:58001-59000	CHG	0.597387	0.399783	6.34681e-07	3.92779e-05	scaffold1618|size66511:51321-62422	SMil_00014010
scaffold76|size189666:87001-88000	CHG	0.563218	0.365931	0.00184697	0.0279514	scaffold76|size189666:86693-88199	SMil_00000916
scaffold3554|size68766:46001-47000	CHG	0.759934	0.563135	0.000778017	0.0145237	scaffold3554|size68766:46604-47597	SMil_00013381
scaffold1749|size104888:81001-82000	CHG	0.384298	0.187556	1.68985e-11	2.9125e-09	scaffold1749|size104888:76420-81545	SMil_00006555
scaffold5705|size29996:21001-22000	CHG	0.509153	0.3125	1.87579e-07	1.34633e-05	scaffold5705|size29996:18274-25697	SMil_00024493
scaffold198|size127528:36001-37000	CHG	0.28271	0.0862676	2.79042e-10	3.82314e-08	scaffold198|size127528:31489-38971	SMil_00003993
scaffold10210|size14191:2001-3000	CHG	0.339012	0.142651	9.98865e-11	1.4935e-08	scaffold10210|size14191:601-5961	SMil_00028478
scaffold255|size120408:28001-29000	CHG	0.356021	0.159696	0.000423645	0.00908729	scaffold255|size120408:24395-29968	SMil_00004586
scaffold255|size120408:28001-29000	CHG	0.356021	0.159696	0.000423645	0.00908729	scaffold255|size120408:26669-29950	SMil_00004587
scaffold6687|size65281:43001-44000	CHG	0.357843	0.161972	0.000659633	0.0127474	scaffold6687|size65281:42677-46522	SMil_00014363
scaffold996|size156046:58001-59000	CHG	0.265018	0.0692308	4.7964e-09	5.09628e-07	scaffold996|size156046:57327-58857	SMil_00002186
scaffold970|size81230:68001-69000	CHG	0.357616	0.161905	0.000884623	0.0160462	scaffold970|size81230:60144-79587	SMil_00010454
scaffold276|size118470:64001-65000	CHG	0.243011	0.0474308	4.93626e-15	1.41969e-12	scaffold276|size118470:62612-70748	SMil_00004804
scaffold368|size111179:30001-31000	CHG	0.553097	0.357942	0.000429048	0.00917507	scaffold368|size111179:29303-40701	SMil_00005659
scaffold5541|size30778:30001-31000	CHG	0.195122	0	9.0458e-07	5.35803e-05	scaffold5541|size30778:23418-30698	SMil_00024257
scaffold4467|size37272:32001-33000	CHG	0.507317	0.31221	0.00015771	0.00413997	scaffold4467|size37272:32070-32981	SMil_00022357
scaffold602|size94804:70001-71000	CHG	0.431953	0.237018	3.85215e-08	3.33406e-06	scaffold602|size94804:66199-71608	SMil_00007853
scaffold550|size97590:49001-50000	CHG	0.261905	0.0673575	0.000122734	0.00337557	scaffold550|size97590:45743-49308	SMil_00007443
scaffold6166|size27919:9001-10000	CHG	0.582339	0.387868	0.00122038	0.0204601	scaffold6166|size27919:8445-17919	SMil_00025103
scaffold2369|size69947:48001-49000	CHG	0.453608	0.259829	0.00107106	0.018473	scaffold2369|size69947:47389-48135	SMil_00013114
scaffold1648|size66017:29001-30000	CHG	0.466667	0.273077	8.18517e-11	1.24774e-08	scaffold1648|size66017:26190-31674	SMil_00014117
scaffold3026|size48523:12001-13000	CHG	0.443478	0.25	0.000232674	0.00566204	scaffold3026|size48523:12288-14176	SMil_00019068
scaffold412|size163747:133001-134000	CHG	0.221053	0.0276817	1.17269e-16	4.07725e-14	scaffold412|size163747:132413-136056	SMil_00001837
scaffold1705|size82465:23001-24000	CHG	0.616125	0.422778	1.39837e-06	7.85003e-05	scaffold1705|size82465:20582-32239	SMil_00010232
scaffold751|size88492:31001-32000	CHG	0.237209	0.0438684	1.22696e-25	1.02104e-22	scaffold751|size88492:29113-35442	SMil_00008969
scaffold2139|size58346:35001-36000	CHG	0.412186	0.218855	0.00110677	0.0189723	scaffold2139|size58346:35831-37260	SMil_00016083
scaffold2006|size60199:24001-25000	CHG	0.74212	0.548989	0.000835444	0.0153474	scaffold2006|size60199:20333-28550	SMil_00015608
scaffold173|size131028:87001-88000	CHG	0.306273	0.113419	3.72644e-07	2.46867e-05	scaffold173|size131028:87382-89892	SMil_00003620
scaffold2521|size53679:40001-41000	CHG	0.528998	0.336207	0.00199632	0.0296485	scaffold2521|size53679:39367-40129	SMil_00017526
scaffold198|size127528:47001-48000	CHG	0.5138	0.321045	1.67784e-05	0.000658451	scaffold198|size127528:43937-48527	SMil_00003995
scaffold2914|size49573:26001-27000	CHG	0.361538	0.168831	1.15626e-05	0.000479721	scaffold2914|size49573:22035-26286	SMil_00018757
scaffold5312|size32070:8001-9000	CHG	0.261146	0.0684932	0.000240421	0.00581569	scaffold5312|size32070:7227-11487	SMil_00023889
scaffold1093|size93569:63001-64000	CHG	0.334783	0.142132	0.000372496	0.00820689	scaffold1093|size93569:60956-63210	SMil_00008049
scaffold5219|size32617:7001-8000	CHG	0.269737	0.0772727	1.48737e-09	1.762e-07	scaffold5219|size32617:5654-8883	SMil_00023760
scaffold940|size112924:36001-37000	CHG	0.207547	0.0151515	0.000700063	0.0133681	scaffold940|size112924:35714-36250	SMil_00005418
scaffold8673|size27271:14001-15000	CHG	0.280142	0.0882957	3.60545e-11	5.88015e-09	scaffold8673|size27271:13901-17464	SMil_00025272
scaffold2456|size83497:38001-39000	CHG	0.237288	0.0457143	1.95871e-25	1.57822e-22	scaffold2456|size83497:33097-39612	SMil_00010054
scaffold840|size85597:48001-49000	CHG	0.284926	0.0935754	1.46876e-13	3.47587e-11	scaffold840|size85597:47584-51381	SMil_00009637
scaffold8210|size19950:9001-10000	CHG	0.205674	0.014876	1.55752e-24	1.18005e-21	scaffold8210|size19950:5503-11991	SMil_00027188
scaffold4764|size42046:17001-18000	CHG	0.216418	0.0257353	3.35345e-19	1.52671e-16	scaffold4764|size42046:7585-21489	SMil_00020969
scaffold8150|size20159:4001-5000	CHG	0.409611	0.21916	2.15647e-06	0.000113909	scaffold8150|size20159:3547-11498	SMil_00027142
scaffold2021|size59993:30001-31000	CHG	0.443077	0.252632	4.56417e-05	0.00150056	scaffold2021|size59993:25970-33115	SMil_00015653
scaffold129|size139247:94001-95000	CHG	0.238095	0.0477356	1.49816e-23	1.05993e-20	scaffold129|size139247:92170-97008	SMil_00003042
scaffold4302|size38253:29001-30000	CHG	0.2	0.00980392	0.000287784	0.00670883	scaffold4302|size38253:23146-31827	SMil_00022062
scaffold8485|size19094:11001-12000	CHG	0.648734	0.459144	0.00100744	0.0176825	scaffold8485|size19094:4256-11192	SMil_00027430
scaffold5633|size30264:4001-5000	CHG	0.193133	0.00363636	9.97901e-07	5.82414e-05	scaffold5633|size30264:4475-11331	SMil_00024403
scaffold3008|size48664:24001-25000	CHG	0.235457	0.0460993	1.34306e-10	1.94512e-08	scaffold3008|size48664:24589-25176	SMil_00019011
scaffold2969|size49020:34001-35000	CHG	0.189119	0	3.72204e-09	4.03499e-07	scaffold2969|size49020:34070-35956	SMil_00018890
scaffold121|size141189:45001-46000	CHG	0.386473	0.197995	0.00140043	0.022683	scaffold121|size141189:45086-48273	SMil_00002947
scaffold2378|size55316:18001-19000	CHG	0.385787	0.197674	2.40951e-06	0.000125095	scaffold2378|size55316:13996-21483	SMil_00016984
scaffold7393|size22855:18001-19000	CHG	0.276423	0.0884956	2.4982e-05	0.000916847	scaffold7393|size22855:372-19621	SMil_00026449
scaffold1112|size77438:15001-16000	CHG	0.263889	0.0761905	2.15164e-08	1.97955e-06	scaffold1112|size77438:15783-20448	SMil_00011279
scaffold1342|size72022:38001-39000	CHG	0.461326	0.273786	0.000784322	0.0146097	scaffold1342|size72022:37440-38357	SMil_00012668
scaffold4883|size34580:17001-18000	CHG	0.53066	0.343137	0.00102514	0.0179117	scaffold4883|size34580:16672-18901	SMil_00023212
scaffold2482|size53995:29001-30000	CHG	0.195055	0.00798403	1.42377e-23	1.01082e-20	scaffold2482|size53995:29147-31486	SMil_00017375
scaffold1964|size72796:28001-29000	CHG	0.473978	0.286946	1.1746e-07	8.9393e-06	scaffold1964|size72796:23056-47612	SMil_00012403
scaffold2053|size90881:34001-35000	CHG	0.19774	0.0108108	5.35986e-08	4.46761e-06	scaffold2053|size90881:30882-40622	SMil_00008534
scaffold1041|size79336:41001-42000	CHG	0.419608	0.232824	0.000345074	0.00773992	scaffold1041|size79336:36691-44078	SMil_00010853
scaffold7092|size24012:9001-10000	CHG	0.269663	0.0829596	1.00679e-08	9.93325e-07	scaffold7092|size24012:4765-10434	SMil_00026168
scaffold326|size114927:3001-4000	CHG	0.422222	0.235556	3.42044e-05	0.00117994	scaffold326|size114927:2185-4880	SMil_00005202
scaffold30|size183332:61001-62000	CHG	0.299479	0.112994	4.56565e-06	0.000216246	scaffold30|size183332:61811-64305	SMil_00001089
scaffold3524|size43972:28001-29000	CHG	0.400955	0.214559	3.69813e-05	0.00126011	scaffold3524|size43972:25640-32372	SMil_00020339
scaffold2425|size54732:29001-30000	CHG	0.284483	0.0982659	2.44785e-06	0.000126729	scaffold2425|size54732:24245-29051	SMil_00017141
scaffold531|size98877:11001-12000	CHG	0.217195	0.03125	4.02777e-08	3.46833e-06	scaffold531|size98877:9846-12128	SMil_00007283
scaffold6809|size25223:13001-14000	CHG	0.222892	0.0375276	3.66891e-12	7.04792e-10	scaffold6809|size25223:9176-16860	SMil_00025830
scaffold3433|size44846:19001-20000	CHG	0.388235	0.202899	0.00126479	0.0210044	scaffold3433|size44846:16482-19051	SMil_00020164
scaffold7779|size21396:10001-11000	CHG	0.306338	0.121019	1.73483e-05	0.000677673	scaffold7779|size21396:8718-10066	SMil_00026808
scaffold1441|size95369:56001-57000	CHG	0.361538	0.176316	2.01338e-05	0.000763706	scaffold1441|size95369:56243-58011	SMil_00007758
scaffold3801|size41898:24001-25000	CHG	0.185185	0	0.00303927	0.0404508	scaffold3801|size41898:20137-24156	SMil_00021030
scaffold1874|size62457:58001-59000	CHG	0.261905	0.0771429	3.91382e-07	2.57933e-05	scaffold1874|size62457:54841-58052	SMil_00015076
scaffold5713|size29962:25001-26000	CHG	0.371528	0.186944	2.14259e-05	0.000805797	scaffold5713|size29962:23714-25714	SMil_00024499
scaffold1163|size135735:106001-107000	CHG	0.309524	0.125	0.000103201	0.00292541	scaffold1163|size135735:104999-108615	SMil_00003247
scaffold2255|size88788:19001-20000	CHG	0.384758	0.200323	1.07338e-07	8.24931e-06	scaffold2255|size88788:18527-19992	SMil_00008907
scaffold5597|size45047:8001-9000	CHG	0.376506	0.192073	1.47802e-13	3.48558e-11	scaffold5597|size45047:2275-10100	SMil_00020076
scaffold2471|size68256:43001-44000	CHG	0.531553	0.347328	0.000397779	0.00864848	scaffold2471|size68256:42616-45606	SMil_00013543
scaffold1973|size60803:24001-25000	CHG	0.378641	0.194444	0.00258986	0.0359788	scaffold1973|size60803:24853-30954	SMil_00015518
scaffold530|size98889:42001-43000	CHG	0.437255	0.253061	2.09789e-05	0.000791182	scaffold530|size98889:41200-42887	SMil_00007267
scaffold9082|size40374:33001-34000	CHG	0.284672	0.100529	0.000624448	0.0122269	scaffold9082|size40374:32007-33641	SMil_00021448
scaffold3708|size58792:37001-38000	CHG	0.476578	0.292453	0.000968526	0.0171738	scaffold3708|size58792:36533-37579	SMil_00015962
scaffold67|size163467:60001-61000	CHG	0.197824	0.0138169	8.08675e-44	2.73666e-40	scaffold67|size163467:56212-63082	SMil_00001861
scaffold2283|size111738:86001-87000	CHG	0.203528	0.0195228	6.90079e-31	9.27941e-28	scaffold2283|size111738:65554-89400	SMil_00005600
scaffold2574|size53201:3001-4000	CHG	0.409241	0.225275	0.00016192	0.00422698	scaffold2574|size53201:2574-6895	SMil_00017694
scaffold2042|size86826:40001-41000	CHG	0.197674	0.0138889	2.08875e-13	4.82499e-11	scaffold2042|size86826:39673-45648	SMil_00009406
scaffold3787|size42004:32001-33000	CHG	0.317373	0.133942	5.17734e-11	8.18729e-09	scaffold3787|size42004:32312-33813	SMil_00020986
scaffold6164|size27926:23001-24000	CHG	0.266811	0.0834783	2.02023e-09	2.33468e-07	scaffold6164|size27926:21003-23427	SMil_00025099
scaffold453|size104502:57001-58000	CHG	0.241135	0.0578512	0.00327138	0.042634	scaffold453|size104502:57463-60961	SMil_00006614
scaffold961|size81460:37001-38000	CHG	0.38	0.19685	0.000315801	0.00722428	scaffold961|size81460:36680-38970	SMil_00010389
scaffold244|size142357:130001-131000	CHG	0.473064	0.289916	5.46788e-05	0.00174374	scaffold244|size142357:128954-130273	SMil_00002883
scaffold4812|size34988:11001-12000	CHG	0.245839	0.0629471	3.23661e-16	1.06686e-13	scaffold4812|size34988:9358-11717	SMil_00023050
scaffold2790|size50848:17001-18000	CHG	0.508475	0.325823	3.7238e-05	0.00126673	scaffold2790|size50848:15154-21898	SMil_00018376
scaffold64|size164113:19001-20000	CHG	0.599232	0.416935	2.36053e-05	0.000874638	scaffold64|size164113:14248-19980	SMil_00001804
scaffold343|size113332:69001-70000	CHG	0.235795	0.0536913	2.96789e-29	3.44356e-26	scaffold343|size113332:67579-69678	SMil_00005375
scaffold6368|size27058:15001-16000	CHG	0.327684	0.145833	0.000362023	0.00801877	scaffold6368|size27058:14647-15524	SMil_00025329
scaffold3406|size73984:42001-43000	CHG	0.3625	0.180812	0.00112223	0.0191808	scaffold3406|size73984:42429-44698	SMil_00012088
scaffold1987|size60592:22001-23000	CHG	0.527187	0.345499	0.00142494	0.0229938	scaffold1987|size60592:18856-22212	SMil_00015542
scaffold1987|size60592:22001-23000	CHG	0.527187	0.345499	0.00142494	0.0229938	scaffold1987|size60592:19369-27435	SMil_00015543
scaffold602|size94804:69001-70000	CHG	0.393939	0.212276	3.7709e-08	3.27071e-06	scaffold602|size94804:66199-71608	SMil_00007853
scaffold840|size85597:30001-31000	CHG	0.585714	0.404558	3.17307e-05	0.00111064	scaffold840|size85597:29551-33672	SMil_00009635
scaffold2799|size50734:27001-28000	CHG	0.336323	0.155211	3.52933e-06	0.000173348	scaffold2799|size50734:27521-30284	SMil_00018399
scaffold1148|size83626:27001-28000	CHG	0.49899	0.317949	6.97314e-05	0.00212819	scaffold1148|size83626:10641-60714	SMil_00010034
scaffold420|size106724:25001-26000	CHG	0.24477	0.0637982	7.25933e-15	2.04154e-12	scaffold420|size106724:22705-30719	SMil_00006227
scaffold8934|size17812:4001-5000	CHG	0.223005	0.0421546	2.72258e-13	6.22539e-11	scaffold8934|size17812:4202-6379	SMil_00027747
scaffold1908|size61920:16001-17000	CHG	0.195876	0.0150502	2.66466e-20	1.39447e-17	scaffold1908|size61920:13728-20451	SMil_00015253
scaffold4716|size35594:32001-33000	CHG	0.5625	0.381786	0.000951391	0.0169469	scaffold4716|size35594:30443-34833	SMil_00022880
scaffold4565|size36634:26001-27000	CHG	0.191136	0.0104575	1.93889e-24	1.4581e-21	scaffold4565|size36634:25958-31933	SMil_00022532
scaffold444|size105151:90001-91000	CHG	0.210843	0.0301887	2.1048e-07	1.49327e-05	scaffold444|size105151:90476-91474	SMil_00006503
scaffold788|size87396:72001-73000	CHG	0.538117	0.357686	0.000184911	0.00470676	scaffold788|size87396:61626-79829	SMil_00009278
scaffold2456|size83497:45001-46000	CHG	0.199115	0.0188406	5.86782e-23	4.02516e-20	scaffold2456|size83497:40165-49184	SMil_00010055
scaffold3318|size45828:2001-3000	CHG	0.432479	0.252454	1.77531e-06	9.63831e-05	scaffold3318|size45828:1806-2646	SMil_00019867
scaffold1552|size91611:14001-15000	CHG	0.231884	0.0520833	4.75663e-06	0.000224297	scaffold1552|size91611:12872-14570	SMil_00008452
scaffold632|size126737:75001-76000	CHG	0.303797	0.12426	0.00172694	0.0266259	scaffold632|size126737:74157-78358	SMil_00004073
scaffold326|size114927:108001-109000	CHG	0.4319	0.252542	1.28746e-05	0.000524407	scaffold326|size114927:101817-108389	SMil_00005210
scaffold746|size88619:48001-49000	CHG	0.499246	0.319961	1.24617e-06	7.10568e-05	scaffold746|size88619:46953-51200	SMil_00008945
scaffold7411|size22790:8001-9000	CHG	0.388489	0.209524	2.44332e-05	0.000900382	scaffold7411|size22790:7949-9007	SMil_00026473
scaffold1090|size78062:29001-30000	CHG	0.267504	0.0885478	5.02553e-14	1.27394e-11	scaffold1090|size78062:27225-29433	SMil_00011142
scaffold5656|size30171:15001-16000	CHG	0.348315	0.169492	9.97553e-05	0.00284562	scaffold5656|size30171:3977-19565	SMil_00024434
scaffold573|size96213:4001-5000	CHG	0.334385	0.155635	8.74846e-06	0.000376746	scaffold573|size96213:1043-4428	SMil_00007654
scaffold901|size83347:61001-62000	CHG	0.222222	0.0434783	3.50164e-07	2.33882e-05	scaffold901|size83347:60709-63423	SMil_00010073
scaffold616|size94199:74001-75000	CHG	0.504912	0.326371	0.000225304	0.00552707	scaffold616|size94199:72612-74703	SMil_00007915
scaffold10349|size13833:8001-9000	CHG	0.230556	0.0522193	7.3541e-11	1.13124e-08	scaffold10349|size13833:6809-8891	SMil_00028545
scaffold8309|size19648:7001-8000	CHG	0.620102	0.441815	0.00151504	0.0240898	scaffold8309|size19648:5037-12269	SMil_00027277
scaffold319|size115314:38001-39000	CHG	0.361905	0.183636	3.76171e-10	5.02175e-08	scaffold319|size115314:26722-39140	SMil_00005152
scaffold2480|size70928:33001-34000	CHG	0.442359	0.2643	0.0001383	0.00372335	scaffold2480|size70928:31127-54791	SMil_00012907
scaffold2725|size80063:74001-75000	CHG	0.713415	0.535385	0.00365059	0.0460915	scaffold2725|size80063:73516-75190	SMil_00010631
scaffold530|size98889:31001-32000	CHG	0.198317	0.0204082	2.75612e-33	4.78311e-30	scaffold530|size98889:27229-39897	SMil_00007266
scaffold4902|size34392:9001-10000	CHG	0.461749	0.283887	0.000106241	0.00299528	scaffold4902|size34392:3948-9859	SMil_00023248
scaffold5745|size29791:7001-8000	CHG	0.512987	0.335347	0.000101375	0.00288411	scaffold5745|size29791:7022-9061	SMil_00024546
scaffold7796|size21359:11001-12000	CHG	0.642702	0.465116	0.00118794	0.0200424	scaffold7796|size21359:3917-13585	SMil_00026831
scaffold371|size118620:56001-57000	CHG	0.666667	0.489177	0.00122176	0.0204751	scaffold371|size118620:55936-57606	SMil_00004771
scaffold77|size159380:57001-58000	CHG	0.259843	0.0825688	0.000550198	0.0111083	scaffold77|size159380:57496-61583	SMil_00002044
scaffold8514|size19018:12001-13000	CHG	0.186364	0.00917431	1.72774e-18	7.21841e-16	scaffold8514|size19018:9543-17174	SMil_00027448
scaffold1589|size79747:6001-7000	CHG	0.183168	0.00603136	1.1527e-33	2.07127e-30	scaffold1589|size79747:3809-7885	SMil_00010699
scaffold9040|size17459:7001-8000	CHG	0.697391	0.520282	0.000936533	0.0167587	scaffold9040|size17459:5241-11191	SMil_00027808
scaffold1819|size63107:15001-16000	CHG	0.502564	0.325503	5.75682e-06	0.000264101	scaffold1819|size63107:13361-15978	SMil_00014834
scaffold711|size140214:130001-131000	CHG	0.18018	0.00318979	2.36082e-26	2.15928e-23	scaffold711|size140214:122815-132161	SMil_00002997
scaffold42|size177580:42001-43000	CHG	0.662162	0.485207	0.00347054	0.044488	scaffold42|size177580:42737-45895	SMil_00001280
scaffold1356|size85610:3001-4000	CHG	0.669742	0.493064	0.000596131	0.0118028	scaffold1356|size85610:2505-3156	SMil_00009614
scaffold120|size141194:66001-67000	CHG	0.532833	0.356223	0.000381156	0.00835235	scaffold120|size141194:66227-68714	SMil_00002934
scaffold120|size141194:66001-67000	CHG	0.532833	0.356223	0.000381156	0.00835235	scaffold120|size141194:65900-66193	SMil_00002933
scaffold2191|size57612:17001-18000	CHG	0.344186	0.16763	7.64753e-05	0.00229707	scaffold2191|size57612:8004-21655	SMil_00016291
scaffold831|size85903:36001-37000	CHG	0.502171	0.325653	2.19914e-05	0.000824468	scaffold831|size85903:27289-37663	SMil_00009558
scaffold4589|size62716:29001-30000	CHG	0.40056	0.224074	2.73621e-06	0.000139383	scaffold4589|size62716:29996-30575	SMil_00015013
scaffold2030|size59852:34001-35000	CHG	0.525074	0.348624	0.000371608	0.00819174	scaffold2030|size59852:33948-45764	SMil_00015693
scaffold438|size105461:64001-65000	CHG	0.339869	0.164557	0.00283136	0.0383959	scaffold438|size105461:61400-64065	SMil_00006448
scaffold7217|size23500:11001-12000	CHG	0.392857	0.217822	0.000147745	0.00393287	scaffold7217|size23500:9850-12366	SMil_00026293
scaffold2117|size92862:60001-61000	CHG	0.249351	0.0744681	5.87858e-09	6.13063e-07	scaffold2117|size92862:55996-67125	SMil_00008238
scaffold2120|size58599:42001-43000	CHG	0.409341	0.234501	0.000625847	0.0122472	scaffold2120|size58599:41290-43930	SMil_00016031
scaffold2722|size51406:42001-43000	CHG	0.422343	0.247582	9.28831e-05	0.00269309	scaffold2722|size51406:34711-47345	SMil_00018172
scaffold2301|size56192:19001-20000	CHG	0.237903	0.0635838	1.91911e-12	3.89671e-10	scaffold2301|size56192:7484-24202	SMil_00016705
scaffold2740|size51256:4001-5000	CHG	0.523669	0.349398	0.00379089	0.0472692	scaffold2740|size51256:4909-6655	SMil_00018230
scaffold8150|size20159:6001-7000	CHG	0.610455	0.436195	0.000191662	0.004847	scaffold8150|size20159:3547-11498	SMil_00027142
scaffold347|size112893:56001-57000	CHG	0.176349	0.00212766	2.43828e-22	1.55688e-19	scaffold347|size112893:51946-61160	SMil_00005440
scaffold5346|size61291:37001-38000	CHG	0.295276	0.121148	3.69013e-13	8.28842e-11	scaffold5346|size61291:26464-39142	SMil_00015421
scaffold777|size123617:74001-75000	CHG	0.228916	0.0547945	4.28579e-05	0.00142263	scaffold777|size123617:70296-75809	SMil_00004278
scaffold1181|size128314:68001-69000	CHG	0.480978	0.306982	1.23266e-06	7.03651e-05	scaffold1181|size128314:66509-69704	SMil_00003945
scaffold2913|size49630:41001-42000	CHG	0.35132	0.17757	9.15502e-11	1.37901e-08	scaffold2913|size49630:38438-44140	SMil_00018748
scaffold1667|size65685:22001-23000	CHG	0.353333	0.179856	0.000269107	0.00636329	scaffold1667|size65685:22824-22988	SMil_00014207
scaffold556|size97226:20001-21000	CHG	0.23913	0.0658436	1.14579e-09	1.39898e-07	scaffold556|size97226:18900-21653	SMil_00007496
scaffold4293|size38277:20001-21000	CHG	0.643454	0.47025	0.00164387	0.0256757	scaffold4293|size38277:19468-20787	SMil_00022038
scaffold231|size122486:83001-84000	CHG	0.233503	0.0603015	2.3803e-11	3.98446e-09	scaffold231|size122486:79538-83318	SMil_00004349
scaffold2503|size61171:28001-29000	CHG	0.453512	0.280757	4.34184e-08	3.70577e-06	scaffold2503|size61171:26454-37535	SMil_00015455
scaffold2591|size102556:64001-65000	CHG	0.344196	0.171477	2.96806e-06	0.000149617	scaffold2591|size102556:63101-64183	SMil_00006826
scaffold8397|size19396:2001-3000	CHG	0.208174	0.0356053	1.88981e-25	1.52877e-22	scaffold8397|size19396:511-5706	SMil_00027357
scaffold1831|size86002:60001-61000	CHG	0.623269	0.450704	0.00343795	0.0442011	scaffold1831|size86002:60448-62105	SMil_00009537
scaffold9395|size16335:4001-5000	CHG	0.43266	0.260194	4.59662e-07	2.95546e-05	scaffold9395|size16335:4056-6653	SMil_00027992
scaffold1563|size67246:40001-41000	CHG	0.226054	0.0536193	4.5447e-13	1.01073e-10	scaffold1563|size67246:35888-40182	SMil_00013786
scaffold8418|size19320:13001-14000	CHG	0.172414	0	3.16639e-11	5.21435e-09	scaffold8418|size19320:13798-14469	SMil_00027371
scaffold2240|size57005:12001-13000	CHG	0.522581	0.350168	7.94833e-05	0.00237058	scaffold2240|size57005:7120-16489	SMil_00016511
scaffold371|size118620:63001-64000	CHG	0.297872	0.125475	7.80169e-05	0.00233336	scaffold371|size118620:63806-64846	SMil_00004772
scaffold3186|size47137:40001-41000	CHG	0.514019	0.342037	1.55054e-05	0.000614309	scaffold3186|size47137:38859-42095	SMil_00019516
scaffold2129|size99877:6001-7000	CHG	0.334225	0.162264	1.57326e-06	8.66885e-05	scaffold2129|size99877:3881-6376	SMil_00007170
scaffold83|size167637:109001-110000	CHG	0.510076	0.338282	1.70838e-06	9.3223e-05	scaffold83|size167637:107418-117000	SMil_00001614
scaffold1443|size69588:46001-47000	CHG	0.530864	0.359406	3.34458e-06	0.000165354	scaffold1443|size69588:41178-49284	SMil_00013192
scaffold3173|size47234:10001-11000	CHG	0.297794	0.126437	0.000193708	0.00488596	scaffold3173|size47234:8961-10316	SMil_00019476
scaffold12611|size9271:8001-9000	CHG	0.444162	0.273171	0.000215121	0.0053268	scaffold12611|size9271:8106-9266	SMil_00029414
scaffold2469|size54178:36001-37000	CHG	0.413897	0.243243	0.000160965	0.00420802	scaffold2469|size54178:34785-37199	SMil_00017322
scaffold518|size174032:140001-141000	CHG	0.266129	0.0955056	0.000831629	0.0152913	scaffold518|size174032:137752-142703	SMil_00001411
scaffold354|size111962:70001-71000	CHG	0.426891	0.256318	2.22326e-05	0.00083228	scaffold354|size111962:68179-70362	SMil_00005544
scaffold1106|size77670:32001-33000	CHG	0.386266	0.215909	1.11191e-05	0.000464074	scaffold1106|size77670:32306-34597	SMil_00011231
scaffold2654|size52163:32001-33000	CHG	0.211608	0.0412621	2.88574e-21	1.65989e-18	scaffold2654|size52163:30638-35352	SMil_00017948
scaffold931|size82293:14001-15000	CHG	0.175943	0.00592417	2.17684e-31	3.13477e-28	scaffold931|size82293:11149-19256	SMil_00010249
scaffold2271|size56542:29001-30000	CHG	0.183077	0.0131579	4.8847e-27	4.72299e-24	scaffold2271|size56542:27848-36646	SMil_00016589
scaffold1335|size80129:31001-32000	CHG	0.368852	0.198992	0.000350842	0.00783838	scaffold1335|size80129:30680-33995	SMil_00010612
scaffold2166|size84628:39001-40000	CHG	0.344512	0.174713	6.93288e-05	0.00211877	scaffold2166|size84628:38615-39362	SMil_00009836
scaffold2185|size57689:56001-57000	CHG	0.25	0.0806916	1.1356e-05	0.000472406	scaffold2185|size57689:55680-56292	SMil_00016276
scaffold4003|size40417:11001-12000	CHG	0.176923	0.00775194	2.85352e-08	2.55468e-06	scaffold4003|size40417:10699-14534	SMil_00021430
scaffold3547|size43784:28001-29000	CHG	0.407407	0.238289	0.000562724	0.011305	scaffold3547|size43784:28977-30071	SMil_00020401
scaffold505|size100470:44001-45000	CHG	0.585644	0.41681	0.000265309	0.00629034	scaffold505|size100470:41466-44273	SMil_00007051
scaffold324|size146873:28001-29000	CHG	0.39604	0.227273	0.00406491	0.0497122	scaffold324|size146873:28661-29710	SMil_00002739
scaffold3833|size41618:19001-20000	CHG	0.35026	0.181701	3.92393e-07	2.58516e-05	scaffold3833|size41618:15655-21944	SMil_00021103
scaffold1480|size68923:7001-8000	CHG	0.475743	0.307281	6.52649e-06	0.000293769	scaffold1480|size68923:5848-23061	SMil_00013326
scaffold10684|size13024:10001-11000	CHG	0.194915	0.026465	7.57557e-16	2.39223e-13	scaffold10684|size13024:10434-11023	SMil_00028711
scaffold80|size157071:143001-144000	CHG	0.324675	0.156446	3.21377e-09	3.53111e-07	scaffold80|size157071:137323-143682	SMil_00002145
scaffold2722|size51406:46001-47000	CHG	0.416667	0.248677	1.49371e-06	8.27768e-05	scaffold2722|size51406:34711-47345	SMil_00018172
scaffold1713|size64887:9001-10000	CHG	0.323529	0.155844	0.00295897	0.0396653	scaffold1713|size64887:4314-15700	SMil_00014454
scaffold7421|size22764:15001-16000	CHG	0.279352	0.111872	1.98942e-06	0.00010619	scaffold7421|size22764:11999-16217	SMil_00026480
scaffold3970|size75696:61001-62000	CHG	0.3	0.132597	0.0018187	0.0276506	scaffold3970|size75696:57453-61278	SMil_00011678
scaffold2889|size49808:5001-6000	CHG	0.410367	0.243137	0.000207157	0.00516806	scaffold2889|size49808:5851-7610	SMil_00018688
scaffold1413|size70256:25001-26000	CHG	0.182195	0.0154799	1.06837e-14	2.94341e-12	scaffold1413|size70256:24344-26562	SMil_00013037
scaffold7086|size24055:16001-17000	CHG	0.809249	0.643196	0.000281741	0.00659598	scaffold7086|size24055:16281-20856	SMil_00026160
scaffold16327|size5285:2001-3000	CHG	0.269231	0.104	0.000640645	0.0124683	scaffold16327|size5285:2023-4849	SMil_00030185
scaffold7917|size20975:10001-11000	CHG	0.277778	0.11271	2.0719e-06	0.000109871	scaffold7917|size20975:10741-11208	SMil_00026949
scaffold3113|size47780:38001-39000	CHG	0.242647	0.0776699	3.17539e-05	0.00111095	scaffold3113|size47780:38316-40134	SMil_00019306
scaffold4409|size37633:8001-9000	CHG	0.375385	0.210526	0.000735836	0.0138999	scaffold4409|size37633:8904-13362	SMil_00022259
scaffold5963|size28751:9001-10000	CHG	0.440367	0.27558	3.33219e-07	2.23816e-05	scaffold5963|size28751:9866-10654	SMil_00024832
scaffold171|size131458:27001-28000	CHG	0.293447	0.128743	1.2376e-11	2.17568e-09	scaffold171|size131458:26001-28524	SMil_00003580
scaffold7617|size27704:16001-17000	CHG	0.253644	0.0889831	9.79056e-06	0.000414675	scaffold7617|size27704:14554-17205	SMil_00025158
scaffold1759|size64199:59001-60000	CHG	0.255556	0.0909091	6.08287e-05	0.00190281	scaffold1759|size64199:59254-59767	SMil_00014604
scaffold9306|size16610:6001-7000	CHG	0.434921	0.27044	8.91036e-05	0.00260287	scaffold9306|size16610:6105-6572	SMil_00027942
scaffold2087|size82104:77001-78000	CHG	0.401747	0.23773	5.35676e-06	0.000248442	scaffold2087|size82104:75282-77356	SMil_00010298
scaffold3653|size42991:28001-29000	CHG	0.482168	0.318396	2.21091e-05	0.000828421	scaffold3653|size42991:25060-32234	SMil_00020645
scaffold1254|size87731:38001-39000	CHG	0.28	0.116402	0.00249457	0.0349756	scaffold1254|size87731:38909-40987	SMil_00009207
scaffold78|size158705:126001-127000	CHG	0.189448	0.02589	6.79341e-30	8.16206e-27	scaffold78|size158705:119892-127636	SMil_00002062
scaffold101|size149244:127001-128000	CHG	0.215385	0.052381	2.24822e-05	0.000839612	scaffold101|size149244:126915-130758	SMil_00002645
scaffold5357|size31804:17001-18000	CHG	0.289017	0.126794	2.68045e-06	0.000136921	scaffold5357|size31804:17652-19277	SMil_00023947
scaffold4862|size48946:21001-22000	CHG	0.218274	0.0560976	6.76367e-09	6.94312e-07	scaffold4862|size48946:21308-21601	SMil_00018908
scaffold201|size127354:45001-46000	CHG	0.583333	0.421286	0.00014744	0.00392622	scaffold201|size127354:45078-49254	SMil_00004022
scaffold3010|size48633:7001-8000	CHG	0.218045	0.056	0.00140975	0.0228177	scaffold3010|size48633:5206-7489	SMil_00019018
scaffold1015|size79951:18001-19000	CHG	0.163534	0.00203252	2.06746e-22	1.34119e-19	scaffold1015|size79951:17600-20608	SMil_00010657
scaffold3240|size46620:35001-36000	CHG	0.336427	0.175166	2.77819e-05	0.000999123	scaffold3240|size46620:33511-35118	SMil_00019674
scaffold6399|size26947:1-1000	CHG	0.34375	0.182927	0.00226091	0.0325399	scaffold6399|size26947:915-5291	SMil_00025355
scaffold7607|size22021:20001-21000	CHG	0.259843	0.1	0.00195828	0.0292371	scaffold7607|size22021:18765-21588	SMil_00026665
scaffold862|size84937:50001-51000	CHG	0.71011	0.550289	0.00117734	0.0199163	scaffold862|size84937:47833-52367	SMil_00009792
scaffold1163|size135735:26001-27000	CHG	0.175913	0.016129	7.84653e-26	6.63842e-23	scaffold1163|size135735:21893-34294	SMil_00003240
scaffold7486|size22554:6001-7000	CHG	0.250936	0.0911854	6.62614e-05	0.00204348	scaffold7486|size22554:4400-7252	SMil_00026543
scaffold1302|size72824:9001-10000	CHG	0.244681	0.0851419	3.0291e-09	3.34267e-07	scaffold1302|size72824:7865-9923	SMil_00012383
scaffold10320|size13912:7001-8000	CHG	0.430446	0.270968	0.000223887	0.00550094	scaffold10320|size13912:5265-9540	SMil_00028519
scaffold6231|size39355:36001-37000	CHG	0.296736	0.13738	9.83547e-06	0.00041649	scaffold6231|size39355:36039-38303	SMil_00021721
scaffold3946|size40713:15001-16000	CHG	0.250814	0.0917874	3.35447e-07	2.25163e-05	scaffold3946|size40713:14894-16522	SMil_00021335
scaffold241|size306341:265001-266000	CHG	0.208054	0.0493827	1.32288e-07	9.92273e-06	scaffold241|size306341:262544-265893	SMil_00000155
scaffold340|size113746:32001-33000	CHG	0.192719	0.0342146	1.16578e-14	3.19877e-12	scaffold340|size113746:30127-35286	SMil_00005353
scaffold3348|size70496:7001-8000	CHG	0.328767	0.170276	1.43224e-09	1.70366e-07	scaffold3348|size70496:7087-13610	SMil_00012968
scaffold7163|size35799:4001-5000	CHG	0.182243	0.0238095	1.58357e-06	8.7093e-05	scaffold7163|size35799:1418-5193	SMil_00022793
scaffold3652|size42993:13001-14000	CHG	0.158416	0	8.92396e-05	0.00260606	scaffold3652|size42993:6197-13131	SMil_00020637
scaffold2361|size100572:3001-4000	CHG	0.242515	0.0841121	5.28271e-07	3.3343e-05	scaffold2361|size100572:2709-5335	SMil_00007018
scaffold8190|size20006:16001-17000	CHG	0.418733	0.261146	0.000470477	0.00986263	scaffold8190|size20006:16960-17877	SMil_00027173
scaffold2867|size49990:23001-24000	CHG	0.178645	0.0212972	3.223e-30	4.01487e-27	scaffold2867|size49990:23518-24878	SMil_00018629
scaffold4342|size50886:37001-38000	CHG	0.484536	0.327465	0.000812657	0.0150308	scaffold4342|size50886:34712-38983	SMil_00018357
scaffold3565|size43599:25001-26000	CHG	0.422388	0.26556	1.16862e-05	0.000483988	scaffold3565|size43599:20783-33730	SMil_00020429
scaffold2277|size56472:40001-41000	CHG	0.640809	0.483982	0.00206594	0.0303733	scaffold2277|size56472:37114-43588	SMil_00016605
scaffold517|size99899:90001-91000	CHG	0.175879	0.0192308	1.46673e-07	1.08337e-05	scaffold517|size99899:90994-94424	SMil_00007168
scaffold1138|size106146:58001-59000	CHG	0.585714	0.429752	0.00171083	0.0264571	scaffold1138|size106146:54321-92152	SMil_00006315
scaffold1900|size61957:52001-53000	CHG	0.542088	0.386328	0.000944275	0.0168616	scaffold1900|size61957:52075-53037	SMil_00015220
scaffold13204|size13122:10001-11000	CHG	0.350649	0.195402	0.000724355	0.0137329	scaffold13204|size13122:10467-13081	SMil_00028690
scaffold4064|size40064:16001-17000	CHG	0.177803	0.0225776	9.18845e-29	9.71717e-26	scaffold4064|size40064:9870-27039	SMil_00021534
scaffold1847|size68766:52001-53000	CHG	0.159588	0.00500626	2.44244e-32	3.93598e-29	scaffold1847|size68766:34706-53279	SMil_00013386
scaffold3675|size42819:16001-17000	CHG	0.216028	0.0615385	5.25141e-13	1.15399e-10	scaffold3675|size42819:15190-17557	SMil_00020704
scaffold2877|size49928:49001-50000	CHG	0.482456	0.328061	2.04139e-07	1.45439e-05	scaffold2877|size49928:48556-49790	SMil_00018657
scaffold1193|size75119:66001-67000	CHG	0.394444	0.240057	9.17696e-06	0.000392618	scaffold1193|size75119:65946-67842	SMil_00011773
scaffold600|size106025:64001-65000	CHG	0.274432	0.120092	1.91783e-14	5.11813e-12	scaffold600|size106025:63573-71846	SMil_00006342
scaffold870|size84327:77001-78000	CHG	0.266272	0.11194	0.000441716	0.00938568	scaffold870|size84327:75518-82809	SMil_00009874
scaffold3169|size47256:41001-42000	CHG	0.156584	0.0023753	2.08333e-17	7.9365e-15	scaffold3169|size47256:32722-43083	SMil_00019461
scaffold2970|size69669:48001-49000	CHG	0.218182	0.0640394	8.57751e-06	0.000370405	scaffold2970|size69669:40201-51507	SMil_00013175
scaffold868|size84502:49001-50000	CHG	0.346821	0.192755	2.34048e-06	0.000121979	scaffold868|size84502:47354-49792	SMil_00009866
scaffold8682|size18535:9001-10000	CHG	0.460018	0.306375	4.54294e-07	2.92879e-05	scaffold8682|size18535:8428-16776	SMil_00027569
scaffold3939|size40736:7001-8000	CHG	0.231237	0.0777311	5.36345e-09	5.64268e-07	scaffold3939|size40736:5810-14792	SMil_00021326
scaffold2365|size67479:30001-31000	CHG	0.320113	0.16716	2.1466e-07	1.52028e-05	scaffold2365|size67479:26275-34509	SMil_00013765
scaffold662|size92117:33001-34000	CHG	0.460452	0.307847	0.00242107	0.0342192	scaffold662|size92117:31338-37885	SMil_00008370
scaffold7497|size22510:2001-3000	CHG	0.299228	0.146944	9.20839e-08	7.17202e-06	scaffold7497|size22510:791-6401	SMil_00026556
scaffold6866|size24977:10001-11000	CHG	0.320346	0.168067	0.00240743	0.0340834	scaffold6866|size24977:8466-11586	SMil_00025906
scaffold2578|size53185:32001-33000	CHG	0.456067	0.303983	0.000101689	0.00288983	scaffold2578|size53185:29700-32965	SMil_00017708
scaffold2701|size51626:12001-13000	CHG	0.507937	0.35615	4.0923e-05	0.00137027	scaffold2701|size51626:10628-13641	SMil_00018116
scaffold241|size306341:34001-35000	CHG	0.181667	0.0304136	4.64337e-21	2.61171e-18	scaffold241|size306341:24306-36393	SMil_00000129
scaffold2638|size52310:7001-8000	CHG	0.480836	0.329949	0.00351708	0.0449142	scaffold2638|size52310:7226-8509	SMil_00017885
scaffold3643|size58693:11001-12000	CHG	0.468432	0.317669	0.000701355	0.0133836	scaffold3643|size58693:10481-11099	SMil_00016011
scaffold30|size183332:148001-149000	CHG	0.331492	0.181452	0.00233927	0.0333768	scaffold30|size183332:147634-151582	SMil_00001099
scaffold3985|size40487:29001-30000	CHG	0.279018	0.430147	0.00153389	0.0243305	scaffold3985|size40487:28088-29198	SMil_00021408
scaffold44|size176591:116001-117000	CHG	0.0461095	0.197292	3.9599e-10	5.26555e-08	scaffold44|size176591:114007-119545	SMil_00001323
scaffold471|size112986:55001-56000	CHG	0.057047	0.208333	4.68877e-10	6.15415e-08	scaffold471|size112986:51076-66653	SMil_00005399
scaffold7605|size22026:9001-10000	CHG	0.162791	0.31441	2.49427e-06	0.000128705	scaffold7605|size22026:9711-10856	SMil_00026659
scaffold474|size148102:14001-15000	CHG	0.0119522	0.164122	4.78203e-20	2.43354e-17	scaffold474|size148102:5607-18580	SMil_00002696
scaffold883|size83950:39001-40000	CHG	0.0197216	0.172131	6.00877e-25	4.72895e-22	scaffold883|size83950:37511-42425	SMil_00009959
scaffold1138|size106146:72001-73000	CHG	0.370166	0.522692	0.000983054	0.0173587	scaffold1138|size106146:54321-92152	SMil_00006315
scaffold1751|size128866:72001-73000	CHG	0.373874	0.5264	0.000466448	0.00980855	scaffold1751|size128866:71554-72406	SMil_00003882
scaffold8150|size20159:11001-12000	CHG	0.325887	0.47876	3.89926e-05	0.00131693	scaffold8150|size20159:3547-11498	SMil_00027142
scaffold3141|size47499:39001-40000	CHG	0.0250696	0.178879	1.92195e-11	3.27116e-09	scaffold3141|size47499:38496-40023	SMil_00019407
scaffold412|size163747:128001-129000	CHG	0.123016	0.278281	3.95327e-05	0.00133119	scaffold412|size163747:125117-130222	SMil_00001836
scaffold5100|size62276:56001-57000	CHG	0.0134048	0.168803	3.09953e-14	8.06862e-12	scaffold5100|size62276:55361-56183	SMil_00015133
scaffold5100|size62276:56001-57000	CHG	0.0134048	0.168803	3.09953e-14	8.06862e-12	scaffold5100|size62276:56880-57647	SMil_00015134
scaffold2283|size111738:81001-82000	CHG	0.205357	0.361268	2.1083e-06	0.00011151	scaffold2283|size111738:65554-89400	SMil_00005600
scaffold4690|size35749:14001-15000	CHG	0.00507614	0.161017	5.37686e-10	6.98916e-08	scaffold4690|size35749:14526-17909	SMil_00022817
scaffold2898|size49742:28001-29000	CHG	0.115385	0.271449	1.19044e-08	1.15599e-06	scaffold2898|size49742:24506-29638	SMil_00018713
scaffold3035|size91856:31001-32000	CHG	0.272446	0.428884	0.000700911	0.0133783	scaffold3035|size91856:28041-31337	SMil_00008423
scaffold3289|size84229:47001-48000	CHG	0.143836	0.300813	5.78728e-05	0.00182752	scaffold3289|size84229:47397-48966	SMil_00009906
scaffold9566|size15954:5001-6000	CHG	0.0135135	0.170732	7.83365e-07	4.72551e-05	scaffold9566|size15954:4438-7129	SMil_00028089
scaffold319|size115314:36001-37000	CHG	0.00776699	0.165283	2.6759e-41	7.76196e-38	scaffold319|size115314:26722-39140	SMil_00005152
scaffold1685|size65528:19001-20000	CHG	0.0382436	0.195761	2.31436e-18	9.57079e-16	scaffold1685|size65528:18229-32514	SMil_00014293
scaffold2700|size58794:14001-15000	CHG	0.00650054	0.164062	2.9899e-36	6.45845e-33	scaffold2700|size58794:8236-25904	SMil_00015955
scaffold3140|size77509:20001-21000	CHG	0.152505	0.310204	1.18743e-08	1.15416e-06	scaffold3140|size77509:18981-21131	SMil_00011267
scaffold9058|size17408:4001-5000	CHG	0.0903427	0.248052	3.74731e-11	6.0822e-09	scaffold9058|size17408:2308-11397	SMil_00027819
scaffold253|size120454:72001-73000	CHG	0.027027	0.184874	0.000214015	0.00530461	scaffold253|size120454:68229-78675	SMil_00004581
scaffold202|size155528:111001-112000	CHG	0.00342466	0.161765	6.68732e-13	1.45224e-10	scaffold202|size155528:108037-115366	SMil_00002241
scaffold2621|size66927:42001-43000	CHG	0.00742942	0.165834	1.77302e-28	1.8462e-25	scaffold2621|size66927:40493-44577	SMil_00013874
scaffold2052|size78192:38001-39000	CHG	0.0342466	0.193196	3.0762e-17	1.14983e-14	scaffold2052|size78192:37460-41511	SMil_00011090
scaffold4556|size36687:31001-32000	CHG	0.116705	0.275862	2.52133e-08	2.2855e-06	scaffold4556|size36687:28626-31570	SMil_00022521
scaffold2012|size67982:57001-58000	CHG	0.107242	0.266467	7.37415e-10	9.39339e-08	scaffold2012|size67982:55779-58822	SMil_00013628
scaffold8151|size20153:6001-7000	CHG	0.270655	0.43	0.000398518	0.00865899	scaffold8151|size20153:2298-6108	SMil_00027145
scaffold10754|size12819:6001-7000	CHG	0.3	0.459538	0.00308447	0.0408729	scaffold10754|size12819:6177-9265	SMil_00028742
scaffold1078|size78367:57001-58000	CHG	0.277778	0.43745	5.07241e-08	4.26301e-06	scaffold1078|size78367:50207-57745	SMil_00011054
scaffold945|size81842:8001-9000	CHG	0.00146413	0.161172	1.71856e-34	3.23101e-31	scaffold945|size81842:3787-13372	SMil_00010323
scaffold602|size94804:3001-4000	CHG	0.0646259	0.22439	4.3808e-12	8.33658e-10	scaffold602|size94804:1924-5201	SMil_00007847
scaffold724|size89257:78001-79000	CHG	0.142056	0.301887	2.23689e-06	0.000117276	scaffold724|size89257:77208-80140	SMil_00008817
scaffold3730|size56708:25001-26000	CHG	0.0180807	0.178191	1.19191e-23	8.55174e-21	scaffold3730|size56708:23871-28202	SMil_00016552
scaffold1379|size70943:57001-58000	CHG	0.239757	0.4	9.27129e-06	0.000395819	scaffold1379|size70943:55632-64485	SMil_00012904
scaffold1238|size74188:62001-63000	CHG	0.00320513	0.163599	2.15985e-15	6.48748e-13	scaffold1238|size74188:58437-63434	SMil_00012016
scaffold2064|size59360:15001-16000	CHG	0.106061	0.266871	1.86561e-06	0.000100689	scaffold2064|size59360:15797-18400	SMil_00015812
scaffold1292|size73036:18001-19000	CHG	0.346405	0.507232	6.04971e-06	0.000274929	scaffold1292|size73036:10492-18236	SMil_00012325
scaffold9040|size17459:8001-9000	CHG	0.321716	0.482602	0.00168514	0.0261534	scaffold9040|size17459:5241-11191	SMil_00027808
scaffold1823|size63055:11001-12000	CHG	0.274086	0.435644	2.9527e-05	0.00104815	scaffold1823|size63055:9218-13341	SMil_00014855
scaffold203|size156963:103001-104000	CHG	0.00340136	0.165079	2.12359e-11	3.57538e-09	scaffold203|size156963:101197-112283	SMil_00002162
scaffold3093|size90859:4001-5000	CHG	0.322418	0.484513	0.00169019	0.0262217	scaffold3093|size90859:2115-5269	SMil_00008552
scaffold8090|size20382:16001-17000	CHG	0.122222	0.284483	0.000832189	0.0152987	scaffold8090|size20382:14138-16809	SMil_00027095
scaffold1449|size102130:64001-65000	CHG	0.736617	0.898887	0.00280345	0.038102	scaffold1449|size102130:58172-66055	SMil_00006863
scaffold30|size183332:102001-103000	CHG	0.0456853	0.208042	1.51682e-14	4.11199e-12	scaffold30|size183332:99947-105012	SMil_00001096
scaffold15731|size5820:3001-4000	CHG	0.0714286	0.233918	0.00129875	0.0214485	scaffold15731|size5820:1819-3422	SMil_00030082
scaffold922|size89940:73001-74000	CHG	0.0239234	0.186441	3.09721e-11	5.10872e-09	scaffold922|size89940:71027-74616	SMil_00008727
scaffold131|size139055:120001-121000	CHG	0.388633	0.551478	8.79746e-05	0.00257764	scaffold131|size139055:118764-121267	SMil_00003067
scaffold522|size128861:63001-64000	CHG	0.0101833	0.17316	4.90694e-21	2.74475e-18	scaffold522|size128861:62190-63306	SMil_00003890
scaffold522|size128861:63001-64000	CHG	0.0101833	0.17316	4.90694e-21	2.74475e-18	scaffold522|size128861:63279-68502	SMil_00003891
scaffold10139|size14386:13001-14000	CHG	0.05	0.213115	9.6758e-11	1.451e-08	scaffold10139|size14386:11559-14039	SMil_00028438
scaffold3147|size47428:16001-17000	CHG	0.441379	0.604511	0.00126414	0.0210033	scaffold3147|size47428:14028-17881	SMil_00019416
scaffold8345|size19543:11001-12000	CHG	0.161062	0.324195	5.89771e-08	4.84237e-06	scaffold8345|size19543:8655-13608	SMil_00027300
scaffold6774|size35315:15001-16000	CHG	0.0666667	0.229814	4.85946e-06	0.000228329	scaffold6774|size35315:11214-16227	SMil_00022947
scaffold3269|size77596:69001-70000	CHG	0.382175	0.545956	0.00027892	0.00654614	scaffold3269|size77596:68804-69277	SMil_00011262
scaffold6451|size47899:31001-32000	CHG	0.0894495	0.253259	4.50972e-08	3.83776e-06	scaffold6451|size47899:31366-33838	SMil_00019264
scaffold965|size81332:27001-28000	CHG	0.00166667	0.165488	1.26439e-28	1.32336e-25	scaffold965|size81332:26257-33179	SMil_00010413
scaffold228|size122622:78001-79000	CHG	0.372957	0.537084	8.29137e-05	0.00245236	scaffold228|size122622:76989-81713	SMil_00004324
scaffold3891|size51383:37001-38000	CHG	0	0.164179	8.38144e-07	5.0054e-05	scaffold3891|size51383:37562-39986	SMil_00018184
scaffold4312|size43661:33001-34000	CHG	0.217054	0.381365	1.69364e-08	1.59134e-06	scaffold4312|size43661:20735-33666	SMil_00020413
scaffold5373|size31720:6001-7000	CHG	0.0220386	0.186486	1.12952e-10	1.67163e-08	scaffold5373|size31720:4306-10529	SMil_00023981
scaffold6893|size54036:17001-18000	CHG	0.361746	0.526201	4.8122e-05	0.00157167	scaffold6893|size54036:15588-17311	SMil_00017362
scaffold474|size148102:8001-9000	CHG	0.123832	0.288462	5.58195e-08	4.62425e-06	scaffold474|size148102:5607-18580	SMil_00002696
scaffold752|size88477:12001-13000	CHG	0.478076	0.642759	0.000977453	0.0172959	scaffold752|size88477:12841-16380	SMil_00008974
scaffold5753|size29747:7001-8000	CHG	0.597911	0.762791	0.00118243	0.0199735	scaffold5753|size29747:2902-14399	SMil_00024562
scaffold110|size167879:64001-65000	CHG	0.0353698	0.200855	2.95148e-10	4.01671e-08	scaffold110|size167879:57232-66421	SMil_00001602
scaffold6212|size27729:13001-14000	CHG	0.478084	0.643846	2.60178e-05	0.00094777	scaffold6212|size27729:10369-14903	SMil_00025151
scaffold1138|size106146:73001-74000	CHG	0.388041	0.554037	7.72803e-05	0.00231713	scaffold1138|size106146:54321-92152	SMil_00006315
scaffold485|size196910:122001-123000	CHG	0.158273	0.324627	1.11612e-09	1.36847e-07	scaffold485|size196910:120670-124975	SMil_00000765
scaffold8080|size20456:11001-12000	CHG	0	0.166667	0.000348841	0.00779996	scaffold8080|size20456:10995-13243	SMil_00027084
scaffold124|size187701:127001-128000	CHG	0.134021	0.30086	1.83029e-05	0.000708328	scaffold124|size187701:127253-128333	SMil_00000972
scaffold10401|size13715:9001-10000	CHG	0.390765	0.557979	1.71485e-19	8.04149e-17	scaffold10401|size13715:8323-9659	SMil_00028573
scaffold3583|size43477:10001-11000	CHG	0.0549828	0.222222	9.47399e-09	9.39295e-07	scaffold3583|size43477:7915-17920	SMil_00020483
scaffold4281|size38389:12001-13000	CHG	0.146104	0.313673	1.65776e-05	0.000651453	scaffold4281|size38389:12247-14556	SMil_00022015
scaffold35|size180458:8001-9000	CHG	0.108434	0.276596	0.000353867	0.00789038	scaffold35|size180458:8804-14040	SMil_00001176
scaffold2297|size75813:62001-63000	CHG	0.517483	0.685764	0.00135828	0.0221684	scaffold2297|size75813:62196-64775	SMil_00011650
scaffold6886|size24886:18001-19000	CHG	0.237537	0.406048	7.84327e-06	0.000343446	scaffold6886|size24886:15175-20034	SMil_00025932
scaffold79|size158574:47001-48000	CHG	0.457143	0.625705	0.000247998	0.00596275	scaffold79|size158574:41804-50083	SMil_00002078
scaffold147|size134797:116001-117000	CHG	0.154132	0.32333	5.54913e-13	1.21547e-10	scaffold147|size134797:113468-129841	SMil_00003321
scaffold5|size235960:59001-60000	CHG	0.165854	0.335165	0.0020066	0.0297681	scaffold5|size235960:56955-64176	SMil_00000422
scaffold6774|size35315:22001-23000	CHG	0.241993	0.411458	0.0019442	0.0290824	scaffold6774|size35315:22737-25258	SMil_00022949
scaffold849|size85198:33001-34000	CHG	0.156077	0.325714	7.13274e-10	9.09729e-08	scaffold849|size85198:30137-33773	SMil_00009713
scaffold1260|size73819:65001-66000	CHG	0.291946	0.461957	0.00172362	0.0265898	scaffold1260|size73819:65547-67546	SMil_00012157
scaffold358|size111820:4001-5000	CHG	0.164804	0.334884	1.10179e-05	0.000460322	scaffold358|size111820:2436-4342	SMil_00005583
scaffold11439|size11416:1-1000	CHG	0.274262	0.444898	0.000627441	0.0122713	scaffold11439|size11416:466-2393	SMil_00028992
scaffold1834|size106755:50001-51000	CHG	0.559406	0.730159	0.00362859	0.0459085	scaffold1834|size106755:42771-60079	SMil_00006221
scaffold2654|size52163:30001-31000	CHG	0.518033	0.688889	0.00190385	0.0285969	scaffold2654|size52163:30638-35352	SMil_00017948
scaffold98|size323791:262001-263000	CHG	0.005	0.175978	6.12868e-18	2.45932e-15	scaffold98|size323791:258323-263623	SMil_00000076
scaffold5958|size28789:20001-21000	CHG	0.0526316	0.223684	0.000376615	0.00827932	scaffold5958|size28789:14973-24978	SMil_00024826
scaffold1443|size69588:10001-11000	CHG	0.0368098	0.207865	9.43785e-09	9.36571e-07	scaffold1443|size69588:9912-13994	SMil_00013190
scaffold182|size130123:60001-61000	CHG	0.0828025	0.25387	1.65072e-06	9.03927e-05	scaffold182|size130123:60702-65490	SMil_00003737
scaffold4976|size67581:39001-40000	CHG	0.354779	0.526012	0.000188131	0.00477435	scaffold4976|size67581:37234-44273	SMil_00013735
scaffold334|size122200:30001-31000	CHG	0.0632054	0.235185	1.12456e-10	1.6655e-08	scaffold334|size122200:29392-30433	SMil_00004392
scaffold3101|size47863:11001-12000	CHG	0.165984	0.338104	1.91687e-06	0.000102913	scaffold3101|size47863:10025-11644	SMil_00019276
scaffold1503|size68408:16001-17000	CHG	0	0.172185	2.46812e-06	0.000127616	scaffold1503|size68408:15431-18630	SMil_00013460
scaffold2810|size50604:28001-29000	CHG	0.328729	0.501362	8.05876e-07	4.84117e-05	scaffold2810|size50604:25127-30363	SMil_00018449
scaffold1273|size73563:54001-55000	CHG	0.158273	0.331104	1.62251e-05	0.000639084	scaffold1273|size73563:51525-55770	SMil_00012220
scaffold1284|size73280:19001-20000	CHG	0.236934	0.409774	0.00199336	0.0296214	scaffold1284|size73280:14102-20948	SMil_00012302
scaffold2236|size57043:12001-13000	CHG	0.038961	0.212121	7.93034e-05	0.00236626	scaffold2236|size57043:7947-12072	SMil_00016496
scaffold1148|size83626:34001-35000	CHG	0.00652174	0.179724	1.02097e-19	4.93585e-17	scaffold1148|size83626:10641-60714	SMil_00010034
scaffold1248|size73978:42001-43000	CHG	0.274306	0.447543	1.01554e-05	0.000428342	scaffold1248|size73978:40919-44163	SMil_00012097
scaffold5800|size29501:17001-18000	CHG	0.453608	0.626953	0.00288606	0.0389322	scaffold5800|size29501:15096-18969	SMil_00024628
scaffold905|size83230:58001-59000	CHG	0	0.173516	1.98733e-10	2.80419e-08	scaffold905|size83230:57986-58776	SMil_00010097
scaffold12|size258582:236001-237000	CHG	0.00617284	0.179811	5.86549e-14	1.47034e-11	scaffold12|size258582:234855-240715	SMil_00000276
scaffold6273|size27444:15001-16000	CHG	0.324742	0.498423	0.00050366	0.0103719	scaffold6273|size27444:13849-15584	SMil_00025208
scaffold3427|size44886:21001-22000	CHG	0.0670103	0.240918	1.17968e-10	1.737e-08	scaffold3427|size44886:21768-26951	SMil_00020138
scaffold824|size86161:27001-28000	CHG	0.0777643	0.251894	9.34525e-14	2.25628e-11	scaffold824|size86161:27537-28712	SMil_00009518
scaffold6543|size26370:9001-10000	CHG	0.0957983	0.270186	2.10012e-11	3.53881e-09	scaffold6543|size26370:7256-11795	SMil_00025529
scaffold519|size99680:65001-66000	CHG	0	0.174699	5.25605e-09	5.54405e-07	scaffold519|size99680:59102-65004	SMil_00007181
scaffold286|size117855:113001-114000	CHG	0.112532	0.287582	4.12581e-05	0.00137876	scaffold286|size117855:105166-113223	SMil_00004887
scaffold195|size176305:117001-118000	CHG	0.0860215	0.261111	7.53553e-07	4.56466e-05	scaffold195|size176305:113372-119516	SMil_00001337
scaffold429|size195591:99001-100000	CHG	0.241758	0.416961	0.00369039	0.0464504	scaffold429|size195591:99966-101671	SMil_00000798
scaffold618|size93987:13001-14000	CHG	0.0353982	0.210794	1.04901e-25	8.7654e-23	scaffold618|size93987:8748-15939	SMil_00007963
scaffold741|size88706:18001-19000	CHG	0.192308	0.367742	0.000646379	0.012557	scaffold741|size88706:17009-21306	SMil_00008916
scaffold952|size106073:37001-38000	CHG	0.391015	0.566613	0.000958617	0.0170477	scaffold952|size106073:35701-39194	SMil_00006322
scaffold5229|size32543:6001-7000	CHG	0.180995	0.356643	0.00202119	0.0299212	scaffold5229|size32543:6564-8658	SMil_00023775
scaffold737|size88846:60001-61000	CHG	0.336867	0.512539	5.86928e-07	3.65791e-05	scaffold737|size88846:59626-62108	SMil_00008895
scaffold5346|size61291:1-1000	CHG	0.0820513	0.257951	3.5805e-07	2.38481e-05	scaffold5346|size61291:1-837	SMil_00015418
scaffold4816|size34972:2001-3000	CHG	0.282353	0.458506	0.00068188	0.013084	scaffold4816|size34972:2898-3725	SMil_00023056
scaffold1909|size61897:55001-56000	CHG	0.368421	0.544643	0.00116616	0.0197745	scaffold1909|size61897:52986-57160	SMil_00015259
scaffold1307|size72653:65001-66000	CHG	0.214035	0.390456	0.00100929	0.0177034	scaffold1307|size72653:55190-65250	SMil_00012432
scaffold4183|size72837:18001-19000	CHG	0.280543	0.457249	0.000331162	0.00750634	scaffold4183|size72837:14681-20945	SMil_00012380
scaffold683|size150372:131001-132000	CHG	0.0484848	0.225225	6.47307e-08	5.25948e-06	scaffold683|size150372:130384-133424	SMil_00002571
scaffold8150|size20159:10001-11000	CHG	0.223152	0.4	4.23406e-07	2.76525e-05	scaffold8150|size20159:3547-11498	SMil_00027142
scaffold5193|size54293:42001-43000	CHG	0.0121528	0.189222	8.75167e-21	4.7769e-18	scaffold5193|size54293:39014-45387	SMil_00017267
scaffold337|size113934:39001-40000	CHG	0.0941704	0.271429	4.69095e-05	0.00153726	scaffold337|size113934:36244-39224	SMil_00005340
scaffold225|size123550:76001-77000	CHG	0.271062	0.448529	7.29481e-06	0.000322982	scaffold225|size123550:70256-83234	SMil_00004285
scaffold2624|size52537:1001-2000	CHG	0.017341	0.195122	7.5372e-10	9.58305e-08	scaffold2624|size52537:1506-3949	SMil_00017835
scaffold2573|size68914:45001-46000	CHG	0.249012	0.427119	0.000270581	0.00639072	scaffold2573|size68914:43085-49042	SMil_00013337
scaffold2588|size53079:18001-19000	CHG	0.185273	0.363402	1.83207e-05	0.00070857	scaffold2588|size53079:14874-19844	SMil_00017733
scaffold767|size149798:96001-97000	CHG	0.368056	0.546296	0.00217881	0.0316591	scaffold767|size149798:94759-96090	SMil_00002594
scaffold1572|size67140:14001-15000	CHG	0.0935252	0.271845	3.55753e-05	0.00121792	scaffold1572|size67140:12961-14282	SMil_00013810
scaffold215|size133541:90001-91000	CHG	0.140323	0.318697	1.93637e-09	2.24672e-07	scaffold215|size133541:88924-93625	SMil_00003387
scaffold698|size90210:65001-66000	CHG	0.0537975	0.232184	1.75619e-22	1.14659e-19	scaffold698|size90210:63805-68928	SMil_00008658
scaffold4328|size38140:1-1000	CHG	0.13289	0.311355	0.000143906	0.00385027	scaffold4328|size38140:657-1016	SMil_00022104
scaffold4976|size67581:40001-41000	CHG	0.721387	0.899863	0.00313728	0.0413702	scaffold4976|size67581:37234-44273	SMil_00013735
scaffold5249|size32424:18001-19000	CHG	0.253633	0.432119	3.42238e-07	2.29418e-05	scaffold5249|size32424:17993-20771	SMil_00023804
scaffold476|size102620:62001-63000	CHG	0.00760456	0.18617	1.99334e-10	2.81073e-08	scaffold476|size102620:61514-63017	SMil_00006795
scaffold661|size92193:55001-56000	CHG	0.554559	0.733212	0.00193469	0.0289722	scaffold661|size92193:47379-59379	SMil_00008364
scaffold336|size114027:52001-53000	CHG	0.00578035	0.184615	2.42161e-15	7.23091e-13	scaffold336|size114027:50276-54162	SMil_00005328
scaffold7651|size41918:30001-31000	CHG	0.00321543	0.182236	9.32611e-18	3.68414e-15	scaffold7651|size41918:23928-30382	SMil_00021017
scaffold569|size96437:89001-90000	CHG	0.1	0.27933	0.000123825	0.00339946	scaffold569|size96437:87558-89509	SMil_00007628
scaffold42|size177580:27001-28000	CHG	0.282158	0.462069	0.00193738	0.0290061	scaffold42|size177580:26244-31107	SMil_00001278
scaffold1914|size61804:12001-13000	CHG	0.148248	0.328261	2.00991e-05	0.000762621	scaffold1914|size61804:11258-16690	SMil_00015282
scaffold7235|size23430:18001-19000	CHG	0.00833333	0.188679	4.43034e-06	0.000210673	scaffold7235|size23430:16787-18213	SMil_00026305
scaffold645|size92956:17001-18000	CHG	0.163934	0.344363	2.70977e-06	0.000138279	scaffold645|size92956:15049-17234	SMil_00008205
scaffold949|size109671:82001-83000	CHG	0.177112	0.357664	4.73892e-05	0.00155073	scaffold949|size109671:82337-87511	SMil_00005858
scaffold2784|size50889:24001-25000	CHG	0.182274	0.363032	7.88938e-09	7.96185e-07	scaffold2784|size50889:19394-34148	SMil_00018353
scaffold5166|size32946:16001-17000	CHG	0	0.180851	3.05325e-10	4.14965e-08	scaffold5166|size32946:14179-17559	SMil_00023679
scaffold11969|size10392:5001-6000	CHG	0.025	0.205882	0.000133775	0.0036227	scaffold11969|size10392:2511-5374	SMil_00029203
scaffold53|size170907:119001-120000	CHG	0.00175747	0.182708	2.15037e-30	2.72893e-27	scaffold53|size170907:113421-121077	SMil_00001493
scaffold1983|size88364:51001-52000	CHG	0.0907457	0.271766	1.66799e-16	5.66356e-14	scaffold1983|size88364:49770-51020	SMil_00009044
scaffold151|size134213:77001-78000	CHG	0.458065	0.639286	1.36887e-05	0.000552248	scaffold151|size134213:76674-79848	SMil_00003345
scaffold252|size120707:6001-7000	CHG	0.0322581	0.213675	1.26275e-14	3.44159e-12	scaffold252|size120707:4779-8950	SMil_00004549
scaffold1044|size79268:48001-49000	CHG	0.290102	0.471528	4.59128e-08	3.9039e-06	scaffold1044|size79268:47719-51914	SMil_00010881
scaffold3141|size47499:4001-5000	CHG	0.1133	0.294737	2.22693e-06	0.000116931	scaffold3141|size47499:4687-6241	SMil_00019400
scaffold9261|size33218:23001-24000	CHG	0.224784	0.40625	0.000348132	0.00778802	scaffold9261|size33218:21501-23837	SMil_00023610
scaffold226|size161110:90001-91000	CHG	0.0225564	0.204082	2.73145e-06	0.000139211	scaffold226|size161110:90126-90835	SMil_00001978
scaffold8183|size20022:16001-17000	CHG	0.216667	0.39823	0.000131515	0.00357386	scaffold8183|size20022:16785-17757	SMil_00027168
scaffold10|size281859:160001-161000	CHG	0.0844278	0.266	8.31547e-11	1.2657e-08	scaffold10|size281859:157279-160891	SMil_00000176
scaffold666|size91913:87001-88000	CHG	0.153457	0.335065	4.49368e-09	4.79471e-07	scaffold666|size91913:84037-88085	SMil_00008409
scaffold4446|size37388:17001-18000	CHG	0.00449775	0.186464	2.16111e-34	4.02576e-31	scaffold4446|size37388:17279-18253	SMil_00022319
scaffold3364|size45426:17001-18000	CHG	0.567639	0.75	0.00024581	0.00592207	scaffold3364|size45426:16464-20322	SMil_00019986
scaffold1407|size70366:19001-20000	CHG	0.049904	0.232295	3.19757e-16	1.05743e-13	scaffold1407|size70366:16906-21937	SMil_00013007
scaffold2215|size76093:64001-65000	CHG	0.408769	0.591314	3.40425e-05	0.00117555	scaffold2215|size76093:63254-73813	SMil_00011539
scaffold3121|size47660:5001-6000	CHG	0.0583658	0.240964	2.85622e-09	3.17607e-07	scaffold3121|size47660:2-7167	SMil_00019338
scaffold1219|size83569:77001-78000	CHG	0.441558	0.62419	0.00173399	0.0267155	scaffold1219|size83569:75059-81211	SMil_00010051
scaffold639|size93080:40001-41000	CHG	0.402893	0.585586	0.000531929	0.0108094	scaffold639|size93080:38689-42115	SMil_00008153
scaffold14627|size6846:3001-4000	CHG	0.157895	0.340741	0.000635671	0.0123983	scaffold14627|size6846:1476-3550	SMil_00029873
scaffold2308|size56089:32001-33000	CHG	0.0141176	0.197256	3.38407e-19	1.5372e-16	scaffold2308|size56089:28080-35868	SMil_00016755
scaffold4515|size36929:20001-21000	CHG	0.131336	0.314516	6.57781e-08	5.34031e-06	scaffold4515|size36929:19051-21764	SMil_00022445
scaffold3004|size48699:33001-34000	CHG	0.00634921	0.18958	6.93545e-20	3.4431e-17	scaffold3004|size48699:29584-39261	SMil_00018988
scaffold7|size255859:48001-49000	CHG	0.00526316	0.188889	6.79237e-12	1.2538e-09	scaffold7|size255859:47691-53630	SMil_00000316
scaffold7535|size22308:2001-3000	CHG	0.341686	0.525316	0.00238226	0.0338332	scaffold7535|size22308:1890-9667	SMil_00026600
scaffold1525|size68007:29001-30000	CHG	0.34608	0.52975	0.000188907	0.00479105	scaffold1525|size68007:26885-32418	SMil_00013605
scaffold15422|size6105:2001-3000	CHG	0.51773	0.701511	0.00201002	0.0298036	scaffold15422|size6105:134-4883	SMil_00030011
scaffold4593|size36403:25001-26000	CHG	0.0152542	0.199317	5.1465e-27	4.95255e-24	scaffold4593|size36403:22660-28992	SMil_00022583
scaffold767|size149798:95001-96000	CHG	0.316393	0.500852	8.8927e-05	0.00259919	scaffold767|size149798:94759-96090	SMil_00002594
scaffold195|size176305:108001-109000	CHG	0.380556	0.565041	3.82209e-05	0.00129496	scaffold195|size176305:105666-109494	SMil_00001336
scaffold5781|size37074:18001-19000	CHG	0.00148588	0.186047	2.43427e-37	5.37254e-34	scaffold5781|size37074:13986-21575	SMil_00022409
scaffold2006|size60199:20001-21000	CHG	0.159184	0.34375	5.06027e-05	0.00163854	scaffold2006|size60199:20333-28550	SMil_00015608
scaffold5309|size32101:27001-28000	CHG	0.0547945	0.239623	1.14213e-08	1.11548e-06	scaffold5309|size32101:25569-27185	SMil_00023884
scaffold3437|size44833:23001-24000	CHG	0.0808511	0.265734	7.92037e-06	0.000346337	scaffold3437|size44833:23869-26497	SMil_00020174
scaffold1674|size65622:27001-28000	CHG	0.350211	0.535135	0.000221628	0.00545799	scaffold1674|size65622:27345-29674	SMil_00014258
scaffold788|size87396:71001-72000	CHG	0.169165	0.354108	9.16429e-08	7.14041e-06	scaffold788|size87396:61626-79829	SMil_00009278
scaffold2169|size69947:22001-23000	CHG	0.13354	0.318612	1.50489e-07	1.10863e-05	scaffold2169|size69947:17660-22437	SMil_00013107
scaffold184|size129566:3001-4000	CHG	0.38358	0.569061	3.19193e-06	0.000159125	scaffold184|size129566:2400-6743	SMil_00003825
scaffold413|size107157:39001-40000	CHG	0.492027	0.677511	0.000994906	0.0175253	scaffold413|size107157:39080-39858	SMil_00006112
scaffold1148|size83626:30001-31000	CHG	0.404762	0.590395	0.00345108	0.0443251	scaffold1148|size83626:10641-60714	SMil_00010034
scaffold17681|size3623:2001-3000	CHG	0.533454	0.719101	0.000336922	0.0076038	scaffold17681|size3623:1511-3161	SMil_00030383
scaffold4214|size38847:16001-17000	CHG	0.0723104	0.258216	1.13775e-15	3.51626e-13	scaffold4214|size38847:15333-22648	SMil_00021874
scaffold8529|size36909:6001-7000	CHG	0.377841	0.563758	0.000996369	0.0175434	scaffold8529|size36909:6789-11330	SMil_00022455
scaffold2000|size60287:45001-46000	CHG	0.373832	0.560327	0.000802093	0.0148845	scaffold2000|size60287:45772-48192	SMil_00015593
scaffold182|size130123:31001-32000	CHG	0.195369	0.381914	4.44738e-10	5.86385e-08	scaffold182|size130123:25678-31950	SMil_00003733
scaffold183|size130103:53001-54000	CHG	0.0642674	0.251701	5.92835e-11	9.25241e-09	scaffold183|size130103:51837-54384	SMil_00003755
scaffold6196|size27806:7001-8000	CHG	0.0037037	0.191176	1.23842e-14	3.38893e-12	scaffold6196|size27806:6858-7964	SMil_00025139
scaffold272|size118793:100001-101000	CHG	0	0.1875	0.000281811	0.00659687	scaffold272|size118793:99590-100186	SMil_00004741
scaffold20|size190586:44001-45000	CHG	0	0.1875	6.54987e-13	1.42392e-10	scaffold20|size190586:42510-46488	SMil_00000902
scaffold6799|size25279:7001-8000	CHG	0.201717	0.389513	0.00403682	0.0494589	scaffold6799|size25279:7631-8778	SMil_00025821
scaffold3805|size41876:15001-16000	CHG	0.0445633	0.232425	1.62809e-18	6.84432e-16	scaffold3805|size41876:11683-19244	SMil_00021038
scaffold1489|size68757:23001-24000	CHG	0.00343643	0.191489	4.86127e-26	4.31036e-23	scaffold1489|size68757:11417-25408	SMil_00013396
scaffold854|size85058:26001-27000	CHG	0.00168919	0.189802	7.25312e-32	1.09091e-28	scaffold854|size85058:24485-32714	SMil_00009728
scaffold13583|size17612:11001-12000	CHG	0.01875	0.206897	4.10677e-10	5.4537e-08	scaffold13583|size17612:10395-11474	SMil_00027780
scaffold3069|size48156:25001-26000	CHG	0.00238949	0.190628	1.70165e-43	5.57285e-40	scaffold3069|size48156:18135-27564	SMil_00019191
scaffold2867|size49990:13001-14000	CHG	0.689133	0.877529	0.00125044	0.02082	scaffold2867|size49990:12214-22484	SMil_00018628
scaffold1376|size71150:6001-7000	CHG	0.220183	0.409091	1.24169e-07	9.39005e-06	scaffold1376|size71150:6009-7628	SMil_00012890
scaffold5201|size32724:29001-30000	CHG	0.527721	0.716795	0.00131839	0.0216998	scaffold5201|size32724:28557-30102	SMil_00023728
scaffold1|size388307:304001-305000	CHG	0.0536913	0.242775	4.878e-06	0.00022901	scaffold1|size388307:302896-304623	SMil_00000025
scaffold401|size108182:24001-25000	CHG	0.0782241	0.26742	3.36328e-12	6.51009e-10	scaffold401|size108182:21799-27780	SMil_00005990
scaffold2698|size51648:45001-46000	CHG	0.0982143	0.28757	3.47392e-12	6.70506e-10	scaffold2698|size51648:41987-50751	SMil_00018113
scaffold1215|size74719:15001-16000	CHG	0.00534759	0.194805	1.68799e-13	3.94866e-11	scaffold1215|size74719:14472-16511	SMil_00011875
scaffold766|size88047:55001-56000	CHG	0.10989	0.299349	7.17893e-05	0.00218181	scaffold766|size88047:51294-55211	SMil_00009119
scaffold1453|size69345:34001-35000	CHG	0.0168539	0.206432	6.05866e-32	9.31969e-29	scaffold1453|size69345:31953-34935	SMil_00013230
scaffold5437|size31422:10001-11000	CHG	0.61287	0.802708	7.423e-05	0.00224356	scaffold5437|size31422:4356-13210	SMil_00024079
scaffold1279|size73399:57001-58000	CHG	0.405629	0.595687	1.97405e-05	0.000750651	scaffold1279|size73399:56328-57581	SMil_00012272
scaffold1431|size69823:11001-12000	CHG	0.147783	0.338182	6.47141e-05	0.00200337	scaffold1431|size69823:10733-13307	SMil_00013123
scaffold3121|size47660:14001-15000	CHG	0.0594595	0.25	0.000145384	0.0038796	scaffold3121|size47660:14529-19256	SMil_00019340
scaffold1576|size67090:18001-19000	CHG	0.0810474	0.271642	7.66863e-20	3.77937e-17	scaffold1576|size67090:17165-24561	SMil_00013827
scaffold7918|size20969:11001-12000	CHG	0.230404	0.421053	0.000428641	0.00916831	scaffold7918|size20969:11157-13987	SMil_00026951
scaffold1157|size76017:69001-70000	CHG	0.264493	0.455338	0.0017934	0.0273691	scaffold1157|size76017:67317-70757	SMil_00011560
scaffold357|size111846:109001-110000	CHG	0.350515	0.541478	9.95274e-05	0.00283991	scaffold357|size111846:104776-109068	SMil_00005582
scaffold380|size195548:141001-142000	CHG	0.0010582	0.192079	1.91187e-50	1.04919e-46	scaffold380|size195548:126521-142014	SMil_00000818
scaffold7411|size22790:7001-8000	CHG	0.450512	0.641667	0.00317039	0.0416608	scaffold7411|size22790:7949-9007	SMil_00026473
scaffold1614|size66532:38001-39000	CHG	0.399441	0.59085	1.8329e-05	0.000708643	scaffold1614|size66532:35983-38091	SMil_00013982
scaffold1614|size66532:38001-39000	CHG	0.399441	0.59085	1.8329e-05	0.000708643	scaffold1614|size66532:38461-41244	SMil_00013983
scaffold2768|size51017:31001-32000	CHG	0.00362319	0.195191	4.79977e-29	5.3256e-26	scaffold2768|size51017:26632-32601	SMil_00018311
scaffold5166|size32946:21001-22000	CHG	0.241015	0.432624	5.51258e-06	0.000254738	scaffold5166|size32946:18396-23182	SMil_00023680
scaffold3131|size47582:19001-20000	CHG	0.33945	0.531335	2.87211e-06	0.000145467	scaffold3131|size47582:18362-24665	SMil_00019383
scaffold35|size180458:113001-114000	CHG	0.318792	0.511568	0.00362098	0.0458642	scaffold35|size180458:108539-115383	SMil_00001184
scaffold695|size90264:62001-63000	CHG	0.515873	0.709145	0.000511525	0.0104951	scaffold695|size90264:59557-62296	SMil_00008652
scaffold1120|size85620:49001-50000	CHG	0.0107527	0.204082	3.79779e-05	0.00128845	scaffold1120|size85620:49886-53940	SMil_00009610
scaffold1273|size73563:53001-54000	CHG	0.330128	0.523553	3.33784e-06	0.000165061	scaffold1273|size73563:51525-55770	SMil_00012220
scaffold601|size94831:51001-52000	CHG	0.566038	0.759468	5.2739e-05	0.00169332	scaffold601|size94831:44710-59121	SMil_00007844
scaffold2387|size55268:27001-28000	CHG	0.0214592	0.215084	1.49264e-09	1.76722e-07	scaffold2387|size55268:27678-28563	SMil_00017003
scaffold269|size119166:76001-77000	CHG	0.315603	0.509363	0.00262979	0.0364129	scaffold269|size119166:76920-81690	SMil_00004704
scaffold3836|size41612:36001-37000	CHG	0.355372	0.549157	0.000204276	0.00510874	scaffold3836|size41612:29700-36450	SMil_00021113
scaffold3261|size52331:8001-9000	CHG	0.054326	0.248509	3.34972e-14	8.66438e-12	scaffold3261|size52331:6361-11857	SMil_00017879
scaffold319|size115314:23001-24000	CHG	0.4304	0.62462	0.000207297	0.00517027	scaffold319|size115314:18925-26303	SMil_00005151
scaffold8599|size18791:11001-12000	CHG	0.273196	0.467519	2.29791e-09	2.61686e-07	scaffold8599|size18791:10821-13283	SMil_00027501
scaffold1288|size85609:24001-25000	CHG	0.289157	0.483548	0.000126787	0.00346812	scaffold1288|size85609:17089-24345	SMil_00009622
scaffold3077|size48057:19001-20000	CHG	0.00396825	0.1984	4.99527e-14	1.26785e-11	scaffold3077|size48057:18914-21283	SMil_00019221
scaffold2613|size52734:28001-29000	CHG	0.00777605	0.202299	1.32661e-15	4.06896e-13	scaffold2613|size52734:22936-28743	SMil_00017805
scaffold147|size134797:47001-48000	CHG	0.0995475	0.294221	1.25524e-10	1.8376e-08	scaffold147|size134797:41640-49245	SMil_00003315
scaffold12740|size9053:2001-3000	CHG	0.179894	0.374663	0.000100847	0.0028711	scaffold12740|size9053:105-2935	SMil_00029457
scaffold1377|size79588:47001-48000	CHG	0.0649652	0.259953	6.16096e-12	1.15085e-09	scaffold1377|size79588:43427-54013	SMil_00010762
scaffold352|size112387:30001-31000	CHG	0.181818	0.376812	2.54731e-07	1.76648e-05	scaffold352|size112387:20321-32143	SMil_00005513
scaffold1101|size77807:21001-22000	CHG	0.15	0.345098	5.04202e-06	0.000235838	scaffold1101|size77807:21179-24254	SMil_00011200
scaffold2471|size68256:20001-21000	CHG	0.286026	0.481398	1.66522e-06	9.10881e-05	scaffold2471|size68256:15790-22681	SMil_00013537
scaffold79|size158574:28001-29000	CHG	0.423154	0.618812	0.00320882	0.0420378	scaffold79|size158574:27003-28572	SMil_00002076
scaffold2083|size106783:90001-91000	CHG	0.142857	0.338565	6.71612e-09	6.90129e-07	scaffold2083|size106783:80571-91288	SMil_00006203
scaffold652|size125180:4001-5000	CHG	0.353448	0.549296	0.0023517	0.0335141	scaffold652|size125180:825-7253	SMil_00004194
scaffold184|size129566:15001-16000	CHG	0.43769	0.633858	0.0031343	0.0413471	scaffold184|size129566:15267-18877	SMil_00003826
scaffold6500|size26544:13001-14000	CHG	0.252252	0.448549	0.00070499	0.013436	scaffold6500|size26544:13598-14865	SMil_00025476
scaffold4003|size40417:7001-8000	CHG	0.228155	0.424528	0.00107541	0.0185287	scaffold4003|size40417:6228-9014	SMil_00021429
scaffold833|size85789:14001-15000	CHG	0.36227	0.558824	4.02208e-05	0.00135055	scaffold833|size85789:12828-15283	SMil_00009584
scaffold12224|size9925:4001-5000	CHG	0.151982	0.348928	3.25824e-06	0.000161874	scaffold12224|size9925:2649-4113	SMil_00029282
scaffold252|size120707:72001-73000	CHG	0.0169014	0.213855	1.0118e-14	2.79895e-12	scaffold252|size120707:70664-78101	SMil_00004557
scaffold5742|size29806:7001-8000	CHG	0.458272	0.65526	5.53286e-05	0.00176031	scaffold5742|size29806:4305-9702	SMil_00024538
scaffold1050|size79151:42001-43000	CHG	0.065053	0.262148	4.4224e-18	1.78876e-15	scaffold1050|size79151:39390-43138	SMil_00010914
scaffold2295|size56246:27001-28000	CHG	0.00917431	0.206897	2.33483e-08	2.13167e-06	scaffold2295|size56246:24957-28385	SMil_00016676
scaffold392|size109468:77001-78000	CHG	0.0165165	0.214286	1.75467e-32	2.8966e-29	scaffold392|size109468:75262-80808	SMil_00005880
scaffold4849|size34780:7001-8000	CHG	0.072479	0.27044	2.12891e-19	9.86918e-17	scaffold4849|size34780:7814-10946	SMil_00023130
scaffold504|size100559:91001-92000	CHG	0	0.198157	0.000437174	0.00931353	scaffold504|size100559:90815-91231	SMil_00007036
scaffold1729|size64600:14001-15000	CHG	0.309148	0.507538	0.0029946	0.0400215	scaffold1729|size64600:14612-19937	SMil_00014504
scaffold293|size117143:98001-99000	CHG	0.00632911	0.20524	1.03255e-17	4.05528e-15	scaffold293|size117143:92823-101562	SMil_00004945
scaffold4938|size67043:15001-16000	CHG	0.243523	0.442731	8.37725e-05	0.00247164	scaffold4938|size67043:12472-23236	SMil_00013836
scaffold230|size122573:24001-25000	CHG	0.00861009	0.208046	1.03905e-38	2.60465e-35	scaffold230|size122573:16245-25362	SMil_00004337
scaffold4995|size33838:11001-12000	CHG	0.347826	0.547307	1.74497e-05	0.000680585	scaffold4995|size33838:11091-13555	SMil_00023399
scaffold1577|size67089:31001-32000	CHG	0.0324324	0.231986	1.2951e-15	3.97832e-13	scaffold1577|size67089:26213-43010	SMil_00013829
scaffold5517|size30896:2001-3000	CHG	0.196721	0.39645	2.19054e-06	0.000115349	scaffold5517|size30896:939-2521	SMil_00024203
scaffold5992|size28579:16001-17000	CHG	0.154827	0.35479	2.49036e-11	4.16525e-09	scaffold5992|size28579:13961-17829	SMil_00024878
scaffold100|size149246:131001-132000	CHG	0	0.2	8.45314e-23	5.66466e-20	scaffold100|size149246:126754-138507	SMil_00002634
scaffold1689|size65423:44001-45000	CHG	0	0.2	5.84235e-11	9.14004e-09	scaffold1689|size65423:41457-48566	SMil_00014320
scaffold801|size87065:14001-15000	CHG	0.0142857	0.214533	1.12126e-07	8.58161e-06	scaffold801|size87065:12261-14239	SMil_00009371
scaffold415|size107070:49001-50000	CHG	0.010989	0.211268	0.0001908	0.00483002	scaffold415|size107070:43149-49233	SMil_00006129
scaffold5364|size31757:4001-5000	CHG	0.0060241	0.206593	3.85967e-19	1.73385e-16	scaffold5364|size31757:3401-5845	SMil_00023961
scaffold177|size130536:20001-21000	CHG	0.00146843	0.202073	4.50124e-39	1.18697e-35	scaffold177|size130536:5889-22511	SMil_00003657
scaffold2896|size61581:57001-58000	CHG	0.428753	0.629758	5.99797e-05	0.00188031	scaffold2896|size61581:49298-60868	SMil_00015341
scaffold5309|size32101:8001-9000	CHG	0.0147059	0.215827	1.31086e-27	1.31766e-24	scaffold5309|size32101:6095-12987	SMil_00023881
scaffold7282|size23230:13001-14000	CHG	0.0389344	0.240196	1.50934e-12	3.11451e-10	scaffold7282|size23230:10554-13349	SMil_00026354
scaffold7282|size23230:13001-14000	CHG	0.0389344	0.240196	1.50934e-12	3.11451e-10	scaffold7282|size23230:13536-13852	SMil_00026355
scaffold1092|size78048:33001-34000	CHG	0.363636	0.565217	0.0020483	0.0301817	scaffold1092|size78048:29934-33463	SMil_00011155
scaffold5512|size30939:23001-24000	CHG	0.0154083	0.217656	5.4275e-31	7.54824e-28	scaffold5512|size30939:20016-26321	SMil_00024194
scaffold5512|size30939:23001-24000	CHG	0.0154083	0.217656	5.4275e-31	7.54824e-28	scaffold5512|size30939:23235-26148	SMil_00024195
scaffold1848|size62831:40001-41000	CHG	0.318841	0.521127	0.00227363	0.0326618	scaffold1848|size62831:35974-41043	SMil_00014983
scaffold8509|size19036:6001-7000	CHG	0.224818	0.42716	2.62804e-06	0.000134752	scaffold8509|size19036:3986-9286	SMil_00027443
scaffold11664|size10970:3001-4000	CHG	0.236311	0.439114	0.00123074	0.0205881	scaffold11664|size10970:3021-4304	SMil_00029093
scaffold1664|size65735:17001-18000	CHG	0.195757	0.39875	7.28334e-12	1.33351e-09	scaffold1664|size65735:14296-20083	SMil_00014192
scaffold322|size115153:102001-103000	CHG	0.311656	0.515	1.03148e-07	7.96348e-06	scaffold322|size115153:102749-103407	SMil_00005174
scaffold322|size115153:102001-103000	CHG	0.311656	0.515	1.03148e-07	7.96348e-06	scaffold322|size115153:100148-102536	SMil_00005173
scaffold4090|size39886:11001-12000	CHG	0.16285	0.366255	2.5424e-09	2.86317e-07	scaffold4090|size39886:1728-14002	SMil_00021588
scaffold1881|size62357:10001-11000	CHG	0.096	0.299435	1.15481e-05	0.000479315	scaffold1881|size62357:8044-10362	SMil_00015113
scaffold3621|size43248:34001-35000	CHG	0.209076	0.412698	1.60946e-08	1.51716e-06	scaffold3621|size43248:29989-36534	SMil_00020558
scaffold420|size106724:51001-52000	CHG	0.00412655	0.207906	4.0097e-38	9.467e-35	scaffold420|size106724:49665-54946	SMil_00006229
scaffold4194|size79492:58001-59000	CHG	0.111111	0.314894	7.29495e-05	0.00220913	scaffold4194|size79492:56428-61937	SMil_00010787
scaffold2679|size51844:36001-37000	CHG	0.404692	0.608516	8.47568e-06	0.000366944	scaffold2679|size51844:29673-39131	SMil_00018040
scaffold6587|size39550:19001-20000	CHG	0.691438	0.89538	0.00089073	0.0161281	scaffold6587|size39550:12698-23824	SMil_00021665
scaffold1959|size78578:77001-78000	CHG	0.2	0.403974	0.00163662	0.025594	scaffold1959|size78578:73533-78291	SMil_00010998
scaffold3642|size43077:31001-32000	CHG	0.0738916	0.277966	1.47297e-13	3.47773e-11	scaffold3642|size43077:27759-38716	SMil_00020614
scaffold878|size84174:48001-49000	CHG	0.224044	0.428418	1.1025e-12	2.31499e-10	scaffold878|size84174:37363-56230	SMil_00009927
scaffold252|size120707:92001-93000	CHG	0.182048	0.386747	2.37127e-11	3.97261e-09	scaffold252|size120707:91189-94676	SMil_00004561
scaffold1777|size88442:52001-53000	CHG	0.06875	0.273684	5.711e-05	0.00180652	scaffold1777|size88442:51388-54763	SMil_00009015
scaffold2513|size53719:16001-17000	CHG	0.0604982	0.265928	1.77359e-06	9.63157e-05	scaffold2513|size53719:15959-16195	SMil_00017488
scaffold2513|size53719:16001-17000	CHG	0.0604982	0.265928	1.77359e-06	9.63157e-05	scaffold2513|size53719:16786-22393	SMil_00017490
scaffold2513|size53719:16001-17000	CHG	0.0604982	0.265928	1.77359e-06	9.63157e-05	scaffold2513|size53719:16245-16719	SMil_00017489
scaffold7444|size22688:4001-5000	CHG	0.201602	0.407225	5.83681e-09	6.10274e-07	scaffold7444|size22688:772-6266	SMil_00026504
scaffold9111|size17231:15001-16000	CHG	0.210332	0.416084	0.00261764	0.0362878	scaffold9111|size17231:10461-15293	SMil_00027852
scaffold2480|size70928:52001-53000	CHG	0.204082	0.41	7.19704e-08	5.76467e-06	scaffold2480|size70928:31127-54791	SMil_00012907
scaffold3815|size41752:23001-24000	CHG	0.155357	0.361472	1.24113e-13	2.95438e-11	scaffold3815|size41752:23506-25175	SMil_00021072
scaffold3815|size41752:23001-24000	CHG	0.155357	0.361472	1.24113e-13	2.95438e-11	scaffold3815|size41752:21684-23401	SMil_00021071
scaffold508|size155615:119001-120000	CHG	0.0534351	0.259615	0.00372375	0.0467127	scaffold508|size155615:116437-120622	SMil_00002226
scaffold5597|size45047:15001-16000	CHG	0.681733	0.887987	4.24331e-07	2.76863e-05	scaffold5597|size45047:15502-20292	SMil_00020078
scaffold8829|size18095:12001-13000	CHG	0.0357143	0.242152	1.15413e-09	1.40747e-07	scaffold8829|size18095:11305-13143	SMil_00027673
scaffold246|size141487:65001-66000	CHG	0.0852273	0.291667	1.02976e-05	0.000433439	scaffold246|size141487:61572-65379	SMil_00002908
[truncated: 823 more rows]

## Sheet: July_root_March_root_CHHDMR
DMR_Position	DMR_Context	Methylation in July_root	Methylation in March_root	DMR_Pvalue	DMR_FDR	Body_Position	Gene_ID
[truncated: 4,159 more rows]

[truncated: 3 more sheets: July_root_July_leaf_CGDMR, July_root_July_leaf_CHGDMR, July_root_July_leaf_CHHDMR]
