# Supplementary material for: Characteristics of Salvia miltiorrhiza methylome and the regulatory mechanism of DNA methylation in tanshinone biosynthesis
Source: Hortic Res. 2023 May 31;10(7):uhad114. doi: 10.1093/hr/uhad114 (PMC10419789; doi:10.1093/hr/uhad114)
Supplement: Web_Material_uhad114 [file web_material_uhad114.zip › TableS5.xlsx]

## Sheet: July_root_March_root_CGDMR
DMR_Position	DMR_Context	Methylation in July_root	Methylation in March_root	DMR_Pvalue	DMR_FDR	Downstream_Position	Gene_ID
scaffold25|size185791:129001-130000	CG	1	0	0.00152169	0.0193376	scaffold25|size185791:128855-130855	SMil_00001037
scaffold2265|size56638:13001-14000	CG	1	0	0.000446004	0.00747642	scaffold2265|size56638:13304-15304	SMil_00016567
scaffold2265|size56638:13001-14000	CG	1	0	0.000446004	0.00747642	scaffold2265|size56638:11612-13612	SMil_00016566
scaffold4251|size38540:12001-13000	CG	1	0	0.000609229	0.00955055	scaffold4251|size38540:11575-13575	SMil_00021948
scaffold4251|size38540:12001-13000	CG	1	0	0.000609229	0.00955055	scaffold4251|size38540:10290-12290	SMil_00021947
scaffold5541|size30778:17001-18000	CG	1	0	0.00338297	0.0351827	scaffold5541|size30778:16401-18401	SMil_00024255
scaffold4536|size98882:4001-5000	CG	1	0	0.00304091	0.0325189	scaffold4536|size98882:2989-4989	SMil_00007276
scaffold2647|size52241:10001-11000	CG	0.979167	0	0.000146612	0.00306005	scaffold2647|size52241:8247-10247	SMil_00017922
scaffold1410|size89037:55001-56000	CG	0.95	0	2.163e-06	9.5498e-05	scaffold1410|size89037:55163-57163	SMil_00008846
scaffold1140|size76442:65001-66000	CG	1	0.05	3.11234e-05	0.000865263	scaffold1140|size76442:64681-66681	SMil_00011448
scaffold3129|size47620:34001-35000	CG	0.944444	0	0.00400056	0.039757	scaffold3129|size47620:33013-35013	SMil_00019365
scaffold4599|size36366:3001-4000	CG	0.928571	0	3.96642e-07	2.32034e-05	scaffold4599|size36366:2757-4757	SMil_00022592
scaffold15901|size5674:5001-6000	CG	1	0.0740741	0.00023527	0.00446853	scaffold15901|size5674:5163-7163	SMil_00030102
scaffold11749|size10793:2001-3000	CG	0.964286	0.0526316	3.31774e-05	0.000912813	scaffold11749|size10793:1189-3189	SMil_00029122
scaffold11749|size10793:2001-3000	CG	0.964286	0.0526316	3.31774e-05	0.000912813	scaffold11749|size10793:302-2302	SMil_00029123
scaffold6157|size27962:4001-5000	CG	1	0.121212	0.00325039	0.0341956	scaffold6157|size27962:2038-4038	SMil_00025086
scaffold1462|size85797:63001-64000	CG	0.875	0	0.000113076	0.00247276	scaffold1462|size85797:61940-63940	SMil_00009580
scaffold518|size174032:1001-2000	CG	0.936508	0.109091	0.000307633	0.00553436	scaffold518|size174032:1626-3626	SMil_00001401
scaffold506|size100452:77001-78000	CG	1	0.188889	0.00149787	0.0191029	scaffold506|size100452:75441-77441	SMil_00007064
scaffold506|size100452:77001-78000	CG	1	0.188889	0.00149787	0.0191029	scaffold506|size100452:77247-79247	SMil_00007065
scaffold3541|size50690:2001-3000	CG	0.827586	0.02	0.00146976	0.0188153	scaffold3541|size50690:2502-4502	SMil_00018413
scaffold2345|size55696:16001-17000	CG	0.8	0	4.01177e-07	2.34275e-05	scaffold2345|size55696:14041-16041	SMil_00016870
scaffold879|size84121:51001-52000	CG	0.95122	0.153846	6.0785e-06	0.000226328	scaffold879|size84121:50268-52268	SMil_00009933
scaffold2119|size58622:24001-25000	CG	0.85	0.0526316	3.3e-06	0.000136044	scaffold2119|size58622:22062-24062	SMil_00016022
scaffold4194|size79492:18001-19000	CG	0.892857	0.105	3.72384e-05	0.00100271	scaffold4194|size79492:18140-20140	SMil_00010783
scaffold4635|size36117:33001-34000	CG	1	0.213389	1.91185e-05	0.000580711	scaffold4635|size36117:32362-34362	SMil_00022687
scaffold6846|size31147:28001-29000	CG	1	0.215517	5.51653e-05	0.00138091	scaffold6846|size31147:27427-29427	SMil_00024150
scaffold9839|size15189:3001-4000	CG	0.928571	0.147368	1.21989e-06	5.92088e-05	scaffold9839|size15189:3927-5927	SMil_00028251
scaffold1751|size128866:128001-129000	CG	1	0.238806	0.000218312	0.00421334	scaffold1751|size128866:126759-128759	SMil_00003885
scaffold1797|size112161:41001-42000	CG	0.7875	0.0295858	6.35565e-15	2.9495e-12	scaffold1797|size112161:39953-41953	SMil_00005535
scaffold3262|size69455:19001-20000	CG	0.77305	0.0204082	9.38676e-08	6.78209e-06	scaffold3262|size69455:18666-20666	SMil_00013209
scaffold3262|size69455:19001-20000	CG	0.77305	0.0204082	9.38676e-08	6.78209e-06	scaffold3262|size69455:18255-20255	SMil_00013210
scaffold6951|size24622:12001-13000	CG	0.75	0	7.36751e-05	0.00174637	scaffold6951|size24622:10477-12477	SMil_00026028
scaffold2466|size54193:50001-51000	CG	0.918033	0.177419	0.00173975	0.0213805	scaffold2466|size54193:48132-50132	SMil_00017317
scaffold1759|size64199:58001-59000	CG	0.833333	0.0991736	7.10253e-05	0.00169639	scaffold1759|size64199:56619-58619	SMil_00014602
scaffold1759|size64199:58001-59000	CG	0.833333	0.0991736	7.10253e-05	0.00169639	scaffold1759|size64199:57254-59254	SMil_00014604
scaffold56|size166772:106001-107000	CG	0.728033	0	4.29292e-06	0.000169572	scaffold56|size166772:105517-107517	SMil_00001669
scaffold1940|size61342:21001-22000	CG	0.727273	0	0.00352813	0.0362745	scaffold1940|size61342:20843-22843	SMil_00015396
scaffold993|size80549:38001-39000	CG	0.741935	0.0151515	3.05827e-19	2.88692e-16	scaffold993|size80549:36015-38015	SMil_00010525
scaffold993|size80549:38001-39000	CG	0.741935	0.0151515	3.05827e-19	2.88692e-16	scaffold993|size80549:38158-40158	SMil_00010526
scaffold658|size92387:72001-73000	CG	0.766667	0.0425532	0.000128903	0.00275941	scaffold658|size92387:72250-74250	SMil_00008331
scaffold8626|size18702:18001-19000	CG	0.778846	0.0588235	0.000502014	0.00819536	scaffold8626|size18702:18316-20316	SMil_00027529
scaffold982|size80934:67001-68000	CG	1	0.280488	0.00170709	0.0210818	scaffold982|size80934:67968-69968	SMil_00010500
scaffold253|size120454:36001-37000	CG	0.729167	0.0150376	3.19576e-05	0.000884015	scaffold253|size120454:35300-37300	SMil_00004576
scaffold14077|size7384:6001-7000	CG	0.934426	0.223325	2.03658e-08	1.8204e-06	scaffold14077|size7384:6246-8246	SMil_00029757
scaffold437|size105679:66001-67000	CG	0.737288	0.0377358	4.50196e-07	2.58359e-05	scaffold437|size105679:64895-66895	SMil_00006406
scaffold4105|size39733:34001-35000	CG	0.857143	0.168605	2.91467e-06	0.000122935	scaffold4105|size39733:34253-36253	SMil_00021621
scaffold4105|size39733:34001-35000	CG	0.857143	0.168605	2.91467e-06	0.000122935	scaffold4105|size39733:32293-34293	SMil_00021620
scaffold7042|size44885:13001-14000	CG	1	0.326531	0.00375905	0.0380118	scaffold7042|size44885:12641-14641	SMil_00020141
scaffold7042|size44885:13001-14000	CG	1	0.326531	0.00375905	0.0380118	scaffold7042|size44885:13483-15483	SMil_00020142
scaffold122|size140947:138001-139000	CG	0.836879	0.166667	7.57389e-07	3.96071e-05	scaffold122|size140947:136730-138730	SMil_00002980
scaffold2049|size59585:18001-19000	CG	0.666667	0	0.00151516	0.0192747	scaffold2049|size59585:17856-19856	SMil_00015760
scaffold5455|size31317:1001-2000	CG	0.666667	0	8.83027e-06	0.000309309	scaffold5455|size31317:407-2407	SMil_00024105
scaffold11476|size11334:7001-8000	CG	0.728261	0.0632911	0.000515761	0.0083737	scaffold11476|size11334:5937-7937	SMil_00029011
scaffold10326|size13898:7001-8000	CG	0.791391	0.127907	0.000355674	0.00623523	scaffold10326|size13898:6644-8644	SMil_00028524
scaffold1113|size77433:42001-43000	CG	0.745098	0.0856164	1.26197e-06	6.09779e-05	scaffold1113|size77433:42924-44924	SMil_00011287
scaffold116|size215475:137001-138000	CG	0.655556	0	2.7633e-10	4.26269e-08	scaffold116|size215475:135489-137489	SMil_00000663
scaffold2531|size53539:44001-45000	CG	0.655172	0	1.2001e-09	1.53964e-07	scaffold2531|size53539:43426-45426	SMil_00017548
scaffold50|size172213:111001-112000	CG	0.688797	0.0390625	2.2885e-06	0.000100187	scaffold50|size172213:111877-113877	SMil_00001445
scaffold9081|size17345:1001-2000	CG	0.648936	0	1.0461e-08	1.02054e-06	scaffold9081|size17345:1648-3648	SMil_00027825
scaffold1664|size65735:45001-46000	CG	0.94898	0.306488	1.76082e-05	0.000541942	scaffold1664|size65735:43600-45600	SMil_00014195
scaffold181|size243338:241001-242000	CG	0.642276	0	0.00113191	0.0154269	scaffold181|size243338:239131-241131	SMil_00000389
scaffold105|size148214:138001-139000	CG	0.709677	0.0729167	0.000309217	0.00555805	scaffold105|size148214:137144-139144	SMil_00002694
scaffold2167|size57926:19001-20000	CG	1	0.370079	0.000563845	0.00899785	scaffold2167|size57926:17777-19777	SMil_00016205
scaffold1002|size80289:71001-72000	CG	0.915094	0.292857	0.00042432	0.00718468	scaffold1002|size80289:69899-71899	SMil_00010592
scaffold955|size81664:68001-69000	CG	0.62069	0	0.000182851	0.00366362	scaffold955|size81664:66629-68629	SMil_00010356
scaffold955|size81664:68001-69000	CG	0.62069	0	0.000182851	0.00366362	scaffold955|size81664:68437-70437	SMil_00010357
scaffold955|size81664:68001-69000	CG	0.62069	0	0.000182851	0.00366362	scaffold955|size81664:68110-70110	SMil_00010358
scaffold2004|size60253:19001-20000	CG	0.851852	0.231405	0.00207128	0.0243489	scaffold2004|size60253:19757-21757	SMil_00015601
scaffold826|size86099:22001-23000	CG	0.731527	0.113043	1.1721e-06	5.7257e-05	scaffold826|size86099:21802-23802	SMil_00009523
scaffold826|size86099:22001-23000	CG	0.731527	0.113043	1.1721e-06	5.7257e-05	scaffold826|size86099:20592-22592	SMil_00009524
scaffold12980|size8687:5001-6000	CG	0.985507	0.367925	0.00152521	0.0193729	scaffold12980|size8687:4007-6007	SMil_00029509
scaffold170|size131470:97001-98000	CG	0.684211	0.0681818	0.000221869	0.00426682	scaffold170|size131470:96091-98091	SMil_00003571
scaffold170|size131470:97001-98000	CG	0.684211	0.0681818	0.000221869	0.00426682	scaffold170|size131470:96342-98342	SMil_00003572
scaffold13585|size12733:8001-9000	CG	0.75	0.136612	0.00185544	0.0224435	scaffold13585|size12733:6432-8432	SMil_00028754
scaffold13585|size12733:8001-9000	CG	0.75	0.136612	0.00185544	0.0224435	scaffold13585|size12733:6635-8635	SMil_00028756
scaffold106|size242640:138001-139000	CG	0.727273	0.114754	0.00157969	0.0198809	scaffold106|size242640:138105-140105	SMil_00000394
scaffold392|size109468:12001-13000	CG	0.892857	0.280702	0.00193105	0.023115	scaffold392|size109468:12575-14575	SMil_00005877
scaffold787|size87502:54001-55000	CG	0.965812	0.355932	0.000198408	0.00391024	scaffold787|size87502:52150-54150	SMil_00009268
scaffold202|size155528:74001-75000	CG	0.609195	0	0.00200254	0.0237541	scaffold202|size155528:73089-75089	SMil_00002234
scaffold4530|size36868:20001-21000	CG	0.604396	0	0.00142735	0.0184085	scaffold4530|size36868:20012-22012	SMil_00022475
scaffold1395|size190739:183001-184000	CG	0.76	0.157895	2.07308e-06	9.2412e-05	scaffold1395|size190739:182877-184877	SMil_00000900
scaffold9903|size14987:7001-8000	CG	0.671569	0.0714286	0.000124629	0.00268174	scaffold9903|size14987:5889-7889	SMil_00028290
scaffold1585|size66928:62001-63000	CG	0.858209	0.261194	0.00101418	0.014154	scaffold1585|size66928:61582-63582	SMil_00013865
scaffold8395|size19401:17001-18000	CG	0.782609	0.186047	6.87976e-05	0.00165101	scaffold8395|size19401:16682-18682	SMil_00027356
scaffold1356|size85610:25001-26000	CG	0.693548	0.0993377	7.96544e-14	3.01451e-11	scaffold1356|size85610:24511-26511	SMil_00009616
scaffold8351|size19531:12001-13000	CG	0.593496	0	1.11209e-08	1.07419e-06	scaffold8351|size19531:10641-12641	SMil_00027310
scaffold7532|size22312:16001-17000	CG	0.907407	0.314079	5.96131e-06	0.000222864	scaffold7532|size22312:14225-16225	SMil_00026594
scaffold1036|size79436:68001-69000	CG	0.872727	0.280702	0.000928239	0.0132341	scaffold1036|size79436:66423-68423	SMil_00010821
scaffold100|size149246:79001-80000	CG	0.851948	0.261905	8.86268e-05	0.00202592	scaffold100|size149246:78721-80721	SMil_00002629
scaffold8797|size18196:4001-5000	CG	0.614754	0.0324324	1.06453e-06	5.28255e-05	scaffold8797|size18196:2568-4568	SMil_00027651
scaffold1340|size96187:90001-91000	CG	0.58871	0.00735294	5.97871e-20	6.66642e-17	scaffold1340|size96187:89010-91010	SMil_00007673
scaffold2201|size57538:36001-37000	CG	0.67623	0.0965909	2.33013e-24	6.04883e-21	scaffold2201|size57538:35376-37376	SMil_00016343
scaffold85|size154192:43001-44000	CG	1	0.421053	0.00503399	0.0471445	scaffold85|size154192:43703-45703	SMil_00002296
scaffold1589|size79747:41001-42000	CG	0.871795	0.293578	6.70033e-06	0.000245845	scaffold1589|size79747:41158-43158	SMil_00010703
scaffold5882|size29108:23001-24000	CG	0.692308	0.118881	0.00387343	0.0388065	scaffold5882|size29108:22874-24874	SMil_00024743
scaffold8557|size18914:7001-8000	CG	0.980488	0.407643	0.00036298	0.00634203	scaffold8557|size18914:6917-8917	SMil_00027472
scaffold6062|size28367:6001-7000	CG	0.575	0.00384615	2.74418e-11	5.58036e-09	scaffold6062|size28367:6551-8551	SMil_00024968
scaffold7950|size20830:8001-9000	CG	0.638298	0.07	0.00022497	0.00431198	scaffold7950|size20830:7675-9675	SMil_00026976
scaffold6180|size27880:10001-11000	CG	0.771325	0.204545	0.000206996	0.00403925	scaffold6180|size27880:10683-12683	SMil_00025120
scaffold905|size83230:65001-66000	CG	0.765957	0.20155	3.17616e-07	1.92867e-05	scaffold905|size83230:63534-65534	SMil_00010098
scaffold2267|size56617:36001-37000	CG	0.66129	0.1	0.00291536	0.0314679	scaffold2267|size56617:36135-38135	SMil_00016581
scaffold2267|size56617:36001-37000	CG	0.66129	0.1	0.00291536	0.0314679	scaffold2267|size56617:34560-36560	SMil_00016582
scaffold613|size94320:33001-34000	CG	0.684015	0.128049	1.91836e-06	8.65601e-05	scaffold613|size94320:32344-34344	SMil_00007885
scaffold1098|size77871:8001-9000	CG	0.555556	0	1.5094e-05	0.000478751	scaffold1098|size77871:8073-10073	SMil_00011186
scaffold1736|size64477:36001-37000	CG	0.553571	0	4.35658e-08	3.49155e-06	scaffold1736|size64477:35109-37109	SMil_00014524
scaffold969|size81250:30001-31000	CG	0.969388	0.416961	5.06397e-05	0.00129077	scaffold969|size81250:29224-31224	SMil_00010448
scaffold5280|size32262:3001-4000	CG	0.9	0.347962	5.64045e-07	3.1084e-05	scaffold5280|size32262:1215-3215	SMil_00023833
scaffold6019|size28511:4001-5000	CG	0.666667	0.115385	0.000235156	0.00446753	scaffold6019|size28511:2076-4076	SMil_00024919
scaffold884|size153306:66001-67000	CG	0.663043	0.113095	0.000104917	0.00232597	scaffold884|size153306:65014-67014	SMil_00002360
scaffold11932|size10470:5001-6000	CG	0.928571	0.37963	0.00109127	0.0150184	scaffold11932|size10470:3607-5607	SMil_00029181
scaffold7391|size22872:17001-18000	CG	0.638298	0.0909091	2.13974e-08	1.90205e-06	scaffold7391|size22872:15724-17724	SMil_00026448
scaffold849|size85198:42001-43000	CG	0.956989	0.41129	0.0024006	0.0272037	scaffold849|size85198:40739-42739	SMil_00009714
scaffold3659|size42956:26001-27000	CG	0.545455	0	0.000182379	0.00365547	scaffold3659|size42956:24425-26425	SMil_00020659
scaffold248|size120792:120001-121000	CG	0.772727	0.228571	0.000133926	0.00284787	scaffold248|size120792:120719-122719	SMil_00004534
scaffold6482|size26602:15001-16000	CG	0.622807	0.0830189	2.4314e-07	1.54238e-05	scaffold6482|size26602:14735-16735	SMil_00025448
scaffold5977|size28703:27001-28000	CG	0.716216	0.178371	1.50582e-07	1.01285e-05	scaffold5977|size28703:25448-27448	SMil_00024852
scaffold4199|size38950:20001-21000	CG	0.73	0.192308	0.00301125	0.0322827	scaffold4199|size38950:19623-21623	SMil_00021839
scaffold5376|size31716:17001-18000	CG	0.600917	0.0641026	3.12415e-06	0.00012987	scaffold5376|size31716:16863-18863	SMil_00023985
scaffold4508|size63375:3001-4000	CG	0.725664	0.189394	8.21353e-06	0.000290774	scaffold4508|size63375:3115-5115	SMil_00014755
scaffold18|size193161:106001-107000	CG	0.730435	0.194805	1.37213e-09	1.73754e-07	scaffold18|size193161:106481-108481	SMil_00000869
scaffold2411|size54932:47001-48000	CG	1	0.465909	0.000805282	0.0118929	scaffold2411|size54932:45249-47249	SMil_00017101
scaffold14771|size6728:3001-4000	CG	0.655914	0.122314	6.37182e-11	1.15443e-08	scaffold14771|size6728:3575-5575	SMil_00029892
scaffold1643|size66081:6001-7000	CG	0.874074	0.341463	7.26484e-05	0.00172795	scaffold1643|size66081:4811-6811	SMil_00014100
scaffold4646|size46856:13001-14000	CG	0.531765	0	4.71592e-13	1.48954e-10	scaffold4646|size46856:13512-15512	SMil_00019610
scaffold35|size180458:158001-159000	CG	0.833333	0.305164	0.000966082	0.0136494	scaffold35|size180458:157792-159792	SMil_00001188
scaffold735|size88880:61001-62000	CG	0.840278	0.312169	3.14489e-05	0.000871977	scaffold735|size88880:59865-61865	SMil_00008875
scaffold3473|size44495:27001-28000	CG	0.66129	0.133333	0.00382659	0.0384717	scaffold3473|size44495:27754-29754	SMil_00020231
scaffold2107|size76302:33001-34000	CG	0.706667	0.179775	7.12962e-05	0.00170115	scaffold2107|size76302:32628-34628	SMil_00011508
scaffold12884|size8824:1001-2000	CG	0.677966	0.151515	0.000337081	0.00595959	scaffold12884|size8824:1661-3661	SMil_00029491
scaffold12417|size9582:5001-6000	CG	0.709677	0.184211	0.00318907	0.0337106	scaffold12417|size9582:3791-5791	SMil_00029350
scaffold3963|size40604:13001-14000	CG	0.786325	0.262069	0.000788321	0.0116907	scaffold3963|size40604:13850-15850	SMil_00021371
scaffold4915|size34334:18001-19000	CG	0.558824	0.0350877	0.000742797	0.0111569	scaffold4915|size34334:17427-19427	SMil_00023284
scaffold5448|size31365:4001-5000	CG	0.947917	0.425197	0.00131239	0.0172704	scaffold5448|size31365:3545-5545	SMil_00024100
scaffold3824|size41697:7001-8000	CG	0.628571	0.106509	2.06319e-06	9.20452e-05	scaffold3824|size41697:5856-7856	SMil_00021083
scaffold1029|size79602:67001-68000	CG	0.858586	0.336957	0.000672948	0.0103445	scaffold1029|size79602:66742-68742	SMil_00010744
scaffold5325|size31960:20001-21000	CG	0.721311	0.2	0.000150621	0.00312721	scaffold5325|size31960:19746-21746	SMil_00023911
scaffold2067|size59305:2001-3000	CG	0.519481	0	0.00385203	0.0386434	scaffold2067|size59305:2916-4916	SMil_00015817
scaffold4345|size38032:32001-33000	CG	0.657895	0.139037	9.38453e-09	9.30775e-07	scaffold4345|size38032:32746-34746	SMil_00022139
scaffold4390|size54426:14001-15000	CG	0.625	0.108911	0.000882515	0.0127573	scaffold4390|size54426:14088-16088	SMil_00017212
scaffold4395|size37696:11001-12000	CG	0.553648	0.0377358	1.5687e-05	0.000494539	scaffold4395|size37696:10088-12088	SMil_00022243
scaffold4881|size34586:8001-9000	CG	0.713376	0.197917	0.00505086	0.0472758	scaffold4881|size34586:6034-8034	SMil_00023207
scaffold7532|size22312:9001-10000	CG	0.746032	0.230769	0.000381983	0.00660309	scaffold7532|size22312:9561-11561	SMil_00026593
scaffold5435|size31424:14001-15000	CG	0.515152	0	0.000371189	0.0064568	scaffold5435|size31424:14876-16876	SMil_00024077
scaffold1337|size72085:34001-35000	CG	0.885542	0.371179	2.01942e-15	1.06172e-12	scaffold1337|size72085:33575-35575	SMil_00012623
scaffold7988|size20728:13001-14000	CG	0.727273	0.218543	0.000262948	0.00488888	scaffold7988|size20728:13055-15055	SMil_00027013
scaffold127|size139420:64001-65000	CG	1	0.491379	0.000336543	0.00595261	scaffold127|size139420:62183-64183	SMil_00003021
scaffold2647|size52241:8001-9000	CG	0.968254	0.460526	0.00191385	0.0229711	scaffold2647|size52241:8247-10247	SMil_00017922
scaffold3510|size58073:25001-26000	CG	0.956522	0.449198	2.59385e-10	4.02747e-08	scaffold3510|size58073:23625-25625	SMil_00016167
scaffold560|size97049:9001-10000	CG	0.700935	0.195489	0.00033667	0.00595365	scaffold560|size97049:9789-11789	SMil_00007526
scaffold7064|size24132:14001-15000	CG	0.97037	0.466667	0.00433704	0.042214	scaffold7064|size24132:13566-15566	SMil_00026141
scaffold3047|size48411:13001-14000	CG	0.542857	0.0405405	2.73114e-05	0.000777501	scaffold3047|size48411:11968-13968	SMil_00019120
scaffold160|size133141:94001-95000	CG	0.718593	0.21875	0.000758594	0.0113491	scaffold160|size133141:93366-95366	SMil_00003415
scaffold160|size133141:94001-95000	CG	0.718593	0.21875	0.000758594	0.0113491	scaffold160|size133141:94376-96376	SMil_00003416
scaffold2551|size53362:5001-6000	CG	0.856061	0.356383	0.00419657	0.0412089	scaffold2551|size53362:3629-5629	SMil_00017627
scaffold6893|size54036:44001-45000	CG	0.498168	0	3.19829e-07	1.93786e-05	scaffold6893|size54036:42134-44134	SMil_00017365
scaffold3001|size48715:12001-13000	CG	0.905512	0.409692	0.000385583	0.00665563	scaffold3001|size48715:11614-13614	SMil_00018982
scaffold661|size92193:46001-47000	CG	0.678571	0.182927	0.00500929	0.046982	scaffold661|size92193:45379-47379	SMil_00008364
scaffold138|size154100:58001-59000	CG	0.630435	0.135338	4.88364e-07	2.75599e-05	scaffold138|size154100:58448-60448	SMil_00002305
scaffold457|size176302:51001-52000	CG	0.504587	0.00980392	0.000926533	0.0132188	scaffold457|size176302:49283-51283	SMil_00001341
scaffold6155|size27968:6001-7000	CG	0.578947	0.0843882	6.60259e-08	4.97933e-06	scaffold6155|size27968:4006-6006	SMil_00025075
scaffold1756|size64229:8001-9000	CG	0.493506	0	1.25701e-05	0.000411739	scaffold1756|size64229:7267-9267	SMil_00014579
scaffold980|size80949:3001-4000	CG	0.803419	0.312903	1.16699e-05	0.000387455	scaffold980|size80949:3496-5496	SMil_00010487
scaffold2579|size53182:28001-29000	CG	0.944444	0.454545	0.00216648	0.025188	scaffold2579|size53182:28027-30027	SMil_00017713
scaffold517|size99899:66001-67000	CG	0.488889	0	0.00347372	0.0358342	scaffold517|size99899:66876-68876	SMil_00007167
scaffold2469|size54178:13001-14000	CG	0.614035	0.127451	2.41997e-08	2.0973e-06	scaffold2469|size54178:13200-15200	SMil_00017321
scaffold9890|size26797:20001-21000	CG	0.683544	0.19697	1.37338e-06	6.53038e-05	scaffold9890|size26797:18923-20923	SMil_00025402
scaffold12858|size8858:5001-6000	CG	0.54902	0.0625	0.000691098	0.0105522	scaffold12858|size8858:5693-7693	SMil_00029486
scaffold4903|size34388:5001-6000	CG	0.827586	0.346154	0.0042029	0.0412613	scaffold4903|size34388:4724-6724	SMil_00023250
scaffold795|size87261:50001-51000	CG	0.6	0.118644	0.000247177	0.0046485	scaffold795|size87261:48890-50890	SMil_00009319
scaffold310|size115814:61001-62000	CG	0.75	0.268657	7.86896e-06	0.000280882	scaffold310|size115814:60509-62509	SMil_00005089
scaffold235|size122088:27001-28000	CG	0.889571	0.409091	0.00320331	0.0338267	scaffold235|size122088:27905-29905	SMil_00004407
scaffold6038|size28469:13001-14000	CG	0.659341	0.179283	4.87644e-05	0.00125026	scaffold6038|size28469:13320-15320	SMil_00024947
scaffold63|size164162:25001-26000	CG	0.708333	0.228833	2.20462e-07	1.42062e-05	scaffold63|size164162:24300-26300	SMil_00001794
scaffold63|size164162:25001-26000	CG	0.708333	0.228833	2.20462e-07	1.42062e-05	scaffold63|size164162:24526-26526	SMil_00001795
scaffold945|size81842:15001-16000	CG	0.618421	0.140351	6.60702e-05	0.00159803	scaffold945|size81842:13372-15372	SMil_00010323
scaffold4968|size33998:24001-25000	CG	0.700306	0.222571	7.06396e-14	2.71039e-11	scaffold4968|size33998:24468-26468	SMil_00023361
scaffold166|size132297:66001-67000	CG	0.727545	0.25	2.04665e-09	2.49105e-07	scaffold166|size132297:64895-66895	SMil_00003496
scaffold646|size92938:69001-70000	CG	0.744	0.266667	5.56581e-06	0.00021046	scaffold646|size92938:68555-70555	SMil_00008224
scaffold7835|size21219:20001-21000	CG	0.576271	0.1	0.000272449	0.00502435	scaffold7835|size21219:20500-22500	SMil_00026869
scaffold7687|size21691:9001-10000	CG	0.47619	0	0.000211046	0.00410333	scaffold7687|size21691:9875-11875	SMil_00026741
scaffold2422|size78186:27001-28000	CG	0.47541	0	0.000227301	0.00434863	scaffold2422|size78186:26397-28397	SMil_00011095
scaffold4646|size46856:1001-2000	CG	0.960784	0.486486	5.0542e-06	0.000193926	scaffold4646|size46856:897-2897	SMil_00019608
scaffold4646|size46856:1001-2000	CG	0.960784	0.486486	5.0542e-06	0.000193926	scaffold4646|size46856:1534-3534	SMil_00019609
scaffold728|size89173:34001-35000	CG	0.613636	0.141818	1.75416e-09	2.16841e-07	scaffold728|size89173:33591-35591	SMil_00008834
scaffold10233|size14120:5001-6000	CG	0.841463	0.373333	0.00198103	0.0235511	scaffold10233|size14120:5391-7391	SMil_00028484
scaffold467|size103466:55001-56000	CG	0.467249	0.00395257	3.21628e-13	1.05812e-10	scaffold467|size103466:55012-57012	SMil_00006741
scaffold6751|size25480:21001-22000	CG	0.463277	0	3.67547e-06	0.000148828	scaffold6751|size25480:19427-21427	SMil_00025766
scaffold3829|size50447:42001-43000	CG	0.564706	0.102564	7.33053e-05	0.00174024	scaffold3829|size50447:41967-43967	SMil_00018529
scaffold3829|size50447:42001-43000	CG	0.564706	0.102564	7.33053e-05	0.00174024	scaffold3829|size50447:41389-43389	SMil_00018528
scaffold6505|size26532:10001-11000	CG	0.876812	0.414773	0.000451592	0.00754345	scaffold6505|size26532:10963-12963	SMil_00025486
scaffold6505|size26532:10001-11000	CG	0.876812	0.414773	0.000451592	0.00754345	scaffold6505|size26532:8938-10938	SMil_00025485
scaffold6324|size27240:9001-10000	CG	0.926829	0.465278	0.00369487	0.037545	scaffold6324|size27240:8307-10307	SMil_00025290
scaffold635|size93179:34001-35000	CG	0.460674	0	0.00010529	0.00233236	scaffold635|size93179:33763-35763	SMil_00008123
scaffold158|size165830:110001-111000	CG	0.623239	0.165468	0.000186951	0.00372639	scaffold158|size165830:109917-111917	SMil_00001730
scaffold263|size119698:18001-19000	CG	0.876761	0.42	2.72035e-08	2.30826e-06	scaffold263|size119698:18063-20063	SMil_00004645
scaffold12417|size9582:3001-4000	CG	0.653846	0.2	2.57418e-07	1.62243e-05	scaffold12417|size9582:3791-5791	SMil_00029350
scaffold5989|size28585:19001-20000	CG	0.573394	0.123656	7.24169e-12	1.70656e-09	scaffold5989|size28585:17287-19287	SMil_00024873
scaffold5989|size28585:19001-20000	CG	0.573394	0.123656	7.24169e-12	1.70656e-09	scaffold5989|size28585:18182-20182	SMil_00024874
scaffold137|size137331:87001-88000	CG	0.463087	0.0136986	0.00218622	0.0253618	scaffold137|size137331:86988-88988	SMil_00003156
scaffold699|size123775:53001-54000	CG	0.586957	0.137931	0.000647371	0.0100311	scaffold699|size123775:53805-55805	SMil_00004271
scaffold1284|size73280:42001-43000	CG	0.477778	0.0294118	8.68109e-07	4.44733e-05	scaffold1284|size73280:42817-44817	SMil_00012305
scaffold396|size108734:15001-16000	CG	0.576923	0.132812	0.000406298	0.00694108	scaffold396|size108734:13353-15353	SMil_00005922
scaffold396|size108734:15001-16000	CG	0.576923	0.132812	0.000406298	0.00694108	scaffold396|size108734:14723-16723	SMil_00005923
scaffold1107|size77667:19001-20000	CG	0.630824	0.186813	1.40274e-05	0.000450165	scaffold1107|size77667:19671-21671	SMil_00011235
scaffold149|size134342:129001-130000	CG	0.83815	0.394495	0.000112368	0.00245932	scaffold149|size134342:129308-131308	SMil_00003337
scaffold5525|size30860:15001-16000	CG	0.617225	0.17437	2.87007e-17	2.07318e-14	scaffold5525|size30860:15764-17764	SMil_00024227
scaffold2251|size56798:52001-53000	CG	0.605634	0.162791	0.00138335	0.0179736	scaffold2251|size56798:50062-52062	SMil_00016539
scaffold252|size120707:80001-81000	CG	0.819277	0.376761	0.0006416	0.00996027	scaffold252|size120707:78101-80101	SMil_00004557
scaffold277|size118420:41001-42000	CG	0.501326	0.0591398	2.47192e-18	2.07415e-15	scaffold277|size118420:41686-43686	SMil_00004824
scaffold4224|size62395:3001-4000	CG	0.876712	0.434615	0.000161824	0.00331304	scaffold4224|size62395:1355-3355	SMil_00015108
scaffold4194|size79492:72001-73000	CG	0.901515	0.459459	6.83266e-05	0.00164241	scaffold4194|size79492:72867-74867	SMil_00010789
scaffold1043|size79323:37001-38000	CG	0.681319	0.242268	0.000158271	0.00325271	scaffold1043|size79323:36224-38224	SMil_00010868
scaffold291|size223595:217001-218000	CG	0.497354	0.0614035	0.000129244	0.00276528	scaffold291|size223595:217346-219346	SMil_00000601
scaffold291|size223595:217001-218000	CG	0.497354	0.0614035	0.000129244	0.00276528	scaffold291|size223595:216708-218708	SMil_00000602
scaffold14858|size6637:4001-5000	CG	0.878788	0.444759	0.00069552	0.0106041	scaffold14858|size6637:2612-4612	SMil_00029908
scaffold2328|size55872:28001-29000	CG	0.901786	0.46875	0.00346522	0.0357717	scaffold2328|size55872:27216-29216	SMil_00016811
scaffold1907|size61930:60001-61000	CG	0.980057	0.550432	2.89219e-07	1.78759e-05	scaffold1907|size61930:59595-61595	SMil_00015251
scaffold1005|size80257:39001-40000	CG	0.57377	0.144654	3.9152e-09	4.34223e-07	scaffold1005|size80257:38313-40313	SMil_00010594
scaffold2736|size51284:2001-3000	CG	0.518519	0.0897436	1.87197e-07	1.22879e-05	scaffold2736|size51284:2072-4072	SMil_00018213
scaffold2736|size51284:2001-3000	CG	0.518519	0.0897436	1.87197e-07	1.22879e-05	scaffold2736|size51284:717-2717	SMil_00018214
scaffold1780|size63784:38001-39000	CG	0.740566	0.312253	6.88564e-06	0.000251257	scaffold1780|size63784:37146-39146	SMil_00014694
scaffold3253|size63804:43001-44000	CG	0.630435	0.202381	0.00502907	0.047117	scaffold3253|size63804:41159-43159	SMil_00014690
scaffold3253|size63804:43001-44000	CG	0.630435	0.202381	0.00502907	0.047117	scaffold3253|size63804:42030-44030	SMil_00014691
scaffold1934|size61465:37001-38000	CG	0.625	0.197531	0.00292095	0.0315146	scaffold1934|size61465:36037-38037	SMil_00015366
scaffold15585|size5959:3001-4000	CG	0.742574	0.318182	0.003277	0.0344014	scaffold15585|size5959:3560-5560	SMil_00030052
scaffold12357|size9693:9001-10000	CG	0.424242	0	0.00233732	0.026685	scaffold12357|size9693:7495-9495	SMil_00029325
scaffold1120|size85620:9001-10000	CG	0.423077	0	3.01675e-06	0.000126183	scaffold1120|size85620:7445-9445	SMil_00009604
scaffold9279|size24794:2001-3000	CG	0.64	0.217391	0.00015841	0.00325477	scaffold9279|size24794:2464-4464	SMil_00025973
scaffold5752|size29764:19001-20000	CG	0.650943	0.228571	0.00135296	0.0176853	scaffold5752|size29764:19908-21908	SMil_00024557
scaffold5752|size29764:19001-20000	CG	0.650943	0.228571	0.00135296	0.0176853	scaffold5752|size29764:18224-20224	SMil_00024556
scaffold6674|size25790:7001-8000	CG	0.615385	0.193939	0.00466241	0.044574	scaffold6674|size25790:6865-8865	SMil_00025692
scaffold9176|size17030:7001-8000	CG	0.724138	0.306358	0.00317646	0.0336115	scaffold9176|size17030:7443-9443	SMil_00027890
scaffold9464|size35904:32001-33000	CG	0.417266	0	1.68667e-07	1.11776e-05	scaffold9464|size35904:31804-33804	SMil_00022753
scaffold3205|size46926:7001-8000	CG	0.416667	0	0.000502742	0.0082024	scaffold3205|size46926:6750-8750	SMil_00019576
scaffold1648|size66017:38001-39000	CG	0.530387	0.114865	1.67683e-06	7.7579e-05	scaffold1648|size66017:37343-39343	SMil_00014118
scaffold4658|size35937:15001-16000	CG	0.677419	0.26257	0.0046189	0.0442779	scaffold4658|size35937:14408-16408	SMil_00022736
scaffold976|size104450:15001-16000	CG	0.611702	0.19697	0.00155201	0.0196229	scaffold976|size104450:14459-16459	SMil_00006630
scaffold679|size174496:10001-11000	CG	0.984127	0.570175	0.00543572	0.0498997	scaffold679|size174496:9783-11783	SMil_00001369
scaffold476|size102620:64001-65000	CG	0.457766	0.0439883	3.38175e-22	5.79217e-19	scaffold476|size102620:63166-65166	SMil_00006796
scaffold1345|size71977:57001-58000	CG	0.411765	0	8.90609e-05	0.00203332	scaffold1345|size71977:56658-58658	SMil_00012684
scaffold7303|size23167:9001-10000	CG	0.411765	0	1.38623e-06	6.58205e-05	scaffold7303|size23167:7193-9193	SMil_00026374
scaffold7303|size23167:9001-10000	CG	0.411765	0	1.38623e-06	6.58205e-05	scaffold7303|size23167:8347-10347	SMil_00026376
scaffold5|size235960:145001-146000	CG	0.485981	0.0755396	1.17773e-08	1.12842e-06	scaffold5|size235960:143577-145577	SMil_00000429
scaffold136|size168217:124001-125000	CG	0.477707	0.0674157	1.30829e-13	4.69455e-11	scaffold136|size168217:122938-124938	SMil_00001595
scaffold136|size168217:124001-125000	CG	0.477707	0.0674157	1.30829e-13	4.69455e-11	scaffold136|size168217:124610-126610	SMil_00001597
scaffold1237|size74270:20001-21000	CG	0.408696	0	0.000157088	0.00323401	scaffold1237|size74270:20554-22554	SMil_00012006
scaffold2829|size50484:8001-9000	CG	0.516129	0.107692	0.00462242	0.0443039	scaffold2829|size50484:6342-8342	SMil_00018511
scaffold6970|size24519:3001-4000	CG	0.506993	0.0994318	3.26076e-08	2.70776e-06	scaffold6970|size24519:1753-3753	SMil_00026055
scaffold5541|size30778:30001-31000	CG	0.44186	0.0378788	5.5937e-07	3.08646e-05	scaffold5541|size30778:30698-32698	SMil_00024257
scaffold1026|size79711:12001-13000	CG	0.433962	0.0308642	1.2727e-05	0.000415495	scaffold1026|size79711:12207-14207	SMil_00010720
scaffold1591|size66851:22001-23000	CG	0.553846	0.151515	0.00278096	0.0303799	scaffold1591|size66851:20406-22406	SMil_00013896
scaffold1591|size66851:22001-23000	CG	0.553846	0.151515	0.00278096	0.0303799	scaffold1591|size66851:20621-22621	SMil_00013897
scaffold51|size307765:72001-73000	CG	0.55	0.148515	0.00206014	0.0242413	scaffold51|size307765:71928-73928	SMil_00000107
scaffold98|size323791:89001-90000	CG	0.539007	0.137681	2.55592e-10	3.97602e-08	scaffold98|size323791:88321-90321	SMil_00000051
scaffold98|size323791:89001-90000	CG	0.539007	0.137681	2.55592e-10	3.97602e-08	scaffold98|size323791:87180-89180	SMil_00000050
scaffold4857|size34722:18001-19000	CG	0.558442	0.157609	0.000322016	0.00574152	scaffold4857|size34722:18433-20433	SMil_00023147
scaffold4857|size34722:18001-19000	CG	0.558442	0.157609	0.000322016	0.00574152	scaffold4857|size34722:16771-18771	SMil_00023148
scaffold3151|size79725:68001-69000	CG	0.4	0	1.32168e-09	1.68005e-07	scaffold3151|size79725:66808-68808	SMil_00010717
scaffold1221|size103534:45001-46000	CG	0.65	0.25	0.00040263	0.00688974	scaffold1221|size103534:43979-45979	SMil_00006726
scaffold7971|size20779:2001-3000	CG	0.59375	0.193833	0.000358874	0.00628139	scaffold7971|size20779:1711-3711	SMil_00026996
scaffold3849|size41494:17001-18000	CG	0.718954	0.32	0.000767292	0.0114494	scaffold3849|size41494:16011-18011	SMil_00021140
scaffold4002|size49089:20001-21000	CG	0.58156	0.182754	2.66471e-15	1.34563e-12	scaffold4002|size49089:18925-20925	SMil_00018875
scaffold3156|size68573:56001-57000	CG	0.860759	0.462121	4.66486e-05	0.0012055	scaffold3156|size68573:56520-58520	SMil_00013427
scaffold11232|size11825:4001-5000	CG	0.595041	0.196581	0.000312	0.00559778	scaffold11232|size11825:3716-5716	SMil_00028921
scaffold2430|size54660:30001-31000	CG	0.858065	0.461078	0.000199739	0.00393125	scaffold2430|size54660:30701-32701	SMil_00017163
scaffold5415|size42278:8001-9000	CG	0.751634	0.355634	4.04728e-06	0.000161443	scaffold5415|size42278:8561-10561	SMil_00020863
scaffold4267|size38455:29001-30000	CG	0.525	0.129496	0.000112124	0.00245527	scaffold4267|size38455:28948-30948	SMil_00021980
scaffold5045|size33569:4001-5000	CG	0.732984	0.337748	0.000107011	0.00236357	scaffold5045|size33569:4727-6727	SMil_00023476
scaffold840|size85597:4001-5000	CG	0.715847	0.320988	0.00144861	0.0186038	scaffold840|size85597:2712-4712	SMil_00009631
scaffold2677|size51872:25001-26000	CG	0.532731	0.138329	2.18024e-30	1.00617e-26	scaffold2677|size51872:23199-25199	SMil_00018029
scaffold77|size159380:69001-70000	CG	0.607774	0.213542	5.28199e-13	1.6281e-10	scaffold77|size159380:69400-71400	SMil_00002045
scaffold605|size132325:21001-22000	CG	0.413793	0.02	0.000666445	0.0102616	scaffold605|size132325:21276-23276	SMil_00003480
scaffold605|size132325:21001-22000	CG	0.413793	0.02	0.000666445	0.0102616	scaffold605|size132325:20204-22204	SMil_00003481
scaffold2144|size58242:12001-13000	CG	0.530928	0.138298	0.00449384	0.0433592	scaffold2144|size58242:10598-12598	SMil_00016123
scaffold2144|size58242:12001-13000	CG	0.530928	0.138298	0.00449384	0.0433592	scaffold2144|size58242:10851-12851	SMil_00016124
scaffold993|size80549:27001-28000	CG	0.483871	0.0915493	0.000675849	0.0103795	scaffold993|size80549:26134-28134	SMil_00010524
scaffold3854|size71162:18001-19000	CG	0.592593	0.201389	0.000173135	0.00350402	scaffold3854|size71162:16481-18481	SMil_00012880
scaffold5522|size30877:14001-15000	CG	0.573661	0.183475	2.48744e-16	1.53629e-13	scaffold5522|size30877:14372-16372	SMil_00024215
scaffold3011|size48630:23001-24000	CG	0.757812	0.367698	0.000317777	0.00567996	scaffold3011|size48630:23266-25266	SMil_00019021
scaffold449|size105018:48001-49000	CG	0.461538	0.0720721	0.00251593	0.0281689	scaffold449|size105018:46991-48991	SMil_00006538
scaffold920|size82760:44001-45000	CG	0.55814	0.16875	0.00321878	0.0339555	scaffold920|size82760:42670-44670	SMil_00010188
scaffold168|size131665:108001-109000	CG	0.734463	0.345238	0.000103633	0.00230333	scaffold168|size131665:106543-108543	SMil_00003538
scaffold5079|size33422:32001-33000	CG	0.387879	0	3.1418e-05	0.000871557	scaffold5079|size33422:32312-34312	SMil_00023540
scaffold2421|size54783:41001-42000	CG	0.585859	0.198198	0.00128893	0.0170492	scaffold2421|size54783:41435-43435	SMil_00017131
scaffold1076|size78424:69001-70000	CG	0.893491	0.506977	0.00186736	0.0225535	scaffold1076|size78424:67400-69400	SMil_00011052
scaffold7483|size22569:17001-18000	CG	0.78117	0.395797	1.02334e-09	1.33556e-07	scaffold7483|size22569:16505-18505	SMil_00026538
scaffold574|size96197:9001-10000	CG	0.548611	0.163462	1.26721e-05	0.000414077	scaffold574|size96197:9447-11447	SMil_00007661
scaffold1177|size75622:45001-46000	CG	0.471264	0.0869565	0.00124268	0.0165816	scaffold1177|size75622:44742-46742	SMil_00011692
scaffold250|size132734:4001-5000	CG	0.579946	0.195804	1.62687e-05	0.00050823	scaffold250|size132734:4470-6470	SMil_00003448
scaffold2276|size56474:51001-52000	CG	0.38342	0	3.84517e-06	0.000154719	scaffold2276|size56474:51611-53611	SMil_00016603
scaffold102|size163426:145001-146000	CG	0.684211	0.301435	0.000101495	0.0022643	scaffold102|size163426:144801-146801	SMil_00001880
scaffold937|size120637:97001-98000	CG	0.571795	0.189189	8.25702e-17	5.5315e-14	scaffold937|size120637:95316-97316	SMil_00004571
scaffold937|size120637:97001-98000	CG	0.571795	0.189189	8.25702e-17	5.5315e-14	scaffold937|size120637:96035-98035	SMil_00004572
scaffold9909|size14971:7001-8000	CG	0.393162	0.0111524	2.39627e-15	1.22496e-12	scaffold9909|size14971:6314-8314	SMil_00028292
scaffold1065|size78624:35001-36000	CG	0.658537	0.278689	0.00427564	0.0417853	scaffold1065|size78624:35169-37169	SMil_00010989
scaffold131|size139055:43001-44000	CG	0.579137	0.199301	6.69637e-06	0.000245769	scaffold131|size139055:42911-44911	SMil_00003060
scaffold2297|size75813:32001-33000	CG	0.379562	0	4.35534e-13	1.38619e-10	scaffold2297|size75813:32281-34281	SMil_00011644
scaffold1932|size61480:51001-52000	CG	0.536585	0.157895	4.97901e-07	2.79746e-05	scaffold1932|size61480:50787-52787	SMil_00015359
scaffold4167|size39255:18001-19000	CG	0.412245	0.0352423	5.7875e-11	1.06012e-08	scaffold4167|size39255:18185-20185	SMil_00021752
scaffold4167|size39255:18001-19000	CG	0.412245	0.0352423	5.7875e-11	1.06012e-08	scaffold4167|size39255:16756-18756	SMil_00021751
scaffold594|size162974:93001-94000	CG	0.459318	0.0826446	4.40487e-06	0.000173171	scaffold594|size162974:92592-94592	SMil_00001897
scaffold5394|size31634:13001-14000	CG	0.656934	0.280769	8.21986e-05	0.00190625	scaffold5394|size31634:13603-15603	SMil_00024006
scaffold11642|size11019:5001-6000	CG	0.482143	0.106109	8.21751e-10	1.09793e-07	scaffold11642|size11019:3588-5588	SMil_00029084
scaffold6659|size25854:12001-13000	CG	0.552326	0.176606	4.23554e-07	2.45017e-05	scaffold6659|size25854:11356-13356	SMil_00025680
scaffold3764|size42131:7001-8000	CG	0.651163	0.27551	0.00221736	0.025636	scaffold3764|size42131:7408-9408	SMil_00020915
scaffold6245|size27589:3001-4000	CG	0.621924	0.246677	3.21942e-21	4.57154e-18	scaffold6245|size27589:3555-5555	SMil_00025187
scaffold7541|size22290:8001-9000	CG	0.651786	0.276753	0.000580216	0.00920078	scaffold7541|size22290:7859-9859	SMil_00026603
scaffold1483|size68853:42001-43000	CG	0.375	0	5.39734e-06	0.000205009	scaffold1483|size68853:42171-44171	SMil_00013356
scaffold1483|size68853:42001-43000	CG	0.375	0	5.39734e-06	0.000205009	scaffold1483|size68853:40251-42251	SMil_00013357
scaffold1|size388307:271001-272000	CG	0.892473	0.517578	5.2722e-07	2.94228e-05	scaffold1|size388307:270962-272962	SMil_00000019
scaffold801|size87065:39001-40000	CG	0.554098	0.18018	0.000398442	0.00683216	scaffold801|size87065:39917-41917	SMil_00009375
scaffold15576|size5968:2001-3000	CG	0.710744	0.337278	0.000152947	0.00316562	scaffold15576|size5968:36-2036	SMil_00030047
scaffold5811|size29457:14001-15000	CG	0.438849	0.0654206	9.02232e-06	0.000315238	scaffold5811|size29457:13323-15323	SMil_00024652
scaffold1759|size64199:57001-58000	CG	0.838863	0.466418	0.000477086	0.00787743	scaffold1759|size64199:56619-58619	SMil_00014602
scaffold1759|size64199:57001-58000	CG	0.838863	0.466418	0.000477086	0.00787743	scaffold1759|size64199:57254-59254	SMil_00014604
scaffold1759|size64199:57001-58000	CG	0.838863	0.466418	0.000477086	0.00787743	scaffold1759|size64199:55307-57307	SMil_00014603
scaffold4021|size40310:2001-3000	CG	0.651163	0.278846	0.00376582	0.0380565	scaffold4021|size40310:864-2864	SMil_00021475
scaffold532|size106426:83001-84000	CG	0.679641	0.307377	0.000161949	0.00331498	scaffold532|size106426:83313-85313	SMil_00006256
scaffold1044|size79268:1-1000	CG	0.406977	0.0352113	0.000290413	0.00529162	scaffold1044|size79268:480-2480	SMil_00010874
scaffold1440|size106865:56001-57000	CG	0.792857	0.421818	0.000510407	0.00830625	scaffold1440|size106865:56627-58627	SMil_00006175
scaffold8623|size18714:3001-4000	CG	0.715517	0.344828	0.00287437	0.03113	scaffold8623|size18714:3458-5458	SMil_00027524
scaffold8623|size18714:3001-4000	CG	0.715517	0.344828	0.00287437	0.03113	scaffold8623|size18714:3924-5924	SMil_00027526
scaffold8623|size18714:3001-4000	CG	0.715517	0.344828	0.00287437	0.03113	scaffold8623|size18714:2931-4931	SMil_00027525
scaffold1100|size123173:90001-91000	CG	0.888235	0.517588	0.00248672	0.0279149	scaffold1100|size123173:90449-92449	SMil_00004295
scaffold2968|size49049:31001-32000	CG	0.629073	0.258953	2.65164e-07	1.66493e-05	scaffold2968|size49049:30975-32975	SMil_00018886
scaffold8068|size20493:12001-13000	CG	0.466667	0.0967742	2.26692e-05	0.000666945	scaffold8068|size20493:11786-13786	SMil_00027067
scaffold587|size95442:71001-72000	CG	0.625	0.255208	0.00112086	0.015309	scaffold587|size95442:71702-73702	SMil_00007737
scaffold11387|size11532:11001-12000	CG	0.628571	0.258824	0.00110976	0.0152099	scaffold11387|size11532:10305-12305	SMil_00028974
scaffold185|size129412:91001-92000	CG	0.490566	0.121212	0.000716889	0.010848	scaffold185|size129412:90166-92166	SMil_00003836
scaffold2491|size53889:45001-46000	CG	0.533333	0.164021	1.29412e-06	6.23198e-05	scaffold2491|size53889:45232-47232	SMil_00017410
scaffold2544|size53438:45001-46000	CG	0.830065	0.461111	0.000569574	0.00906838	scaffold2544|size53438:43191-45191	SMil_00017584
scaffold2544|size53438:45001-46000	CG	0.830065	0.461111	0.000569574	0.00906838	scaffold2544|size53438:43230-45230	SMil_00017585
scaffold2544|size53438:45001-46000	CG	0.830065	0.461111	0.000569574	0.00906838	scaffold2544|size53438:45288-47288	SMil_00017586
scaffold93|size152257:59001-60000	CG	0.660819	0.292035	0.0051736	0.0481344	scaffold93|size152257:57717-59717	SMil_00002438
scaffold239|size121725:85001-86000	CG	0.477124	0.109477	7.19813e-19	6.39513e-16	scaffold239|size121725:84461-86461	SMil_00004453
scaffold4091|size39860:37001-38000	CG	0.413793	0.046875	3.16726e-05	0.000877578	scaffold4091|size39860:35633-37633	SMil_00021594
scaffold4237|size38657:2001-3000	CG	0.594203	0.227513	0.00069899	0.0106472	scaffold4237|size38657:1799-3799	SMil_00021924
scaffold6672|size28926:20001-21000	CG	0.366667	0	0.0033772	0.0351422	scaffold6672|size28926:19902-21902	SMil_00024783
scaffold5862|size29209:25001-26000	CG	0.366667	0	2.09831e-07	1.35969e-05	scaffold5862|size29209:24342-26342	SMil_00024718
scaffold4565|size36634:33001-34000	CG	0.416667	0.0503597	1.74693e-06	8.02637e-05	scaffold4565|size36634:31452-33452	SMil_00022533
scaffold1567|size114205:55001-56000	CG	0.459547	0.0948276	3.51535e-15	1.72282e-12	scaffold1567|size114205:54393-56393	SMil_00005289
scaffold1567|size114205:55001-56000	CG	0.459547	0.0948276	3.51535e-15	1.72282e-12	scaffold1567|size114205:55757-57757	SMil_00005290
scaffold4963|size47871:41001-42000	CG	0.521505	0.158385	7.28885e-11	1.29792e-08	scaffold4963|size47871:39622-41622	SMil_00019271
scaffold7327|size40784:8001-9000	CG	0.905882	0.543689	0.000857997	0.0124841	scaffold7327|size40784:7286-9286	SMil_00021317
scaffold1626|size66361:53001-54000	CG	0.476471	0.114413	2.44803e-13	8.28336e-11	scaffold1626|size66361:53671-55671	SMil_00014039
scaffold251|size120748:78001-79000	CG	0.84	0.478469	0.0035502	0.0364428	scaffold251|size120748:78238-80238	SMil_00004543
scaffold3410|size45020:39001-40000	CG	0.646552	0.285714	0.000101401	0.00226312	scaffold3410|size45020:37853-39853	SMil_00020103
scaffold3410|size45020:39001-40000	CG	0.646552	0.285714	0.000101401	0.00226312	scaffold3410|size45020:39719-41719	SMil_00020104
scaffold9661|size15711:4001-5000	CG	0.36	0	2.29032e-12	6.09795e-10	scaffold9661|size15711:4605-6605	SMil_00028147
scaffold648|size92726:21001-22000	CG	0.53304	0.173469	8.32186e-08	6.09605e-06	scaffold648|size92726:20363-22363	SMil_00008246
scaffold8344|size19544:9001-10000	CG	0.359116	0	3.0084e-06	0.000125961	scaffold8344|size19544:7479-9479	SMil_00027298
scaffold211|size174006:66001-67000	CG	0.358974	0	1.86862e-05	0.000569948	scaffold211|size174006:66611-68611	SMil_00001421
scaffold9202|size16952:13001-14000	CG	0.404255	0.0454545	1.46812e-05	0.000467893	scaffold9202|size16952:13201-15201	SMil_00027900
scaffold3047|size48411:24001-25000	CG	0.424658	0.0673077	6.05827e-06	0.000225777	scaffold3047|size48411:23138-25138	SMil_00019121
scaffold1282|size73346:64001-65000	CG	0.959276	0.604317	0.00449817	0.0433884	scaffold1282|size73346:63866-65866	SMil_00012292
scaffold1212|size121519:50001-51000	CG	0.50641	0.151832	0.000177206	0.00356988	scaffold1212|size121519:50480-52480	SMil_00004472
scaffold14908|size6600:3001-4000	CG	0.637546	0.283186	0.00196784	0.0234311	scaffold14908|size6600:2368-4368	SMil_00029917
scaffold2824|size55672:45001-46000	CG	0.462366	0.108808	3.49359e-05	0.000952759	scaffold2824|size55672:45407-47407	SMil_00016904
scaffold394|size109249:78001-79000	CG	0.754286	0.401042	0.000368438	0.00641812	scaffold394|size109249:77768-79768	SMil_00005902
scaffold15070|size6451:2001-3000	CG	0.552	0.199052	0.000215316	0.00416882	scaffold15070|size6451:2450-4450	SMil_00029942
scaffold78|size158705:110001-111000	CG	0.433071	0.0809524	5.14275e-05	0.00130724	scaffold78|size158705:110059-112059	SMil_00002061
scaffold6770|size25413:18001-19000	CG	0.798077	0.446945	9.33844e-06	0.000324306	scaffold6770|size25413:17945-19945	SMil_00025789
scaffold2361|size100572:43001-44000	CG	0.748792	0.397959	0.00311176	0.0330955	scaffold2361|size100572:43303-45303	SMil_00007019
scaffold2361|size100572:43001-44000	CG	0.748792	0.397959	0.00311176	0.0330955	scaffold2361|size100572:42669-44669	SMil_00007020
scaffold7902|size21032:3001-4000	CG	0.36	0.00952381	5.70331e-07	3.13341e-05	scaffold7902|size21032:1725-3725	SMil_00026932
scaffold137|size137331:40001-41000	CG	0.657754	0.307692	0.00136674	0.0178204	scaffold137|size137331:40473-42473	SMil_00003151
scaffold5390|size48717:20001-21000	CG	0.430168	0.0809061	1.18824e-07	8.29814e-06	scaffold5390|size48717:18750-20750	SMil_00018976
scaffold5779|size29599:17001-18000	CG	0.376963	0.0280374	2.15412e-07	1.39146e-05	scaffold5779|size29599:15974-17974	SMil_00024595
scaffold3460|size44599:34001-35000	CG	0.436782	0.0880503	1.94722e-05	0.000588947	scaffold3460|size44599:34654-36654	SMil_00020221
scaffold3182|size47165:17001-18000	CG	0.862069	0.51341	0.00434777	0.0422862	scaffold3182|size47165:17072-19072	SMil_00019502
scaffold4593|size36403:33001-34000	CG	0.56962	0.22179	4.95461e-05	0.00126639	scaffold4593|size36403:32574-34574	SMil_00022585
scaffold1026|size79711:16001-17000	CG	0.981651	0.635514	0.00129264	0.0170877	scaffold1026|size79711:16155-18155	SMil_00010721
scaffold2081|size59098:40001-41000	CG	0.625551	0.28	7.90243e-06	0.000281738	scaffold2081|size59098:39659-41659	SMil_00015863
scaffold11696|size10898:2001-3000	CG	0.484615	0.139394	7.27465e-06	0.000263026	scaffold11696|size10898:704-2704	SMil_00029105
scaffold3670|size42842:35001-36000	CG	0.691781	0.347222	0.000644566	0.00999697	scaffold3670|size42842:34335-36335	SMil_00020692
scaffold2687|size51754:31001-32000	CG	0.527536	0.184426	1.19961e-08	1.14442e-06	scaffold2687|size51754:30175-32175	SMil_00018066
scaffold318|size115423:101001-102000	CG	0.748387	0.405622	6.77535e-05	0.00163232	scaffold318|size115423:99789-101789	SMil_00005147
scaffold4961|size34033:22001-23000	CG	0.641791	0.299107	0.00107852	0.0148762	scaffold4961|size34033:21178-23178	SMil_00023349
scaffold1764|size133873:63001-64000	CG	0.541667	0.199187	0.000810488	0.0119565	scaffold1764|size133873:63709-65709	SMil_00003365
scaffold1373|size71205:53001-54000	CG	0.892193	0.55036	0.00270269	0.0297326	scaffold1373|size71205:52274-54274	SMil_00012871
scaffold4282|size62006:20001-21000	CG	0.666667	0.325359	0.00235101	0.0268063	scaffold4282|size62006:18851-20851	SMil_00015213
scaffold3141|size47499:44001-45000	CG	0.443548	0.102439	1.77951e-05	0.000547086	scaffold3141|size47499:43370-45370	SMil_00019408
scaffold1396|size70536:22001-23000	CG	0.567474	0.226415	5.90161e-09	6.20169e-07	scaffold1396|size70536:20326-22326	SMil_00012964
scaffold1396|size70536:22001-23000	CG	0.567474	0.226415	5.90161e-09	6.20169e-07	scaffold1396|size70536:22626-24626	SMil_00012966
scaffold825|size122393:64001-65000	CG	0.617284	0.277056	8.59875e-05	0.00197838	scaffold825|size122393:62655-64655	SMil_00004360
scaffold2216|size57323:55001-56000	CG	0.724638	0.386207	0.00332729	0.0347712	scaffold2216|size57323:53654-55654	SMil_00016420
scaffold452|size104645:79001-80000	CG	0.5	0.161585	2.09747e-07	1.35969e-05	scaffold452|size104645:78518-80518	SMil_00006586
scaffold4499|size59577:26001-27000	CG	0.773424	0.435252	5.74117e-05	0.00142682	scaffold4499|size59577:25423-27423	SMil_00015764
scaffold4441|size37421:33001-34000	CG	0.482759	0.144796	0.000163097	0.00333417	scaffold4441|size37421:31012-33012	SMil_00022309
scaffold2518|size53693:19001-20000	CG	0.503546	0.165746	6.22524e-06	0.000231429	scaffold2518|size53693:19795-21795	SMil_00017514
scaffold6572|size26231:12001-13000	CG	0.621891	0.284247	1.66114e-06	7.70034e-05	scaffold6572|size26231:10649-12649	SMil_00025568
scaffold3652|size42993:13001-14000	CG	0.526316	0.190045	8.01863e-06	0.000285514	scaffold3652|size42993:12546-14546	SMil_00020638
scaffold4689|size69657:23001-24000	CG	0.416667	0.0806452	3.71546e-07	2.20071e-05	scaffold4689|size69657:21798-23798	SMil_00013177
scaffold2280|size56380:29001-30000	CG	0.364583	0.0285714	0.000316445	0.00566224	scaffold2280|size56380:27317-29317	SMil_00016625
scaffold2533|size53518:28001-29000	CG	0.634981	0.299401	1.66952e-06	7.73054e-05	scaffold2533|size53518:27445-29445	SMil_00017556
scaffold2641|size52267:17001-18000	CG	0.375	0.039604	0.00138278	0.0179697	scaffold2641|size52267:17435-19435	SMil_00017901
scaffold6659|size25854:24001-25000	CG	0.732394	0.397638	0.00194806	0.023264	scaffold6659|size25854:24227-26227	SMil_00025681
scaffold5454|size63633:10001-11000	CG	0.490291	0.155556	1.31931e-07	9.0611e-06	scaffold5454|size63633:8795-10795	SMil_00014724
scaffold4707|size50635:10001-11000	CG	0.426174	0.0920635	1.79453e-14	7.62509e-12	scaffold4707|size50635:10798-12798	SMil_00018429
scaffold4433|size56434:17001-18000	CG	0.644578	0.311005	0.00375351	0.0379766	scaffold4433|size56434:16655-18655	SMil_00016616
scaffold5254|size32388:27001-28000	CG	0.876068	0.54251	0.00287145	0.0311112	scaffold5254|size32388:27823-29823	SMil_00023812
scaffold98|size323791:45001-46000	CG	0.333333	0	3.05416e-22	5.28558e-19	scaffold98|size323791:43039-45039	SMil_00000048
scaffold98|size323791:45001-46000	CG	0.333333	0	3.05416e-22	5.28558e-19	scaffold98|size323791:45208-47208	SMil_00000049
scaffold584|size95652:30001-31000	CG	0.513245	0.180791	4.88276e-06	0.000188611	scaffold584|size95652:29058-31058	SMil_00007713
scaffold773|size118465:75001-76000	CG	0.503676	0.172881	7.38673e-06	0.000266094	scaffold773|size118465:74313-76313	SMil_00004815
scaffold10517|size13414:9001-10000	CG	0.446429	0.116505	0.0049722	0.0467726	scaffold10517|size13414:8959-10959	SMil_00028633
scaffold2023|size85364:44001-45000	CG	0.958678	0.628755	0.000532697	0.00860425	scaffold2023|size85364:44239-46239	SMil_00009662
scaffold689|size90491:55001-56000	CG	0.336634	0.00729927	4.92437e-10	7.04677e-08	scaffold689|size90491:54571-56571	SMil_00008601
scaffold3716|size42483:39001-40000	CG	0.433333	0.104839	0.00128978	0.0170567	scaffold3716|size42483:39216-41216	SMil_00020805
scaffold3716|size42483:39001-40000	CG	0.433333	0.104839	0.00128978	0.0170567	scaffold3716|size42483:39614-41614	SMil_00020806
scaffold76|size189666:91001-92000	CG	0.553459	0.225	0.000324072	0.00576995	scaffold76|size189666:90075-92075	SMil_00000917
scaffold16557|size5049:4001-5000	CG	0.472222	0.145455	3.58762e-05	0.000972973	scaffold16557|size5049:3477-5477	SMil_00030227
scaffold16557|size5049:4001-5000	CG	0.472222	0.145455	3.58762e-05	0.000972973	scaffold16557|size5049:4867-6867	SMil_00030228
scaffold2425|size54732:29001-30000	CG	0.638418	0.31202	4.0965e-07	2.38726e-05	scaffold2425|size54732:29051-31051	SMil_00017141
scaffold10014|size31207:19001-20000	CG	0.333333	0.00694444	4.30642e-10	6.28152e-08	scaffold10014|size31207:18201-20201	SMil_00024133
scaffold2505|size53776:34001-35000	CG	0.472393	0.146919	3.08046e-06	0.00012846	scaffold2505|size53776:33734-35734	SMil_00017453
scaffold504|size100559:77001-78000	CG	0.379121	0.0540541	0.000278724	0.00511622	scaffold504|size100559:76003-78003	SMil_00007034
scaffold7631|size21885:4001-5000	CG	0.719512	0.394737	0.0037015	0.0376009	scaffold7631|size21885:2887-4887	SMil_00026691
scaffold386|size129750:27001-28000	CG	0.721311	0.399209	4.59646e-05	0.00119153	scaffold386|size129750:26294-28294	SMil_00003800
scaffold1819|size63107:10001-11000	CG	0.536946	0.215159	2.59489e-08	2.22338e-06	scaffold1819|size63107:10994-12994	SMil_00014833
scaffold341|size159789:61001-62000	CG	0.321429	0	0.00538721	0.0495667	scaffold341|size159789:59745-61745	SMil_00002017
scaffold613|size94320:32001-33000	CG	0.505102	0.183884	9.30586e-07	4.70931e-05	scaffold613|size94320:32344-34344	SMil_00007885
scaffold666|size91913:2001-3000	CG	0.559701	0.23871	0.00299636	0.0321501	scaffold666|size91913:2090-4090	SMil_00008400
scaffold687|size136654:25001-26000	CG	0.377358	0.0564972	2.7242e-06	0.00011614	scaffold687|size136654:25330-27330	SMil_00003181
scaffold1552|size91611:14001-15000	CG	0.484694	0.164265	7.40831e-08	5.51685e-06	scaffold1552|size91611:14570-16570	SMil_00008452
scaffold17827|size3324:2001-3000	CG	0.490566	0.170732	6.4488e-05	0.00156614	scaffold17827|size3324:1184-3184	SMil_00030400
scaffold17827|size3324:2001-3000	CG	0.490566	0.170732	6.4488e-05	0.00156614	scaffold17827|size3324:1536-3536	SMil_00030401
scaffold766|size88047:84001-85000	CG	0.318841	0	0.00123715	0.016533	scaffold766|size88047:84278-86278	SMil_00009125
scaffold778|size87715:44001-45000	CG	0.616628	0.298673	7.20299e-06	0.000260661	scaffold778|size87715:44100-46100	SMil_00009218
scaffold5259|size33900:12001-13000	CG	0.735751	0.41791	0.000623284	0.00972865	scaffold5259|size33900:11346-13346	SMil_00023380
scaffold4658|size35937:17001-18000	CG	0.527778	0.210604	1.34913e-06	6.43904e-05	scaffold4658|size35937:17445-19445	SMil_00022737
scaffold2616|size52655:16001-17000	CG	0.73221	0.41573	2.879e-07	1.78077e-05	scaffold2616|size52655:16845-18845	SMil_00017809
scaffold2376|size103268:87001-88000	CG	0.4	0.0839161	0.000444811	0.00746243	scaffold2376|size103268:85901-87901	SMil_00006762
scaffold3939|size40736:27001-28000	CG	0.321429	0.00561798	2.56641e-06	0.000110634	scaffold3939|size40736:25210-27210	SMil_00021327
scaffold3939|size40736:27001-28000	CG	0.321429	0.00561798	2.56641e-06	0.000110634	scaffold3939|size40736:26205-28205	SMil_00021328
scaffold308|size115891:71001-72000	CG	0.428571	0.113537	1.36519e-05	0.000440239	scaffold308|size115891:71517-73517	SMil_00005063
scaffold2611|size52784:40001-41000	CG	0.406504	0.0918728	8.72989e-07	4.46819e-05	scaffold2611|size52784:39811-41811	SMil_00017797
scaffold5005|size33777:7001-8000	CG	0.314286	0	3.58433e-07	2.13823e-05	scaffold5005|size33777:5206-7206	SMil_00023418
scaffold5005|size33777:7001-8000	CG	0.314286	0	3.58433e-07	2.13823e-05	scaffold5005|size33777:5142-7142	SMil_00023419
scaffold3129|size47620:33001-34000	CG	0.313725	0	1.59769e-05	0.000501681	scaffold3129|size47620:33013-35013	SMil_00019365
scaffold2628|size158611:103001-104000	CG	0.415094	0.102041	0.000447138	0.00749239	scaffold2628|size158611:101971-103971	SMil_00002069
scaffold3811|size53649:36001-37000	CG	0.660079	0.348148	0.000202259	0.00396404	scaffold3811|size53649:36056-38056	SMil_00017530
scaffold1386|size70819:27001-28000	CG	0.557895	0.246154	5.35021e-11	9.88741e-09	scaffold1386|size70819:26516-28516	SMil_00012933
scaffold616|size94199:33001-34000	CG	0.709677	0.398406	0.00019778	0.00390064	scaffold616|size94199:31692-33692	SMil_00007911
scaffold1648|size66017:13001-14000	CG	0.446927	0.136531	2.64254e-08	2.25702e-06	scaffold1648|size66017:11472-13472	SMil_00014114
scaffold2356|size77273:12001-13000	CG	0.815315	0.50519	0.00059028	0.00932476	scaffold2356|size77273:11715-13715	SMil_00011331
scaffold497|size100840:45001-46000	CG	0.496503	0.187135	1.31573e-06	6.31226e-05	scaffold497|size100840:45266-47266	SMil_00006977
scaffold2668|size84759:21001-22000	CG	0.487179	0.177852	1.56312e-07	1.04421e-05	scaffold2668|size84759:21232-23232	SMil_00009816
scaffold2295|size56246:55001-56000	CG	0.492109	0.183014	1.90934e-13	6.63633e-11	scaffold2295|size56246:53834-55834	SMil_00016677
scaffold190|size128680:14001-15000	CG	0.373239	0.0643087	9.81512e-09	9.67185e-07	scaffold190|size128680:14279-16279	SMil_00003910
scaffold6738|size32834:15001-16000	CG	0.389222	0.0805243	1.40781e-13	4.99771e-11	scaffold6738|size32834:13613-15613	SMil_00023693
scaffold6738|size32834:15001-16000	CG	0.389222	0.0805243	1.40781e-13	4.99771e-11	scaffold6738|size32834:15782-17782	SMil_00023695
scaffold6738|size32834:15001-16000	CG	0.389222	0.0805243	1.40781e-13	4.99771e-11	scaffold6738|size32834:14505-16505	SMil_00023694
scaffold2331|size55845:51001-52000	CG	0.534799	0.226328	9.61078e-09	9.49866e-07	scaffold2331|size55845:50080-52080	SMil_00016826
scaffold1549|size67612:40001-41000	CG	0.576923	0.268571	0.000907842	0.0130294	scaffold1549|size67612:40658-42658	SMil_00013727
scaffold10919|size12449:9001-10000	CG	0.421245	0.113122	5.80816e-06	0.000217923	scaffold10919|size12449:9680-11680	SMil_00028811
scaffold4467|size37272:32001-33000	CG	0.630252	0.32363	5.44116e-11	1.0011e-08	scaffold4467|size37272:30070-32070	SMil_00022357
scaffold41|size177832:42001-43000	CG	0.384615	0.0783626	4.12571e-21	5.80882e-18	scaffold41|size177832:40505-42505	SMil_00001266
scaffold260|size129824:77001-78000	CG	0.796078	0.49	0.00286037	0.0310256	scaffold260|size129824:75714-77714	SMil_00003793
scaffold10823|size21206:17001-18000	CG	0.602174	0.296804	2.77605e-05	0.00078826	scaffold10823|size21206:15665-17665	SMil_00026870
scaffold3085|size47987:29001-30000	CG	0.630952	0.326371	0.000156215	0.00321939	scaffold3085|size47987:29678-31678	SMil_00019239
scaffold5387|size31666:28001-29000	CG	0.522951	0.218832	1.47703e-18	1.25842e-15	scaffold5387|size31666:28493-30493	SMil_00023995
scaffold3503|size44237:35001-36000	CG	0.30303	0	0.00198678	0.0236144	scaffold3503|size44237:34120-36120	SMil_00020302
scaffold769|size148954:25001-26000	CG	0.673981	0.371191	1.55417e-08	1.43528e-06	scaffold769|size148954:23572-25572	SMil_00002667
scaffold769|size148954:25001-26000	CG	0.673981	0.371191	1.55417e-08	1.43528e-06	scaffold769|size148954:24924-26924	SMil_00002668
scaffold11482|size11322:6001-7000	CG	0.350711	0.0479303	8.99126e-20	9.7e-17	scaffold11482|size11322:4548-6548	SMil_00029013
scaffold200|size127478:79001-80000	CG	0.488	0.185567	0.000497742	0.00813681	scaffold200|size127478:78834-80834	SMil_00004017
scaffold200|size127478:79001-80000	CG	0.488	0.185567	0.000497742	0.00813681	scaffold200|size127478:77527-79527	SMil_00004018
scaffold233|size122254:45001-46000	CG	0.733229	0.431034	2.2185e-05	0.00065467	scaffold233|size122254:43392-45392	SMil_00004368
scaffold3179|size47196:18001-19000	CG	0.301887	0	4.83842e-07	2.73604e-05	scaffold3179|size47196:17275-19275	SMil_00019491
scaffold1757|size132128:19001-20000	CG	0.66548	0.363817	4.73799e-06	0.00018396	scaffold1757|size132128:17439-19439	SMil_00003510
scaffold1064|size78625:53001-54000	CG	0.311828	0.0102041	6.21483e-17	4.24908e-14	scaffold1064|size78625:53219-55219	SMil_00010987
scaffold2786|size50862:12001-13000	CG	0.457447	0.156627	7.89155e-07	4.09973e-05	scaffold2786|size50862:11650-13650	SMil_00018365
scaffold7897|size21051:9001-10000	CG	0.712821	0.412037	0.0044101	0.0427374	scaffold7897|size21051:8431-10431	SMil_00026926
scaffold2040|size85241:58001-59000	CG	0.43771	0.137339	3.21571e-08	2.67682e-06	scaffold2040|size85241:56712-58712	SMil_00009703
scaffold3146|size47450:22001-23000	CG	0.697353	0.397746	8.63072e-07	4.42835e-05	scaffold3146|size47450:21729-23729	SMil_00019410
scaffold811|size86540:21001-22000	CG	0.766892	0.467836	0.00120935	0.0162452	scaffold811|size86540:21578-23578	SMil_00009445
scaffold12270|size9841:4001-5000	CG	0.306878	0.00819672	1.68093e-14	7.19764e-12	scaffold12270|size9841:2727-4727	SMil_00029299
scaffold2446|size54435:16001-17000	CG	0.588889	0.29078	3.84696e-06	0.000154753	scaffold2446|size54435:14808-16808	SMil_00017209
scaffold2938|size49393:10001-11000	CG	0.436937	0.140097	1.29836e-05	0.000422048	scaffold2938|size49393:10541-12541	SMil_00018798
scaffold2938|size49393:10001-11000	CG	0.436937	0.140097	1.29836e-05	0.000422048	scaffold2938|size49393:9875-11875	SMil_00018799
scaffold116|size215475:6001-7000	CG	0.572464	0.276316	0.00307941	0.0328199	scaffold116|size215475:5107-7107	SMil_00000650
scaffold3289|size84229:4001-5000	CG	0.543307	0.247191	4.48096e-05	0.0011665	scaffold3289|size84229:2576-4576	SMil_00009901
scaffold1890|size62149:8001-9000	CG	0.30719	0.0113636	0.000698811	0.0106455	scaffold1890|size62149:6299-8299	SMil_00015165
scaffold1889|size62183:14001-15000	CG	0.950178	0.654804	0.00183785	0.022294	scaffold1889|size62183:13661-15661	SMil_00015163
scaffold3368|size45396:9001-10000	CG	0.655814	0.360825	0.000464023	0.00770461	scaffold3368|size45396:7475-9475	SMil_00019995
scaffold1156|size76045:2001-3000	CG	0.294872	0	4.23764e-11	8.09349e-09	scaffold1156|size76045:977-2977	SMil_00011545
scaffold7777|size43200:27001-28000	CG	0.30303	0.00869565	1.08971e-06	5.38658e-05	scaffold7777|size43200:26572-28572	SMil_00020579
scaffold700|size90152:79001-80000	CG	0.455026	0.160959	3.98067e-07	2.32622e-05	scaffold700|size90152:77197-79197	SMil_00008673
scaffold9|size234130:91001-92000	CG	0.794753	0.501344	5.86421e-07	3.20248e-05	scaffold9|size234130:90698-92698	SMil_00000444
scaffold9|size234130:91001-92000	CG	0.794753	0.501344	5.86421e-07	3.20248e-05	scaffold9|size234130:89225-91225	SMil_00000445
scaffold506|size100452:43001-44000	CG	0.325581	0.0332326	1.02221e-10	1.76538e-08	scaffold506|size100452:43618-45618	SMil_00007057
scaffold506|size100452:43001-44000	CG	0.325581	0.0332326	1.02221e-10	1.76538e-08	scaffold506|size100452:42234-44234	SMil_00007058
scaffold6|size232035:131001-132000	CG	0.544379	0.252941	0.00475855	0.0452615	scaffold6|size232035:131479-133479	SMil_00000494
scaffold6|size232035:131001-132000	CG	0.544379	0.252941	0.00475855	0.0452615	scaffold6|size232035:131188-133188	SMil_00000495
scaffold5247|size32459:17001-18000	CG	0.64752	0.356913	0.000169479	0.00344218	scaffold5247|size32459:17723-19723	SMil_00023801
scaffold13672|size7832:3001-4000	CG	0.622137	0.33253	3.89559e-05	0.00103786	scaffold13672|size7832:1345-3345	SMil_00029672
scaffold222|size154984:88001-89000	CG	0.376494	0.0873016	6.55654e-24	1.53422e-20	scaffold222|size154984:87986-89986	SMil_00002271
scaffold222|size154984:88001-89000	CG	0.376494	0.0873016	6.55654e-24	1.53422e-20	scaffold222|size154984:86767-88767	SMil_00002270
scaffold6654|size31614:9001-10000	CG	0.37884	0.0896552	4.8369e-10	6.93354e-08	scaffold6654|size31614:8545-10545	SMil_00024014
scaffold6654|size31614:9001-10000	CG	0.37884	0.0896552	4.8369e-10	6.93354e-08	scaffold6654|size31614:9281-11281	SMil_00024015
scaffold280|size118212:48001-49000	CG	0.756579	0.467456	0.000627962	0.00978605	scaffold280|size118212:46586-48586	SMil_00004854
scaffold44|size176591:168001-169000	CG	0.301075	0.0131004	1.21629e-14	5.33173e-12	scaffold44|size176591:167651-169651	SMil_00001327
scaffold1424|size70127:45001-46000	CG	0.734962	0.448179	2.24192e-05	0.000660291	scaffold1424|size70127:44515-46515	SMil_00013088
scaffold1216|size74712:48001-49000	CG	0.525	0.238342	0.000983375	0.0138408	scaffold1216|size74712:48545-50545	SMil_00011882
scaffold2392|size55198:18001-19000	CG	0.407143	0.120567	7.6561e-07	3.9949e-05	scaffold2392|size55198:17787-19787	SMil_00017029
scaffold10135|size14390:10001-11000	CG	0.510204	0.224	3.56023e-07	2.12767e-05	scaffold10135|size14390:10260-12260	SMil_00028434
scaffold3376|size45296:11001-12000	CG	0.430052	0.144231	0.00131354	0.0172801	scaffold3376|size45296:10414-12414	SMil_00020013
scaffold557|size97155:50001-51000	CG	0.285714	0	0.00100917	0.0141011	scaffold557|size97155:50185-52185	SMil_00007505
scaffold5595|size30453:2001-3000	CG	0.737864	0.452632	0.000596589	0.0093949	scaffold5595|size30453:1581-3581	SMil_00024345
scaffold3151|size79725:70001-71000	CG	0.386364	0.101351	6.86403e-05	0.00164819	scaffold3151|size79725:70159-72159	SMil_00010718
scaffold495|size101085:50001-51000	CG	0.719653	0.434783	0.00192326	0.0230473	scaffold495|size101085:48396-50396	SMil_00006958
scaffold6624|size26009:17001-18000	CG	0.686813	0.402214	0.00460703	0.0442023	scaffold6624|size26009:15883-17883	SMil_00025634
scaffold6399|size26947:10001-11000	CG	0.441989	0.158416	0.000341899	0.00602874	scaffold6399|size26947:8590-10590	SMil_00025356
scaffold4888|size34557:27001-28000	CG	0.445087	0.162011	2.76854e-05	0.000786395	scaffold4888|size34557:27072-29072	SMil_00023220
scaffold1107|size77667:3001-4000	CG	0.397895	0.114943	2.59833e-12	6.81965e-10	scaffold1107|size77667:2107-4107	SMil_00011233
scaffold8844|size18056:9001-10000	CG	0.444444	0.161616	4.96425e-06	0.000191181	scaffold8844|size18056:9199-11199	SMil_00027688
scaffold1359|size71590:57001-58000	CG	0.473404	0.190678	0.000199094	0.00392143	scaffold1359|size71590:57047-59047	SMil_00012779
scaffold131|size139055:105001-106000	CG	0.486692	0.204918	9.96174e-07	4.99095e-05	scaffold131|size139055:104093-106093	SMil_00003066
scaffold324|size146873:2001-3000	CG	0.623762	0.342697	0.00223006	0.0257514	scaffold324|size146873:876-2876	SMil_00002734
scaffold3593|size43409:21001-22000	CG	0.557003	0.275943	1.86e-06	8.44599e-05	scaffold3593|size43409:21613-23613	SMil_00020498
scaffold2172|size57838:23001-24000	CG	0.765343	0.484375	0.00426648	0.0417205	scaffold2172|size57838:22457-24457	SMil_00016225
scaffold2107|size76302:3001-4000	CG	0.280702	0	0.0017336	0.0213173	scaffold2107|size76302:1963-3963	SMil_00011504
scaffold724|size89257:67001-68000	CG	0.457143	0.176812	7.50146e-07	3.9315e-05	scaffold724|size89257:65674-67674	SMil_00008816
scaffold4874|size34633:20001-21000	CG	0.326531	0.0465116	9.16963e-05	0.00208205	scaffold4874|size34633:18878-20878	SMil_00023193
scaffold414|size151577:54001-55000	CG	0.751121	0.471642	0.00021823	0.00421292	scaffold414|size151577:52723-54723	SMil_00002496
scaffold3294|size92005:49001-50000	CG	0.519231	0.24031	0.00021746	0.00420344	scaffold3294|size92005:48202-50202	SMil_00008382
scaffold2914|size49573:26001-27000	CG	0.710702	0.431871	1.24454e-05	0.00040871	scaffold2914|size49573:26286-28286	SMil_00018757
scaffold825|size122393:112001-113000	CG	0.422512	0.144022	1.52702e-09	1.91469e-07	scaffold825|size122393:111712-113712	SMil_00004361
scaffold3654|size42988:35001-36000	CG	0.441341	0.16318	9.26777e-06	0.000322391	scaffold3654|size42988:35136-37136	SMil_00020648
scaffold3654|size42988:35001-36000	CG	0.441341	0.16318	9.26777e-06	0.000322391	scaffold3654|size42988:34317-36317	SMil_00020649
scaffold9549|size16984:3001-4000	CG	0.920177	0.64214	0.00355186	0.0364554	scaffold9549|size16984:2505-4505	SMil_00027895
scaffold7078|size24079:16001-17000	CG	0.445614	0.168168	1.2225e-08	1.16335e-06	scaffold7078|size24079:14816-16816	SMil_00026152
scaffold619|size93941:69001-70000	CG	0.36	0.0833333	2.99687e-06	0.000125679	scaffold619|size93941:69319-71319	SMil_00007977
scaffold475|size111957:14001-15000	CG	0.275862	0	3.51661e-05	0.000957938	scaffold475|size111957:13161-15161	SMil_00005548
scaffold280|size118212:40001-41000	CG	0.900332	0.62449	0.00335386	0.0349631	scaffold280|size118212:39161-41161	SMil_00004852
scaffold1646|size73549:12001-13000	CG	0.461039	0.185315	4.17511e-05	0.00110016	scaffold1646|size73549:12698-14698	SMil_00012222
scaffold3717|size42472:29001-30000	CG	0.745946	0.470769	3.76918e-07	2.22454e-05	scaffold3717|size42472:29461-31461	SMil_00020808
scaffold231|size122486:84001-85000	CG	0.466165	0.191126	1.74804e-11	3.76188e-09	scaffold231|size122486:83318-85318	SMil_00004349
scaffold4577|size36540:22001-23000	CG	0.567529	0.29256	8.0515e-12	1.87875e-09	scaffold4577|size36540:20216-22216	SMil_00022553
scaffold1516|size68228:1001-2000	CG	0.602837	0.328125	0.00252549	0.0282451	scaffold1516|size68228:789-2789	SMil_00013546
scaffold1026|size79711:58001-59000	CG	0.585938	0.311558	0.00273119	0.0299628	scaffold1026|size79711:58144-60144	SMil_00010730
scaffold1026|size79711:58001-59000	CG	0.585938	0.311558	0.00273119	0.0299628	scaffold1026|size79711:56070-58070	SMil_00010729
scaffold2230|size57094:47001-48000	CG	0.803987	0.529801	0.00312466	0.0332008	scaffold2230|size57094:47713-49713	SMil_00016478
scaffold1093|size93569:40001-41000	CG	0.580247	0.306122	0.00141997	0.0183318	scaffold1093|size93569:39612-41612	SMil_00008047
scaffold10499|size13448:10001-11000	CG	0.371212	0.0982143	0.00044955	0.00752198	scaffold10499|size13448:10154-12154	SMil_00028619
scaffold7381|size39185:9001-10000	CG	0.354839	0.0821918	0.00138792	0.0180105	scaffold7381|size39185:8141-10141	SMil_00021779
scaffold5084|size33398:20001-21000	CG	0.547344	0.274747	1.38971e-07	9.48289e-06	scaffold5084|size33398:20049-22049	SMil_00023554
scaffold5209|size32687:27001-28000	CG	0.34715	0.075188	4.14888e-06	0.000164863	scaffold5209|size32687:26354-28354	SMil_00023743
scaffold1790|size63601:5001-6000	CG	0.631179	0.359504	0.00381797	0.0384269	scaffold1790|size63601:4713-6713	SMil_00014726
scaffold158|size165830:87001-88000	CG	0.553191	0.281938	0.000935469	0.0133109	scaffold158|size165830:85260-87260	SMil_00001728
scaffold2591|size102556:64001-65000	CG	0.482402	0.212066	6.47426e-08	4.89812e-06	scaffold2591|size102556:63844-65844	SMil_00006827
scaffold2154|size58138:36001-37000	CG	0.478405	0.208877	2.23757e-07	1.43754e-05	scaffold2154|size58138:35806-37806	SMil_00016155
scaffold3065|size82678:58001-59000	CG	0.269076	0	6.63191e-12	1.5808e-09	scaffold3065|size82678:56711-58711	SMil_00010216
scaffold1677|size65608:38001-39000	CG	0.797235	0.529221	0.00372942	0.0377876	scaffold1677|size65608:38812-40812	SMil_00014271
scaffold1677|size65608:38001-39000	CG	0.797235	0.529221	0.00372942	0.0377876	scaffold1677|size65608:37098-39098	SMil_00014272
scaffold11330|size11647:2001-3000	CG	0.4	0.132479	4.11704e-05	0.00108798	scaffold11330|size11647:1401-3401	SMil_00028949
scaffold912|size83049:29001-30000	CG	0.601824	0.334694	0.00344629	0.0356449	scaffold912|size83049:27781-29781	SMil_00010137
scaffold8152|size20148:7001-8000	CG	0.338369	0.0716511	4.40011e-07	2.5339e-05	scaffold8152|size20148:5615-7615	SMil_00027146
scaffold453|size104502:56001-57000	CG	0.538922	0.272401	9.41271e-05	0.00212851	scaffold453|size104502:54060-56060	SMil_00006613
scaffold15643|size5902:3001-4000	CG	0.507463	0.241379	0.00322361	0.0339935	scaffold15643|size5902:2922-4922	SMil_00030062
scaffold3091|size47971:10001-11000	CG	0.496703	0.230627	4.24513e-08	3.4237e-06	scaffold3091|size47971:9772-11772	SMil_00019246
scaffold7650|size24068:7001-8000	CG	0.613065	0.347518	0.00118882	0.0160263	scaffold7650|size24068:6128-8128	SMil_00026157
scaffold6068|size28338:18001-19000	CG	0.730679	0.465378	2.2085e-05	0.000652298	scaffold6068|size28338:17895-19895	SMil_00024975
scaffold256|size120321:102001-103000	CG	0.39726	0.13245	4.16761e-06	0.000165449	scaffold256|size120321:101862-103862	SMil_00004601
scaffold3465|size79888:6001-7000	CG	0.635897	0.371429	0.0038479	0.0386206	scaffold3465|size79888:6156-8156	SMil_00010665
scaffold1830|size62991:49001-50000	CG	0.523923	0.259786	0.000136936	0.00289963	scaffold1830|size62991:48074-50074	SMil_00014892
scaffold345|size150931:9001-10000	CG	0.457778	0.19398	4.24669e-07	2.45576e-05	scaffold345|size150931:8590-10590	SMil_00002558
scaffold958|size81562:78001-79000	CG	0.613065	0.349282	0.00165619	0.0205726	scaffold958|size81562:77355-79355	SMil_00010381
scaffold4812|size34988:11001-12000	CG	0.354478	0.0912698	6.57832e-08	4.96554e-06	scaffold4812|size34988:11717-13717	SMil_00023050
scaffold3654|size42988:37001-38000	CG	0.263158	0	7.39227e-09	7.54852e-07	scaffold3654|size42988:35136-37136	SMil_00020648
scaffold1591|size66851:15001-16000	CG	0.482143	0.219512	0.000956335	0.0135463	scaffold1591|size66851:14445-16445	SMil_00013895
scaffold1028|size79607:10001-11000	CG	0.41844	0.155844	1.36503e-05	0.000440239	scaffold1028|size79607:9758-11758	SMil_00010737
scaffold1766|size64101:33001-34000	CG	0.276836	0.0164609	5.91875e-09	6.21577e-07	scaffold1766|size64101:31420-33420	SMil_00014625
scaffold313|size115637:2001-3000	CG	0.352941	0.0935961	5.45032e-25	1.56123e-21	scaffold313|size115637:230-2230	SMil_00005113
scaffold316|size130577:66001-67000	CG	0.414966	0.155963	1.42316e-09	1.79667e-07	scaffold316|size130577:65372-67372	SMil_00003644
scaffold4478|size37192:26001-27000	CG	0.476793	0.217949	1.0995e-05	0.000369928	scaffold4478|size37192:24673-26673	SMil_00022371
scaffold5071|size33470:19001-20000	CG	0.27907	0.0208333	0.000103878	0.00230817	scaffold5071|size33470:18585-20585	SMil_00023524
scaffold3031|size95642:16001-17000	CG	0.34413	0.0861619	3.06317e-10	4.6775e-08	scaffold3031|size95642:16037-18037	SMil_00007718
scaffold5640|size30243:25001-26000	CG	0.542435	0.285024	0.00145021	0.0186108	scaffold5640|size30243:24483-26483	SMil_00024412
scaffold1767|size64095:29001-30000	CG	0.436	0.17866	3.5644e-06	0.000144757	scaffold1767|size64095:29777-31777	SMil_00014632
scaffold1767|size64095:29001-30000	CG	0.436	0.17866	3.5644e-06	0.000144757	scaffold1767|size64095:28634-30634	SMil_00014631
scaffold3440|size44812:3001-4000	CG	0.546961	0.290196	0.000178668	0.00359281	scaffold3440|size44812:2896-4896	SMil_00020179
scaffold7117|size23917:15001-16000	CG	0.25641	0	0.000334125	0.0059174	scaffold7117|size23917:13693-15693	SMil_00026194
scaffold4450|size37353:28001-29000	CG	0.430769	0.174419	0.00416601	0.040984	scaffold4450|size37353:27110-29110	SMil_00022329
scaffold11580|size11145:4001-5000	CG	0.693548	0.437262	0.00508788	0.0475253	scaffold11580|size11145:2728-4728	SMil_00029050
scaffold1777|size88442:38001-39000	CG	0.819876	0.563889	0.00186433	0.0225231	scaffold1777|size88442:38448-40448	SMil_00009012
scaffold2049|size59585:4001-5000	CG	0.490566	0.234783	0.000653261	0.0101082	scaffold2049|size59585:3211-5211	SMil_00015759
scaffold7950|size20830:5001-6000	CG	0.514196	0.258449	4.59695e-07	2.62813e-05	scaffold7950|size20830:3380-5380	SMil_00026975
scaffold2372|size55357:48001-49000	CG	0.670695	0.414986	7.82277e-05	0.00183595	scaffold2372|size55357:46626-48626	SMil_00016963
scaffold5216|size32647:7001-8000	CG	0.255319	0	0.00199897	0.0237203	scaffold5216|size32647:7910-9910	SMil_00023751
scaffold12906|size8799:2001-3000	CG	0.443636	0.188552	4.76149e-05	0.00122589	scaffold12906|size8799:893-2893	SMil_00029497
scaffold4381|size37796:18001-19000	CG	0.683284	0.428235	0.000680893	0.0104358	scaffold4381|size37796:17999-19999	SMil_00022204
scaffold4381|size37796:18001-19000	CG	0.683284	0.428235	0.000680893	0.0104358	scaffold4381|size37796:17162-19162	SMil_00022205
scaffold304|size116471:22001-23000	CG	0.90113	0.646497	0.00383519	0.0385302	scaffold304|size116471:21068-23068	SMil_00005025
scaffold304|size116471:22001-23000	CG	0.90113	0.646497	0.00383519	0.0385302	scaffold304|size116471:21389-23389	SMil_00005026
scaffold1253|size73909:48001-49000	CG	0.254545	0	0.00268929	0.0296357	scaffold1253|size73909:46843-48843	SMil_00012135
scaffold2088|size58997:15001-16000	CG	0.896277	0.641873	0.00271268	0.0298182	scaffold2088|size58997:15598-17598	SMil_00015877
scaffold3943|size40717:4001-5000	CG	0.267742	0.0137931	2.39914e-09	2.86138e-07	scaffold3943|size40717:3690-5690	SMil_00021332
scaffold11309|size11686:5001-6000	CG	0.464516	0.210682	9.01368e-22	1.42621e-18	scaffold11309|size11686:3154-5154	SMil_00028944
scaffold270|size126767:111001-112000	CG	0.452632	0.199301	1.53541e-09	1.92231e-07	scaffold270|size126767:109626-111626	SMil_00004069
scaffold4260|size38499:23001-24000	CG	0.351759	0.0996564	2.66106e-06	0.000113711	scaffold4260|size38499:23914-25914	SMil_00021963
scaffold316|size130577:81001-82000	CG	0.703125	0.451493	0.00464431	0.0444522	scaffold316|size130577:79279-81279	SMil_00003645
scaffold2148|size97311:36001-37000	CG	0.260355	0.00877193	9.18574e-06	0.000319738	scaffold2148|size97311:36236-38236	SMil_00007485
scaffold544|size97929:63001-64000	CG	0.351562	0.1	0.000137688	0.00291109	scaffold544|size97929:63703-65703	SMil_00007406
scaffold485|size196910:168001-169000	CG	0.477528	0.22619	2.63807e-06	0.000113016	scaffold485|size196910:168435-170435	SMil_00000768
scaffold7777|size43200:8001-9000	CG	0.40617	0.155263	1.71572e-07	1.13429e-05	scaffold7777|size43200:8541-10541	SMil_00020576
scaffold688|size90542:42001-43000	CG	0.717813	0.467033	0.000130567	0.00278821	scaffold688|size90542:40104-42104	SMil_00008596
scaffold296|size117068:92001-93000	CG	0.795455	0.545016	6.01561e-05	0.00148129	scaffold296|size117068:92293-94293	SMil_00004964
scaffold296|size117068:92001-93000	CG	0.795455	0.545016	6.01561e-05	0.00148129	scaffold296|size117068:91172-93172	SMil_00004963
scaffold6236|size27638:9001-10000	CG	0.453668	0.20354	1.21542e-05	0.000400016	scaffold6236|size27638:9334-11334	SMil_00025174
scaffold8826|size18104:3001-4000	CG	0.25	0	1.49067e-05	0.000473805	scaffold8826|size18104:1751-3751	SMil_00027667
scaffold1044|size79268:11001-12000	CG	0.517986	0.268519	1.71563e-05	0.000530378	scaffold1044|size79268:10611-12611	SMil_00010875
scaffold10950|size20911:9001-10000	CG	0.697712	0.448391	8.01171e-06	0.000285328	scaffold10950|size20911:7411-9411	SMil_00026962
scaffold1938|size61348:11001-12000	CG	0.3	0.0507614	2.31193e-08	2.02891e-06	scaffold1938|size61348:9110-11110	SMil_00015381
scaffold504|size100559:41001-42000	CG	0.762058	0.512915	1.07747e-05	0.000364284	scaffold504|size100559:41032-43032	SMil_00007027
scaffold8368|size19480:7001-8000	CG	0.373518	0.124567	8.11207e-14	3.06303e-11	scaffold8368|size19480:5102-7102	SMil_00027330
scaffold2506|size53774:16001-17000	CG	0.534884	0.286667	0.000137433	0.00290681	scaffold2506|size53774:16963-18963	SMil_00017458
scaffold3510|size58073:26001-27000	CG	0.985366	0.737443	0.00289352	0.0312797	scaffold3510|size58073:26738-28738	SMil_00016168
scaffold3029|size48520:15001-16000	CG	0.259494	0.0119048	5.27401e-05	0.00133382	scaffold3029|size48520:14222-16222	SMil_00019078
scaffold26|size185048:80001-81000	CG	0.526316	0.278912	0.00256158	0.028568	scaffold26|size185048:80008-82008	SMil_00001046
scaffold577|size98149:10001-11000	CG	0.573134	0.325879	9.004e-05	0.0020506	scaffold577|size98149:10055-12055	SMil_00007358
scaffold47|size231435:77001-78000	CG	0.571429	0.325088	0.00102868	0.0143207	scaffold47|size231435:76062-78062	SMil_00000513
scaffold6508|size26528:17001-18000	CG	0.5	0.253918	2.21902e-05	0.000654708	scaffold6508|size26528:15454-17454	SMil_00025491
scaffold8528|size31675:13001-14000	CG	0.585139	0.33935	0.000381683	0.00660065	scaffold8528|size31675:11201-13201	SMil_00023992
scaffold11565|size11174:2001-3000	CG	0.796875	0.551358	9.47512e-05	0.0021403	scaffold11565|size11174:1192-3192	SMil_00029043
scaffold2277|size56472:45001-46000	CG	0.245455	0	0.000109286	0.00240605	scaffold2277|size56472:44853-46853	SMil_00016607
scaffold2277|size56472:45001-46000	CG	0.245455	0	0.000109286	0.00240605	scaffold2277|size56472:43371-45371	SMil_00016606
scaffold4692|size35743:18001-19000	CG	0.63964	0.394286	0.00037522	0.00651465	scaffold4692|size35743:16629-18629	SMil_00022820
scaffold1341|size72024:51001-52000	CG	0.333333	0.0880282	9.08271e-07	4.61083e-05	scaffold1341|size72024:51128-53128	SMil_00012662
scaffold1341|size72024:51001-52000	CG	0.333333	0.0880282	9.08271e-07	4.61083e-05	scaffold1341|size72024:49447-51447	SMil_00012663
scaffold442|size105224:9001-10000	CG	0.628019	0.382831	0.000156577	0.00322569	scaffold442|size105224:8158-10158	SMil_00006474
scaffold1376|size71150:16001-17000	CG	0.563636	0.318548	0.000457083	0.00761425	scaffold1376|size71150:14220-16220	SMil_00012891
scaffold10083|size14520:10001-11000	CG	0.46084	0.215924	2.1084e-12	5.66809e-10	scaffold10083|size14520:9577-11577	SMil_00028400
scaffold10083|size14520:10001-11000	CG	0.46084	0.215924	2.1084e-12	5.66809e-10	scaffold10083|size14520:10418-12418	SMil_00028401
scaffold136|size168217:127001-128000	CG	0.429091	0.184332	4.8012e-10	6.89426e-08	scaffold136|size168217:126488-128488	SMil_00001598
scaffold10793|size12725:11001-12000	CG	0.26	0.015625	0.000287264	0.00524516	scaffold10793|size12725:11553-13553	SMil_00028760
scaffold2457|size62423:33001-34000	CG	0.576923	0.333333	0.000368463	0.00641812	scaffold2457|size62423:31705-33705	SMil_00015086
scaffold4124|size39562:5001-6000	CG	0.461864	0.21875	0.000228185	0.00436202	scaffold4124|size39562:5026-7026	SMil_00021657
scaffold7|size255859:177001-178000	CG	0.569149	0.326087	0.00111844	0.0152911	scaffold7|size255859:176644-178644	SMil_00000330
scaffold3929|size40844:16001-17000	CG	0.576792	0.334023	8.2883e-09	8.34046e-07	scaffold3929|size40844:14319-16319	SMil_00021311
scaffold2700|size58794:30001-31000	CG	0.670121	0.427441	1.64998e-06	7.65929e-05	scaffold2700|size58794:28746-30746	SMil_00015956
scaffold2700|size58794:30001-31000	CG	0.670121	0.427441	1.64998e-06	7.65929e-05	scaffold2700|size58794:29680-31680	SMil_00015958
scaffold8497|size29805:19001-20000	CG	0.303249	0.0609982	4.85269e-13	1.52117e-10	scaffold8497|size29805:19867-21867	SMil_00024541
scaffold78|size158705:86001-87000	CG	0.494652	0.253731	1.00865e-05	0.000345019	scaffold78|size158705:86514-88514	SMil_00002058
scaffold78|size158705:86001-87000	CG	0.494652	0.253731	1.00865e-05	0.000345019	scaffold78|size158705:85056-87056	SMil_00002059
scaffold2231|size57074:12001-13000	CG	0.390728	0.150538	7.98584e-05	0.00186343	scaffold2231|size57074:11607-13607	SMil_00016479
scaffold2231|size57074:12001-13000	CG	0.390728	0.150538	7.98584e-05	0.00186343	scaffold2231|size57074:11517-13517	SMil_00016480
scaffold275|size134823:57001-58000	CG	0.239437	0	4.47091e-10	6.48727e-08	scaffold275|size134823:56571-58571	SMil_00003306
scaffold1153|size76121:7001-8000	CG	0.238994	0	6.73568e-12	1.59638e-09	scaffold1153|size76121:6264-8264	SMil_00011531
scaffold1516|size68228:10001-11000	CG	0.399258	0.160674	1.06965e-14	4.73897e-12	scaffold1516|size68228:10710-12710	SMil_00013547
scaffold10|size281859:173001-174000	CG	0.393536	0.155172	1.86967e-09	2.30093e-07	scaffold10|size281859:171581-173581	SMil_00000177
scaffold10|size281859:173001-174000	CG	0.393536	0.155172	1.86967e-09	2.30093e-07	scaffold10|size281859:172605-174605	SMil_00000178
scaffold2175|size57799:56001-57000	CG	0.8	0.5625	0.000692825	0.0105734	scaffold2175|size57799:54556-56556	SMil_00016237
scaffold1953|size61158:27001-28000	CG	0.581152	0.34375	0.00526585	0.0487384	scaffold1953|size61158:26348-28348	SMil_00015463
scaffold365|size111319:78001-79000	CG	0.315436	0.078125	2.22618e-05	0.00065647	scaffold365|size111319:77027-79027	SMil_00005633
scaffold584|size95652:60001-61000	CG	0.280142	0.0431655	6.4854e-06	0.000239174	scaffold584|size95652:59088-61088	SMil_00007716
scaffold3008|size48664:24001-25000	CG	0.449074	0.21286	7.04246e-07	3.7393e-05	scaffold3008|size48664:22589-24589	SMil_00019011
scaffold542|size98057:16001-17000	CG	0.817582	0.581614	0.00057784	0.00917305	scaffold542|size98057:14426-16426	SMil_00007392
scaffold542|size98057:16001-17000	CG	0.817582	0.581614	0.00057784	0.00917305	scaffold542|size98057:14496-16496	SMil_00007393
scaffold804|size86841:28001-29000	CG	0.277325	0.0417391	2.26352e-18	1.90893e-15	scaffold804|size86841:26020-28020	SMil_00009393
scaffold4077|size39990:27001-28000	CG	0.235294	0	6.49347e-05	0.00157469	scaffold4077|size39990:25731-27731	SMil_00021563
scaffold4077|size39990:27001-28000	CG	0.235294	0	6.49347e-05	0.00157469	scaffold4077|size39990:25414-27414	SMil_00021564
scaffold2838|size63014:54001-55000	CG	0.65	0.414868	0.00029683	0.0053902	scaffold2838|size63014:52847-54847	SMil_00014882
scaffold1122|size77192:19001-20000	CG	0.378049	0.143836	0.00127669	0.0169266	scaffold1122|size77192:18395-20395	SMil_00011353
scaffold2859|size50043:17001-18000	CG	0.39823	0.164179	0.000134197	0.00285237	scaffold2859|size50043:16286-18286	SMil_00018605
scaffold9575|size15946:10001-11000	CG	0.233766	0	6.02194e-09	6.31582e-07	scaffold9575|size15946:10022-12022	SMil_00028093
scaffold3379|size45236:12001-13000	CG	0.41629	0.182573	0.000241973	0.00457038	scaffold3379|size45236:11398-13398	SMil_00020020
scaffold528|size99083:45001-46000	CG	0.742553	0.509186	0.000108512	0.00239098	scaffold528|size99083:43819-45819	SMil_00007258
scaffold181|size243338:221001-222000	CG	0.439394	0.206349	0.000524567	0.00849261	scaffold181|size243338:219805-221805	SMil_00000386
scaffold2011|size60159:26001-27000	CG	0.578261	0.346056	0.000233331	0.00443845	scaffold2011|size60159:24484-26484	SMil_00015622
scaffold6419|size26864:9001-10000	CG	0.470149	0.238245	0.000152139	0.00315204	scaffold6419|size26864:9427-11427	SMil_00025380
scaffold452|size104645:52001-53000	CG	0.478261	0.247191	0.000373708	0.00649383	scaffold452|size104645:52000-54000	SMil_00006585
scaffold1648|size66017:12001-13000	CG	0.280899	0.05	4.80912e-05	0.00123625	scaffold1648|size66017:11472-13472	SMil_00014114
scaffold855|size85043:26001-27000	CG	0.230769	0	2.69135e-09	3.15108e-07	scaffold855|size85043:24407-26407	SMil_00009733
scaffold10865|size12581:8001-9000	CG	0.92	0.689291	0.000306041	0.00551824	scaffold10865|size12581:8185-10185	SMil_00028789
scaffold7071|size46043:36001-37000	CG	0.310476	0.08	2.04572e-14	8.62624e-12	scaffold7071|size46043:36875-38875	SMil_00019790
scaffold773|size118465:102001-103000	CG	0.550388	0.32	0.00499821	0.0469248	scaffold773|size118465:102393-104393	SMil_00004819
scaffold6441|size26793:6001-7000	CG	0.551351	0.320988	0.00500421	0.0469529	scaffold6441|size26793:5272-7272	SMil_00025404
scaffold33|size181870:13001-14000	CG	0.248062	0.0182927	1.13345e-07	7.97585e-06	scaffold33|size181870:12079-14079	SMil_00001114
scaffold354|size111962:70001-71000	CG	0.5	0.271268	8.31559e-08	6.09415e-06	scaffold354|size111962:70362-72362	SMil_00005544
scaffold4470|size37266:6001-7000	CG	0.847603	0.618987	0.00015724	0.00323554	scaffold4470|size37266:4638-6638	SMil_00022358
scaffold228|size122622:41001-42000	CG	0.566514	0.337995	3.51942e-05	0.000958231	scaffold228|size122622:39258-41258	SMil_00004322
scaffold625|size93624:46001-47000	CG	0.587234	0.35873	0.00111991	0.0153026	scaffold625|size93624:45095-47095	SMil_00008027
scaffold3035|size91856:47001-48000	CG	0.227723	0	2.10351e-11	4.40144e-09	scaffold3035|size91856:47669-49669	SMil_00008426
scaffold626|size93624:82001-83000	CG	0.664207	0.437653	0.00175134	0.0214803	scaffold626|size93624:82563-84563	SMil_00008022
scaffold626|size93624:82001-83000	CG	0.664207	0.437653	0.00175134	0.0214803	scaffold626|size93624:81297-83297	SMil_00008023
scaffold1888|size78455:12001-13000	CG	0.811364	0.584821	0.00180933	0.0220236	scaffold1888|size78455:10830-12830	SMil_00011041
scaffold662|size92117:17001-18000	CG	0.548507	0.322259	0.00104426	0.0144976	scaffold662|size92117:17815-19815	SMil_00008368
scaffold662|size92117:17001-18000	CG	0.548507	0.322259	0.00104426	0.0144976	scaffold662|size92117:16053-18053	SMil_00008367
scaffold605|size132325:118001-119000	CG	0.568389	0.34252	0.0013273	0.0174252	scaffold605|size132325:116389-118389	SMil_00003492
scaffold796|size87244:30001-31000	CG	0.527778	0.301961	0.00244257	0.0275403	scaffold796|size87244:30086-32086	SMil_00009327
scaffold1503|size68408:32001-33000	CG	0.412245	0.186441	0.000395015	0.0067839	scaffold1503|size68408:32574-34574	SMil_00013462
scaffold1069|size78543:15001-16000	CG	0.450116	0.225	1.20018e-06	5.84225e-05	scaffold1069|size78543:13851-15851	SMil_00011002
scaffold14187|size7265:5001-6000	CG	0.240506	0.015748	9.03106e-06	0.000315478	scaffold14187|size7265:4997-6997	SMil_00029781
scaffold3606|size80126:34001-35000	CG	0.420168	0.195767	0.00220144	0.0254981	scaffold3606|size80126:32638-34638	SMil_00010616
scaffold1257|size73833:49001-50000	CG	0.22408	0	4.10454e-27	1.42067e-23	scaffold1257|size73833:47816-49816	SMil_00012145
scaffold2830|size50484:21001-22000	CG	0.485981	0.262821	0.0011319	0.0154269	scaffold2830|size50484:21222-23222	SMil_00018519
scaffold2830|size50484:21001-22000	CG	0.485981	0.262821	0.0011319	0.0154269	scaffold2830|size50484:21211-23211	SMil_00018520
scaffold3485|size44401:14001-15000	CG	0.282544	0.0600707	5.9672e-21	7.86813e-18	scaffold3485|size44401:14280-16280	SMil_00020255
scaffold3475|size53721:16001-17000	CG	0.522059	0.299776	0.00019659	0.00388362	scaffold3475|size53721:14900-16900	SMil_00017482
scaffold1593|size66804:64001-65000	CG	0.469914	0.248603	1.22598e-05	0.000403414	scaffold1593|size66804:62183-64183	SMil_00013911
scaffold318|size115423:105001-106000	CG	0.229508	0.00892857	2.65561e-07	1.66617e-05	scaffold318|size115423:104820-106820	SMil_00005148
scaffold3824|size41697:6001-7000	CG	0.462069	0.241667	0.00119207	0.0160533	scaffold3824|size41697:5856-7856	SMil_00021083
scaffold51|size307765:27001-28000	CG	0.227642	0.00735294	1.87076e-11	3.97644e-09	scaffold51|size307765:26360-28360	SMil_00000100
scaffold742|size153448:71001-72000	CG	0.403226	0.183673	0.000145762	0.00304614	scaffold742|size153448:71590-73590	SMil_00002338
scaffold2980|size48942:9001-10000	CG	0.248	0.0286299	1.12667e-18	9.69863e-16	scaffold2980|size48942:9316-11316	SMil_00018915
scaffold431|size105986:20001-21000	CG	0.458967	0.24015	3.27659e-06	0.000135281	scaffold431|size105986:18178-20178	SMil_00006344
scaffold1836|size62945:60001-61000	CG	0.21875	0	0.00120141	0.0161529	scaffold1836|size62945:60012-62012	SMil_00014920
scaffold37|size180071:103001-104000	CG	0.477041	0.258398	9.65348e-06	0.000332674	scaffold37|size180071:102851-104851	SMil_00001215
scaffold4800|size62807:15001-16000	CG	0.217949	0	0.000720831	0.010896	scaffold4800|size62807:13509-15509	SMil_00014987
scaffold939|size82166:47001-48000	CG	0.659091	0.441824	5.09798e-05	0.00129824	scaffold939|size82166:45581-47581	SMil_00010282
scaffold324|size146873:65001-66000	CG	0.655313	0.438291	6.60339e-05	0.00159761	scaffold324|size146873:65075-67075	SMil_00002743
scaffold11894|size10545:6001-7000	CG	0.419753	0.202765	0.000256309	0.0047846	scaffold11894|size10545:4213-6213	SMil_00029165
scaffold11894|size10545:6001-7000	CG	0.419753	0.202765	0.000256309	0.0047846	scaffold11894|size10545:5369-7369	SMil_00029166
scaffold4642|size36048:28001-29000	CG	0.230627	0.0147929	2.48818e-29	1.00825e-25	scaffold4642|size36048:26040-28040	SMil_00022707
scaffold2818|size76593:31001-32000	CG	0.225	0.00934579	0.0004557	0.00759678	scaffold2818|size76593:31526-33526	SMil_00011439
scaffold329|size114645:4001-5000	CG	0.575092	0.36	0.000920722	0.0131642	scaffold329|size114645:4836-6836	SMil_00005228
scaffold1731|size109367:7001-8000	CG	0.550964	0.336	0.000684275	0.0104769	scaffold1731|size109367:5624-7624	SMil_00005884
scaffold668|size91739:82001-83000	CG	0.286738	0.0722222	1.97373e-09	2.41358e-07	scaffold668|size91739:80110-82110	SMil_00008441
scaffold668|size91739:82001-83000	CG	0.286738	0.0722222	1.97373e-09	2.41358e-07	scaffold668|size91739:81204-83204	SMil_00008443
scaffold6915|size24785:17001-18000	CG	0.213483	0	3.69958e-08	3.03378e-06	scaffold6915|size24785:17113-19113	SMil_00025980
scaffold6915|size24785:17001-18000	CG	0.213483	0	3.69958e-08	3.03378e-06	scaffold6915|size24785:16382-18382	SMil_00025979
scaffold3368|size45396:8001-9000	CG	0.378462	0.165138	7.41234e-06	0.000266843	scaffold3368|size45396:7475-9475	SMil_00019995
scaffold886|size83936:34001-35000	CG	0.253521	0.0406504	1.33029e-05	0.000430825	scaffold886|size83936:33772-35772	SMil_00009970
scaffold2735|size51328:27001-28000	CG	0.602247	0.390438	0.000992833	0.013933	scaffold2735|size51328:27199-29199	SMil_00018207
scaffold6564|size26269:11001-12000	CG	0.67027	0.458974	0.00201839	0.0238773	scaffold6564|size26269:11399-13399	SMil_00025553
scaffold6564|size26269:11001-12000	CG	0.67027	0.458974	0.00201839	0.0238773	scaffold6564|size26269:10274-12274	SMil_00025554
scaffold1822|size63057:33001-34000	CG	0.748201	0.537088	0.00100265	0.014036	scaffold1822|size63057:32373-34373	SMil_00014850
scaffold1548|size67639:35001-36000	CG	0.441472	0.230548	8.24594e-05	0.00191097	scaffold1548|size67639:35795-37795	SMil_00013715
scaffold1548|size67639:35001-36000	CG	0.441472	0.230548	8.24594e-05	0.00191097	scaffold1548|size67639:33952-35952	SMil_00013716
scaffold2148|size97311:87001-88000	CG	0.355469	0.145749	0.000263268	0.00489088	scaffold2148|size97311:87134-89134	SMil_00007490
scaffold6088|size28236:13001-14000	CG	0.622433	0.412935	4.88558e-06	0.000188676	scaffold6088|size28236:11176-13176	SMil_00024997
scaffold146|size181105:161001-162000	CG	0.388664	0.180387	3.31217e-12	8.38843e-10	scaffold146|size181105:161698-163698	SMil_00001160
scaffold4983|size33893:20001-21000	CG	0.653333	0.445274	0.00263146	0.0291633	scaffold4983|size33893:18029-20029	SMil_00023385
scaffold4983|size33893:20001-21000	CG	0.653333	0.445274	0.00263146	0.0291633	scaffold4983|size33893:19326-21326	SMil_00023386
scaffold4367|size37851:23001-24000	CG	0.300242	0.0930233	9.82866e-11	1.70274e-08	scaffold4367|size37851:21683-23683	SMil_00022167
scaffold1033|size79484:43001-44000	CG	0.708841	0.5024	0.000133721	0.00284422	scaffold1033|size79484:43531-45531	SMil_00010793
scaffold3587|size43435:26001-27000	CG	0.296117	0.0901961	2.67859e-07	1.67995e-05	scaffold3587|size43435:25069-27069	SMil_00020490
scaffold50|size172213:49001-50000	CG	0.439891	0.234339	1.3479e-05	0.000435424	scaffold50|size172213:49806-51806	SMil_00001438
scaffold8353|size19525:2001-3000	CG	0.430894	0.227074	0.00062906	0.00980131	scaffold8353|size19525:2278-4278	SMil_00027311
scaffold8353|size19525:2001-3000	CG	0.430894	0.227074	0.00062906	0.00980131	scaffold8353|size19525:866-2866	SMil_00027312
scaffold8353|size19525:2001-3000	CG	0.430894	0.227074	0.00062906	0.00980131	scaffold8353|size19525:2360-4360	SMil_00027313
scaffold126|size145755:64001-65000	CG	0.837571	0.634775	0.000152089	0.0031514	scaffold126|size145755:63051-65051	SMil_00002783
scaffold14250|size7200:2001-3000	CG	0.353535	0.151316	1.30351e-05	0.00042339	scaffold14250|size7200:1518-3518	SMil_00029795
scaffold9325|size16536:10001-11000	CG	0.20202	0	4.68761e-05	0.00120987	scaffold9325|size16536:10215-12215	SMil_00027956
scaffold6302|size27323:2001-3000	CG	0.300971	0.0993789	9.13992e-05	0.00207661	scaffold6302|size27323:2054-4054	SMil_00025258
scaffold6302|size27323:2001-3000	CG	0.300971	0.0993789	9.13992e-05	0.00207661	scaffold6302|size27323:1536-3536	SMil_00025259
scaffold253|size120454:54001-55000	CG	0.365385	0.163934	2.22018e-06	9.76073e-05	scaffold253|size120454:54096-56096	SMil_00004578
scaffold253|size120454:54001-55000	CG	0.365385	0.163934	2.22018e-06	9.76073e-05	scaffold253|size120454:52410-54410	SMil_00004579
scaffold80|size157071:149001-150000	CG	0.246575	0.0457143	3.14396e-08	2.63008e-06	scaffold80|size157071:149077-151077	SMil_00002146
scaffold1459|size124990:30001-31000	CG	0.235294	0.0344828	0.000365652	0.00637652	scaffold1459|size124990:29442-31442	SMil_00004224
scaffold1459|size124990:30001-31000	CG	0.235294	0.0344828	0.000365652	0.00637652	scaffold1459|size124990:28556-30556	SMil_00004225
scaffold1420|size70201:5001-6000	CG	0.2	0	0.00487431	0.0460828	scaffold1420|size70201:4562-6562	SMil_00013069
scaffold4726|size45295:6001-7000	CG	0.2	0	6.69103e-09	6.92611e-07	scaffold4726|size45295:6447-8447	SMil_00020017
scaffold6180|size27880:11001-12000	CG	0.389121	0.58913	0.000201416	0.00395217	scaffold6180|size27880:10683-12683	SMil_00025120
scaffold683|size150372:117001-118000	CG	0.200942	0.402628	1.61472e-10	2.64303e-08	scaffold683|size150372:116198-118198	SMil_00002570
scaffold2167|size57926:18001-19000	CG	0.621753	0.824484	0.000702833	0.0106969	scaffold2167|size57926:17777-19777	SMil_00016205
scaffold31|size312821:113001-114000	CG	0.0847458	0.287671	0.000910633	0.0130559	scaffold31|size312821:113864-115864	SMil_00000083
scaffold259|size120052:84001-85000	CG	0.167411	0.370722	5.31388e-08	4.1526e-06	scaffold259|size120052:83595-85595	SMil_00004624
scaffold2230|size57094:31001-32000	CG	0.233735	0.438095	2.95144e-07	1.81678e-05	scaffold2230|size57094:31789-33789	SMil_00016476
scaffold617|size94121:7001-8000	CG	0.391209	0.596413	0.000281338	0.00515736	scaffold617|size94121:7869-9869	SMil_00007921
scaffold5900|size29026:22001-23000	CG	0.243243	0.44898	1.95546e-05	0.000591009	scaffold5900|size29026:21573-23573	SMil_00024764
scaffold5120|size33202:12001-13000	CG	0.339321	0.546552	1.59573e-05	0.00050116	scaffold5120|size33202:12685-14685	SMil_00023617
scaffold5120|size33202:12001-13000	CG	0.339321	0.546552	1.59573e-05	0.00050116	scaffold5120|size33202:10729-12729	SMil_00023618
scaffold5186|size41172:10001-11000	CG	0.143426	0.350719	2.68006e-08	2.2834e-06	scaffold5186|size41172:8088-10088	SMil_00021221
scaffold3555|size43642:24001-25000	CG	0	0.207547	0.00219454	0.0254377	scaffold3555|size43642:24413-26413	SMil_00020415
scaffold184|size129566:102001-103000	CG	0.6082	0.817021	0.00353382	0.0363195	scaffold184|size129566:100060-102060	SMil_00003831
scaffold1395|size190739:36001-37000	CG	0.224033	0.433002	5.74226e-16	3.25602e-13	scaffold1395|size190739:35379-37379	SMil_00000888
scaffold4122|size39591:29001-30000	CG	0.450342	0.660458	8.5841e-05	0.00197594	scaffold4122|size39591:29414-31414	SMil_00021653
scaffold802|size87012:40001-41000	CG	0.17284	0.385269	5.43864e-06	0.000206389	scaffold802|size87012:40320-42320	SMil_00009376
scaffold1579|size67046:42001-43000	CG	0.223048	0.435897	0.000433206	0.00730388	scaffold1579|size67046:40995-42995	SMil_00013834
scaffold2571|size53205:32001-33000	CG	0.366071	0.579505	0.000969687	0.0136916	scaffold2571|size53205:32430-34430	SMil_00017683
scaffold898|size83624:64001-65000	CG	0.268519	0.482222	7.10485e-05	0.0016967	scaffold898|size83624:64571-66571	SMil_00010040
scaffold5264|size43037:24001-25000	CG	0.087108	0.301158	3.17108e-08	2.65143e-06	scaffold5264|size43037:22519-24519	SMil_00020627
scaffold2838|size63014:57001-58000	CG	0.0519481	0.26603	1.22848e-21	1.90747e-18	scaffold2838|size63014:55717-57717	SMil_00014881
scaffold2838|size63014:57001-58000	CG	0.0519481	0.26603	1.22848e-21	1.90747e-18	scaffold2838|size63014:55147-57147	SMil_00014883
scaffold3062|size48218:25001-26000	CG	0.266667	0.480769	0.0030516	0.0325983	scaffold3062|size48218:24945-26945	SMil_00019179
scaffold3802|size59787:49001-50000	CG	0.316583	0.531008	0.0035152	0.0361685	scaffold3802|size59787:48804-50804	SMil_00015726
scaffold2447|size54418:11001-12000	CG	0.0408163	0.255906	4.72794e-09	5.10393e-07	scaffold2447|size54418:9500-11500	SMil_00017228
scaffold1132|size76834:51001-52000	CG	0.335821	0.551247	0.000805447	0.0118929	scaffold1132|size76834:49985-51985	SMil_00011398
scaffold3815|size41752:22001-23000	CG	0.117647	0.333333	0.000912643	0.0130763	scaffold3815|size41752:21553-23553	SMil_00021070
scaffold1990|size60483:15001-16000	CG	0.416021	0.631868	0.000647528	0.0100326	scaffold1990|size60483:15675-17675	SMil_00015555
scaffold1073|size78457:68001-69000	CG	0.334416	0.550802	0.000897904	0.0129281	scaffold1073|size78457:66380-68380	SMil_00011038
scaffold2290|size56258:13001-14000	CG	0	0.216495	0.00131127	0.0172599	scaffold2290|size56258:11478-13478	SMil_00016658
scaffold1144|size76330:11001-12000	CG	0.25	0.467391	1.33724e-06	6.39516e-05	scaffold1144|size76330:11077-13077	SMil_00011474
scaffold1579|size67046:34001-35000	CG	0.129834	0.347339	6.02087e-08	4.61819e-06	scaffold1579|size67046:33171-35171	SMil_00013832
scaffold1579|size67046:34001-35000	CG	0.129834	0.347339	6.02087e-08	4.61819e-06	scaffold1579|size67046:32140-34140	SMil_00013833
scaffold5160|size32988:26001-27000	CG	0.230769	0.44863	7.98178e-05	0.00186274	scaffold5160|size32988:25720-27720	SMil_00023673
scaffold861|size84941:51001-52000	CG	0.349894	0.568161	3.18164e-09	3.64035e-07	scaffold861|size84941:49186-51186	SMil_00009785
scaffold1395|size190739:172001-173000	CG	0.00595238	0.22449	6.30243e-06	0.000233619	scaffold1395|size190739:172850-174850	SMil_00000899
scaffold1709|size64994:35001-36000	CG	0.0192308	0.238095	3.27142e-09	3.72523e-07	scaffold1709|size64994:35894-37894	SMil_00014445
scaffold229|size122604:71001-72000	CG	0.131621	0.350736	7.31788e-13	2.15948e-10	scaffold229|size122604:69485-71485	SMil_00004331
scaffold12665|size9176:7001-8000	CG	0.336735	0.555858	0.00133927	0.0175408	scaffold12665|size9176:5491-7491	SMil_00029430
scaffold385|size109970:14001-15000	CG	0.0606061	0.28	0.00148327	0.018964	scaffold385|size109970:13316-15316	SMil_00005808
scaffold4633|size36128:23001-24000	CG	0.4	0.619784	1.65611e-05	0.00051554	scaffold4633|size36128:23939-25939	SMil_00022671
scaffold5564|size30664:11001-12000	CG	0.331301	0.552311	5.72122e-05	0.00142293	scaffold5564|size30664:9218-11218	SMil_00024289
scaffold6636|size25954:7001-8000	CG	0.473874	0.695205	0.00011532	0.002514	scaffold6636|size25954:5253-7253	SMil_00025645
scaffold486|size101623:7001-8000	CG	0	0.222222	6.48362e-05	0.00157322	scaffold486|size101623:5341-7341	SMil_00006882
scaffold1615|size66525:20001-21000	CG	0.228448	0.450769	8.80958e-09	8.82759e-07	scaffold1615|size66525:20220-22220	SMil_00013985
scaffold1615|size66525:20001-21000	CG	0.228448	0.450769	8.80958e-09	8.82759e-07	scaffold1615|size66525:18805-20805	SMil_00013986
scaffold2127|size106975:51001-52000	CG	0.181609	0.40483	4.33229e-09	4.72906e-07	scaffold2127|size106975:50835-52835	SMil_00006151
scaffold1554|size67420:43001-44000	CG	0.108987	0.3328	4.74889e-12	1.1654e-09	scaffold1554|size67420:42946-44946	SMil_00013774
scaffold3985|size40487:33001-34000	CG	0.649913	0.874074	0.00409637	0.0404521	scaffold3985|size40487:33342-35342	SMil_00021409
scaffold2568|size79452:66001-67000	CG	0.155235	0.379433	2.73799e-07	1.71074e-05	scaffold2568|size79452:66794-68794	SMil_00010809
scaffold773|size118465:108001-109000	CG	0.00384615	0.228361	1.56259e-29	6.83176e-26	scaffold773|size118465:108345-110345	SMil_00004820
scaffold773|size118465:108001-109000	CG	0.00384615	0.228361	1.56259e-29	6.83176e-26	scaffold773|size118465:107224-109224	SMil_00004821
scaffold2183|size57719:12001-13000	CG	0.456853	0.681818	0.000233193	0.00443633	scaffold2183|size57719:12445-14445	SMil_00016262
scaffold3716|size42483:33001-34000	CG	0.0813953	0.306931	2.18315e-06	9.62597e-05	scaffold3716|size42483:31378-33378	SMil_00020804
scaffold5540|size30795:12001-13000	CG	0.363112	0.589552	0.000356575	0.00624625	scaffold5540|size30795:12262-14262	SMil_00024250
scaffold5540|size30795:12001-13000	CG	0.363112	0.589552	0.000356575	0.00624625	scaffold5540|size30795:11115-13115	SMil_00024249
scaffold5540|size30795:12001-13000	CG	0.363112	0.589552	0.000356575	0.00624625	scaffold5540|size30795:10765-12765	SMil_00024251
scaffold7542|size36585:21001-22000	CG	0.447368	0.674614	0.000224539	0.00430571	scaffold7542|size36585:21216-23216	SMil_00022541
scaffold7542|size36585:21001-22000	CG	0.447368	0.674614	0.000224539	0.00430571	scaffold7542|size36585:21685-23685	SMil_00022542
scaffold1892|size62080:33001-34000	CG	0.104563	0.332039	7.42297e-13	2.18133e-10	scaffold1892|size62080:33764-35764	SMil_00015179
scaffold818|size86356:36001-37000	CG	0.278772	0.506352	2.34999e-05	0.000687732	scaffold818|size86356:36051-38051	SMil_00009483
scaffold818|size86356:36001-37000	CG	0.278772	0.506352	2.34999e-05	0.000687732	scaffold818|size86356:35467-37467	SMil_00009484
scaffold1512|size68300:27001-28000	CG	0.008	0.235632	8.96124e-07	4.55852e-05	scaffold1512|size68300:25040-27040	SMil_00013510
scaffold2070|size71464:18001-19000	CG	0.256173	0.483871	9.62459e-06	0.000332022	scaffold2070|size71464:16766-18766	SMil_00012802
scaffold2070|size71464:18001-19000	CG	0.256173	0.483871	9.62459e-06	0.000332022	scaffold2070|size71464:18978-20978	SMil_00012804
scaffold4662|size35929:16001-17000	CG	0.166197	0.394472	1.49334e-07	1.00731e-05	scaffold4662|size35929:16640-18640	SMil_00022747
scaffold4662|size35929:16001-17000	CG	0.166197	0.394472	1.49334e-07	1.00731e-05	scaffold4662|size35929:15422-17422	SMil_00022748
scaffold1818|size63121:7001-8000	CG	0.207071	0.435374	0.00023635	0.0044856	scaffold1818|size63121:6176-8176	SMil_00014820
scaffold7495|size22519:6001-7000	CG	0.233945	0.462287	0.000390646	0.00672346	scaffold7495|size22519:5003-7003	SMil_00026553
scaffold6918|size24766:19001-20000	CG	0.125	0.353535	1.41549e-06	6.70529e-05	scaffold6918|size24766:18831-20831	SMil_00025986
scaffold553|size141121:22001-23000	CG	0.309198	0.537906	2.11914e-06	9.4011e-05	scaffold553|size141121:20461-22461	SMil_00002963
scaffold1809|size63203:34001-35000	CG	0.440633	0.670034	0.00158887	0.0199654	scaffold1809|size63203:34900-36900	SMil_00014789
scaffold6636|size25954:17001-18000	CG	0.261569	0.49115	2.9105e-07	1.79557e-05	scaffold6636|size25954:15714-17714	SMil_00025646
scaffold241|size306341:151001-152000	CG	0.00694444	0.236842	6.76348e-09	6.98805e-07	scaffold241|size306341:150886-152886	SMil_00000143
scaffold3223|size46816:14001-15000	CG	0.581315	0.811526	0.00325631	0.0342446	scaffold3223|size46816:12614-14614	SMil_00019623
scaffold106|size242640:180001-181000	CG	0.115108	0.345361	0.00015995	0.00328154	scaffold106|size242640:180305-182305	SMil_00000395
scaffold522|size128861:99001-100000	CG	0.395349	0.626932	0.000534412	0.00862702	scaffold522|size128861:98446-100446	SMil_00003892
scaffold1729|size64600:35001-36000	CG	0.517572	0.749344	0.00267579	0.0295247	scaffold1729|size64600:33705-35705	SMil_00014505
scaffold11090|size12092:4001-5000	CG	0.0660377	0.298246	0.00110921	0.0152071	scaffold11090|size12092:3019-5019	SMil_00028864
scaffold421|size106653:64001-65000	CG	0.545595	0.778344	2.17017e-05	0.000643264	scaffold421|size106653:62941-64941	SMil_00006245
scaffold421|size106653:64001-65000	CG	0.545595	0.778344	2.17017e-05	0.000643264	scaffold421|size106653:64755-66755	SMil_00006244
scaffold6275|size27433:3001-4000	CG	0.0234742	0.256522	6.87738e-11	1.23522e-08	scaffold6275|size27433:2622-4622	SMil_00025213
scaffold121|size141189:85001-86000	CG	0.478368	0.711503	1.62257e-09	2.01775e-07	scaffold121|size141189:83626-85626	SMil_00002953
scaffold3525|size43966:31001-32000	CG	0.113208	0.346535	0.000297981	0.00540619	scaffold3525|size43966:30325-32325	SMil_00020344
scaffold673|size91543:79001-80000	CG	0.248447	0.481775	5.13792e-07	2.87701e-05	scaffold673|size91543:78942-80942	SMil_00008480
scaffold4581|size36505:21001-22000	CG	0.0047619	0.238411	8.50575e-16	4.71046e-13	scaffold4581|size36505:19564-21564	SMil_00022559
scaffold1052|size79111:25001-26000	CG	0.369942	0.603774	0.00117346	0.0158689	scaffold1052|size79111:23427-25427	SMil_00010921
scaffold2295|size56246:18001-19000	CG	0.234043	0.468085	0.00186942	0.0225682	scaffold2295|size56246:17592-19592	SMil_00016675
scaffold7064|size24132:5001-6000	CG	0.211765	0.446237	0.00119975	0.0161345	scaffold7064|size24132:4379-6379	SMil_00026140
scaffold10016|size14685:13001-14000	CG	0.203901	0.438438	3.36753e-07	2.02641e-05	scaffold10016|size14685:11972-13972	SMil_00028358
scaffold10016|size14685:13001-14000	CG	0.203901	0.438438	3.36753e-07	2.02641e-05	scaffold10016|size14685:13134-15134	SMil_00028359
scaffold2909|size49657:21001-22000	CG	0.19833	0.432935	6.91572e-09	7.12761e-07	scaffold2909|size49657:19091-21091	SMil_00018739
scaffold1106|size77670:50001-51000	CG	0.467772	0.702918	5.18627e-05	0.00131522	scaffold1106|size77670:48113-50113	SMil_00011232
scaffold3708|size58792:21001-22000	CG	0.256579	0.491803	0.00365459	0.0372405	scaffold3708|size58792:20829-22829	SMil_00015961
scaffold2145|size66284:20001-21000	CG	0.00917431	0.245283	1.14462e-05	0.000381171	scaffold2145|size66284:20457-22457	SMil_00014048
scaffold6719|size25638:18001-19000	CG	0.0135135	0.25	5.82093e-05	0.00144169	scaffold6719|size25638:18353-20353	SMil_00025729
scaffold2016|size60066:20001-21000	CG	0.0925267	0.329412	2.97706e-05	0.000835482	scaffold2016|size60066:18868-20868	SMil_00015639
scaffold187|size129234:116001-117000	CG	0.566553	0.803815	0.00407453	0.0402932	scaffold187|size129234:114789-116789	SMil_00003857
scaffold255|size120408:103001-104000	CG	0.196141	0.433681	1.72942e-06	7.95912e-05	scaffold255|size120408:102503-104503	SMil_00004594
scaffold255|size120408:103001-104000	CG	0.196141	0.433681	1.72942e-06	7.95912e-05	scaffold255|size120408:103930-105930	SMil_00004596
scaffold320|size115206:83001-84000	CG	0.181185	0.418972	1.51872e-06	7.13572e-05	scaffold320|size115206:82797-84797	SMil_00005161
scaffold3135|size47560:36001-37000	CG	0.391509	0.630719	0.00203273	0.0240111	scaffold3135|size47560:34875-36875	SMil_00019390
scaffold828|size85980:75001-76000	CG	0.183807	0.423184	5.39253e-10	7.61828e-08	scaffold828|size85980:75908-77908	SMil_00009544
scaffold828|size85980:75001-76000	CG	0.183807	0.423184	5.39253e-10	7.61828e-08	scaffold828|size85980:74055-76055	SMil_00009545
scaffold3860|size41393:8001-9000	CG	0.43578	0.675362	0.00434741	0.0422855	scaffold3860|size41393:7440-9440	SMil_00021168
scaffold3860|size41393:8001-9000	CG	0.43578	0.675362	0.00434741	0.0422855	scaffold3860|size41393:6389-8389	SMil_00021167
scaffold7461|size47620:15001-16000	CG	0.0603774	0.3	4.94915e-10	7.07005e-08	scaffold7461|size47620:13743-15743	SMil_00019368
scaffold7461|size47620:15001-16000	CG	0.0603774	0.3	4.94915e-10	7.07005e-08	scaffold7461|size47620:15758-17758	SMil_00019367
scaffold1249|size73970:29001-30000	CG	0.0742857	0.31405	2.33517e-06	0.000101988	scaffold1249|size73970:29214-31214	SMil_00012102
scaffold472|size102830:10001-11000	CG	0.274603	0.514946	7.92636e-09	8.02974e-07	scaffold472|size102830:9435-11435	SMil_00006768
scaffold1112|size77438:20001-21000	CG	0.211149	0.451613	2.81532e-09	3.28004e-07	scaffold1112|size77438:19430-21430	SMil_00011280
scaffold7722|size21582:2001-3000	CG	0.32	0.560794	0.000159806	0.00327898	scaffold7722|size21582:505-2505	SMil_00026765
scaffold309|size115830:63001-64000	CG	0.305476	0.546296	6.20839e-05	0.00151958	scaffold309|size115830:63385-65385	SMil_00005074
scaffold309|size115830:63001-64000	CG	0.305476	0.546296	6.20839e-05	0.00151958	scaffold309|size115830:63515-65515	SMil_00005076
scaffold2912|size90554:64001-65000	CG	0.140323	0.381306	1.48722e-12	4.11807e-10	scaffold2912|size90554:63633-65633	SMil_00008588
scaffold287|size157850:25001-26000	CG	0.136364	0.377451	1.20458e-05	0.000397235	scaffold287|size157850:23450-25450	SMil_00002107
scaffold2341|size55744:36001-37000	CG	0.238589	0.479936	2.95329e-08	2.48645e-06	scaffold2341|size55744:34752-36752	SMil_00016854
scaffold30|size183332:95001-96000	CG	0.259939	0.50137	2.48193e-05	0.000719501	scaffold30|size183332:94265-96265	SMil_00001093
scaffold30|size183332:95001-96000	CG	0.259939	0.50137	2.48193e-05	0.000719501	scaffold30|size183332:94376-96376	SMil_00001095
scaffold132|size138785:26001-27000	CG	0.13	0.371517	8.44322e-06	0.000297508	scaffold132|size138785:24697-26697	SMil_00003110
scaffold668|size91739:70001-71000	CG	0.104027	0.345708	1.84743e-07	1.2153e-05	scaffold668|size91739:70370-72370	SMil_00008439
scaffold668|size91739:70001-71000	CG	0.104027	0.345708	1.84743e-07	1.2153e-05	scaffold668|size91739:68494-70494	SMil_00008440
scaffold4923|size34296:6001-7000	CG	0.0277778	0.269504	1.0895e-05	0.00036738	scaffold4923|size34296:5639-7639	SMil_00023290
scaffold2893|size85038:31001-32000	CG	0.102564	0.344371	7.25706e-07	3.81995e-05	scaffold2893|size85038:31096-33096	SMil_00009745
scaffold8706|size18453:12001-13000	CG	0.165605	0.407514	1.10617e-05	0.000371536	scaffold8706|size18453:12611-14611	SMil_00027590
scaffold8706|size18453:12001-13000	CG	0.165605	0.407514	1.10617e-05	0.000371536	scaffold8706|size18453:12231-14231	SMil_00027589
scaffold8706|size18453:12001-13000	CG	0.165605	0.407514	1.10617e-05	0.000371536	scaffold8706|size18453:11786-13786	SMil_00027588
scaffold8706|size18453:12001-13000	CG	0.165605	0.407514	1.10617e-05	0.000371536	scaffold8706|size18453:12651-14651	SMil_00027591
scaffold6961|size24554:16001-17000	CG	0.608766	0.850917	7.48912e-05	0.0017709	scaffold6961|size24554:14968-16968	SMil_00026041
scaffold2910|size81904:36001-37000	CG	0.248062	0.490323	7.1171e-05	0.00169914	scaffold2910|size81904:34505-36505	SMil_00010309
scaffold3095|size47923:22001-23000	CG	0.255882	0.498339	0.00010644	0.00235377	scaffold3095|size47923:21468-23468	SMil_00019260
scaffold2682|size51826:32001-33000	CG	0.342857	0.585366	0.00298745	0.0320856	scaffold2682|size51826:30629-32629	SMil_00018048
scaffold1747|size64355:27001-28000	CG	0.245614	0.488372	0.00510782	0.0476599	scaffold1747|size64355:26393-28393	SMil_00014552
scaffold58|size165887:103001-104000	CG	0.34252	0.585657	0.00358638	0.0367279	scaffold58|size165887:102960-104960	SMil_00001714
scaffold2260|size76545:35001-36000	CG	0.151807	0.395131	1.28564e-09	1.64051e-07	scaffold2260|size76545:35687-37687	SMil_00011443
scaffold2808|size50619:11001-12000	CG	0.193548	0.4375	0.00271487	0.029837	scaffold2808|size50619:10187-12187	SMil_00018432
scaffold2808|size50619:11001-12000	CG	0.193548	0.4375	0.00271487	0.029837	scaffold2808|size50619:11867-13867	SMil_00018434
scaffold5688|size30073:12001-13000	CG	0.67126	0.915567	0.000401328	0.00686987	scaffold5688|size30073:11879-13879	SMil_00024469
scaffold2120|size58599:23001-24000	CG	0.153571	0.398374	1.14939e-06	5.63632e-05	scaffold2120|size58599:22419-24419	SMil_00016027
scaffold3311|size81395:52001-53000	CG	0.217617	0.4625	7.41127e-06	0.000266843	scaffold3311|size81395:52455-54455	SMil_00010396
scaffold3437|size44833:23001-24000	CG	0.520179	0.765152	0.00226527	0.0260522	scaffold3437|size44833:21813-23813	SMil_00020173
scaffold3437|size44833:23001-24000	CG	0.520179	0.765152	0.00226527	0.0260522	scaffold3437|size44833:21869-23869	SMil_00020174
scaffold3026|size48523:42001-43000	CG	0.202286	0.44756	2.69701e-12	7.04526e-10	scaffold3026|size48523:40897-42897	SMil_00019073
scaffold9|size234130:204001-205000	CG	0.420918	0.666667	2.56709e-05	0.000739285	scaffold9|size234130:204105-206105	SMil_00000460
scaffold3127|size47644:14001-15000	CG	0.0384615	0.284553	1.2965e-06	6.23983e-05	scaffold3127|size47644:14056-16056	SMil_00019360
scaffold378|size110403:96001-97000	CG	0.190722	0.437086	0.0013572	0.0177267	scaffold378|size110403:95568-97568	SMil_00005779
scaffold378|size110403:96001-97000	CG	0.190722	0.437086	0.0013572	0.0177267	scaffold378|size110403:96398-98398	SMil_00005778
scaffold144|size135256:58001-59000	CG	0.0870968	0.334895	1.37819e-11	3.04887e-09	scaffold144|size135256:56870-58870	SMil_00003290
scaffold7484|size31051:14001-15000	CG	0.138298	0.386139	0.00396932	0.039508	scaffold7484|size31051:12692-14692	SMil_00024165
scaffold7484|size31051:28001-29000	CG	0.249012	0.497093	7.25249e-06	0.000262282	scaffold7484|size31051:26795-28795	SMil_00024167
scaffold2229|size68723:13001-14000	CG	0.268421	0.516779	0.00187375	0.0226053	scaffold2229|size68723:12663-14663	SMil_00013400
scaffold2229|size68723:13001-14000	CG	0.268421	0.516779	0.00187375	0.0226053	scaffold2229|size68723:13896-15896	SMil_00013401
scaffold5688|size30073:11001-12000	CG	0.492174	0.741351	3.98358e-05	0.00105774	scaffold5688|size30073:11879-13879	SMil_00024469
scaffold1332|size72216:21001-22000	CG	0.261649	0.510929	5.17302e-05	0.00131293	scaffold1332|size72216:20548-22548	SMil_00012597
scaffold397|size108598:53001-54000	CG	0	0.25	0.00232765	0.0265971	scaffold397|size108598:52224-54224	SMil_00005939
scaffold704|size114935:71001-72000	CG	0	0.25	8.28625e-06	0.000292896	scaffold704|size114935:70333-72333	SMil_00005198
scaffold768|size88041:53001-54000	CG	0.0325	0.282723	2.74039e-16	1.68002e-13	scaffold768|size88041:52974-54974	SMil_00009137
scaffold9263|size16761:5001-6000	CG	0.0952381	0.34551	3.16773e-18	2.60536e-15	scaffold9263|size16761:4433-6433	SMil_00027921
scaffold5662|size30161:11001-12000	CG	0.333333	0.583673	0.000937383	0.0133278	scaffold5662|size30161:10535-12535	SMil_00024443
scaffold5662|size30161:11001-12000	CG	0.333333	0.583673	0.000937383	0.0133278	scaffold5662|size30161:10531-12531	SMil_00024445
scaffold4108|size39709:36001-37000	CG	0.3475	0.597959	4.61333e-05	0.00119475	scaffold4108|size39709:36669-38669	SMil_00021625
scaffold2251|size56798:25001-26000	CG	0.301639	0.552716	6.87563e-05	0.00165026	scaffold2251|size56798:25221-27221	SMil_00016536
scaffold3313|size45859:13001-14000	CG	0.311355	0.562613	0.000463877	0.00770296	scaffold3313|size45859:13007-15007	SMil_00019853
scaffold3313|size45859:13001-14000	CG	0.311355	0.562613	0.000463877	0.00770296	scaffold3313|size45859:11237-13237	SMil_00019854
scaffold1921|size61680:41001-42000	CG	0.357686	0.609037	5.97842e-07	3.25016e-05	scaffold1921|size61680:39537-41537	SMil_00015321
scaffold1031|size79555:35001-36000	CG	0.175676	0.427065	2.37383e-06	0.000103459	scaffold1031|size79555:35102-37102	SMil_00010767
scaffold2214|size68091:20001-21000	CG	0.465839	0.717742	0.00468794	0.0447615	scaffold2214|size68091:19502-21502	SMil_00013592
scaffold5074|size61258:49001-50000	CG	0.238806	0.490783	1.25489e-07	8.6942e-06	scaffold5074|size61258:47076-49076	SMil_00015427
scaffold202|size155528:118001-119000	CG	0.448916	0.701906	0.000338989	0.00598758	scaffold202|size155528:118599-120599	SMil_00002243
scaffold157|size170340:22001-23000	CG	0	0.253275	3.15404e-09	3.61386e-07	scaffold157|size170340:21343-23343	SMil_00001499
scaffold4874|size34633:6001-7000	CG	0.458509	0.7125	8.02416e-06	0.000285588	scaffold4874|size34633:6903-8903	SMil_00023191
scaffold1198|size75001:40001-41000	CG	0.0210084	0.275424	2.33457e-11	4.81818e-09	scaffold1198|size75001:38437-40437	SMil_00011785
scaffold1097|size77897:40001-41000	CG	0.241573	0.496124	0.00538567	0.0495581	scaffold1097|size77897:40859-42859	SMil_00011179
scaffold725|size89200:8001-9000	CG	0.389662	0.644231	1.44263e-05	0.00046093	scaffold725|size89200:6488-8488	SMil_00008821
scaffold2800|size50726:31001-32000	CG	0.37741	0.632207	5.53714e-05	0.00138524	scaffold2800|size50726:29188-31188	SMil_00018400
scaffold4314|size38216:13001-14000	CG	0.211823	0.466667	1.19226e-07	8.31572e-06	scaffold4314|size38216:11569-13569	SMil_00022082
scaffold1706|size65042:10001-11000	CG	0.00273973	0.257919	2.44585e-29	1.00825e-25	scaffold1706|size65042:8495-10495	SMil_00014425
scaffold2004|size60253:20001-21000	CG	0.46798	0.723176	0.000432983	0.0073016	scaffold2004|size60253:19757-21757	SMil_00015601
scaffold802|size87012:42001-43000	CG	0.280072	0.536082	5.56463e-09	5.88193e-07	scaffold802|size87012:40320-42320	SMil_00009376
scaffold802|size87012:42001-43000	CG	0.280072	0.536082	5.56463e-09	5.88193e-07	scaffold802|size87012:42481-44481	SMil_00009377
scaffold7|size255859:241001-242000	CG	0.395785	0.651941	4.9362e-05	0.00126305	scaffold7|size255859:239232-241232	SMil_00000335
scaffold4232|size38696:7001-8000	CG	0	0.25641	0.000110843	0.00243411	scaffold4232|size38696:6872-8872	SMil_00021916
scaffold4470|size37266:5001-6000	CG	0.232	0.489164	0.000161198	0.0033047	scaffold4470|size37266:4638-6638	SMil_00022358
scaffold4629|size36146:12001-13000	CG	0	0.257282	5.44624e-07	3.01913e-05	scaffold4629|size36146:12038-14038	SMil_00022663
scaffold30|size183332:134001-135000	CG	0.239316	0.496855	0.000665014	0.0102443	scaffold30|size183332:132745-134745	SMil_00001098
scaffold6772|size25410:17001-18000	CG	0	0.257642	3.43045e-13	1.12191e-10	scaffold6772|size25410:17291-19291	SMil_00025792
scaffold9|size234130:58001-59000	CG	0.145786	0.403774	1.36016e-11	3.01703e-09	scaffold9|size234130:56412-58412	SMil_00000439
scaffold3526|size61771:60001-61000	CG	0	0.258065	9.70707e-07	4.8767e-05	scaffold3526|size61771:58365-60365	SMil_00015293
scaffold1145|size76325:31001-32000	CG	0.166023	0.424779	7.34962e-10	9.94347e-08	scaffold1145|size76325:29427-31427	SMil_00011493
scaffold4462|size37295:11001-12000	CG	0.125	0.383863	9.48786e-08	6.84456e-06	scaffold4462|size37295:10876-12876	SMil_00022348
scaffold12665|size9176:6001-7000	CG	0	0.258929	1.19846e-06	5.83733e-05	scaffold12665|size9176:5491-7491	SMil_00029430
scaffold349|size112710:69001-70000	CG	0.584352	0.843352	0.000456999	0.00761386	scaffold349|size112710:67854-69854	SMil_00005472
scaffold442|size105224:5001-6000	CG	0.159601	0.418819	5.17019e-14	2.03547e-11	scaffold442|size105224:3305-5305	SMil_00006471
scaffold3401|size45063:23001-24000	CG	0.510815	0.770898	2.92278e-06	0.000123181	scaffold3401|size45063:21136-23136	SMil_00020069
scaffold506|size100452:53001-54000	CG	0.148649	0.408929	5.66081e-09	5.96752e-07	scaffold506|size100452:53388-55388	SMil_00007059
scaffold3467|size50671:20001-21000	CG	0.577039	0.837333	0.00245153	0.0276087	scaffold3467|size50671:20995-22995	SMil_00018422
scaffold3467|size50671:20001-21000	CG	0.577039	0.837333	0.00245153	0.0276087	scaffold3467|size50671:19315-21315	SMil_00018421
scaffold2341|size55744:42001-43000	CG	0.37415	0.634545	5.08057e-05	0.0012944	scaffold2341|size55744:41939-43939	SMil_00016857
scaffold6168|size27918:1001-2000	CG	0.3	0.560575	5.27155e-07	2.94228e-05	scaffold6168|size27918:1611-3611	SMil_00025105
scaffold2887|size49883:3001-4000	CG	0.22314	0.483871	0.00102887	0.014321	scaffold2887|size49883:1773-3773	SMil_00018681
scaffold398|size108493:8001-9000	CG	0.286184	0.546917	2.73058e-05	0.000777474	scaffold398|size108493:7857-9857	SMil_00005946
scaffold398|size108493:8001-9000	CG	0.286184	0.546917	2.73058e-05	0.000777474	scaffold398|size108493:6637-8637	SMil_00005945
scaffold1679|size65557:55001-56000	CG	0.186111	0.447028	1.24251e-05	0.000408204	scaffold1679|size65557:53943-55943	SMil_00014285
scaffold1679|size65557:55001-56000	CG	0.186111	0.447028	1.24251e-05	0.000408204	scaffold1679|size65557:55076-57076	SMil_00014286
scaffold2753|size101584:41001-42000	CG	0.522293	0.783607	0.00148021	0.018933	scaffold2753|size101584:40777-42777	SMil_00006907
scaffold3128|size47627:39001-40000	CG	0.0693878	0.330769	1.03701e-07	7.36333e-06	scaffold3128|size47627:38010-40010	SMil_00019363
scaffold3032|size71638:4001-5000	CG	0.292135	0.553719	0.000956251	0.0135463	scaffold3032|size71638:3050-5050	SMil_00012754
scaffold4857|size34722:10001-11000	CG	0.105263	0.366906	0.000149943	0.00311626	scaffold4857|size34722:8448-10448	SMil_00023146
scaffold1188|size75310:13001-14000	CG	0.224026	0.486166	4.28725e-05	0.00112435	scaffold1188|size75310:13293-15293	SMil_00011738
scaffold1188|size75310:13001-14000	CG	0.224026	0.486166	4.28725e-05	0.00112435	scaffold1188|size75310:13054-15054	SMil_00011739
scaffold6617|size26041:6001-7000	CG	0.300595	0.563265	2.52637e-06	0.000109304	scaffold6617|size26041:6357-8357	SMil_00025623
scaffold2987|size48884:19001-20000	CG	0.222222	0.48503	0.00278525	0.0304153	scaffold2987|size48884:18594-20594	SMil_00018937
scaffold2952|size72916:46001-47000	CG	0.232301	0.495455	7.3962e-07	3.88491e-05	scaffold2952|size72916:46285-48285	SMil_00012354
scaffold3251|size46540:28001-29000	CG	0.120301	0.383459	0.000142671	0.00299359	scaffold3251|size46540:28689-30689	SMil_00019689
scaffold12680|size9158:5001-6000	CG	0.511392	0.774713	0.000420464	0.0071354	scaffold12680|size9158:4718-6718	SMil_00029436
scaffold566|size96584:83001-84000	CG	0.046875	0.310345	0.00244924	0.0275968	scaffold566|size96584:81983-83983	SMil_00007589
scaffold1778|size72234:58001-59000	CG	0.47486	0.738532	0.00021132	0.00410626	scaffold1778|size72234:58333-60333	SMil_00012583
scaffold2472|size88497:47001-48000	CG	0.215753	0.479592	7.21696e-05	0.00171828	scaffold2472|size88497:45374-47374	SMil_00008967
scaffold485|size196910:130001-131000	CG	0.479381	0.743295	0.00539655	0.0496307	scaffold485|size196910:128373-130373	SMil_00000766
scaffold171|size131458:89001-90000	CG	0.458167	0.722222	6.76759e-06	0.000247711	scaffold171|size131458:87219-89219	SMil_00003592
scaffold840|size85597:29001-30000	CG	0.485714	0.75	0.000147957	0.00308231	scaffold840|size85597:27551-29551	SMil_00009635
scaffold658|size92387:27001-28000	CG	0.25431	0.518868	0.0012496	0.0166579	scaffold658|size92387:26131-28131	SMil_00008328
scaffold509|size100361:21001-22000	CG	0.358621	0.623552	3.00941e-06	0.000125971	scaffold509|size100361:19735-21735	SMil_00007076
scaffold105|size148214:90001-91000	CG	0.153355	0.418641	8.14414e-08	5.98699e-06	scaffold105|size148214:89063-91063	SMil_00002692
scaffold356|size111851:105001-106000	CG	0.212982	0.478673	8.67889e-10	1.15537e-07	scaffold356|size111851:103576-105576	SMil_00005574
scaffold3357|size45457:25001-26000	CG	0.349593	0.615486	2.13532e-07	1.38093e-05	scaffold3357|size45457:25867-27867	SMil_00019967
scaffold280|size118212:114001-115000	CG	0.181395	0.447471	5.26147e-06	0.000200763	scaffold280|size118212:114937-116937	SMil_00004861
scaffold280|size118212:114001-115000	CG	0.181395	0.447471	5.26147e-06	0.000200763	scaffold280|size118212:113459-115459	SMil_00004862
scaffold345|size150931:132001-133000	CG	0.286064	0.552301	1.22259e-08	1.16335e-06	scaffold345|size150931:132939-134939	SMil_00002568
scaffold345|size150931:132001-133000	CG	0.286064	0.552301	1.22259e-08	1.16335e-06	scaffold345|size150931:131590-133590	SMil_00002567
scaffold801|size87065:14001-15000	CG	0	0.266304	7.10953e-07	3.76408e-05	scaffold801|size87065:14239-16239	SMil_00009371
scaffold2120|size58599:24001-25000	CG	0.238908	0.505495	1.29555e-05	0.000421299	scaffold2120|size58599:24973-26973	SMil_00016026
scaffold2120|size58599:24001-25000	CG	0.238908	0.505495	1.29555e-05	0.000421299	scaffold2120|size58599:22419-24419	SMil_00016027
scaffold5131|size33133:27001-28000	CG	0.575071	0.842105	0.00217701	0.0252892	scaffold5131|size33133:26887-28887	SMil_00023636
scaffold11939|size10457:3001-4000	CG	0.0512821	0.318584	6.54466e-05	0.00158525	scaffold11939|size10457:3325-5325	SMil_00029186
scaffold2513|size53719:16001-17000	CG	0.209607	0.477108	2.65422e-05	0.00076003	scaffold2513|size53719:16719-18719	SMil_00017489
scaffold2513|size53719:16001-17000	CG	0.209607	0.477108	2.65422e-05	0.00076003	scaffold2513|size53719:16195-18195	SMil_00017488
scaffold2513|size53719:16001-17000	CG	0.209607	0.477108	2.65422e-05	0.00076003	scaffold2513|size53719:15002-17002	SMil_00017487
scaffold2513|size53719:16001-17000	CG	0.209607	0.477108	2.65422e-05	0.00076003	scaffold2513|size53719:14786-16786	SMil_00017490
scaffold340|size113746:76001-77000	CG	0.526523	0.794521	3.79604e-05	0.00101633	scaffold340|size113746:74512-76512	SMil_00005358
scaffold5257|size32362:24001-25000	CG	0.586517	0.854676	8.57067e-05	0.00197356	scaffold5257|size32362:22211-24211	SMil_00023815
scaffold13109|size8517:2001-3000	CG	0.378531	0.646825	0.0049135	0.0463636	scaffold13109|size8517:1033-3033	SMil_00029545
scaffold429|size195591:83001-84000	CG	0.540931	0.809257	4.35665e-06	0.000171681	scaffold429|size195591:83506-85506	SMil_00000796
scaffold4389|size37729:31001-32000	CG	0.227679	0.496183	0.000255914	0.00477937	scaffold4389|size37729:31733-33733	SMil_00022228
scaffold4502|size71423:42001-43000	CG	0.0807453	0.349515	0.000646843	0.0100248	scaffold4502|size71423:42693-44693	SMil_00012816
scaffold1896|size62027:15001-16000	CG	0.253333	0.522222	0.00143677	0.0184952	scaffold1896|size62027:15161-17161	SMil_00015198
scaffold4359|size37927:28001-29000	CG	0.10989	0.379487	6.92725e-09	7.13166e-07	scaffold4359|size37927:26047-28047	SMil_00022152
scaffold4655|size35955:7001-8000	CG	0.0194175	0.29	7.0779e-05	0.00169172	scaffold4655|size35955:6312-8312	SMil_00022733
scaffold4655|size35955:7001-8000	CG	0.0194175	0.29	7.0779e-05	0.00169172	scaffold4655|size35955:7630-9630	SMil_00022734
scaffold16929|size4682:1001-2000	CG	0.413793	0.684874	0.00256747	0.0286165	scaffold16929|size4682:921-2921	SMil_00030286
scaffold2184|size57691:16001-17000	CG	0	0.271429	0.00103939	0.0144433	scaffold2184|size57691:16038-18038	SMil_00016267
scaffold776|size87823:39001-40000	CG	0.336864	0.608392	2.57361e-06	0.000110829	scaffold776|size87823:38429-40429	SMil_00009194
scaffold9694|size15613:5001-6000	CG	0.135417	0.406977	1.56546e-05	0.000493893	scaffold9694|size15613:4752-6752	SMil_00028166
scaffold3892|size41059:21001-22000	CG	0.0116822	0.28341	1.98593e-27	7.01999e-24	scaffold3892|size41059:19055-21055	SMil_00021246
scaffold3106|size47823:25001-26000	CG	0.100719	0.372549	3.48933e-06	0.000142226	scaffold3106|size47823:24569-26569	SMil_00019286
scaffold5179|size32824:8001-9000	CG	0.261745	0.533708	1.24583e-06	6.0309e-05	scaffold5179|size32824:7653-9653	SMil_00023696
scaffold5887|size29071:15001-16000	CG	0.00296736	0.27551	1.1756e-17	9.08432e-15	scaffold5887|size29071:14534-16534	SMil_00024751
scaffold7320|size23126:7001-8000	CG	0.0227273	0.295455	5.09172e-05	0.00129705	scaffold7320|size23126:5598-7598	SMil_00026394
scaffold7445|size22686:12001-13000	CG	0.431734	0.706093	0.00197502	0.023496	scaffold7445|size22686:12447-14447	SMil_00026506
scaffold1209|size74801:35001-36000	CG	0.170507	0.444867	0.000679141	0.0104146	scaffold1209|size74801:34905-36905	SMil_00011862
scaffold74|size188781:70001-71000	CG	0.0652174	0.339806	0.00247217	0.0277816	scaffold74|size188781:68257-70257	SMil_00000948
scaffold2415|size54878:8001-9000	CG	0.142857	0.417508	8.69137e-05	0.00199665	scaffold2415|size54878:6292-8292	SMil_00017109
scaffold2415|size54878:8001-9000	CG	0.142857	0.417508	8.69137e-05	0.00199665	scaffold2415|size54878:6486-8486	SMil_00017110
scaffold3134|size47564:27001-28000	CG	0.368932	0.643725	0.00129553	0.0171136	scaffold3134|size47564:25798-27798	SMil_00019387
scaffold165|size132684:58001-59000	CG	0.046729	0.321918	4.46755e-06	0.000175303	scaffold165|size132684:57525-59525	SMil_00003463
scaffold165|size132684:58001-59000	CG	0.046729	0.321918	4.46755e-06	0.000175303	scaffold165|size132684:56250-58250	SMil_00003464
scaffold2485|size53970:33001-34000	CG	0.320534	0.596667	6.56753e-09	6.82379e-07	scaffold2485|size53970:31948-33948	SMil_00017388
scaffold358|size111820:4001-5000	CG	0.337054	0.613357	5.28955e-08	4.13748e-06	scaffold358|size111820:4342-6342	SMil_00005583
scaffold14611|size6854:4001-5000	CG	0.595745	0.872146	0.00219908	0.0254797	scaffold14611|size6854:3101-5101	SMil_00029872
scaffold66|size163710:1-1000	CG	0.421603	0.698068	0.0025611	0.0285665	scaffold66|size163710:366-2366	SMil_00001839
scaffold3448|size44744:26001-27000	CG	0.353933	0.630597	0.00498722	0.0468597	scaffold3448|size44744:25987-27987	SMil_00020191
scaffold5504|size48391:36001-37000	CG	0.0880503	0.366029	1.21337e-13	4.39642e-11	scaffold5504|size48391:36296-38296	SMil_00019133
scaffold2802|size50701:15001-16000	CG	0.427481	0.705882	1.44267e-05	0.00046093	scaffold2802|size50701:15613-17613	SMil_00018406
scaffold7747|size21496:18001-19000	CG	0.0714286	0.35	0.000430239	0.0072627	scaffold7747|size21496:16667-18667	SMil_00026781
scaffold3406|size73984:29001-30000	CG	0.113636	0.392638	1.41822e-07	9.63687e-06	scaffold3406|size73984:27351-29351	SMil_00012084
scaffold509|size100361:47001-48000	CG	0.078534	0.357558	1.43375e-07	9.7146e-06	scaffold509|size100361:46916-48916	SMil_00007081
scaffold10808|size21906:5001-6000	CG	0.41637	0.69544	6.49885e-08	4.91225e-06	scaffold10808|size21906:4529-6529	SMil_00026689
scaffold1234|size74351:26001-27000	CG	0.1875	0.467456	0.00498288	0.0468298	scaffold1234|size74351:24537-26537	SMil_00011999
scaffold2793|size104375:100001-101000	CG	0	0.28	6.26863e-05	0.00153044	scaffold2793|size104375:98077-100077	SMil_00006644
scaffold3031|size95642:18001-19000	CG	0.0860927	0.366667	0.000874048	0.0126669	scaffold3031|size95642:17506-19506	SMil_00007719
scaffold3031|size95642:18001-19000	CG	0.0860927	0.366667	0.000874048	0.0126669	scaffold3031|size95642:16037-18037	SMil_00007718
scaffold8733|size18403:9001-10000	CG	0.0243902	0.305085	0.00154467	0.0195587	scaffold8733|size18403:7302-9302	SMil_00027621
scaffold6496|size26556:24001-25000	CG	0.0128205	0.294737	5.64714e-12	1.36368e-09	scaffold6496|size26556:23462-25462	SMil_00025466
scaffold2945|size49260:36001-37000	CG	0.232779	0.514754	4.49574e-09	4.88501e-07	scaffold2945|size49260:34476-36476	SMil_00018814
scaffold253|size120454:35001-36000	CG	0.486957	0.769231	0.00269565	0.0296768	scaffold253|size120454:35300-37300	SMil_00004576
scaffold771|size87940:56001-57000	CG	0.277955	0.560345	8.21255e-06	0.000290774	scaffold771|size87940:56048-58048	SMil_00009157
scaffold771|size87940:56001-57000	CG	0.277955	0.560345	8.21255e-06	0.000290774	scaffold771|size87940:54950-56950	SMil_00009158
scaffold403|size108143:49001-50000	CG	0	0.282927	8.76582e-08	6.37908e-06	scaffold403|size108143:48137-50137	SMil_00006021
scaffold208|size126583:59001-60000	CG	0.168675	0.451613	0.000160192	0.00328609	scaffold208|size126583:58215-60215	SMil_00004089
scaffold5970|size43186:24001-25000	CG	0.112245	0.39548	6.32965e-06	0.00023421	scaffold5970|size43186:22075-24075	SMil_00020585
scaffold9823|size15239:5001-6000	CG	0.547009	0.830508	0.000870109	0.0126219	scaffold9823|size15239:4381-6381	SMil_00028244
scaffold3307|size45924:29001-30000	CG	0.508621	0.792135	0.00130023	0.017158	scaffold3307|size45924:29939-31939	SMil_00019830
scaffold616|size94199:46001-47000	CG	0.227405	0.511161	1.96014e-07	1.27808e-05	scaffold616|size94199:44124-46124	SMil_00007912
scaffold616|size94199:46001-47000	CG	0.227405	0.511161	1.96014e-07	1.27808e-05	scaffold616|size94199:45373-47373	SMil_00007914
scaffold3192|size47083:36001-37000	CG	0.28777	0.571865	4.15433e-05	0.00109538	scaffold3192|size47083:35245-37245	SMil_00019527
scaffold977|size81065:7001-8000	CG	0.592199	0.876543	0.00440118	0.0426833	scaffold977|size81065:5064-7064	SMil_00010475
scaffold251|size120748:80001-81000	CG	0.258065	0.542601	0.00185762	0.0224617	scaffold251|size120748:78238-80238	SMil_00004543
scaffold867|size93023:63001-64000	CG	0.437984	0.722591	2.45105e-05	0.000712286	scaffold867|size93023:62643-64643	SMil_00008178
scaffold1090|size78062:75001-76000	CG	0.0928571	0.37766	1.1694e-07	8.18724e-06	scaffold1090|size78062:74618-76618	SMil_00011146
scaffold7574|size42173:14001-15000	CG	0.162791	0.447761	0.000503155	0.00820753	scaffold7574|size42173:13334-15334	SMil_00020899
scaffold298|size158226:25001-26000	CG	0.537815	0.822835	0.00409438	0.0404421	scaffold298|size158226:25017-27017	SMil_00002092
scaffold11219|size11859:10001-11000	CG	0.145228	0.430605	1.75271e-05	0.000539748	scaffold11219|size11859:8299-10299	SMil_00028914
scaffold1736|size64477:15001-16000	CG	0	0.285714	1.75048e-05	0.000539261	scaffold1736|size64477:13631-15631	SMil_00014521
scaffold1736|size64477:15001-16000	CG	0	0.285714	1.75048e-05	0.000539261	scaffold1736|size64477:14596-16596	SMil_00014520
scaffold3678|size42794:6001-7000	CG	0.207101	0.493056	0.00143802	0.0185045	scaffold3678|size42794:5275-7275	SMil_00020709
scaffold106|size242640:134001-135000	CG	0.0787402	0.364865	0.00433247	0.0421819	scaffold106|size242640:132261-134261	SMil_00000392
scaffold684|size90872:74001-75000	CG	0.394495	0.680751	0.00160249	0.0200918	scaffold684|size90872:72383-74383	SMil_00008550
scaffold4133|size39499:22001-23000	CG	0.43865	0.725092	0.000326369	0.00580294	scaffold4133|size39499:22968-24968	SMil_00021670
scaffold366|size153578:115001-116000	CG	0.607143	0.894246	2.28273e-05	0.000670884	scaffold366|size153578:114849-116849	SMil_00002322
scaffold1818|size63121:44001-45000	CG	0.23301	0.520362	0.000288157	0.00525764	scaffold1818|size63121:42590-44590	SMil_00014830
scaffold190|size128680:35001-36000	CG	0.455782	0.743421	0.00388958	0.0389213	scaffold190|size128680:34611-36611	SMil_00003915
scaffold152|size134094:99001-100000	CG	0.00729927	0.295673	3.18581e-15	1.57526e-12	scaffold152|size134094:99171-101171	SMil_00003351
scaffold2131|size79407:37001-38000	CG	0.346939	0.635514	0.00233858	0.0266945	scaffold2131|size79407:36842-38842	SMil_00010845
scaffold5045|size33569:22001-23000	CG	0.575758	0.864721	0.00108477	0.0149476	scaffold5045|size33569:22811-24811	SMil_00023481
scaffold379|size110380:77001-78000	CG	0.311321	0.600733	5.97598e-06	0.000223312	scaffold379|size110380:77373-79373	SMil_00005791
scaffold379|size110380:77001-78000	CG	0.311321	0.600733	5.97598e-06	0.000223312	scaffold379|size110380:76272-78272	SMil_00005792
scaffold1173|size80514:24001-25000	CG	0.175439	0.465116	0.00167223	0.0207318	scaffold1173|size80514:24383-26383	SMil_00010544
scaffold2653|size52170:38001-39000	CG	0.40625	0.696	0.000610029	0.00955949	scaffold2653|size52170:37170-39170	SMil_00017944
scaffold2653|size52170:38001-39000	CG	0.40625	0.696	0.000610029	0.00955949	scaffold2653|size52170:36875-38875	SMil_00017945
scaffold494|size101154:7001-8000	CG	0.326425	0.61658	0.00349497	0.0360072	scaffold494|size101154:6114-8114	SMil_00006950
scaffold399|size108268:6001-7000	CG	0.28	0.570423	0.00193368	0.0231367	scaffold399|size108268:6044-8044	SMil_00005967
scaffold2485|size53970:32001-33000	CG	0.551155	0.841808	0.000153081	0.00316801	scaffold2485|size53970:31948-33948	SMil_00017388
scaffold2728|size51376:28001-29000	CG	0.0430108	0.334096	2.18339e-08	1.93568e-06	scaffold2728|size51376:26067-28067	SMil_00018189
scaffold3036|size48494:6001-7000	CG	0.141791	0.433498	0.00166678	0.0206856	scaffold3036|size48494:6135-8135	SMil_00019086
scaffold2144|size58242:31001-32000	CG	0.331522	0.623693	0.000229017	0.0043734	scaffold2144|size58242:30086-32086	SMil_00016126
scaffold6934|size24711:20001-21000	CG	0.318386	0.611111	0.000757906	0.0113398	scaffold6934|size24711:18462-20462	SMil_00026004
scaffold12680|size9158:6001-7000	CG	0.494624	0.7875	0.000689717	0.0105405	scaffold12680|size9158:4718-6718	SMil_00029436
scaffold2912|size90554:13001-14000	CG	0.469027	0.761905	0.0017655	0.0216105	scaffold2912|size90554:12368-14368	SMil_00008585
scaffold14913|size6591:3001-4000	CG	0.0454545	0.33871	0.000233507	0.00444128	scaffold14913|size6591:2424-4424	SMil_00029918
scaffold11120|size12030:7001-8000	CG	0.0789474	0.37234	5.69215e-13	1.72886e-10	scaffold11120|size12030:5007-7007	SMil_00028876
scaffold1898|size97506:10001-11000	CG	0.27972	0.573171	0.00192309	0.0230473	scaffold1898|size97506:9634-11634	SMil_00007466
scaffold2112|size58702:46001-47000	CG	0.25	0.543814	7.73417e-08	5.72359e-06	scaffold2112|size58702:45866-47866	SMil_00016001
scaffold2337|size65347:37001-38000	CG	0.273077	0.56713	2.93283e-05	0.00082516	scaffold2337|size65347:35462-37462	SMil_00014334
scaffold161|size151184:49001-50000	CG	0.453659	0.748111	0.0026773	0.0295394	scaffold161|size151184:47222-49222	SMil_00002530
scaffold161|size151184:49001-50000	CG	0.453659	0.748111	0.0026773	0.0295394	scaffold161|size151184:47392-49392	SMil_00002531
scaffold5702|size59949:21001-22000	CG	0.692308	0.986842	0.000726891	0.0109736	scaffold5702|size59949:20270-22270	SMil_00015664
scaffold3331|size45691:37001-38000	CG	0.147651	0.442478	2.37711e-07	1.51489e-05	scaffold3331|size45691:37770-39770	SMil_00019908
scaffold17254|size4320:1001-2000	CG	0.167939	0.462857	6.30689e-05	0.0015382	scaffold17254|size4320:1642-3642	SMil_00030327
scaffold2753|size101584:40001-41000	CG	0.427948	0.72335	0.00243757	0.0275008	scaffold2753|size101584:40777-42777	SMil_00006907
scaffold1736|size64477:60001-61000	CG	0.294479	0.589928	0.0026872	0.029621	scaffold1736|size64477:60248-62248	SMil_00014530
scaffold2722|size51406:32001-33000	CG	0.239024	0.534562	0.00205054	0.0241608	scaffold2722|size51406:32711-34711	SMil_00018172
scaffold8463|size19188:8001-9000	CG	0.468599	0.764368	0.00413312	0.0407212	scaffold8463|size19188:7236-9236	SMil_00027412
scaffold2213|size57342:30001-31000	CG	0.115556	0.411765	3.65701e-05	0.000987441	scaffold2213|size57342:30505-32505	SMil_00016407
scaffold2311|size56055:33001-34000	CG	0	0.296296	2.99727e-05	0.00084016	scaffold2311|size56055:32313-34313	SMil_00016773
scaffold665|size91958:40001-41000	CG	0.423256	0.719665	1.2888e-05	0.000419598	scaffold665|size91958:38903-40903	SMil_00008396
scaffold1390|size70713:12001-13000	CG	0.357595	0.65411	0.000496448	0.00812044	scaffold1390|size70713:10681-12681	SMil_00012940
scaffold2667|size51964:49001-50000	CG	0.491349	0.788698	0.000762256	0.0113885	scaffold2667|size51964:48801-50801	SMil_00017996
scaffold845|size85276:13001-14000	CG	0.028169	0.325581	0.000344054	0.00606031	scaffold845|size85276:11422-13422	SMil_00009688
scaffold845|size85276:13001-14000	CG	0.028169	0.325581	0.000344054	0.00606031	scaffold845|size85276:12929-14929	SMil_00009689
scaffold3956|size62973:7001-8000	CG	0.163934	0.461741	8.29873e-11	1.45284e-08	scaffold3956|size62973:6881-8881	SMil_00014910
scaffold3956|size62973:7001-8000	CG	0.163934	0.461741	8.29873e-11	1.45284e-08	scaffold3956|size62973:5042-7042	SMil_00014911
scaffold754|size88442:88001-89000	CG	0.0786517	0.376471	0.000134728	0.00286125	scaffold754|size88442:86443-88443	SMil_00009010
scaffold6587|size39550:11001-12000	CG	0.0701754	0.368421	4.45464e-07	2.55998e-05	scaffold6587|size39550:10698-12698	SMil_00021665
scaffold183|size130103:85001-86000	CG	0.171617	0.470588	2.58462e-05	0.000743304	scaffold183|size130103:84079-86079	SMil_00003759
scaffold3040|size78631:77001-78000	CG	0.11	0.409091	0.00418809	0.0411495	scaffold3040|size78631:75297-77297	SMil_00010985
scaffold905|size83230:58001-59000	CG	0.0227273	0.322275	2.48366e-12	6.56014e-10	scaffold905|size83230:58776-60776	SMil_00010097
scaffold267|size119223:107001-108000	CG	0.47099	0.771654	0.000471939	0.00780795	scaffold267|size119223:107774-109774	SMil_00004690
scaffold267|size119223:107001-108000	CG	0.47099	0.771654	0.000471939	0.00780795	scaffold267|size119223:106805-108805	SMil_00004691
scaffold40|size217594:139001-140000	CG	0.300885	0.60221	0.000199073	0.00392143	scaffold40|size217594:138821-140821	SMil_00000619
scaffold3370|size45385:18001-19000	CG	0	0.302326	0.000924368	0.013197	scaffold3370|size45385:18812-20812	SMil_00020000
scaffold7523|size22359:17001-18000	CG	0.27476	0.577528	1.89471e-09	2.32829e-07	scaffold7523|size22359:17668-19668	SMil_00026582
scaffold1358|size71594:5001-6000	CG	0	0.303571	1.50122e-05	0.000476795	scaffold1358|size71594:4993-6993	SMil_00012770
scaffold669|size94034:79001-80000	CG	0.297619	0.601974	0.0035273	0.0362705	scaffold669|size94034:78254-80254	SMil_00007950
scaffold6817|size25176:8001-9000	CG	0.243323	0.547826	6.84929e-05	0.00164536	scaffold6817|size25176:7521-9521	SMil_00025843
scaffold812|size86526:30001-31000	CG	0.265372	0.571429	0.000195716	0.00387049	scaffold812|size86526:30283-32283	SMil_00009453
scaffold6767|size25420:9001-10000	CG	0.318878	0.625	0.00036202	0.00632845	scaffold6767|size25420:9013-11013	SMil_00025783
scaffold13672|size7832:1001-2000	CG	0.315217	0.621429	7.17226e-07	3.78885e-05	scaffold13672|size7832:1345-3345	SMil_00029672
scaffold681|size91125:9001-10000	CG	0.376812	0.683333	0.00127008	0.0168633	scaffold681|size91125:9496-11496	SMil_00008506
scaffold6536|size26387:21001-22000	CG	0.367347	0.673913	0.00241531	0.0273108	scaffold6536|size26387:20839-22839	SMil_00025521
scaffold1046|size79238:40001-41000	CG	0.579545	0.887097	0.000877852	0.0127076	scaffold1046|size79238:39391-41391	SMil_00010894
scaffold3845|size61429:28001-29000	CG	0	0.307692	0.00412578	0.0406701	scaffold3845|size61429:26533-28533	SMil_00015370
scaffold5807|size29482:11001-12000	CG	0.0967742	0.404494	0.000330862	0.00587089	scaffold5807|size29482:11098-13098	SMil_00024646
scaffold18|size193161:84001-85000	CG	0.363636	0.671642	0.00433586	0.0422075	scaffold18|size193161:82431-84431	SMil_00000864
scaffold10401|size13715:8001-9000	CG	0.369307	0.678227	3.86884e-11	7.51772e-09	scaffold10401|size13715:6323-8323	SMil_00028573
scaffold10629|size13162:2001-3000	CG	0.0517241	0.361446	7.18362e-07	3.79003e-05	scaffold10629|size13162:1286-3286	SMil_00028679
scaffold4818|size34964:9001-10000	CG	0.420635	0.730556	0.000311409	0.00558776	scaffold4818|size34964:8168-10168	SMil_00023062
scaffold251|size120748:54001-55000	CG	0.138554	0.44898	0.000851343	0.0124202	scaffold251|size120748:53880-55880	SMil_00004540
scaffold991|size80588:25001-26000	CG	0.25283	0.563559	1.19882e-07	8.35446e-06	scaffold991|size80588:24150-26150	SMil_00010515
scaffold991|size80588:25001-26000	CG	0.25283	0.563559	1.19882e-07	8.35446e-06	scaffold991|size80588:23435-25435	SMil_00010516
scaffold1589|size79747:66001-67000	CG	0.368421	0.679335	9.41547e-06	0.000326231	scaffold1589|size79747:66026-68026	SMil_00010706
scaffold2213|size57342:34001-35000	CG	0.247649	0.559585	2.66691e-05	0.000763006	scaffold2213|size57342:33617-35617	SMil_00016408
scaffold121|size141189:42001-43000	CG	0.163265	0.475983	8.18034e-09	8.2468e-07	scaffold121|size141189:42053-44053	SMil_00002945
scaffold278|size118238:30001-31000	CG	0.142857	0.455696	3.65524e-05	0.000987284	scaffold278|size118238:28771-30771	SMil_00004835
scaffold3008|size48664:32001-33000	CG	0.0287356	0.342105	1.13799e-09	1.46675e-07	scaffold3008|size48664:32018-34018	SMil_00019012
scaffold8637|size18663:8001-9000	CG	0.0555556	0.37037	0.00312283	0.0331857	scaffold8637|size18663:8068-10068	SMil_00027541
scaffold4276|size38429:29001-30000	CG	0.130435	0.445378	0.00226484	0.0260499	scaffold4276|size38429:28223-30223	SMil_00022005
scaffold840|size85597:6001-7000	CG	0.0241379	0.340909	2.08053e-08	1.85637e-06	scaffold840|size85597:6388-8388	SMil_00009632
scaffold9800|size27754:22001-23000	CG	0.369048	0.685897	0.00416449	0.0409714	scaffold9800|size27754:22460-24460	SMil_00025150
scaffold4606|size36287:19001-20000	CG	0.136508	0.453608	3.80865e-07	2.24544e-05	scaffold4606|size36287:17182-19182	SMil_00022607
scaffold4606|size36287:19001-20000	CG	0.136508	0.453608	3.80865e-07	2.24544e-05	scaffold4606|size36287:17127-19127	SMil_00022608
scaffold4028|size40241:4001-5000	CG	0.251142	0.568421	0.00192182	0.02304	scaffold4028|size40241:2899-4899	SMil_00021488
scaffold1118|size77275:26001-27000	CG	0.175824	0.493404	7.72429e-06	0.000276574	scaffold1118|size77275:26902-28902	SMil_00011329
scaffold1631|size66236:57001-58000	CG	0.270936	0.588608	2.44603e-08	2.11767e-06	scaffold1631|size66236:56453-58453	SMil_00014060
scaffold401|size108182:20001-21000	CG	0.261658	0.58047	0.000111313	0.00244235	scaffold401|size108182:19799-21799	SMil_00005990
scaffold686|size90663:14001-15000	CG	0.233607	0.553623	4.936e-06	0.00019027	scaffold686|size90663:14026-16026	SMil_00008577
scaffold15102|size6423:1-1000	CG	0.272727	0.594527	1.27756e-07	8.81081e-06	scaffold15102|size6423:595-2595	SMil_00029948
scaffold109|size145399:8001-9000	CG	0.183908	0.505747	0.0025095	0.0281079	scaffold109|size145399:7551-9551	SMil_00002794
scaffold421|size106653:31001-32000	CG	0.0108696	0.333333	4.64478e-05	0.00120124	scaffold421|size106653:29437-31437	SMil_00006239
scaffold1378|size79077:78001-79000	CG	0.263736	0.5875	4.19308e-05	0.00110437	scaffold1378|size79077:78797-80797	SMil_00010941
scaffold5878|size29127:9001-10000	CG	0.353659	0.678261	0.00260268	0.028908	scaffold5878|size29127:8547-10547	SMil_00024740
scaffold1690|size127528:49001-50000	CG	0.393617	0.71831	3.71064e-05	0.000999646	scaffold1690|size127528:48725-50725	SMil_00004002
scaffold840|size85597:51001-52000	CG	0.232955	0.558233	2.19036e-05	0.000647748	scaffold840|size85597:51381-53381	SMil_00009637
scaffold2517|size53702:7001-8000	CG	0.361233	0.686901	3.68352e-05	0.000992985	scaffold2517|size53702:7028-9028	SMil_00017504
scaffold13741|size7750:2001-3000	CG	0.285156	0.610932	0.000392133	0.00674137	scaffold13741|size7750:2424-4424	SMil_00029683
scaffold4668|size69715:22001-23000	CG	0.214286	0.541322	1.13371e-05	0.000378373	scaffold4668|size69715:22595-24595	SMil_00013171
scaffold2598|size63682:23001-24000	CG	0.222642	0.549815	7.74159e-06	0.000277015	scaffold2598|size63682:23836-25836	SMil_00014720
scaffold2773|size50964:21001-22000	CG	0.0240385	0.351464	7.34479e-12	1.72352e-09	scaffold2773|size50964:20083-22083	SMil_00018328
scaffold8967|size17718:12001-13000	CG	0.216545	0.544521	5.42111e-05	0.00136298	scaffold8967|size17718:10536-12536	SMil_00027766
scaffold1200|size87961:25001-26000	CG	0.16879	0.497354	1.14952e-08	1.10457e-06	scaffold1200|size87961:25094-27094	SMil_00009150
scaffold1200|size87961:25001-26000	CG	0.16879	0.497354	1.14952e-08	1.10457e-06	scaffold1200|size87961:25463-27463	SMil_00009151
scaffold4798|size35093:25001-26000	CG	0.229323	0.558	4.573e-06	0.000178555	scaffold4798|size35093:24005-26005	SMil_00023019
scaffold831|size85903:26001-27000	CG	0.494382	0.824242	0.00533	0.049171	scaffold831|size85903:25289-27289	SMil_00009558
scaffold1526|size127236:94001-95000	CG	0.267045	0.597087	1.50562e-05	0.000477918	scaffold1526|size127236:94521-96521	SMil_00004034
scaffold990|size80645:63001-64000	CG	0	0.330049	4.20786e-13	1.3444e-10	scaffold990|size80645:63751-65751	SMil_00010513
scaffold1048|size79199:58001-59000	CG	0.355556	0.68595	0.00455601	0.0438292	scaffold1048|size79199:58617-60617	SMil_00010911
scaffold7589|size22114:12001-13000	CG	0.447619	0.77809	0.000791151	0.0117274	scaffold7589|size22114:10355-12355	SMil_00026644
scaffold4810|size35011:23001-24000	CG	0.105263	0.43662	0.00246111	0.0276854	scaffold4810|size35011:22420-24420	SMil_00023042
scaffold595|size95197:85001-86000	CG	0.329114	0.66087	0.00419206	0.041174	scaffold595|size95197:84021-86021	SMil_00007818
scaffold1734|size64502:33001-34000	CG	0.219731	0.551613	2.12579e-06	9.42557e-05	scaffold1734|size64502:33389-35389	SMil_00014516
scaffold795|size87261:57001-58000	CG	0.144444	0.476562	0.000227067	0.00434517	scaffold795|size87261:57960-59960	SMil_00009320
scaffold8172|size20069:17001-18000	CG	0.22973	0.561905	0.00306415	0.0327048	scaffold8172|size20069:15912-17912	SMil_00027158
scaffold5470|size31207:21001-22000	CG	0.251534	0.583732	0.000529301	0.00855923	scaffold5470|size31207:20438-22438	SMil_00024129
scaffold1578|size111216:16001-17000	CG	0.217557	0.549865	2.48205e-07	1.57152e-05	scaffold1578|size111216:16914-18914	SMil_00005652
scaffold3813|size41775:18001-19000	CG	0.317259	0.649718	0.000662596	0.0102173	scaffold3813|size41775:16897-18897	SMil_00021060
scaffold402|size108174:93001-94000	CG	0.169591	0.502326	0.00360023	0.036829	scaffold402|size108174:91767-93767	SMil_00006004
scaffold1672|size65668:51001-52000	CG	0.139098	0.471971	2.23841e-06	9.8227e-05	scaffold1672|size65668:50257-52257	SMil_00014248
scaffold1672|size65668:51001-52000	CG	0.139098	0.471971	2.23841e-06	9.8227e-05	scaffold1672|size65668:51112-53112	SMil_00014249
scaffold321|size126459:104001-105000	CG	0.293718	0.626712	6.28058e-13	1.89031e-10	scaffold321|size126459:102990-104990	SMil_00004101
scaffold159|size133325:59001-60000	CG	0.304124	0.637433	1.23362e-10	2.08709e-08	scaffold159|size133325:57527-59527	SMil_00003396
scaffold14141|size7313:4001-5000	CG	0	0.333333	0.000855951	0.0124623	scaffold14141|size7313:3647-5647	SMil_00029768
scaffold1961|size60980:29001-30000	CG	0.212121	0.545455	0.000150972	0.00313334	scaffold1961|size60980:28008-30008	SMil_00015494
scaffold13093|size8535:3001-4000	CG	0.333333	0.666667	0.00213608	0.0249173	scaffold13093|size8535:3205-5205	SMil_00029538
scaffold13093|size8535:3001-4000	CG	0.333333	0.666667	0.00213608	0.0249173	scaffold13093|size8535:1230-3230	SMil_00029537
scaffold5705|size29996:27001-28000	CG	0.277992	0.61157	0.000223843	0.00429684	scaffold5705|size29996:25697-27697	SMil_00024493
scaffold6125|size28098:24001-25000	CG	0	0.336066	4.563e-06	0.000178249	scaffold6125|size28098:22905-24905	SMil_00025035
scaffold1065|size78624:77001-78000	CG	0.235294	0.571429	0.00167147	0.0207268	scaffold1065|size78624:75951-77951	SMil_00010992
scaffold531|size98877:94001-95000	CG	0.142857	0.479452	0.000265569	0.00492427	scaffold531|size98877:94860-96860	SMil_00007295
scaffold155|size133587:17001-18000	CG	0.0909091	0.42803	7.63498e-08	5.66053e-06	scaffold155|size133587:17364-19364	SMil_00003372
scaffold155|size133587:17001-18000	CG	0.0909091	0.42803	7.63498e-08	5.66053e-06	scaffold155|size133587:17807-19807	SMil_00003374
scaffold155|size133587:17001-18000	CG	0.0909091	0.42803	7.63498e-08	5.66053e-06	scaffold155|size133587:15848-17848	SMil_00003373
scaffold3948|size40696:16001-17000	CG	0.490446	0.827586	0.00149404	0.019065	scaffold3948|size40696:14119-16119	SMil_00021340
scaffold99|size149619:84001-85000	CG	0.238372	0.576779	0.000107403	0.00237146	scaffold99|size149619:84762-86762	SMil_00002610
scaffold7427|size22745:18001-19000	CG	0.0839161	0.42268	2.68693e-06	0.000114698	scaffold7427|size22745:17359-19359	SMil_00026488
scaffold7427|size22745:18001-19000	CG	0.0839161	0.42268	2.68693e-06	0.000114698	scaffold7427|size22745:17478-19478	SMil_00026490
scaffold7427|size22745:18001-19000	CG	0.0839161	0.42268	2.68693e-06	0.000114698	scaffold7427|size22745:16978-18978	SMil_00026489
scaffold3811|size53649:44001-45000	CG	0.335196	0.674194	0.00196106	0.0233722	scaffold3811|size53649:43644-45644	SMil_00017532
scaffold6903|size24827:15001-16000	CG	0.542125	0.881356	0.00210079	0.0246017	scaffold6903|size24827:13076-15076	SMil_00025959
scaffold6903|size24827:15001-16000	CG	0.542125	0.881356	0.00210079	0.0246017	scaffold6903|size24827:14453-16453	SMil_00025960
scaffold2471|size68256:11001-12000	CG	0	0.339394	1.01389e-06	5.06303e-05	scaffold2471|size68256:9079-11079	SMil_00013535
scaffold2942|size75446:35001-36000	CG	0.192488	0.532258	0.000390827	0.00672455	scaffold2942|size75446:35284-37284	SMil_00011723
scaffold5312|size32070:7001-8000	CG	0	0.340206	0.00142475	0.0183821	scaffold5312|size32070:5227-7227	SMil_00023889
scaffold254|size157515:104001-105000	CG	0.156134	0.496583	8.56801e-12	1.9881e-09	scaffold254|size157515:104469-106469	SMil_00002131
scaffold254|size157515:104001-105000	CG	0.156134	0.496583	8.56801e-12	1.9881e-09	scaffold254|size157515:104770-106770	SMil_00002132
scaffold710|size162296:120001-121000	CG	0.333333	0.674847	0.00142646	0.0183984	scaffold710|size162296:119919-121919	SMil_00001940
scaffold2155|size58128:23001-24000	CG	0.313333	0.655172	0.000630267	0.00981736	scaffold2155|size58128:21892-23892	SMil_00016156
scaffold12694|size9139:6001-7000	CG	0.259136	0.601108	9.00337e-07	4.57574e-05	scaffold12694|size9139:6103-8103	SMil_00029444
scaffold2187|size110864:40001-41000	CG	0.101449	0.443662	1.74549e-08	1.5925e-06	scaffold2187|size110864:39612-41612	SMil_00005702
scaffold2187|size110864:40001-41000	CG	0.101449	0.443662	1.74549e-08	1.5925e-06	scaffold2187|size110864:38303-40303	SMil_00005703
scaffold3468|size100544:65001-66000	CG	0.143939	0.486188	0.000591554	0.00934045	scaffold3468|size100544:64826-66826	SMil_00007046
scaffold223|size227332:48001-49000	CG	0.04	0.382353	0.00026461	0.00490866	scaffold223|size227332:47345-49345	SMil_00000555
scaffold3300|size46036:11001-12000	CG	0.394366	0.736842	0.00377962	0.0381496	scaffold3300|size46036:11645-13645	SMil_00019794
scaffold100|size149246:30001-31000	CG	0.0322581	0.375	0.00393839	0.0392846	scaffold100|size149246:29651-31651	SMil_00002622
scaffold35|size180458:166001-167000	CG	0.270599	0.613895	1.81385e-19	1.80449e-16	scaffold35|size180458:165482-167482	SMil_00001189
scaffold35|size180458:166001-167000	CG	0.270599	0.613895	1.81385e-19	1.80449e-16	scaffold35|size180458:164060-166060	SMil_00001190
scaffold812|size86526:31001-32000	CG	0.166667	0.510638	0.00437874	0.0425128	scaffold812|size86526:30283-32283	SMil_00009453
scaffold2633|size75797:45001-46000	CG	0.165354	0.509434	9.60221e-05	0.00216312	scaffold2633|size75797:44643-46643	SMil_00011654
scaffold13449|size8105:2001-3000	CG	0	0.344444	0.000155513	0.00320753	scaffold13449|size8105:1336-3336	SMil_00029632
scaffold13449|size8105:2001-3000	CG	0	0.344444	0.000155513	0.00320753	scaffold13449|size8105:516-2516	SMil_00029633
scaffold1|size388307:316001-317000	CG	0	0.34507	0.000409193	0.00697976	scaffold1|size388307:316409-318409	SMil_00000028
scaffold1|size388307:316001-317000	CG	0	0.34507	0.000409193	0.00697976	scaffold1|size388307:315556-317556	SMil_00000029
scaffold401|size108182:71001-72000	CG	0.0671937	0.412523	2.36198e-08	2.05703e-06	scaffold401|size108182:70320-72320	SMil_00005996
scaffold1075|size89805:69001-70000	CG	0.0732984	0.419689	6.24235e-06	0.000231961	scaffold1075|size89805:68919-70919	SMil_00008748
scaffold1075|size89805:69001-70000	CG	0.0732984	0.419689	6.24235e-06	0.000231961	scaffold1075|size89805:68588-70588	SMil_00008749
scaffold5854|size29247:20001-21000	CG	0.24735	0.593819	5.56546e-09	5.88193e-07	scaffold5854|size29247:19846-21846	SMil_00024701
scaffold5854|size29247:20001-21000	CG	0.24735	0.593819	5.56546e-09	5.88193e-07	scaffold5854|size29247:18628-20628	SMil_00024702
scaffold3553|size43674:10001-11000	CG	0	0.34657	0.000113559	0.00248048	scaffold3553|size43674:8693-10693	SMil_00020410
scaffold63|size164162:104001-105000	CG	0.171233	0.519231	0.00269826	0.0296996	scaffold63|size164162:104638-106638	SMil_00001800
scaffold2473|size54126:44001-45000	CG	0.184211	0.532258	0.00148559	0.0189843	scaffold2473|size54126:44217-46217	SMil_00017330
scaffold4213|size38848:4001-5000	CG	0.47561	0.824176	0.0015728	0.0198138	scaffold4213|size38848:3990-5990	SMil_00021868
scaffold14380|size7056:4001-5000	CG	0.315789	0.664706	0.00049891	0.00815109	scaffold14380|size7056:3445-5445	SMil_00029821
scaffold4218|size38819:6001-7000	CG	0	0.349398	0.00011085	0.00243411	scaffold4218|size38819:5953-7953	SMil_00021880
scaffold6938|size24699:17001-18000	CG	0.0862069	0.436782	5.76165e-05	0.00143011	scaffold6938|size24699:16317-18317	SMil_00026013
scaffold7620|size21943:13001-14000	CG	0.34728	0.698113	0.00100898	0.0141007	scaffold7620|size21943:13490-15490	SMil_00026676
scaffold6501|size26544:10001-11000	CG	0.25256	0.603448	6.21741e-09	6.50066e-07	scaffold6501|size26544:10657-12657	SMil_00025475
scaffold672|size143265:52001-53000	CG	0	0.351351	8.03296e-10	1.07541e-07	scaffold672|size143265:52081-54081	SMil_00002866
scaffold672|size143265:52001-53000	CG	0	0.351351	8.03296e-10	1.07541e-07	scaffold672|size143265:50554-52554	SMil_00002867
scaffold377|size110462:6001-7000	CG	0.271523	0.623077	0.00368069	0.0374422	scaffold377|size110462:6148-8148	SMil_00005754
scaffold956|size81645:73001-74000	CG	0.118852	0.47166	2.5926e-09	3.05267e-07	scaffold956|size81645:71667-73667	SMil_00010369
scaffold79|size158574:109001-110000	CG	0.290179	0.643006	2.74748e-05	0.000781483	scaffold79|size158574:108630-110630	SMil_00002085
scaffold1096|size147057:53001-54000	CG	0.131579	0.484765	3.92831e-09	4.3495e-07	scaffold1096|size147057:53687-55687	SMil_00002728
scaffold1096|size147057:53001-54000	CG	0.131579	0.484765	3.92831e-09	4.3495e-07	scaffold1096|size147057:52200-54200	SMil_00002729
scaffold1971|size84972:14001-15000	CG	0.13245	0.486034	0.000182158	0.0036515	scaffold1971|size84972:12882-14882	SMil_00009772
scaffold4670|size35884:22001-23000	CG	0	0.353846	4.4375e-06	0.000174371	scaffold4670|size35884:22724-24724	SMil_00022767
scaffold2761|size63346:35001-36000	CG	0.023622	0.377953	7.35841e-11	1.30751e-08	scaffold2761|size63346:35966-37966	SMil_00014771
scaffold2599|size68546:42001-43000	CG	0.234043	0.589212	0.00422436	0.0414304	scaffold2599|size68546:41763-43763	SMil_00013434
scaffold751|size88492:6001-7000	CG	0.05	0.405303	0.0041918	0.041174	scaffold751|size88492:5899-7899	SMil_00008968
scaffold2920|size49525:20001-21000	CG	0.422907	0.780415	0.000438164	0.00737251	scaffold2920|size49525:18834-20834	SMil_00018773
scaffold1079|size78336:35001-36000	CG	0.341463	0.69969	0.000753857	0.0113017	scaffold1079|size78336:34437-36437	SMil_00011058
scaffold968|size81264:70001-71000	CG	0.142857	0.501312	5.90563e-11	1.07819e-08	scaffold968|size81264:69149-71149	SMil_00010443
scaffold968|size81264:70001-71000	CG	0.142857	0.501312	5.90563e-11	1.07819e-08	scaffold968|size81264:69937-71937	SMil_00010444
scaffold2305|size56149:6001-7000	CG	0	0.358974	6.31641e-15	2.9395e-12	scaffold2305|size56149:4952-6952	SMil_00016738
scaffold602|size94804:51001-52000	CG	0.0576923	0.416667	0.000205197	0.00401026	scaffold602|size94804:50834-52834	SMil_00007852
scaffold529|size98917:31001-32000	CG	0.331034	0.690184	0.000598331	0.00941702	scaffold529|size98917:30556-32556	SMil_00007262
scaffold469|size103347:78001-79000	CG	0.20202	0.561404	1.93892e-08	1.73937e-06	scaffold469|size103347:76450-78450	SMil_00006754
scaffold1456|size121762:45001-46000	CG	0.52907	0.888579	0.00428328	0.041833	scaffold1456|size121762:45179-47179	SMil_00004439
scaffold2198|size57547:9001-10000	CG	0.038961	0.39899	1.26737e-11	2.8263e-09	scaffold2198|size57547:7023-9023	SMil_00016330
scaffold3385|size79434:24001-25000	CG	0	0.36036	1.10113e-05	0.000370284	scaffold3385|size79434:23157-25157	SMil_00010826
scaffold783|size87552:28001-29000	CG	0.303725	0.664179	1.68107e-06	7.77105e-05	scaffold783|size87552:27234-29234	SMil_00009254
scaffold217|size125111:17001-18000	CG	0.387665	0.748792	0.000502068	0.00819542	scaffold217|size125111:15451-17451	SMil_00004209
scaffold350|size112535:23001-24000	CG	0.226131	0.587302	0.000242371	0.0045756	scaffold350|size112535:23120-25120	SMil_00005495
scaffold4068|size40029:22001-23000	CG	0	0.361257	5.17631e-05	0.00131356	scaffold4068|size40029:21992-23992	SMil_00021545
scaffold8857|size18030:13001-14000	CG	0.138728	0.5	3.27341e-05	0.00090219	scaffold8857|size18030:11711-13711	SMil_00027699
scaffold8857|size18030:13001-14000	CG	0.138728	0.5	3.27341e-05	0.00090219	scaffold8857|size18030:12915-14915	SMil_00027700
scaffold6398|size26955:6001-7000	CG	0.242331	0.604106	9.7531e-10	1.28194e-07	scaffold6398|size26955:6862-8862	SMil_00025352
scaffold1419|size70202:48001-49000	CG	0.151292	0.513966	1.87176e-06	8.47799e-05	scaffold1419|size70202:47031-49031	SMil_00013067
scaffold7168|size23716:8001-9000	CG	0.0636364	0.426531	6.7084e-07	3.59062e-05	scaffold7168|size23716:6904-8904	SMil_00026245
scaffold2821|size50530:49001-50000	CG	0	0.363636	0.00168055	0.0208144	scaffold2821|size50530:49164-51164	SMil_00018487
scaffold1183|size75460:25001-26000	CG	0.358871	0.722727	4.75593e-11	8.91812e-09	scaffold1183|size75460:23992-25992	SMil_00011715
scaffold4861|size34699:32001-33000	CG	0.452991	0.81749	1.42214e-06	6.73143e-05	scaffold4861|size34699:32994-34994	SMil_00023161
scaffold5513|size30939:5001-6000	CG	0.258065	0.623656	0.0015523	0.0196239	scaffold5513|size30939:5160-7160	SMil_00024198
scaffold3931|size94785:59001-60000	CG	0	0.365672	0.000166635	0.00338898	scaffold3931|size94785:59641-61641	SMil_00007864
scaffold2665|size52028:33001-34000	CG	0.088685	0.454365	1.09594e-10	1.87709e-08	scaffold2665|size52028:33095-35095	SMil_00017988
scaffold266|size119374:111001-112000	CG	0.12426	0.490323	5.33663e-05	0.0013471	scaffold266|size119374:110389-112389	SMil_00004686
scaffold1224|size74505:55001-56000	CG	0.460208	0.827273	5.45768e-08	4.25297e-06	scaffold1224|size74505:53182-55182	SMil_00011940
scaffold7268|size23297:11001-12000	CG	0.277228	0.64433	4.4888e-05	0.00116835	scaffold7268|size23297:9774-11774	SMil_00026339
scaffold7820|size21266:4001-5000	CG	0.159574	0.526882	0.000503023	0.00820619	scaffold7820|size21266:4232-6232	SMil_00026844
scaffold3435|size44843:43001-44000	CG	0.35	0.717472	0.00368152	0.0374484	scaffold3435|size44843:42542-44542	SMil_00020169
scaffold5146|size42629:1001-2000	CG	0.362903	0.730667	0.00376685	0.03806	scaffold5146|size42629:1015-3015	SMil_00020766
scaffold4386|size37754:22001-23000	CG	0.170854	0.538745	2.31608e-05	0.000679842	scaffold4386|size37754:22444-24444	SMil_00022218
scaffold543|size107498:11001-12000	CG	0.25	0.618321	0.000481897	0.00793871	scaffold543|size107498:9804-11804	SMil_00006063
scaffold15652|size5894:1001-2000	CG	0.0857143	0.454545	0.00217102	0.0252284	scaffold15652|size5894:1494-3494	SMil_00030066
scaffold3741|size42280:10001-11000	CG	0.297297	0.666667	3.79647e-05	0.00101633	scaffold3741|size42280:10224-12224	SMil_00020859
scaffold9464|size35904:28001-29000	CG	0.0756757	0.445455	2.09312e-09	2.54203e-07	scaffold9464|size35904:28365-30365	SMil_00022752
scaffold2595|size53007:36001-37000	CG	0.204301	0.574359	3.67548e-06	0.000148828	scaffold2595|size53007:36308-38308	SMil_00017755
scaffold4717|size35593:19001-20000	CG	0.208333	0.579268	0.000302053	0.00546567	scaffold4717|size35593:19546-21546	SMil_00022881
scaffold2843|size50271:16001-17000	CG	0.248366	0.620408	5.05349e-09	5.40619e-07	scaffold2843|size50271:14363-16363	SMil_00018544
scaffold1377|size79588:41001-42000	CG	0.179032	0.552212	9.98507e-13	2.88005e-10	scaffold1377|size79588:40355-42355	SMil_00010760
scaffold4810|size35011:27001-28000	CG	0.0726496	0.446429	7.76038e-06	0.000277448	scaffold4810|size35011:26000-28000	SMil_00023043
scaffold10174|size14277:10001-11000	CG	0.20339	0.577982	0.000145314	0.00303792	scaffold10174|size14277:9754-11754	SMil_00028459
scaffold1100|size123173:11001-12000	CG	0.333333	0.708333	0.00109038	0.0150087	scaffold1100|size123173:9079-11079	SMil_00004288
scaffold1833|size62982:8001-9000	CG	0.35533	0.731861	0.00113537	0.015464	scaffold1833|size62982:6006-8006	SMil_00014903
scaffold273|size118701:24001-25000	CG	0	0.376543	1.454e-05	0.000463926	scaffold273|size118701:23238-25238	SMil_00004743
scaffold3285|size90460:53001-54000	CG	0.212766	0.589862	0.000328808	0.00583931	scaffold3285|size90460:51091-53091	SMil_00008615
scaffold3892|size41059:22001-23000	CG	0.0460526	0.423174	1.49817e-22	2.76561e-19	scaffold3892|size41059:22272-24272	SMil_00021247
scaffold1013|size160240:95001-96000	CG	0.175439	0.55298	1.50045e-07	1.01081e-05	scaffold1013|size160240:94859-96859	SMil_00002003
scaffold402|size108174:98001-99000	CG	0	0.378151	4.06338e-14	1.64655e-11	scaffold402|size108174:96149-98149	SMil_00006005
scaffold13146|size8466:4001-5000	CG	0.089172	0.468504	7.34128e-07	3.85851e-05	scaffold13146|size8466:4625-6625	SMil_00029559
scaffold13146|size8466:4001-5000	CG	0.089172	0.468504	7.34128e-07	3.85851e-05	scaffold13146|size8466:3097-5097	SMil_00029558
scaffold2200|size57544:37001-38000	CG	0.0398773	0.420382	6.52502e-22	1.08406e-18	scaffold2200|size57544:35108-37108	SMil_00016341
scaffold3837|size41608:36001-37000	CG	0.0327381	0.413333	9.15627e-18	7.19495e-15	scaffold3837|size41608:34074-36074	SMil_00021116
scaffold3837|size41608:36001-37000	CG	0.0327381	0.413333	9.15627e-18	7.19495e-15	scaffold3837|size41608:34231-36231	SMil_00021117
scaffold3744|size42275:13001-14000	CG	0.149378	0.529981	4.51403e-06	0.000176751	scaffold3744|size42275:11998-13998	SMil_00020877
scaffold3264|size46385:22001-23000	CG	0.309524	0.691011	0.0001203	0.00260376	scaffold3264|size46385:20828-22828	SMil_00019706
scaffold9674|size29425:3001-4000	CG	0	0.383721	1.53288e-07	1.02688e-05	scaffold9674|size29425:2496-4496	SMil_00024670
scaffold7430|size22736:20001-21000	CG	0.206226	0.591045	1.67447e-05	0.000520379	scaffold7430|size22736:18465-20465	SMil_00026494
scaffold42|size177580:91001-92000	CG	0.305882	0.691099	8.74127e-05	0.00200534	scaffold42|size177580:89968-91968	SMil_00001286
scaffold2367|size55427:44001-45000	CG	0.126437	0.513393	0.000212406	0.00412206	scaffold2367|size55427:43751-45751	SMil_00016953
scaffold3469|size44522:39001-40000	CG	0.00531915	0.393035	2.61235e-09	3.07374e-07	scaffold3469|size44522:37136-39136	SMil_00020227
scaffold493|size101336:75001-76000	CG	0.52349	0.911243	0.000999695	0.0140076	scaffold493|size101336:74978-76978	SMil_00006937
scaffold2359|size55541:11001-12000	CG	0.0542636	0.443686	9.43218e-17	6.24324e-14	scaffold2359|size55541:9168-11168	SMil_00016929
scaffold1761|size82081:1001-2000	CG	0.221311	0.611111	0.00022643	0.00433597	scaffold1761|size82081:1603-3603	SMil_00010299
scaffold6492|size36990:3001-4000	CG	0.395604	0.785489	0.00177842	0.021727	scaffold6492|size36990:2824-4824	SMil_00022428
scaffold6492|size36990:3001-4000	CG	0.395604	0.785489	0.00177842	0.021727	scaffold6492|size36990:3070-5070	SMil_00022429
scaffold1198|size75001:38001-39000	CG	0.23506	0.625	3.27969e-08	2.71893e-06	scaffold1198|size75001:38437-40437	SMil_00011785
scaffold659|size92225:14001-15000	CG	0.116022	0.50641	8.58113e-09	8.61947e-07	scaffold659|size92225:12886-14886	SMil_00008341
scaffold10164|size14306:10001-11000	CG	0.164835	0.555556	0.00194187	0.0232101	scaffold10164|size14306:9444-11444	SMil_00028453
scaffold291|size223595:180001-181000	CG	0.189189	0.580153	2.69853e-11	5.49425e-09	scaffold291|size223595:180269-182269	SMil_00000596
scaffold291|size223595:180001-181000	CG	0.189189	0.580153	2.69853e-11	5.49425e-09	scaffold291|size223595:178774-180774	SMil_00000597
scaffold798|size87120:29001-30000	CG	0.318182	0.709571	0.00118314	0.0159667	scaffold798|size87120:29912-31912	SMil_00009359
scaffold3561|size43606:15001-16000	CG	0	0.392405	1.05903e-05	0.000359147	scaffold3561|size43606:15409-17409	SMil_00020424
scaffold8616|size40034:23001-24000	CG	0.327869	0.721088	0.00347848	0.0358728	scaffold8616|size40034:23631-25631	SMil_00021544
scaffold2348|size55681:43001-44000	CG	0.0503145	0.44382	1.90884e-08	1.71693e-06	scaffold2348|size55681:41430-43430	SMil_00016889
scaffold2133|size58394:57001-58000	CG	0.130233	0.524324	7.03744e-07	3.73816e-05	scaffold2133|size58394:55751-57751	SMil_00016064
scaffold4857|size34722:8001-9000	CG	0.438735	0.832941	6.37089e-05	0.00155062	scaffold4857|size34722:8448-10448	SMil_00023146
scaffold1438|size69721:39001-40000	CG	0.0884676	0.482964	3.09511e-14	1.27915e-11	scaffold1438|size69721:39622-41622	SMil_00013168
scaffold324|size146873:131001-132000	CG	0.213333	0.608108	0.000288469	0.00526196	scaffold324|size146873:130846-132846	SMil_00002746
scaffold6283|size27394:18001-19000	CG	0.236287	0.631902	0.00389315	0.0389454	scaffold6283|size27394:16915-18915	SMil_00025232
scaffold207|size126597:83001-84000	CG	0.217822	0.614035	0.000673499	0.0103501	scaffold207|size126597:82961-84961	SMil_00004086
scaffold3026|size48523:21001-22000	CG	0.376238	0.773913	5.94538e-09	6.2398e-07	scaffold3026|size48523:19357-21357	SMil_00019070
scaffold6|size232035:61001-62000	CG	0.127273	0.525	0.00117765	0.0159068	scaffold6|size232035:61807-63807	SMil_00000486
scaffold2079|size70119:8001-9000	CG	0.218487	0.617188	0.000470416	0.00778741	scaffold2079|size70119:8373-10373	SMil_00013089
scaffold768|size88041:32001-33000	CG	0.321534	0.720588	1.38961e-08	1.29993e-06	scaffold768|size88041:31416-33416	SMil_00009131
scaffold3782|size42045:15001-16000	CG	0	0.4	2.11047e-05	0.00062871	scaffold3782|size42045:14262-16262	SMil_00020973
scaffold2780|size50921:4001-5000	CG	0.228261	0.628571	1.22488e-06	5.94239e-05	scaffold2780|size50921:2364-4364	SMil_00018346
scaffold3385|size79434:55001-56000	CG	0.288732	0.68984	0.000777317	0.0115698	scaffold3385|size79434:53457-55457	SMil_00010830
scaffold11|size207788:178001-179000	CG	0.268994	0.670103	5.79946e-10	8.13781e-08	scaffold11|size207788:177006-179006	SMil_00000714
scaffold75|size166732:19001-20000	CG	0.178378	0.580645	0.000478055	0.00789106	scaffold75|size166732:19468-21468	SMil_00001673
scaffold219|size194284:115001-116000	CG	0.23913	0.642424	0.0008134	0.011992	scaffold219|size194284:115087-117087	SMil_00000827
scaffold4581|size36505:8001-9000	CG	0	0.403846	1.68408e-13	5.90277e-11	scaffold4581|size36505:6579-8579	SMil_00022558
scaffold1225|size137900:113001-114000	CG	0.340796	0.745098	1.10601e-05	0.000371536	scaffold1225|size137900:113241-115241	SMil_00003122
scaffold8829|size18095:10001-11000	CG	0.444099	0.849624	0.00012912	0.00276307	scaffold8829|size18095:8863-10863	SMil_00027670
scaffold8829|size18095:10001-11000	CG	0.444099	0.849624	0.00012912	0.00276307	scaffold8829|size18095:8025-10025	SMil_00027669
scaffold8829|size18095:10001-11000	CG	0.444099	0.849624	0.00012912	0.00276307	scaffold8829|size18095:9297-11297	SMil_00027671
scaffold8829|size18095:10001-11000	CG	0.444099	0.849624	0.00012912	0.00276307	scaffold8829|size18095:9804-11804	SMil_00027672
scaffold8829|size18095:10001-11000	CG	0.444099	0.849624	0.00012912	0.00276307	scaffold8829|size18095:9305-11305	SMil_00027673
scaffold2551|size53362:29001-30000	CG	0.299517	0.705263	1.07153e-06	5.31097e-05	scaffold2551|size53362:28330-30330	SMil_00017630
scaffold1740|size64453:50001-51000	CG	0.275229	0.681319	0.00248981	0.0279383	scaffold1740|size64453:49505-51505	SMil_00014541
scaffold1134|size154900:144001-145000	CG	0.298077	0.70438	0.00194149	0.0232072	scaffold1134|size154900:142890-144890	SMil_00002287
scaffold2258|size56692:12001-13000	CG	0	0.40678	1.217e-10	2.0674e-08	scaffold2258|size56692:11132-13132	SMil_00016555
scaffold3796|size41930:37001-38000	CG	0.0215569	0.42839	3.23331e-30	1.45184e-26	scaffold3796|size41930:37433-39433	SMil_00021016
scaffold3396|size45124:16001-17000	CG	0.185714	0.592593	0.000690371	0.0105446	scaffold3396|size45124:14694-16694	SMil_00020062
scaffold2359|size55541:8001-9000	CG	0.328947	0.736318	0.000102798	0.00228877	scaffold2359|size55541:6077-8077	SMil_00016928
scaffold4953|size56230:37001-38000	CG	0	0.408163	0.00345494	0.0356899	scaffold4953|size56230:37322-39322	SMil_00016687
scaffold504|size100559:91001-92000	CG	0	0.408805	1.67188e-08	1.53207e-06	scaffold504|size100559:91231-93231	SMil_00007036
scaffold504|size100559:91001-92000	CG	0	0.408805	1.67188e-08	1.53207e-06	scaffold504|size100559:90947-92947	SMil_00007037
scaffold4496|size61699:20001-21000	CG	0.16092	0.571429	0.00283259	0.0308087	scaffold4496|size61699:18969-20969	SMil_00015310
scaffold5146|size42629:2001-3000	CG	0.369048	0.780591	9.7918e-05	0.00219867	scaffold5146|size42629:1015-3015	SMil_00020766
scaffold39|size178328:47001-48000	CG	0.04	0.451613	2.6407e-10	4.09257e-08	scaffold39|size178328:46297-48297	SMil_00001256
scaffold2712|size80451:61001-62000	CG	0.248447	0.663043	0.000116714	0.00253938	scaffold2712|size80451:60818-62818	SMil_00010562
scaffold2339|size55762:14001-15000	CG	0.114583	0.529412	0.00169915	0.0210041	scaffold2339|size55762:12695-14695	SMil_00016844
scaffold1275|size101004:22001-23000	CG	0.0362319	0.45283	2.16569e-07	1.39839e-05	scaffold1275|size101004:21382-23382	SMil_00006961
scaffold5478|size51086:14001-15000	CG	0.0531915	0.470588	0.00318886	0.0337106	scaffold5478|size51086:14655-16655	SMil_00018286
scaffold453|size104502:89001-90000	CG	0.21097	0.628458	1.28035e-05	0.00041758	scaffold453|size104502:87071-89071	SMil_00006619
scaffold453|size104502:89001-90000	CG	0.21097	0.628458	1.28035e-05	0.00041758	scaffold453|size104502:89246-91246	SMil_00006621
scaffold1752|size64313:25001-26000	CG	0.102804	0.520408	0.00124133	0.016569	scaffold1752|size64313:24686-26686	SMil_00014562
scaffold2465|size54208:31001-32000	CG	0.0273973	0.445312	0.000209893	0.0040864	scaffold2465|size54208:30371-32371	SMil_00017311
scaffold611|size125249:83001-84000	CG	0.111111	0.529412	0.00149186	0.019046	scaffold611|size125249:83962-85962	SMil_00004175
scaffold4438|size37443:4001-5000	CG	0.210526	0.62931	3.51259e-05	0.000957001	scaffold4438|size37443:3722-5722	SMil_00022305
scaffold74|size188781:38001-39000	CG	0.413408	0.834625	0.00463922	0.0444239	scaffold74|size188781:37561-39561	SMil_00000942
scaffold1217|size74687:56001-57000	CG	0.252874	0.674419	0.00188765	0.0227371	scaffold1217|size74687:56031-58031	SMil_00011892
scaffold641|size93064:23001-24000	CG	0	0.422018	5.64181e-06	0.000212593	scaffold641|size93064:23695-25695	SMil_00008172
scaffold6412|size40938:33001-34000	CG	0.330986	0.755981	5.58221e-05	0.00139357	scaffold6412|size40938:33393-35393	SMil_00021273
scaffold2020|size118598:76001-77000	CG	0.537143	0.962366	0.00241888	0.02734	scaffold2020|size118598:76521-78521	SMil_00004781
scaffold2020|size118598:76001-77000	CG	0.537143	0.962366	0.00241888	0.02734	scaffold2020|size118598:76127-78127	SMil_00004782
scaffold16|size208421:201001-202000	CG	0.481481	0.906977	0.00525509	0.048661	scaffold16|size208421:201314-203314	SMil_00000699
scaffold3489|size72083:40001-41000	CG	0.10687	0.533019	7.95914e-05	0.00185876	scaffold3489|size72083:40343-42343	SMil_00012629
scaffold8410|size19359:17001-18000	CG	0.14433	0.571429	2.07479e-05	0.000620081	scaffold8410|size19359:15593-17593	SMil_00027362
scaffold4321|size38189:36001-37000	CG	0.447761	0.875	0.00381223	0.0383906	scaffold4321|size38189:34542-36542	SMil_00022094
scaffold3738|size42297:28001-29000	CG	0.252525	0.68	0.00129591	0.0171159	scaffold3738|size42297:27094-29094	SMil_00020857
scaffold6600|size61498:14001-15000	CG	0.241379	0.669811	0.000327253	0.00581617	scaffold6600|size61498:14238-16238	SMil_00015353
scaffold7346|size23031:18001-19000	CG	0.0131148	0.442266	1.19389e-10	2.034e-08	scaffold7346|size23031:16501-18501	SMil_00026412
scaffold943|size81896:36001-37000	CG	0.124277	0.55511	5.91771e-12	1.42281e-09	scaffold943|size81896:36862-38862	SMil_00010318
scaffold1259|size73826:20001-21000	CG	0.255319	0.686441	0.000509781	0.00829769	scaffold1259|size73826:18951-20951	SMil_00012148
scaffold4496|size61699:60001-61000	CG	0.5	0.931818	0.00457004	0.0439336	scaffold4496|size61699:59546-61546	SMil_00015313
scaffold1191|size75154:60001-61000	CG	0.20297	0.635417	2.49315e-05	0.000722072	scaffold1191|size75154:59443-61443	SMil_00011762
scaffold1053|size78987:59001-60000	CG	0.12987	0.562814	4.38728e-06	0.000172645	scaffold1053|size78987:59363-61363	SMil_00010949
scaffold2538|size78919:63001-64000	CG	0.23301	0.666667	9.63454e-06	0.000332228	scaffold2538|size78919:61397-63397	SMil_00010951
scaffold1273|size73563:49001-50000	CG	0.298507	0.732283	0.000560426	0.00895792	scaffold1273|size73563:49525-51525	SMil_00012220
scaffold2125|size58468:38001-39000	CG	0.2	0.635007	4.54323e-09	4.92908e-07	scaffold2125|size58468:36103-38103	SMil_00016049
scaffold11814|size10695:6001-7000	CG	0.2723	0.708861	0.00025067	0.00470259	scaffold11814|size10695:4672-6672	SMil_00029138
scaffold4633|size36128:19001-20000	CG	0.0142857	0.45098	3.18453e-09	3.64035e-07	scaffold4633|size36128:18691-20691	SMil_00022670
scaffold1505|size68370:22001-23000	CG	0.364583	0.801887	0.00156467	0.0197368	scaffold1505|size68370:21299-23299	SMil_00013468
scaffold2801|size50718:32001-33000	CG	0.5	0.938202	3.79882e-06	0.00015315	scaffold2801|size50718:30915-32915	SMil_00018404
scaffold3138|size68833:40001-41000	CG	0.491803	0.930769	0.00184254	0.0223286	scaffold3138|size68833:40937-42937	SMil_00013366
scaffold271|size119083:112001-113000	CG	0.191781	0.632558	1.67815e-06	7.76188e-05	scaffold271|size119083:112073-114073	SMil_00004711
scaffold2945|size49260:47001-48000	CG	0.0676329	0.508418	8.6868e-11	1.51371e-08	scaffold2945|size49260:47845-49845	SMil_00018816
scaffold8914|size36648:27001-28000	CG	0	0.441176	0.00023126	0.00440561	scaffold8914|size36648:25638-27638	SMil_00022527
scaffold3643|size58693:2001-3000	CG	0	0.441509	1.44261e-07	9.76662e-06	scaffold3643|size58693:1013-3013	SMil_00016010
scaffold3425|size44902:27001-28000	CG	0.143322	0.585327	2.63037e-06	0.000112776	scaffold3425|size44902:26312-28312	SMil_00020130
scaffold1426|size70046:53001-54000	CG	0.222798	0.664835	0.00116873	0.0158147	scaffold1426|size70046:53208-55208	SMil_00013104
scaffold15|size256830:67001-68000	CG	0.184713	0.627451	0.000360519	0.00630753	scaffold15|size256830:65863-67863	SMil_00000299
scaffold1262|size73794:66001-67000	CG	0.477612	0.920354	0.00269207	0.0296583	scaffold1262|size73794:64513-66513	SMil_00012176
scaffold120|size141194:101001-102000	CG	0.432692	0.877193	0.00487533	0.0460887	scaffold120|size141194:99904-101904	SMil_00002936
scaffold4545|size65443:26001-27000	CG	0.0413223	0.48773	3.28891e-08	2.72391e-06	scaffold4545|size65443:25016-27016	SMil_00014316
scaffold1751|size128866:101001-102000	CG	0.244275	0.690789	0.00467738	0.0446825	scaffold1751|size128866:100276-102276	SMil_00003884
scaffold1489|size68757:62001-63000	CG	0.186047	0.633333	0.00327926	0.0344143	scaffold1489|size68757:61953-63953	SMil_00013399
scaffold747|size88557:7001-8000	CG	0.238095	0.685393	0.000794022	0.0117585	scaffold747|size88557:5799-7799	SMil_00008950
scaffold11046|size12186:6001-7000	CG	0.448485	0.895833	0.00128259	0.01699	scaffold11046|size12186:4237-6237	SMil_00028846
scaffold109|size145399:70001-71000	CG	0	0.447761	9.5769e-09	9.47082e-07	scaffold109|size145399:70075-72075	SMil_00002800
scaffold12293|size17058:15001-16000	CG	0.211144	0.658999	3.97553e-10	5.84505e-08	scaffold12293|size17058:14623-16623	SMil_00027882
scaffold8939|size17800:2001-3000	CG	0.195402	0.644628	0.000212039	0.00411831	scaffold8939|size17800:260-2260	SMil_00027752
scaffold3582|size65046:8001-9000	CG	0.0652174	0.515152	1.4668e-07	9.9143e-06	scaffold3582|size65046:8124-10124	SMil_00014422
scaffold33|size181870:6001-7000	CG	0.05	0.5	0.00328544	0.0344574	scaffold33|size181870:4580-6580	SMil_00001112
scaffold3221|size46825:34001-35000	CG	0.390501	0.84058	5.52463e-06	0.000209365	scaffold3221|size46825:33140-35140	SMil_00019620
scaffold544|size97929:31001-32000	CG	0.0847458	0.535565	1.90382e-05	0.000578897	scaffold544|size97929:29201-31201	SMil_00007401
scaffold9838|size15191:8001-9000	CG	0.347032	0.79868	0.000240211	0.00454175	scaffold9838|size15191:7306-9306	SMil_00028250
scaffold3432|size44852:8001-9000	CG	0.186992	0.639024	1.82392e-05	0.000558571	scaffold3432|size44852:7620-9620	SMil_00020158
scaffold3432|size44852:8001-9000	CG	0.186992	0.639024	1.82392e-05	0.000558571	scaffold3432|size44852:7978-9978	SMil_00020160
scaffold3432|size44852:8001-9000	CG	0.186992	0.639024	1.82392e-05	0.000558571	scaffold3432|size44852:7560-9560	SMil_00020159
scaffold7282|size23230:13001-14000	CG	0.302583	0.754902	2.18524e-06	9.63007e-05	scaffold7282|size23230:11536-13536	SMil_00026355
scaffold6640|size36125:26001-27000	CG	0.0621118	0.514815	0.000414951	0.00706131	scaffold6640|size36125:24901-26901	SMil_00022672
scaffold2618|size52642:14001-15000	CG	0.246305	0.699732	8.44006e-06	0.000297459	scaffold2618|size52642:14252-16252	SMil_00017813
scaffold3130|size47615:5001-6000	CG	0.030303	0.484615	1.50921e-08	1.39687e-06	scaffold3130|size47615:4091-6091	SMil_00019372
scaffold5285|size53021:37001-38000	CG	0.180723	0.635036	0.00212055	0.0247841	scaffold5285|size53021:36277-38277	SMil_00017745
scaffold3147|size47428:19001-20000	CG	0.235294	0.690265	0.000191142	0.00379404	scaffold3147|size47428:17881-19881	SMil_00019416
scaffold4721|size54836:24001-25000	CG	0.411765	0.868534	5.10016e-07	2.85779e-05	scaffold4721|size54836:23061-25061	SMil_00017113
scaffold7|size255859:54001-55000	CG	0.111588	0.568493	2.11097e-06	9.36754e-05	scaffold7|size255859:53630-55630	SMil_00000316
scaffold4194|size79492:21001-22000	CG	0.4375	0.897959	0.00457678	0.043977	scaffold4194|size79492:20775-22775	SMil_00010784
scaffold4551|size36726:31001-32000	CG	0.0697674	0.530806	0.00018618	0.00371508	scaffold4551|size36726:30784-32784	SMil_00022513
scaffold3897|size41017:32001-33000	CG	0.0592593	0.520548	0.000317458	0.00567608	scaffold3897|size41017:32090-34090	SMil_00021257
scaffold3315|size45855:23001-24000	CG	0.2	0.663265	0.00155192	0.0196229	scaffold3315|size45855:22595-24595	SMil_00019864
scaffold1086|size78118:57001-58000	CG	0.163551	0.631206	5.88487e-13	1.78089e-10	scaffold1086|size78118:56894-58894	SMil_00011112
scaffold2008|size60184:51001-52000	CG	0.116667	0.584416	0.00123149	0.016476	scaffold2008|size60184:50046-52046	SMil_00015618
scaffold4118|size39616:29001-30000	CG	0.283582	0.752033	0.00529375	0.0489155	scaffold4118|size39616:28470-30470	SMil_00021641
scaffold3310|size45908:35001-36000	CG	0.397516	0.866667	0.000271235	0.00500509	scaffold3310|size45908:33564-35564	SMil_00019851
scaffold3564|size52917:16001-17000	CG	0.315385	0.784722	0.00434508	0.0422699	scaffold3564|size52917:14389-16389	SMil_00017766
scaffold73|size160824:2001-3000	CG	0.216495	0.686441	0.0042983	0.0419307	scaffold73|size160824:1962-3962	SMil_00001983
scaffold3845|size61429:37001-38000	CG	0	0.472222	0.0020295	0.0239819	scaffold3845|size61429:36941-38941	SMil_00015372
scaffold2037|size117770:31001-32000	CG	0.413043	0.88535	0.00104278	0.0144806	scaffold2037|size117770:31474-33474	SMil_00004889
scaffold2147|size58208:20001-21000	CG	0.105882	0.578947	5.20969e-06	0.000199065	scaffold2147|size58208:20007-22007	SMil_00016130
scaffold1217|size74687:25001-26000	CG	0.178571	0.653061	1.86374e-05	0.000568667	scaffold1217|size74687:23445-25445	SMil_00011889
scaffold3267|size46337:30001-31000	CG	0.197531	0.672986	0.000291944	0.00531485	scaffold3267|size46337:28456-30456	SMil_00019721
scaffold4037|size52063:17001-18000	CG	0	0.47619	0.000479411	0.00790953	scaffold4037|size52063:15919-17919	SMil_00017968
scaffold1043|size79323:52001-53000	CG	0.218391	0.699187	4.52569e-06	0.000177041	scaffold1043|size79323:52932-54932	SMil_00010873
scaffold10601|size13224:12001-13000	CG	0.0595238	0.544643	0.000918997	0.0131463	scaffold10601|size13224:12869-14869	SMil_00028671
scaffold573|size96213:15001-16000	CG	0.0534351	0.53915	1.0144e-12	2.91577e-10	scaffold573|size96213:13715-15715	SMil_00007655
scaffold2544|size53438:20001-21000	CG	0.253731	0.741497	4.7069e-17	3.31356e-14	scaffold2544|size53438:18360-20360	SMil_00017581
scaffold2640|size52281:5001-6000	CG	0	0.488281	3.37068e-06	0.000138272	scaffold2640|size52281:5630-7630	SMil_00017895
scaffold5988|size28594:7001-8000	CG	0	0.489362	9.73725e-08	6.99411e-06	scaffold5988|size28594:7299-9299	SMil_00024868
scaffold4285|size38349:17001-18000	CG	0	0.490798	1.41621e-23	3.13717e-20	scaffold4285|size38349:16514-18514	SMil_00022018
scaffold873|size150329:56001-57000	CG	0.154088	0.645161	6.43066e-09	6.69413e-07	scaffold873|size150329:55584-57584	SMil_00002578
scaffold11948|size10442:3001-4000	CG	0.0643275	0.555556	2.15373e-05	0.000639189	scaffold11948|size10442:1371-3371	SMil_00029190
scaffold3655|size68131:11001-12000	CG	0.0842105	0.576052	9.61573e-20	1.02092e-16	scaffold3655|size68131:9761-11761	SMil_00013573
scaffold10518|size26611:1001-2000	CG	0.142157	0.634218	4.62697e-06	0.000180282	scaffold10518|size26611:1567-3567	SMil_00025444
scaffold4343|size38049:16001-17000	CG	0	0.493197	1.39439e-10	2.32126e-08	scaffold4343|size38049:16987-18987	SMil_00022129
scaffold223|size227332:197001-198000	CG	0	0.494048	0.00234713	0.0267731	scaffold223|size227332:197689-199689	SMil_00000579
scaffold743|size88655:21001-22000	CG	0.0253165	0.51938	5.12696e-10	7.2783e-08	scaffold743|size88655:21144-23144	SMil_00008924
scaffold6711|size25655:19001-20000	CG	0.494505	0.989899	0.00375361	0.0379766	scaffold6711|size25655:18404-20404	SMil_00025718
scaffold403|size108143:48001-49000	CG	0.263158	0.7603	5.1924e-06	0.000198495	scaffold403|size108143:48137-50137	SMil_00006021
scaffold1496|size68564:9001-10000	CG	0.13986	0.639241	0.0015175	0.0192949	scaffold1496|size68564:7820-9820	SMil_00013428
scaffold2633|size75797:46001-47000	CG	0	0.5	0.0025882	0.0287992	scaffold2633|size75797:44643-46643	SMil_00011654
scaffold2179|size65155:25001-26000	CG	0.349057	0.849711	0.000240844	0.00455165	scaffold2179|size65155:25772-27772	SMil_00014395
scaffold1470|size69076:12001-13000	CG	0.414966	0.91954	0.0038369	0.0385451	scaffold1470|size69076:10860-12860	SMil_00013294
scaffold3989|size52245:11001-12000	CG	0.163488	0.669118	5.21488e-08	4.08484e-06	scaffold3989|size52245:11024-13024	SMil_00017915
scaffold51|size307765:197001-198000	CG	0.444444	0.950495	0.000132618	0.00282293	scaffold51|size307765:196132-198132	SMil_00000122
scaffold654|size131086:15001-16000	CG	0.246667	0.753968	3.10247e-07	1.89314e-05	scaffold654|size131086:13929-15929	SMil_00003609
scaffold1804|size71758:67001-68000	CG	0.246753	0.754386	0.000844294	0.0123466	scaffold1804|size71758:67589-69589	SMil_00012742
scaffold2513|size53719:8001-9000	CG	0.285714	0.795302	0.00132944	0.0174415	scaffold2513|size53719:7424-9424	SMil_00017486
scaffold3433|size44846:16001-17000	CG	0.0679012	0.577778	1.77321e-10	2.8854e-08	scaffold3433|size44846:15184-17184	SMil_00020163
scaffold4905|size34377:24001-25000	CG	0.34965	0.863636	3.13834e-08	2.6267e-06	scaffold4905|size34377:22691-24691	SMil_00023255
scaffold4905|size34377:24001-25000	CG	0.34965	0.863636	3.13834e-08	2.6267e-06	scaffold4905|size34377:23504-25504	SMil_00023256
scaffold1713|size64887:17001-18000	CG	0.188612	0.705357	3.64965e-05	0.000986296	scaffold1713|size64887:15700-17700	SMil_00014454
scaffold14913|size6591:2001-3000	CG	0.1875	0.708215	0.00393967	0.0392909	scaffold14913|size6591:2424-4424	SMil_00029918
scaffold11050|size12177:2001-3000	CG	0.0882353	0.610256	0.000138044	0.00291598	scaffold11050|size12177:2095-4095	SMil_00028849
scaffold1131|size76864:7001-8000	CG	0.166667	0.691525	0.0040317	0.0399679	scaffold1131|size76864:7058-9058	SMil_00011386
scaffold1449|size102130:31001-32000	CG	0	0.526119	4.35198e-08	3.48954e-06	scaffold1449|size102130:29779-31779	SMil_00006857
scaffold1449|size102130:31001-32000	CG	0	0.526119	4.35198e-08	3.48954e-06	scaffold1449|size102130:31226-33226	SMil_00006858
scaffold1655|size65907:4001-5000	CG	0.123967	0.651961	0.000229144	0.00437482	scaffold1655|size65907:4833-6833	SMil_00014144
scaffold2732|size85764:22001-23000	CG	0.262673	0.791411	4.74755e-10	6.82903e-08	scaffold2732|size85764:20651-22651	SMil_00009598
scaffold40|size217594:170001-171000	CG	0	0.530303	1.80654e-05	0.000554391	scaffold40|size217594:169607-171607	SMil_00000623
scaffold7661|size21765:20001-21000	CG	0.318471	0.85034	9.13152e-05	0.00207509	scaffold7661|size21765:20882-22882	SMil_00026718
scaffold7661|size21765:20001-21000	CG	0.318471	0.85034	9.13152e-05	0.00207509	scaffold7661|size21765:18720-20720	SMil_00026717
scaffold743|size88655:8001-9000	CG	0.026455	0.558499	3.1333e-09	3.60001e-07	scaffold743|size88655:6931-8931	SMil_00008922
scaffold8388|size19417:8001-9000	CG	0.246032	0.778761	0.00044605	0.00747642	scaffold8388|size19417:6885-8885	SMil_00027350
scaffold1770|size81945:70001-71000	CG	0.21365	0.746556	2.55533e-16	1.57237e-13	scaffold1770|size81945:68601-70601	SMil_00010304
scaffold7767|size21424:9001-10000	CG	0.25	0.787037	0.000239365	0.00452885	scaffold7767|size21424:9067-11067	SMil_00026802
scaffold563|size96949:92001-93000	CG	0.175	0.712195	3.97484e-07	2.32381e-05	scaffold563|size96949:91300-93300	SMil_00007564
scaffold404|size107891:19001-20000	CG	0.0753623	0.615385	1.13319e-07	7.97585e-06	scaffold404|size107891:18063-20063	SMil_00006031
scaffold4480|size37191:22001-23000	CG	0.056338	0.6	0.000370078	0.0064395	scaffold4480|size37191:21576-23576	SMil_00022378
scaffold3405|size45041:4001-5000	CG	0	0.545455	1.9242e-05	0.000583684	scaffold3405|size45041:4109-6109	SMil_00020082
scaffold2555|size53299:40001-41000	CG	0.406593	0.952174	3.38573e-05	0.000927434	scaffold2555|size53299:38297-40297	SMil_00017643
scaffold359|size135374:6001-7000	CG	0.200758	0.749451	5.75038e-06	0.00021595	scaffold359|size135374:4634-6634	SMil_00003277
scaffold707|size90018:29001-30000	CG	0.276119	0.826923	0.000449044	0.00751751	scaffold707|size90018:27143-29143	SMil_00008701
scaffold689|size90491:36001-37000	CG	0.347826	0.900763	3.64281e-05	0.000984888	scaffold689|size90491:35766-37766	SMil_00008599
scaffold1521|size68110:9001-10000	CG	0.207358	0.761905	3.72883e-19	3.40387e-16	scaffold1521|size68110:9665-11665	SMil_00013577
scaffold88|size153435:111001-112000	CG	0.0990099	0.654822	0.000246649	0.00464025	scaffold88|size153435:109499-111499	SMil_00002350
scaffold1873|size62463:58001-59000	CG	0.207317	0.763158	5.7337e-05	0.0014254	scaffold1873|size62463:57194-59194	SMil_00015068
scaffold1239|size74172:9001-10000	CG	0.105556	0.663677	3.59984e-07	2.14517e-05	scaffold1239|size74172:9103-11103	SMil_00012017
scaffold8645|size18649:8001-9000	CG	0.0701754	0.62963	4.44361e-07	2.5554e-05	scaffold8645|size18649:6704-8704	SMil_00027547
scaffold9408|size16296:2001-3000	CG	0.277778	0.838983	2.19222e-06	9.65569e-05	scaffold9408|size16296:2018-4018	SMil_00028002
scaffold5512|size30939:5001-6000	CG	0.202899	0.764493	0.00132679	0.0174199	scaffold5512|size30939:3672-5672	SMil_00024193
scaffold6378|size27023:26001-27000	CG	0	0.561983	1.86814e-11	3.97644e-09	scaffold6378|size27023:25726-27726	SMil_00025335
scaffold1062|size78703:42001-43000	CG	0.153846	0.716814	0.000268019	0.00496027	scaffold1062|size78703:41540-43540	SMil_00010977
scaffold182|size130123:95001-96000	CG	0.15625	0.72	0.00294553	0.0317215	scaffold182|size130123:95741-97741	SMil_00003742
scaffold182|size130123:95001-96000	CG	0.15625	0.72	0.00294553	0.0317215	scaffold182|size130123:95484-97484	SMil_00003743
scaffold1441|size95369:18001-19000	CG	0.0149254	0.581081	3.27003e-11	6.4446e-09	scaffold1441|size95369:16233-18233	SMil_00007749
scaffold9813|size15272:6001-7000	CG	0	0.568966	0.000488711	0.00802153	scaffold9813|size15272:4343-6343	SMil_00028234
scaffold5222|size32609:28001-29000	CG	0	0.569231	4.46915e-06	0.000175311	scaffold5222|size32609:26741-28741	SMil_00023765
scaffold1177|size75622:35001-36000	CG	0.0669856	0.636816	4.80705e-11	8.99368e-09	scaffold1177|size75622:33428-35428	SMil_00011689
scaffold1529|size67975:20001-21000	CG	0.0526316	0.625	0.0010571	0.0146416	scaffold1529|size67975:19063-21063	SMil_00013630
scaffold550|size97590:85001-86000	CG	0.15261	0.725926	1.75117e-07	1.15543e-05	scaffold550|size97590:83120-85120	SMil_00007446
scaffold4912|size34340:16001-17000	CG	0.0130719	0.587786	1.2324e-19	1.27969e-16	scaffold4912|size34340:16481-18481	SMil_00023274
scaffold3587|size43435:25001-26000	CG	0	0.57485	0.000328057	0.00582733	scaffold3587|size43435:25069-27069	SMil_00020490
scaffold36|size180429:110001-111000	CG	0.0746269	0.650794	0.00306841	0.032733	scaffold36|size180429:108959-110959	SMil_00001201
scaffold2474|size54118:42001-43000	CG	0	0.578947	0.00122897	0.0164476	scaffold2474|size54118:40272-42272	SMil_00017336
scaffold434|size105921:23001-24000	CG	0	0.584615	6.68203e-12	1.58968e-09	scaffold434|size105921:22919-24919	SMil_00006368
scaffold551|size97571:44001-45000	CG	0.03	0.617978	4.26355e-12	1.05408e-09	scaffold551|size97571:43463-45463	SMil_00007454
scaffold74|size188781:4001-5000	CG	0.197368	0.787234	0.00382527	0.0384632	scaffold74|size188781:4142-6142	SMil_00000941
scaffold2083|size106783:58001-59000	CG	0	0.593886	0.00081105	0.0119637	scaffold2083|size106783:58060-60060	SMil_00006202
scaffold1480|size68923:63001-64000	CG	0	0.594771	0.000513038	0.0083409	scaffold1480|size68923:61690-63690	SMil_00013331
scaffold1480|size68923:63001-64000	CG	0	0.594771	0.000513038	0.0083409	scaffold1480|size68923:61187-63187	SMil_00013330
scaffold1353|size84294:4001-5000	CG	0	0.595745	1.63613e-06	7.60562e-05	scaffold1353|size84294:4868-6868	SMil_00009876
scaffold10533|size13375:9001-10000	CG	0.0769231	0.677966	0.000458691	0.0076344	scaffold10533|size13375:7597-9597	SMil_00028639
scaffold7959|size30657:1001-2000	CG	0	0.604167	0.000269604	0.00497963	scaffold7959|size30657:1038-3038	SMil_00024290
scaffold2702|size65007:16001-17000	CG	0.214876	0.820755	0.00159557	0.0200247	scaffold2702|size65007:15433-17433	SMil_00014438
scaffold4730|size51946:25001-26000	CG	0.108108	0.717949	0.00524157	0.0485683	scaffold4730|size51946:24969-26969	SMil_00018003
scaffold3675|size42819:38001-39000	CG	0.134615	0.745098	0.000173308	0.00350538	scaffold3675|size42819:37383-39383	SMil_00020707
scaffold392|size109468:82001-83000	CG	0	0.61165	0.000222373	0.00427403	scaffold392|size109468:80808-82808	SMil_00005880
scaffold3642|size43077:12001-13000	CG	0.266667	0.878407	0.000134653	0.00286019	scaffold3642|size43077:12357-14357	SMil_00020612
scaffold6826|size25147:14001-15000	CG	0.2	0.811847	0.00322207	0.033984	scaffold6826|size25147:14171-16171	SMil_00025862
scaffold7589|size22114:17001-18000	CG	0.172414	0.784483	0.00109203	0.0150273	scaffold7589|size22114:16557-18557	SMil_00026645
scaffold3360|size45438:7001-8000	CG	0	0.621622	7.29854e-11	1.29826e-08	scaffold3360|size45438:7911-9911	SMil_00019974
scaffold4159|size39279:5001-6000	CG	0.206897	0.828571	0.00210262	0.0246179	scaffold4159|size39279:3518-5518	SMil_00021737
scaffold3591|size43423:30001-31000	CG	0.0677966	0.690141	1.6298e-06	7.58043e-05	scaffold3591|size43423:30785-32785	SMil_00020492
scaffold13649|size7864:1-1000	CG	0.306452	0.935829	2.44166e-05	0.000710317	scaffold13649|size7864:828-2828	SMil_00029668
scaffold4407|size37646:30001-31000	CG	0.162791	0.792829	0.00262662	0.0291227	scaffold4407|size37646:30602-32602	SMil_00022257
scaffold2664|size52036:48001-49000	CG	0.147368	0.782123	1.58201e-05	0.000497601	scaffold2664|size52036:48447-50447	SMil_00017984
scaffold2568|size79452:68001-69000	CG	0.0952381	0.732394	0.00059625	0.00939318	scaffold2568|size79452:66794-68794	SMil_00010809
scaffold1607|size66605:39001-40000	CG	0.0727273	0.714286	0.0039651	0.0394797	scaffold1607|size66605:37151-39151	SMil_00013948
scaffold6987|size24446:18001-19000	CG	0.142857	0.786885	0.000392104	0.00674137	scaffold6987|size24446:17009-19009	SMil_00026071
scaffold2868|size49974:48001-49000	CG	0	0.646154	2.67745e-05	0.000765494	scaffold2868|size49974:48675-50675	SMil_00018633
scaffold2868|size49974:48001-49000	CG	0	0.646154	2.67745e-05	0.000765494	scaffold2868|size49974:47720-49720	SMil_00018632
scaffold3675|size42819:28001-29000	CG	0.025	0.673913	0.00149249	0.0190519	scaffold3675|size42819:26053-28053	SMil_00020705
scaffold6|size232035:121001-122000	CG	0.2	0.849057	8.48864e-05	0.00195847	scaffold6|size232035:121231-123231	SMil_00000492
scaffold1310|size105487:76001-77000	CG	0.0324074	0.688312	6.14152e-16	3.47056e-13	scaffold1310|size105487:75621-77621	SMil_00006443
scaffold3716|size42483:31001-32000	CG	0.214286	0.873016	0.000127824	0.00273985	scaffold3716|size42483:31378-33378	SMil_00020804
scaffold4976|size67581:46001-47000	CG	0.209302	0.878049	0.000849179	0.0123963	scaffold4976|size67581:44273-46273	SMil_00013735
scaffold4976|size67581:46001-47000	CG	0.209302	0.878049	0.000849179	0.0123963	scaffold4976|size67581:46170-48170	SMil_00013736
scaffold223|size227332:133001-134000	CG	0.141667	0.810945	0.00158855	0.0199649	scaffold223|size227332:132527-134527	SMil_00000568
scaffold223|size227332:133001-134000	CG	0.141667	0.810945	0.00158855	0.0199649	scaffold223|size227332:132883-134883	SMil_00000569
scaffold369|size126321:62001-63000	CG	0.0408163	0.712121	4.48627e-06	0.000175872	scaffold369|size126321:62766-64766	SMil_00004106
scaffold955|size81664:10001-11000	CG	0.19	0.866667	5.21323e-07	2.91329e-05	scaffold955|size81664:10644-12644	SMil_00010353
scaffold981|size141266:139001-140000	CG	0.197368	0.880597	0.00203039	0.0239903	scaffold981|size141266:138568-140568	SMil_00002927
scaffold2303|size56169:40001-41000	CG	0	0.6875	1.7952e-10	2.91263e-08	scaffold2303|size56169:40966-42966	SMil_00016718
scaffold135|size137414:19001-20000	CG	0	0.692308	3.91426e-05	0.00104217	scaffold135|size137414:18165-20165	SMil_00003137
scaffold147|size134797:65001-66000	CG	0.163855	0.856209	5.93175e-10	8.26758e-08	scaffold147|size134797:63093-65093	SMil_00003318
scaffold845|size85276:14001-15000	CG	0	0.694444	2.85595e-05	0.000807085	scaffold845|size85276:12929-14929	SMil_00009689
scaffold1309|size72609:42001-43000	CG	0.161765	0.859043	0.00025398	0.00475019	scaffold1309|size72609:42812-44812	SMil_00012456
scaffold3385|size79434:38001-39000	CG	0.0789474	0.780328	3.05118e-11	6.07091e-09	scaffold3385|size79434:37342-39342	SMil_00010827
scaffold176|size130543:37001-38000	CG	0.288344	1	2.49013e-09	2.95716e-07	scaffold176|size130543:35594-37594	SMil_00003653
scaffold812|size86526:32001-33000	CG	0	0.713542	0.00141195	0.0182444	scaffold812|size86526:30283-32283	SMil_00009453
scaffold8138|size20225:19001-20000	CG	0	0.714286	5.05686e-10	7.19863e-08	scaffold8138|size20225:17439-19439	SMil_00027129
scaffold8918|size17858:5001-6000	CG	0.0551724	0.772727	2.57264e-09	3.03778e-07	scaffold8918|size17858:5311-7311	SMil_00027730
scaffold94|size151866:15001-16000	CG	0	0.72293	2.16141e-09	2.6097e-07	scaffold94|size151866:14370-16370	SMil_00002459
scaffold602|size94804:50001-51000	CG	0	0.724138	0.00350357	0.0360688	scaffold602|size94804:50834-52834	SMil_00007852
scaffold14721|size6766:1001-2000	CG	0.078125	0.802269	1.08751e-06	5.37731e-05	scaffold14721|size6766:1037-3037	SMil_00029888
scaffold4726|size45295:1001-2000	CG	0	0.725806	0.00262114	0.0290762	scaffold4726|size45295:1166-3166	SMil_00020016
scaffold6618|size27920:15001-16000	CG	0.263158	1	6.41366e-07	3.454e-05	scaffold6618|size27920:13410-15410	SMil_00025102
scaffold6259|size27510:6001-7000	CG	0	0.744681	4.01404e-05	0.0010643	scaffold6259|size27510:6319-8319	SMil_00025196
scaffold290|size117243:44001-45000	CG	0.08	0.829787	1.44448e-07	9.77533e-06	scaffold290|size117243:44808-46808	SMil_00004923
scaffold8924|size36325:29001-30000	CG	0	0.752475	0.00121854	0.0163344	scaffold8924|size36325:29204-31204	SMil_00022599
scaffold9839|size15189:8001-9000	CG	0.0234742	0.77907	2.27493e-09	2.73484e-07	scaffold9839|size15189:8980-10980	SMil_00028252
scaffold104|size148225:134001-135000	CG	0.0265487	0.783784	3.12318e-07	1.90206e-05	scaffold104|size148225:134401-136401	SMil_00002686
scaffold3050|size48375:17001-18000	CG	0	0.758621	0.00387914	0.0388426	scaffold3050|size48375:15903-17903	SMil_00019134
scaffold487|size101615:4001-5000	CG	0.133758	0.907895	3.13964e-06	0.000130372	scaffold487|size101615:4116-6116	SMil_00006892
scaffold7988|size20728:20001-21000	CG	0.106383	0.884615	5.92732e-05	0.00146433	scaffold7988|size20728:20728-22728	SMil_00027015
scaffold1744|size64413:34001-35000	CG	0.185393	0.965116	1.17144e-08	1.12368e-06	scaffold1744|size64413:34763-36763	SMil_00014547
scaffold743|size88655:7001-8000	CG	0	0.791667	2.41306e-06	0.000105031	scaffold743|size88655:6931-8931	SMil_00008922
scaffold385|size109970:82001-83000	CG	0	0.8	0.000824626	0.0121273	scaffold385|size109970:80292-82292	SMil_00005817
scaffold1441|size95369:94001-95000	CG	0.1	0.903226	2.80958e-09	3.27565e-07	scaffold1441|size95369:93115-95115	SMil_00007762
scaffold9983|size14767:9001-10000	CG	0	0.803922	0.000829151	0.012182	scaffold9983|size14767:7572-9572	SMil_00028331
scaffold6293|size27360:21001-22000	CG	0.125	0.929293	0.00260095	0.0288965	scaffold6293|size27360:21420-23420	SMil_00025244
scaffold168|size131665:115001-116000	CG	0	0.823529	1.22747e-06	5.9507e-05	scaffold168|size131665:113596-115596	SMil_00003539
scaffold1628|size84517:57001-58000	CG	0.132353	0.957746	5.23431e-05	0.00132564	scaffold1628|size84517:56181-58181	SMil_00009851
scaffold1628|size84517:57001-58000	CG	0.132353	0.957746	5.23431e-05	0.00132564	scaffold1628|size84517:57511-59511	SMil_00009852
scaffold709|size89953:46001-47000	CG	0.166667	1	0.0015671	0.01976	scaffold709|size89953:45698-47698	SMil_00008717
scaffold682|size91022:80001-81000	CG	0.1	0.946108	0.000263043	0.00488888	scaffold682|size91022:78481-80481	SMil_00008522
scaffold549|size97600:56001-57000	CG	0	0.855263	0.000127751	0.00273864	scaffold549|size97600:55306-57306	SMil_00007434
scaffold10559|size13332:11001-12000	CG	0	0.855263	3.34012e-05	0.000917836	scaffold10559|size13332:10579-12579	SMil_00028655
scaffold414|size151577:139001-140000	CG	0.128571	0.991379	5.71309e-05	0.00142118	scaffold414|size151577:139810-141810	SMil_00002506
scaffold94|size151866:54001-55000	CG	0.0510204	0.922481	9.34423e-05	0.00211562	scaffold94|size151866:52046-54046	SMil_00002466
scaffold4509|size36982:11001-12000	CG	0	0.875	9.82902e-05	0.00220495	scaffold4509|size36982:11307-13307	SMil_00022433
scaffold1308|size72648:30001-31000	CG	0.0285714	0.904762	0.000182516	0.00365735	scaffold1308|size72648:30115-32115	SMil_00012440
scaffold9134|size17150:9001-10000	CG	0	0.892857	7.44302e-12	1.74411e-09	scaffold9134|size17150:8550-10550	SMil_00027865
scaffold3595|size43403:31001-32000	CG	0.0145631	0.926829	2.80187e-52	4.23181e-48	scaffold3595|size43403:31769-33769	SMil_00020506
scaffold2511|size53730:8001-9000	CG	0.0384615	0.956522	6.74356e-15	3.12081e-12	scaffold2511|size53730:8947-10947	SMil_00017474
scaffold432|size105981:79001-80000	CG	0	0.928571	0.000440488	0.00740187	scaffold432|size105981:78173-80173	SMil_00006356
scaffold12814|size8940:8001-9000	CG	0	0.976923	1.85848e-12	5.04233e-10	scaffold12814|size8940:8687-10687	SMil_00029474
scaffold275|size134823:56001-57000	CG	0	1	0.00301394	0.0323033	scaffold275|size134823:56571-58571	SMil_00003306

## Sheet: July_root_March_root_CHGDMR
DMR_Position	DMR_Context	Methylation in July_root	Methylation in March_root	DMR_Pvalue	DMR_FDR	Downstream_Position	Gene_ID
scaffold2447|size54418:45001-46000	CHG	1	0	2.4309e-06	0.000125948	scaffold2447|size54418:44655-46655	SMil_00017236
scaffold2647|size52241:10001-11000	CHG	1	0	0.00133537	0.0218894	scaffold2647|size52241:8247-10247	SMil_00017922
scaffold6846|size31147:28001-29000	CHG	0.923077	0	0.000779461	0.0145413	scaffold6846|size31147:27427-29427	SMil_00024150
scaffold1140|size76442:65001-66000	CHG	0.884615	0	0.000487279	0.0101305	scaffold1140|size76442:64681-66681	SMil_00011448
scaffold2119|size58622:24001-25000	CHG	0.933333	0.054878	2.30146e-09	2.61944e-07	scaffold2119|size58622:22062-24062	SMil_00016022
scaffold8626|size18702:18001-19000	CHG	0.857143	0	4.6009e-07	2.95728e-05	scaffold8626|size18702:18316-20316	SMil_00027529
scaffold1759|size64199:58001-59000	CHG	0.939394	0.0833333	5.14941e-06	0.000240031	scaffold1759|size64199:56619-58619	SMil_00014602
scaffold1759|size64199:58001-59000	CHG	0.939394	0.0833333	5.14941e-06	0.000240031	scaffold1759|size64199:57254-59254	SMil_00014604
scaffold1831|size86002:49001-50000	CHG	0.851852	0	6.80712e-08	5.49572e-06	scaffold1831|size86002:49076-51076	SMil_00009534
scaffold3129|size47620:34001-35000	CHG	0.842105	0	0.000154286	0.0040664	scaffold3129|size47620:33013-35013	SMil_00019365
scaffold7617|size27704:7001-8000	CHG	0.89011	0.0483871	1.72035e-08	1.6142e-06	scaffold7617|size27704:7265-9265	SMil_00025156
scaffold1087|size78079:45001-46000	CHG	0.888889	0.0526316	0.00100094	0.0176025	scaffold1087|size78079:43204-45204	SMil_00011123
scaffold51|size307765:121001-122000	CHG	1	0.166667	0.00176169	0.0269991	scaffold51|size307765:121594-123594	SMil_00000115
scaffold5164|size58272:27001-28000	CHG	0.9	0.0714286	1.54018e-07	1.12981e-05	scaffold5164|size58272:26484-28484	SMil_00016110
scaffold4704|size35699:15001-16000	CHG	1	0.180328	0.00151048	0.0240342	scaffold4704|size35699:14054-16054	SMil_00022850
scaffold14520|size6946:5001-6000	CHG	0.902439	0.0890805	7.4106e-41	2.08987e-37	scaffold14520|size6946:5880-7880	SMil_00029857
scaffold1305|size72702:37001-38000	CHG	0.888889	0.105556	0.000767758	0.0143785	scaffold1305|size72702:36756-38756	SMil_00012419
scaffold437|size105679:66001-67000	CHG	0.777778	0	7.54065e-06	0.000332634	scaffold437|size105679:64895-66895	SMil_00006406
scaffold28|size183796:149001-150000	CHG	0.982143	0.211765	5.26039e-07	3.32416e-05	scaffold28|size183796:149665-151665	SMil_00001067
scaffold253|size120454:36001-37000	CHG	0.898734	0.12844	0.000269532	0.00637072	scaffold253|size120454:35300-37300	SMil_00004576
scaffold2024|size59924:18001-19000	CHG	0.75	0	3.5674e-06	0.000174753	scaffold2024|size59924:18634-20634	SMil_00015671
scaffold1044|size79268:1-1000	CHG	0.73913	0	0.00130828	0.0215813	scaffold1044|size79268:480-2480	SMil_00010874
scaffold17282|size4288:1001-2000	CHG	0.837838	0.105263	0.00301897	0.0402583	scaffold17282|size4288:9-2009	SMil_00030333
scaffold1368|size71288:69001-70000	CHG	0.857143	0.141935	0.000318496	0.00727609	scaffold1368|size71288:67887-69887	SMil_00012843
scaffold824|size86161:49001-50000	CHG	0.714286	0	0.000104434	0.0029546	scaffold824|size86161:49570-51570	SMil_00009520
scaffold1|size388307:291001-292000	CHG	0.816667	0.107143	1.04055e-16	3.66807e-14	scaffold1|size388307:291535-293535	SMil_00000023
scaffold2864|size57750:23001-24000	CHG	0.806818	0.097561	0.00237518	0.033753	scaffold2864|size57750:23094-25094	SMil_00016254
scaffold414|size151577:5001-6000	CHG	0.952381	0.243902	2.09783e-08	1.93618e-06	scaffold414|size151577:3660-5660	SMil_00002493
scaffold635|size93179:34001-35000	CHG	0.75	0.0526316	0.000665223	0.012831	scaffold635|size93179:33763-35763	SMil_00008123
scaffold7532|size22312:16001-17000	CHG	0.84	0.148936	2.52506e-06	0.00013003	scaffold7532|size22312:14225-16225	SMil_00026594
scaffold131|size139055:6001-7000	CHG	0.853211	0.184211	0.000333787	0.00754562	scaffold131|size139055:5045-7045	SMil_00003055
scaffold1907|size61930:60001-61000	CHG	0.900794	0.23301	1.29422e-20	6.95507e-18	scaffold1907|size61930:59595-61595	SMil_00015251
scaffold1002|size80289:26001-27000	CHG	0.74359	0.0784314	0.00322366	0.0421996	scaffold1002|size80289:25993-27993	SMil_00010584
scaffold9839|size15189:3001-4000	CHG	0.823529	0.16129	7.51806e-05	0.00226555	scaffold9839|size15189:3927-5927	SMil_00028251
scaffold10180|size14265:9001-10000	CHG	0.661017	0	8.05072e-06	0.000351091	scaffold10180|size14265:7855-9855	SMil_00028461
scaffold4105|size39733:34001-35000	CHG	0.657143	0	1.46101e-06	8.13425e-05	scaffold4105|size39733:34253-36253	SMil_00021621
scaffold4105|size39733:34001-35000	CHG	0.657143	0	1.46101e-06	8.13425e-05	scaffold4105|size39733:32293-34293	SMil_00021620
scaffold74|size188781:173001-174000	CHG	0.889764	0.233333	6.88605e-10	8.79924e-08	scaffold74|size188781:171152-173152	SMil_00000958
scaffold879|size84121:51001-52000	CHG	0.684211	0.028169	2.98702e-08	2.66246e-06	scaffold879|size84121:50268-52268	SMil_00009933
scaffold4599|size36366:3001-4000	CHG	0.648649	0	0.000683166	0.0131049	scaffold4599|size36366:2757-4757	SMil_00022592
scaffold13885|size7577:7001-8000	CHG	0.84	0.196721	0.000160109	0.00419156	scaffold13885|size7577:5279-7279	SMil_00029717
scaffold4903|size34388:5001-6000	CHG	0.695652	0.0535714	6.24499e-05	0.00194155	scaffold4903|size34388:4724-6724	SMil_00023250
scaffold797|size87168:9001-10000	CHG	0.65285	0.0145455	2.8756e-41	8.22374e-38	scaffold797|size87168:8237-10237	SMil_00009340
scaffold797|size87168:9001-10000	CHG	0.65285	0.0145455	2.8756e-41	8.22374e-38	scaffold797|size87168:9566-11566	SMil_00009341
scaffold3056|size48247:48001-49000	CHG	0.842105	0.204545	0.00304649	0.0405098	scaffold3056|size48247:48183-50183	SMil_00019161
scaffold4707|size50635:10001-11000	CHG	0.648844	0.0122164	6.27236e-87	2.12265e-82	scaffold4707|size50635:10798-12798	SMil_00018429
scaffold3285|size90460:75001-76000	CHG	0.631579	0	0.00104689	0.0181906	scaffold3285|size90460:73691-75691	SMil_00008616
scaffold13688|size15259:1001-2000	CHG	0.666667	0.0366972	0.000199518	0.00501012	scaffold13688|size15259:1366-3366	SMil_00028236
scaffold2447|size54418:18001-19000	CHG	0.8375	0.208889	1.28714e-13	3.06033e-11	scaffold2447|size54418:17810-19810	SMil_00017232
scaffold2447|size54418:18001-19000	CHG	0.8375	0.208889	1.28714e-13	3.06033e-11	scaffold2447|size54418:17113-19113	SMil_00017231
scaffold2447|size54418:18001-19000	CHG	0.8375	0.208889	1.28714e-13	3.06033e-11	scaffold2447|size54418:16075-18075	SMil_00017230
scaffold8307|size19656:4001-5000	CHG	0.626374	0	0.00180076	0.0274547	scaffold8307|size19656:2790-4790	SMil_00027273
scaffold4726|size45295:6001-7000	CHG	0.7	0.0757576	1.78974e-08	1.67236e-06	scaffold4726|size45295:6447-8447	SMil_00020017
scaffold8187|size20015:9001-10000	CHG	0.71519	0.0923077	0.000304943	0.00703055	scaffold8187|size20015:9388-11388	SMil_00027170
scaffold743|size88655:4001-5000	CHG	0.8625	0.25	0.000157954	0.00414317	scaffold743|size88655:3763-5763	SMil_00008921
scaffold2939|size49354:12001-13000	CHG	0.611111	0	1.23385e-05	0.000505001	scaffold2939|size49354:11572-13572	SMil_00018804
scaffold2939|size49354:12001-13000	CHG	0.611111	0	1.23385e-05	0.000505001	scaffold2939|size49354:10598-12598	SMil_00018803
scaffold2939|size49354:12001-13000	CHG	0.611111	0	1.23385e-05	0.000505001	scaffold2939|size49354:11079-13079	SMil_00018805
scaffold2939|size49354:12001-13000	CHG	0.611111	0	1.23385e-05	0.000505001	scaffold2939|size49354:12579-14579	SMil_00018806
scaffold1664|size65735:45001-46000	CHG	0.836364	0.229927	0.000260784	0.00620871	scaffold1664|size65735:43600-45600	SMil_00014195
scaffold11047|size12184:10001-11000	CHG	0.802469	0.2	9.08917e-05	0.00264555	scaffold11047|size12184:8687-10687	SMil_00028848
scaffold407|size107362:49001-50000	CHG	0.6	0	0.000904516	0.0163189	scaffold407|size107362:48096-50096	SMil_00006067
scaffold1971|size84972:5001-6000	CHG	0.6	0	0.0015067	0.0239845	scaffold1971|size84972:3928-5928	SMil_00009771
scaffold1030|size79588:59001-60000	CHG	0.657658	0.0625	1.94966e-14	5.19521e-12	scaffold1030|size79588:57104-59104	SMil_00010754
scaffold6569|size26251:7001-8000	CHG	0.592593	0	6.07723e-06	0.000276056	scaffold6569|size26251:6822-8822	SMil_00025566
scaffold11720|size10858:6001-7000	CHG	0.68	0.0909091	5.30687e-08	4.43436e-06	scaffold11720|size10858:5115-7115	SMil_00029115
scaffold366|size153578:136001-137000	CHG	0.826667	0.252427	0.00149103	0.023803	scaffold366|size153578:135175-137175	SMil_00002326
scaffold3963|size40604:13001-14000	CHG	0.72	0.147826	1.8496e-05	0.000713447	scaffold3963|size40604:13850-15850	SMil_00021371
scaffold596|size95164:6001-7000	CHG	0.57377	0.005	2.09978e-22	1.35782e-19	scaffold596|size95164:6415-8415	SMil_00007819
scaffold122|size140947:138001-139000	CHG	0.748344	0.180233	1.8543e-08	1.72633e-06	scaffold122|size140947:136730-138730	SMil_00002980
scaffold2579|size53182:28001-29000	CHG	0.666667	0.0987654	4.26684e-07	2.77952e-05	scaffold2579|size53182:28027-30027	SMil_00017713
scaffold564|size99535:77001-78000	CHG	0.932432	0.365079	0.000660982	0.0127688	scaffold564|size99535:77022-79022	SMil_00007207
scaffold3510|size58073:25001-26000	CHG	0.930636	0.365079	3.04086e-11	5.02802e-09	scaffold3510|size58073:23625-25625	SMil_00016167
scaffold77|size159380:114001-115000	CHG	0.571429	0.0113636	0.000256471	0.00612298	scaffold77|size159380:113207-115207	SMil_00002049
scaffold9545|size15992:2001-3000	CHG	0.55814	0	4.06676e-07	2.66887e-05	scaffold9545|size15992:1093-3093	SMil_00028080
scaffold2397|size55102:49001-50000	CHG	0.557377	0	4.10989e-10	5.45429e-08	scaffold2397|size55102:48302-50302	SMil_00017057
scaffold2397|size55102:49001-50000	CHG	0.557377	0	4.10989e-10	5.45429e-08	scaffold2397|size55102:48002-50002	SMil_00017058
scaffold6324|size27240:9001-10000	CHG	0.638393	0.0816327	0.000128138	0.00349566	scaffold6324|size27240:8307-10307	SMil_00025290
scaffold4072|size40020:20001-21000	CHG	0.907407	0.35119	0.000265377	0.00629049	scaffold4072|size40020:20660-22660	SMil_00021551
scaffold5431|size31435:5001-6000	CHG	0.688889	0.133333	0.00114977	0.0195576	scaffold5431|size31435:5130-7130	SMil_00024072
scaffold2919|size105543:8001-9000	CHG	0.5625	0.0136986	3.16159e-06	0.000157806	scaffold2919|size105543:6911-8911	SMil_00006419
scaffold1834|size106755:94001-95000	CHG	0.636364	0.0897436	2.88455e-12	5.68092e-10	scaffold1834|size106755:92719-94719	SMil_00006224
scaffold4529|size36870:21001-22000	CHG	0.734694	0.196429	0.000115933	0.0032229	scaffold4529|size36870:21192-23192	SMil_00022466
scaffold952|size106073:39001-40000	CHG	0.644444	0.107527	4.56963e-16	1.47279e-13	scaffold952|size106073:37740-39740	SMil_00006323
scaffold952|size106073:39001-40000	CHG	0.644444	0.107527	4.56963e-16	1.47279e-13	scaffold952|size106073:39580-41580	SMil_00006324
scaffold4685|size62941:35001-36000	CHG	0.928571	0.392857	0.00274485	0.0375412	scaffold4685|size62941:33588-35588	SMil_00014922
scaffold15901|size5674:5001-6000	CHG	0.535714	0	0.000323677	0.00736575	scaffold15901|size5674:5163-7163	SMil_00030102
scaffold408|size107315:3001-4000	CHG	0.677419	0.141935	5.68808e-07	3.56137e-05	scaffold408|size107315:3229-5229	SMil_00006074
scaffold4530|size36868:20001-21000	CHG	0.534247	0	0.00172374	0.0265898	scaffold4530|size36868:20012-22012	SMil_00022475
scaffold889|size106197:55001-56000	CHG	0.803922	0.271523	0.00111622	0.019101	scaffold889|size106197:54197-56197	SMil_00006286
scaffold2187|size110864:79001-80000	CHG	0.6875	0.156085	0.00287729	0.0388397	scaffold2187|size110864:78625-80625	SMil_00005708
scaffold8034|size20604:3001-4000	CHG	0.525	0	1.13266e-05	0.000471472	scaffold8034|size20604:2419-4419	SMil_00027037
scaffold4234|size38681:8001-9000	CHG	0.934783	0.414286	0.00242413	0.0342554	scaffold4234|size38681:6706-8706	SMil_00021919
scaffold6157|size27962:14001-15000	CHG	0.8	0.28125	0.00177574	0.0271711	scaffold6157|size27962:12223-14223	SMil_00025087
scaffold5739|size29826:4001-5000	CHG	0.552632	0.0366972	0.000103449	0.00293121	scaffold5739|size29826:4444-6444	SMil_00024535
scaffold9464|size35904:14001-15000	CHG	0.69	0.181102	9.53932e-05	0.00274977	scaffold9464|size35904:12897-14897	SMil_00022751
scaffold2088|size58997:15001-16000	CHG	0.709251	0.202532	1.82095e-15	5.52675e-13	scaffold2088|size58997:15598-17598	SMil_00015877
scaffold661|size92193:46001-47000	CHG	0.648148	0.142857	0.000642262	0.012491	scaffold661|size92193:45379-47379	SMil_00008364
scaffold1419|size70202:39001-40000	CHG	0.686567	0.181818	0.00105422	0.0182845	scaffold1419|size70202:39887-41887	SMil_00013065
scaffold2647|size52241:8001-9000	CHG	0.652174	0.149425	0.000169981	0.00439616	scaffold2647|size52241:8247-10247	SMil_00017922
scaffold2081|size59098:40001-41000	CHG	0.666667	0.169154	2.59473e-08	2.34491e-06	scaffold2081|size59098:39659-41659	SMil_00015863
scaffold9909|size14971:7001-8000	CHG	0.514706	0.0176991	6.04192e-06	0.000274698	scaffold9909|size14971:6314-8314	SMil_00028292
scaffold6598|size26154:15001-16000	CHG	0.529412	0.0327869	0.00273331	0.0374299	scaffold6598|size26154:15137-17137	SMil_00025600
scaffold3787|size42004:35001-36000	CHG	0.875556	0.381089	4.08971e-08	3.51368e-06	scaffold3787|size42004:33813-35813	SMil_00020986
scaffold2531|size53539:44001-45000	CHG	0.5	0.00649351	4.52021e-13	1.00638e-10	scaffold2531|size53539:43426-45426	SMil_00017548
scaffold8826|size18104:2001-3000	CHG	0.977444	0.484277	0.00298439	0.0399088	scaffold8826|size18104:1751-3751	SMil_00027667
scaffold1527|size67995:52001-53000	CHG	0.766667	0.273504	0.000392039	0.00854933	scaffold1527|size67995:50796-52796	SMil_00013617
scaffold2276|size56474:51001-52000	CHG	0.503704	0.0148148	1.44716e-05	0.000578755	scaffold2276|size56474:51611-53611	SMil_00016603
scaffold5862|size29209:25001-26000	CHG	0.505618	0.0169492	0.00183984	0.0278789	scaffold5862|size29209:24342-26342	SMil_00024718
scaffold4345|size38032:32001-33000	CHG	0.555556	0.0680628	1.72823e-08	1.6201e-06	scaffold4345|size38032:32746-34746	SMil_00022139
scaffold2907|size49687:13001-14000	CHG	0.745536	0.258065	4.15747e-11	6.70505e-09	scaffold2907|size49687:12482-14482	SMil_00018730
scaffold3845|size61429:26001-27000	CHG	0.55	0.0632911	4.97661e-07	3.16854e-05	scaffold3845|size61429:26533-28533	SMil_00015370
scaffold5547|size57443:55001-56000	CHG	0.545455	0.0598802	4.78547e-08	4.04361e-06	scaffold5547|size57443:54190-56190	SMil_00016356
scaffold4577|size36540:4001-5000	CHG	0.52381	0.0384615	4.05343e-06	0.000195311	scaffold4577|size36540:2687-4687	SMil_00022552
scaffold3539|size43830:7001-8000	CHG	0.515	0.030137	1.2864e-23	9.19724e-21	scaffold3539|size43830:6190-8190	SMil_00020376
scaffold8|size230283:189001-190000	CHG	0.484848	0	8.49406e-09	8.54236e-07	scaffold8|size230283:189080-191080	SMil_00000534
scaffold275|size134823:57001-58000	CHG	0.483333	0	2.96409e-08	2.64453e-06	scaffold275|size134823:56571-58571	SMil_00003306
scaffold780|size87667:14001-15000	CHG	0.682171	0.199275	2.53248e-06	0.000130346	scaffold780|size87667:14281-16281	SMil_00009225
scaffold810|size135671:80001-81000	CHG	0.482759	0	0.00325631	0.0425037	scaffold810|size135671:80678-82678	SMil_00003260
scaffold12197|size9977:5001-6000	CHG	0.522807	0.0405063	1.87571e-12	3.81241e-10	scaffold12197|size9977:5420-7420	SMil_00029273
scaffold1181|size128314:75001-76000	CHG	0.923913	0.44186	0.00092786	0.016627	scaffold1181|size128314:74227-76227	SMil_00003946
scaffold232|size122421:90001-91000	CHG	0.557895	0.078534	7.84867e-06	0.000343609	scaffold232|size122421:90041-92041	SMil_00004357
scaffold9081|size17345:1001-2000	CHG	0.478261	0	0.00145202	0.0233546	scaffold9081|size17345:1648-3648	SMil_00027825
scaffold5425|size31482:3001-4000	CHG	0.845238	0.367876	0.000164361	0.0042786	scaffold5425|size31482:1845-3845	SMil_00024056
scaffold504|size100559:25001-26000	CHG	0.568182	0.091954	0.000469896	0.00985655	scaffold504|size100559:23330-25330	SMil_00007023
scaffold2265|size56638:26001-27000	CHG	0.757426	0.282051	0.000206938	0.00516449	scaffold2265|size56638:24406-26406	SMil_00016570
scaffold797|size87168:8001-9000	CHG	0.656566	0.183246	4.95092e-14	1.25817e-11	scaffold797|size87168:8237-10237	SMil_00009340
scaffold9509|size29496:15001-16000	CHG	0.679335	0.206019	1.05802e-20	5.75947e-18	scaffold9509|size29496:15418-17418	SMil_00024636
scaffold400|size108187:30001-31000	CHG	0.580645	0.109091	0.000689939	0.0132111	scaffold400|size108187:29142-31142	SMil_00005980
scaffold1395|size190739:183001-184000	CHG	0.5	0.030303	3.54931e-06	0.00017401	scaffold1395|size190739:182877-184877	SMil_00000900
scaffold50|size172213:111001-112000	CHG	0.496403	0.0284553	6.90004e-11	1.06777e-08	scaffold50|size172213:111877-113877	SMil_00001445
scaffold1710|size171176:24001-25000	CHG	0.601942	0.134615	0.00254636	0.0355228	scaffold1710|size171176:22335-24335	SMil_00001459
scaffold1888|size78455:12001-13000	CHG	0.567775	0.101562	6.90653e-29	7.49924e-26	scaffold1888|size78455:10830-12830	SMil_00011041
scaffold11482|size11322:6001-7000	CHG	0.621359	0.157068	9.37415e-05	0.0027114	scaffold11482|size11322:4548-6548	SMil_00029013
scaffold2493|size53877:30001-31000	CHG	0.666667	0.202532	0.000127024	0.00347234	scaffold2493|size53877:28936-30936	SMil_00017420
scaffold14771|size6728:3001-4000	CHG	0.722973	0.26087	5.62657e-06	0.000259004	scaffold14771|size6728:3575-5575	SMil_00029892
scaffold3468|size100544:64001-65000	CHG	0.513889	0.0519481	1.97375e-05	0.000750651	scaffold3468|size100544:64826-66826	SMil_00007046
scaffold1572|size67140:51001-52000	CHG	0.751938	0.292208	0.000135972	0.00367138	scaffold1572|size67140:49990-51990	SMil_00013815
scaffold6155|size27968:6001-7000	CHG	0.458647	0	0.000283303	0.00662111	scaffold6155|size27968:4006-6006	SMil_00025075
scaffold68|size162346:112001-113000	CHG	0.630952	0.174129	0.00136521	0.0222402	scaffold68|size162346:110724-112724	SMil_00001922
scaffold2334|size55798:45001-46000	CHG	0.704348	0.248466	3.77994e-05	0.00128303	scaffold2334|size55798:44142-46142	SMil_00016834
scaffold5|size235960:84001-85000	CHG	0.496503	0.0408163	6.46873e-07	3.99108e-05	scaffold5|size235960:82962-84962	SMil_00000427
scaffold1352|size92945:38001-39000	CHG	0.722222	0.266667	3.96191e-06	0.000191583	scaffold1352|size92945:38023-40023	SMil_00008217
scaffold2740|size51256:47001-48000	CHG	0.453947	0	2.16752e-06	0.000114374	scaffold2740|size51256:45525-47525	SMil_00018232
scaffold4490|size37116:11001-12000	CHG	0.573333	0.12	0.0023858	0.0338622	scaffold4490|size37116:9288-11288	SMil_00022392
scaffold5377|size31707:2001-3000	CHG	0.474403	0.0235294	5.63623e-14	1.41988e-11	scaffold5377|size31707:828-2828	SMil_00023986
scaffold7728|size21553:9001-10000	CHG	0.546875	0.0964912	6.54034e-06	0.000294327	scaffold7728|size21553:7755-9755	SMil_00026769
scaffold7728|size21553:9001-10000	CHG	0.546875	0.0964912	6.54034e-06	0.000294327	scaffold7728|size21553:7219-9219	SMil_00026770
scaffold990|size80645:64001-65000	CHG	0.865385	0.415385	0.00138742	0.0225244	scaffold990|size80645:63751-65751	SMil_00010513
scaffold3156|size68573:56001-57000	CHG	0.622642	0.17341	1.28968e-06	7.33111e-05	scaffold3156|size68573:56520-58520	SMil_00013427
scaffold1514|size68262:61001-62000	CHG	0.533333	0.0843373	0.00111723	0.019116	scaffold1514|size68262:59875-61875	SMil_00013533
scaffold1243|size98772:95001-96000	CHG	0.811475	0.363128	0.000628036	0.0122794	scaffold1243|size98772:94970-96970	SMil_00007308
scaffold2673|size51904:47001-48000	CHG	0.745833	0.301724	0.000322719	0.00734942	scaffold2673|size51904:47411-49411	SMil_00018015
scaffold869|size84468:71001-72000	CHG	0.611765	0.169643	0.00100893	0.0177001	scaffold869|size84468:69948-71948	SMil_00009868
scaffold1472|size69041:41001-42000	CHG	0.44	0	0.00295824	0.0396583	scaffold1472|size69041:40921-42921	SMil_00013305
scaffold3692|size42680:16001-17000	CHG	0.46087	0.0212766	1.87123e-19	8.73447e-17	scaffold3692|size42680:15431-17431	SMil_00020754
scaffold5133|size33122:13001-14000	CHG	0.793478	0.354167	5.64515e-05	0.00178987	scaffold5133|size33122:13472-15472	SMil_00023638
scaffold4921|size38268:10001-11000	CHG	0.511013	0.0723684	2.74644e-15	8.12914e-13	scaffold4921|size38268:9171-11171	SMil_00022044
scaffold4669|size35885:5001-6000	CHG	0.636364	0.201031	0.00305764	0.0406191	scaffold4669|size35885:3211-5211	SMil_00022761
scaffold560|size97049:9001-10000	CHG	0.5	0.0673077	0.000910282	0.0163991	scaffold560|size97049:9789-11789	SMil_00007526
scaffold2023|size85364:44001-45000	CHG	0.84	0.40884	0.00150576	0.0239779	scaffold2023|size85364:44239-46239	SMil_00009662
scaffold14077|size7384:6001-7000	CHG	0.735849	0.305556	0.00355389	0.045242	scaffold14077|size7384:6246-8246	SMil_00029757
scaffold9176|size17030:9001-10000	CHG	0.655556	0.225806	0.000150605	0.00399164	scaffold9176|size17030:7443-9443	SMil_00027890
scaffold10919|size12449:9001-10000	CHG	0.534653	0.105263	1.10274e-07	8.459e-06	scaffold10919|size12449:9680-11680	SMil_00028811
scaffold60|size164839:82001-83000	CHG	0.492188	0.0679012	0.000280923	0.00658215	scaffold60|size164839:81861-83861	SMil_00001768
scaffold60|size164839:82001-83000	CHG	0.492188	0.0679012	0.000280923	0.00658215	scaffold60|size164839:81812-83812	SMil_00001769
scaffold5659|size56281:40001-41000	CHG	0.56872	0.14958	7.78786e-19	3.37166e-16	scaffold5659|size56281:39479-41479	SMil_00016652
scaffold5794|size29520:8001-9000	CHG	0.561765	0.142857	1.75107e-06	9.5271e-05	scaffold5794|size29520:6383-8383	SMil_00024610
scaffold6613|size26077:20001-21000	CHG	0.669903	0.252525	0.00364304	0.0460366	scaffold6613|size26077:18754-20754	SMil_00025616
scaffold6613|size26077:20001-21000	CHG	0.669903	0.252525	0.00364304	0.0460366	scaffold6613|size26077:18849-20849	SMil_00025617
scaffold77|size159380:69001-70000	CHG	0.53617	0.121118	8.37779e-20	4.07936e-17	scaffold77|size159380:69400-71400	SMil_00002045
scaffold318|size115423:100001-101000	CHG	0.473684	0.0595238	0.000266379	0.00631129	scaffold318|size115423:99789-101789	SMil_00005147
scaffold11232|size11825:4001-5000	CHG	0.5	0.0864198	2.67682e-05	0.00096971	scaffold11232|size11825:3716-5716	SMil_00028921
scaffold1665|size65723:49001-50000	CHG	0.413223	0	2.33122e-16	7.83692e-14	scaffold1665|size65723:48173-50173	SMil_00014199
scaffold4529|size36870:23001-24000	CHG	0.595745	0.183908	0.000354094	0.00789395	scaffold4529|size36870:21192-23192	SMil_00022466
scaffold4529|size36870:23001-24000	CHG	0.595745	0.183908	0.000354094	0.00789395	scaffold4529|size36870:23527-25527	SMil_00022467
scaffold4142|size39442:2001-3000	CHG	0.508197	0.0972851	9.47026e-11	1.42123e-08	scaffold4142|size39442:1074-3074	SMil_00021686
scaffold4142|size39442:2001-3000	CHG	0.508197	0.0972851	9.47026e-11	1.42123e-08	scaffold4142|size39442:1164-3164	SMil_00021687
scaffold10122|size14423:12001-13000	CHG	0.409836	0	1.27773e-06	7.2672e-05	scaffold10122|size14423:10769-12769	SMil_00028425
scaffold9397|size16323:13001-14000	CHG	0.435897	0.0263158	0.000241775	0.00584218	scaffold9397|size16323:11253-13253	SMil_00027994
scaffold2413|size80308:26001-27000	CHG	0.86019	0.450882	3.44088e-08	3.01798e-06	scaffold2413|size80308:26856-28856	SMil_00010578
scaffold2593|size70951:8001-9000	CHG	0.754967	0.346154	0.0011782	0.019926	scaffold2593|size70951:7446-9446	SMil_00012896
scaffold2593|size70951:8001-9000	CHG	0.754967	0.346154	0.0011782	0.019926	scaffold2593|size70951:8909-10909	SMil_00012897
scaffold4679|size47742:20001-21000	CHG	0.543158	0.134956	2.32909e-09	2.64347e-07	scaffold4679|size47742:20174-22174	SMil_00019315
scaffold801|size87065:39001-40000	CHG	0.521212	0.114035	1.98508e-06	0.000106126	scaffold801|size87065:39917-41917	SMil_00009375
scaffold1134|size154900:150001-151000	CHG	0.6875	0.280335	1.13052e-07	8.64594e-06	scaffold1134|size154900:150766-152766	SMil_00002289
scaffold1778|size72234:8001-9000	CHG	0.59322	0.186441	0.000332312	0.00752652	scaffold1778|size72234:7140-9140	SMil_00012578
scaffold1473|size72390:34001-35000	CHG	0.854167	0.447619	0.000869826	0.0158415	scaffold1473|size72390:34930-36930	SMil_00012541
scaffold371|size118620:62001-63000	CHG	0.40625	0	0.00157995	0.0249247	scaffold371|size118620:61806-63806	SMil_00004772
scaffold453|size104502:56001-57000	CHG	0.705128	0.3	0.00109037	0.0187451	scaffold453|size104502:54060-56060	SMil_00006613
scaffold11828|size10664:8001-9000	CHG	0.671429	0.266667	1.79493e-10	2.55043e-08	scaffold11828|size10664:6389-8389	SMil_00029145
scaffold5569|size30623:10001-11000	CHG	0.864286	0.460177	0.00154928	0.0245228	scaffold5569|size30623:9567-11567	SMil_00024299
scaffold418|size106854:49001-50000	CHG	0.465409	0.0614035	1.42875e-38	3.49523e-35	scaffold418|size106854:49380-51380	SMil_00006189
scaffold795|size87261:50001-51000	CHG	0.446809	0.0430108	3.22488e-06	0.000160492	scaffold795|size87261:48890-50890	SMil_00009319
scaffold2818|size76593:31001-32000	CHG	0.402597	0	1.29688e-10	1.88902e-08	scaffold2818|size76593:31526-33526	SMil_00011439
scaffold3100|size47878:20001-21000	CHG	0.4	0	0.00227164	0.0326434	scaffold3100|size47878:18374-20374	SMil_00019268
scaffold11387|size11532:11001-12000	CHG	0.567568	0.167702	0.000127212	0.003476	scaffold11387|size11532:10305-12305	SMil_00028974
scaffold166|size132297:66001-67000	CHG	0.746411	0.348039	0.000391017	0.00853071	scaffold166|size132297:64895-66895	SMil_00003496
scaffold4963|size47871:41001-42000	CHG	0.543657	0.145516	4.12118e-19	1.84317e-16	scaffold4963|size47871:39622-41622	SMil_00019271
scaffold4090|size39886:31001-32000	CHG	0.699346	0.302632	0.00238837	0.0338821	scaffold4090|size39886:29403-31403	SMil_00021589
scaffold135|size137414:22001-23000	CHG	0.394737	0	0.000151187	0.00400343	scaffold135|size137414:21468-23468	SMil_00003138
scaffold9661|size15711:4001-5000	CHG	0.393443	0	1.21281e-09	1.4667e-07	scaffold9661|size15711:4605-6605	SMil_00028147
scaffold4264|size38476:5001-6000	CHG	0.635135	0.242188	0.000372012	0.00819889	scaffold4264|size38476:4780-6780	SMil_00021967
scaffold3205|size46926:7001-8000	CHG	0.392857	0	0.000190674	0.00482743	scaffold3205|size46926:6750-8750	SMil_00019576
scaffold6245|size27589:3001-4000	CHG	0.624697	0.234421	6.39961e-19	2.80049e-16	scaffold6245|size27589:3555-5555	SMil_00025187
scaffold1311|size112762:36001-37000	CHG	0.670732	0.280899	1.0468e-05	0.000439519	scaffold1311|size112762:36979-38979	SMil_00005447
scaffold2677|size51872:25001-26000	CHG	0.52649	0.138047	4.72741e-20	2.41179e-17	scaffold2677|size51872:23199-25199	SMil_00018029
scaffold5595|size30453:2001-3000	CHG	0.641975	0.253807	1.43011e-06	7.9995e-05	scaffold5595|size30453:1581-3581	SMil_00024345
scaffold4646|size46856:1001-2000	CHG	0.38806	0	1.20527e-05	0.000496293	scaffold4646|size46856:897-2897	SMil_00019608
scaffold4646|size46856:1001-2000	CHG	0.38806	0	1.20527e-05	0.000496293	scaffold4646|size46856:1534-3534	SMil_00019609
scaffold1930|size61501:38001-39000	CHG	0.387755	0	0.00183979	0.0278789	scaffold1930|size61501:37549-39549	SMil_00015347
scaffold939|size82166:47001-48000	CHG	0.74036	0.353047	5.21968e-11	8.235e-09	scaffold939|size82166:45581-47581	SMil_00010282
scaffold134|size145988:58001-59000	CHG	0.386364	0	3.00224e-06	0.000151003	scaffold134|size145988:57948-59948	SMil_00002777
scaffold134|size145988:58001-59000	CHG	0.386364	0	3.00224e-06	0.000151003	scaffold134|size145988:58898-60898	SMil_00002778
scaffold993|size80549:38001-39000	CHG	0.385027	0	1.54386e-15	4.71396e-13	scaffold993|size80549:36015-38015	SMil_00010525
scaffold993|size80549:38001-39000	CHG	0.385027	0	1.54386e-15	4.71396e-13	scaffold993|size80549:38158-40158	SMil_00010526
scaffold5409|size31558:11001-12000	CHG	0.762963	0.378049	0.00272685	0.0373755	scaffold5409|size31558:10873-12873	SMil_00024029
scaffold5409|size31558:11001-12000	CHG	0.762963	0.378049	0.00272685	0.0373755	scaffold5409|size31558:11959-13959	SMil_00024030
scaffold1098|size77871:8001-9000	CHG	0.428571	0.0438596	1.17093e-05	0.000484818	scaffold1098|size77871:8073-10073	SMil_00011186
scaffold924|size82717:28001-29000	CHG	0.416667	0.0344828	0.00350204	0.0447925	scaffold924|size82717:26684-28684	SMil_00010203
scaffold4370|size37844:2001-3000	CHG	0.410256	0.028169	0.000552338	0.0111449	scaffold4370|size37844:2295-4295	SMil_00022174
scaffold4370|size37844:2001-3000	CHG	0.410256	0.028169	0.000552338	0.0111449	scaffold4370|size37844:1913-3913	SMil_00022175
scaffold132|size138785:117001-118000	CHG	0.490196	0.109091	0.00238289	0.0338356	scaffold132|size138785:116405-118405	SMil_00003113
scaffold121|size141189:92001-93000	CHG	0.568182	0.1875	0.00134826	0.0220452	scaffold121|size141189:91329-93329	SMil_00002954
scaffold1202|size74891:36001-37000	CHG	0.693069	0.314607	4.88323e-05	0.00159129	scaffold1202|size74891:36645-38645	SMil_00011810
scaffold2107|size76302:33001-34000	CHG	0.594406	0.21875	0.000258504	0.00616136	scaffold2107|size76302:32628-34628	SMil_00011508
scaffold1643|size66081:6001-7000	CHG	0.558282	0.182796	0.00169987	0.0263383	scaffold1643|size66081:4811-6811	SMil_00014100
scaffold18|size193161:106001-107000	CHG	0.490566	0.116279	0.0029986	0.0400512	scaffold18|size193161:106481-108481	SMil_00000869
scaffold2769|size51001:33001-34000	CHG	0.59596	0.222222	0.0029983	0.0400507	scaffold2769|size51001:32021-34021	SMil_00018316
scaffold1609|size66575:11001-12000	CHG	0.506849	0.133333	0.000500344	0.0103172	scaffold1609|size66575:9206-11206	SMil_00013959
scaffold8|size230283:152001-153000	CHG	0.496815	0.125	3.04442e-09	3.35691e-07	scaffold8|size230283:152912-154912	SMil_00000529
scaffold7235|size23430:15001-16000	CHG	0.666667	0.29661	0.00149327	0.0238275	scaffold7235|size23430:14787-16787	SMil_00026305
scaffold679|size174496:10001-11000	CHG	0.369048	0	1.38865e-10	2.00543e-08	scaffold679|size174496:9783-11783	SMil_00001369
scaffold3811|size53649:38001-39000	CHG	0.66242	0.295238	9.9155e-07	5.79707e-05	scaffold3811|size53649:36056-38056	SMil_00017530
scaffold2829|size50484:26001-27000	CHG	0.929878	0.562914	3.20927e-05	0.00112138	scaffold2829|size50484:25616-27616	SMil_00018516
scaffold3011|size48630:23001-24000	CHG	0.614035	0.24918	0.000211167	0.00524875	scaffold3011|size48630:23266-25266	SMil_00019021
scaffold239|size121725:85001-86000	CHG	0.378205	0.0144928	3.52131e-22	2.19324e-19	scaffold239|size121725:84461-86461	SMil_00004453
scaffold14771|size6728:5001-6000	CHG	0.761628	0.4	0.000533285	0.0108337	scaffold14771|size6728:3575-5575	SMil_00029892
scaffold3406|size73984:48001-49000	CHG	0.875	0.513514	0.00109736	0.0188428	scaffold3406|size73984:46610-48610	SMil_00012089
scaffold1254|size87731:59001-60000	CHG	0.458904	0.0981595	0.000213469	0.00529415	scaffold1254|size87731:59205-61205	SMil_00009209
scaffold4921|size38268:9001-10000	CHG	0.447368	0.0871795	0.00323964	0.0423433	scaffold4921|size38268:9171-11171	SMil_00022044
scaffold4921|size38268:9001-10000	CHG	0.447368	0.0871795	0.00323964	0.0423433	scaffold4921|size38268:7752-9752	SMil_00022043
scaffold6112|size28130:9001-10000	CHG	0.501326	0.141148	3.27953e-13	7.42366e-11	scaffold6112|size28130:8388-10388	SMil_00025029
scaffold6112|size28130:9001-10000	CHG	0.501326	0.141148	3.27953e-13	7.42366e-11	scaffold6112|size28130:7640-9640	SMil_00025030
scaffold1900|size61957:4001-5000	CHG	0.511364	0.151515	7.64191e-05	0.00229606	scaffold1900|size61957:3932-5932	SMil_00015217
scaffold3510|size58073:26001-27000	CHG	0.969231	0.610959	0.000595779	0.0118013	scaffold3510|size58073:26738-28738	SMil_00016168
scaffold1648|size66017:38001-39000	CHG	0.472603	0.114504	3.47841e-05	0.00119608	scaffold1648|size66017:37343-39343	SMil_00014118
scaffold1100|size123173:90001-91000	CHG	0.635338	0.277487	1.97506e-05	0.000750717	scaffold1100|size123173:90449-92449	SMil_00004295
scaffold1780|size63784:38001-39000	CHG	0.671141	0.313559	0.00201863	0.0298962	scaffold1780|size63784:37146-39146	SMil_00014694
scaffold71|size175789:165001-166000	CHG	0.581633	0.22449	0.00286897	0.0387738	scaffold71|size175789:163473-165473	SMil_00001355
scaffold467|size103466:55001-56000	CHG	0.360465	0.00352113	3.05134e-12	5.97463e-10	scaffold467|size103466:55012-57012	SMil_00006741
scaffold2829|size50484:21001-22000	CHG	0.67713	0.320225	0.000568517	0.011391	scaffold2829|size50484:19517-21517	SMil_00018515
scaffold778|size87715:44001-45000	CHG	0.527897	0.171014	6.48308e-07	3.9975e-05	scaffold778|size87715:44100-46100	SMil_00009218
scaffold1137|size76630:44001-45000	CHG	0.555556	0.198758	0.00179011	0.0273353	scaffold1137|size76630:44989-46989	SMil_00011423
scaffold277|size118420:41001-42000	CHG	0.384615	0.0298507	5.34582e-11	8.41441e-09	scaffold277|size118420:41686-43686	SMil_00004824
scaffold31|size312821:230001-231000	CHG	0.414938	0.0601852	1.24637e-17	4.8668e-15	scaffold31|size312821:228475-230475	SMil_00000093
scaffold8252|size19841:8001-9000	CHG	0.42328	0.0688406	5.5708e-26	4.8756e-23	scaffold8252|size19841:6447-8447	SMil_00027221
scaffold3208|size46909:43001-44000	CHG	0.622807	0.269697	6.51491e-09	6.71492e-07	scaffold3208|size46909:43004-45004	SMil_00019583
scaffold468|size159592:35001-36000	CHG	0.411215	0.0582524	0.0031721	0.0416805	scaffold468|size159592:35620-37620	SMil_00002026
scaffold8395|size19401:17001-18000	CHG	0.352941	0	1.83296e-05	0.000708643	scaffold8395|size19401:16682-18682	SMil_00027356
scaffold4333|size38102:22001-23000	CHG	0.46	0.107143	7.46884e-05	0.00225451	scaffold4333|size38102:21490-23490	SMil_00022112
scaffold4002|size49089:20001-21000	CHG	0.497297	0.146067	5.92605e-11	9.25241e-09	scaffold4002|size49089:18925-20925	SMil_00018875
scaffold613|size94320:33001-34000	CHG	0.455621	0.105263	2.71098e-05	0.000979465	scaffold613|size94320:32344-34344	SMil_00007885
scaffold1701|size65172:41001-42000	CHG	0.472727	0.123077	0.00107621	0.0185408	scaffold1701|size65172:39736-41736	SMil_00014384
scaffold1260|size73819:64001-65000	CHG	0.547872	0.199005	4.87849e-05	0.00159025	scaffold1260|size73819:63547-65547	SMil_00012157
scaffold3042|size48448:30001-31000	CHG	0.716578	0.368644	0.00068845	0.0131851	scaffold3042|size48448:28788-30788	SMil_00019108
scaffold2340|size55759:37001-38000	CHG	0.658537	0.311224	0.00176024	0.0269867	scaffold2340|size55759:37084-39084	SMil_00016848
scaffold2340|size55759:37001-38000	CHG	0.658537	0.311224	0.00176024	0.0269867	scaffold2340|size55759:35451-37451	SMil_00016849
scaffold8822|size18121:4001-5000	CHG	0.346154	0	0.0029341	0.0394076	scaffold8822|size18121:2249-4249	SMil_00027666
scaffold2718|size71400:45001-46000	CHG	0.586022	0.24	0.000624233	0.0122251	scaffold2718|size71400:43140-45140	SMil_00012823
scaffold4091|size39860:37001-38000	CHG	0.429348	0.0833333	0.000134735	0.00364429	scaffold4091|size39860:35633-37633	SMil_00021594
scaffold7042|size44885:8001-9000	CHG	0.540541	0.195	0.000545568	0.0110357	scaffold7042|size44885:8989-10989	SMil_00020139
scaffold693|size90324:73001-74000	CHG	0.851852	0.506369	0.0024003	0.0340129	scaffold693|size90324:72717-74717	SMil_00008643
scaffold10793|size12725:5001-6000	CHG	0.767164	0.421875	5.16823e-05	0.00166598	scaffold10793|size12725:3575-5575	SMil_00028759
scaffold1344|size72010:7001-8000	CHG	0.48913	0.144144	0.000129362	0.00352457	scaffold1344|size72010:6146-8146	SMil_00012676
scaffold222|size154984:88001-89000	CHG	0.366242	0.0212766	4.83183e-31	6.81315e-28	scaffold222|size154984:87986-89986	SMil_00002271
scaffold222|size154984:88001-89000	CHG	0.366242	0.0212766	4.83183e-31	6.81315e-28	scaffold222|size154984:86767-88767	SMil_00002270
scaffold1830|size62991:23001-24000	CHG	0.344828	0	0.00159072	0.025044	scaffold1830|size62991:23780-25780	SMil_00014889
scaffold4538|size36797:25001-26000	CHG	0.412371	0.0680272	4.44051e-17	1.62457e-14	scaffold4538|size36797:24113-26113	SMil_00022491
scaffold1313|size72489:38001-39000	CHG	0.656805	0.3125	0.00206549	0.0303688	scaffold1313|size72489:38940-40940	SMil_00012491
scaffold291|size223595:217001-218000	CHG	0.344156	0	1.20857e-05	0.00049736	scaffold291|size223595:217346-219346	SMil_00000601
scaffold291|size223595:217001-218000	CHG	0.344156	0	1.20857e-05	0.00049736	scaffold291|size223595:216708-218708	SMil_00000602
scaffold1030|size79588:57001-58000	CHG	0.387755	0.0437158	6.88528e-06	0.000307195	scaffold1030|size79588:57104-59104	SMil_00010754
scaffold5724|size29929:20001-21000	CHG	0.37931	0.0359712	0.000199429	0.00500849	scaffold5724|size29929:19046-21046	SMil_00024511
scaffold4968|size33998:24001-25000	CHG	0.461039	0.117871	1.11971e-12	2.34628e-10	scaffold4968|size33998:24468-26468	SMil_00023361
scaffold4343|size38049:17001-18000	CHG	0.86755	0.52459	0.00403006	0.049396	scaffold4343|size38049:16987-18987	SMil_00022129
scaffold6569|size26251:16001-17000	CHG	0.447084	0.104348	0.000542139	0.0109821	scaffold6569|size26251:15153-17153	SMil_00025567
scaffold1751|size128866:66001-67000	CHG	0.811688	0.469194	0.00298325	0.0398987	scaffold1751|size128866:65859-67859	SMil_00003881
scaffold11642|size11019:5001-6000	CHG	0.461538	0.119048	5.63281e-05	0.00178708	scaffold11642|size11019:3588-5588	SMil_00029084
scaffold355|size111867:64001-65000	CHG	0.544118	0.201923	0.00171516	0.0265018	scaffold355|size111867:63122-65122	SMil_00005564
scaffold1026|size79711:16001-17000	CHG	0.903409	0.56129	0.000475308	0.00994336	scaffold1026|size79711:16155-18155	SMil_00010721
scaffold5746|size39458:1001-2000	CHG	0.857143	0.515213	0.00104999	0.0182315	scaffold5746|size39458:1428-3428	SMil_00021676
scaffold1756|size64229:8001-9000	CHG	0.37	0.028169	1.17942e-05	0.000488037	scaffold1756|size64229:7267-9267	SMil_00014579
scaffold9670|size15693:7001-8000	CHG	0.416667	0.075188	3.98353e-05	0.00133893	scaffold9670|size15693:6657-8657	SMil_00028154
scaffold637|size105549:73001-74000	CHG	0.432432	0.0923077	0.000185313	0.00471437	scaffold637|size105549:73778-75778	SMil_00006414
scaffold1125|size77047:20001-21000	CHG	0.415094	0.0753425	0.000373289	0.00821811	scaffold1125|size77047:20422-22422	SMil_00011373
scaffold85|size154192:115001-116000	CHG	0.463878	0.124138	0.000662082	0.012785	scaffold85|size154192:113827-115827	SMil_00002298
scaffold5525|size30860:15001-16000	CHG	0.375375	0.0365854	2.20756e-21	1.27704e-18	scaffold5525|size30860:15764-17764	SMil_00024227
scaffold5|size235960:145001-146000	CHG	0.435028	0.0963855	1.50269e-05	0.000597801	scaffold5|size235960:143577-145577	SMil_00000429
scaffold2471|size68256:25001-26000	CHG	0.486772	0.149626	2.75246e-09	3.08093e-07	scaffold2471|size68256:23596-25596	SMil_00013539
scaffold3026|size48523:28001-29000	CHG	0.537815	0.200837	0.000187941	0.00477132	scaffold3026|size48523:26614-28614	SMil_00019072
scaffold2998|size48742:30001-31000	CHG	0.438596	0.101648	3.47636e-11	5.6879e-09	scaffold2998|size48742:28247-30247	SMil_00018971
scaffold4921|size38268:1001-2000	CHG	0.608696	0.2723	0.000592629	0.0117558	scaffold4921|size38268:1816-3816	SMil_00022042
scaffold2506|size53774:4001-5000	CHG	0.858169	0.52193	1.70711e-08	1.60326e-06	scaffold2506|size53774:2560-4560	SMil_00017455
scaffold5254|size32388:27001-28000	CHG	0.683258	0.347403	0.000216357	0.00535041	scaffold5254|size32388:27823-29823	SMil_00023812
scaffold10991|size12305:10001-11000	CHG	0.393939	0.0594059	7.40358e-06	0.000327441	scaffold10991|size12305:9543-11543	SMil_00028830
scaffold10733|size12899:6001-7000	CHG	0.568966	0.234568	0.0017331	0.0267038	scaffold10733|size12899:4969-6969	SMil_00028733
scaffold2430|size54660:30001-31000	CHG	0.610294	0.275938	2.99667e-09	3.31049e-07	scaffold2430|size54660:30701-32701	SMil_00017163
scaffold1777|size88442:70001-71000	CHG	0.375	0.0410959	0.00110723	0.0189786	scaffold1777|size88442:70380-72380	SMil_00009017
scaffold7971|size20779:2001-3000	CHG	0.444444	0.111111	0.00351816	0.0449223	scaffold7971|size20779:1711-3711	SMil_00026996
scaffold564|size99535:78001-79000	CHG	0.333333	0	1.1113e-11	1.96899e-09	scaffold564|size99535:77022-79022	SMil_00007207
scaffold1134|size154900:137001-138000	CHG	0.342857	0.0102041	6.43464e-05	0.00199285	scaffold1134|size154900:135144-137144	SMil_00002286
scaffold1419|size70202:44001-45000	CHG	0.461538	0.129213	2.75556e-05	0.000991689	scaffold1419|size70202:44226-46226	SMil_00013066
scaffold1656|size65901:59001-60000	CHG	0.491979	0.16087	8.23888e-06	0.000358374	scaffold1656|size65901:57746-59746	SMil_00014159
scaffold1656|size65901:59001-60000	CHG	0.491979	0.16087	8.23888e-06	0.000358374	scaffold1656|size65901:59301-61301	SMil_00014161
scaffold1656|size65901:59001-60000	CHG	0.491979	0.16087	8.23888e-06	0.000358374	scaffold1656|size65901:58898-60898	SMil_00014160
scaffold1656|size65901:59001-60000	CHG	0.491979	0.16087	8.23888e-06	0.000358374	scaffold1656|size65901:59344-61344	SMil_00014162
scaffold6159|size27944:5001-6000	CHG	0.575758	0.245455	0.0036635	0.0462026	scaffold6159|size27944:4276-6276	SMil_00025089
scaffold9575|size15946:10001-11000	CHG	0.330275	0	4.81919e-08	4.06534e-06	scaffold9575|size15946:10022-12022	SMil_00028093
scaffold248|size120792:120001-121000	CHG	0.375	0.0454545	1.42242e-07	1.05524e-05	scaffold248|size120792:120719-122719	SMil_00004534
scaffold2422|size78186:27001-28000	CHG	0.363636	0.0344828	0.00289925	0.0390636	scaffold2422|size78186:26397-28397	SMil_00011095
scaffold329|size114645:108001-109000	CHG	0.433824	0.104938	5.21029e-07	3.29576e-05	scaffold329|size114645:106771-108771	SMil_00005243
scaffold329|size114645:108001-109000	CHG	0.433824	0.104938	5.21029e-07	3.29576e-05	scaffold329|size114645:108374-110374	SMil_00005244
scaffold329|size114645:108001-109000	CHG	0.433824	0.104938	5.21029e-07	3.29576e-05	scaffold329|size114645:108988-110988	SMil_00005245
scaffold3500|size44246:13001-14000	CHG	0.628998	0.30012	2.68291e-12	5.33032e-10	scaffold3500|size44246:11328-13328	SMil_00020290
scaffold3824|size41697:7001-8000	CHG	0.416107	0.0897436	0.000286099	0.00667723	scaffold3824|size41697:5856-7856	SMil_00021083
scaffold558|size97091:89001-90000	CHG	0.326087	0	0.000379899	0.00833567	scaffold558|size97091:89150-91150	SMil_00007513
scaffold1695|size65295:37001-38000	CHG	0.474747	0.149533	0.0015379	0.0243787	scaffold1695|size65295:35506-37506	SMil_00014357
scaffold42|size177580:4001-5000	CHG	0.645714	0.322485	1.06319e-05	0.000445386	scaffold42|size177580:3205-5205	SMil_00001276
scaffold6814|size50554:38001-39000	CHG	0.595122	0.272085	2.00467e-06	0.000106808	scaffold6814|size50554:37314-39314	SMil_00018469
scaffold2939|size49354:13001-14000	CHG	0.680488	0.358025	0.00129856	0.0214471	scaffold2939|size49354:11572-13572	SMil_00018804
scaffold2939|size49354:13001-14000	CHG	0.680488	0.358025	0.00129856	0.0214471	scaffold2939|size49354:11079-13079	SMil_00018805
scaffold2939|size49354:13001-14000	CHG	0.680488	0.358025	0.00129856	0.0214471	scaffold2939|size49354:12579-14579	SMil_00018806
scaffold10653|size13107:10001-11000	CHG	0.322034	0	0.00243239	0.0343315	scaffold10653|size13107:8148-10148	SMil_00028693
scaffold10653|size13107:10001-11000	CHG	0.322034	0	0.00243239	0.0343315	scaffold10653|size13107:8793-10793	SMil_00028694
scaffold8733|size18403:7001-8000	CHG	0.428571	0.107143	0.00246301	0.0346432	scaffold8733|size18403:5548-7548	SMil_00027620
scaffold8733|size18403:7001-8000	CHG	0.428571	0.107143	0.00246301	0.0346432	scaffold8733|size18403:7302-9302	SMil_00027621
scaffold1658|size130243:92001-93000	CHG	0.566879	0.245902	0.000490396	0.0101689	scaffold1658|size130243:91871-93871	SMil_00003723
scaffold642|size180686:90001-91000	CHG	0.326613	0.00564972	8.36355e-20	4.07936e-17	scaffold642|size180686:88831-90831	SMil_00001167
scaffold506|size100452:36001-37000	CHG	0.566372	0.246154	0.00362361	0.0458765	scaffold506|size100452:35032-37032	SMil_00007056
scaffold5080|size33420:8001-9000	CHG	0.32	0	5.50627e-05	0.00175433	scaffold5080|size33420:6734-8734	SMil_00023543
scaffold7973|size20772:15001-16000	CHG	0.396825	0.0769231	0.00299024	0.0399764	scaffold7973|size20772:13840-15840	SMil_00026997
scaffold4978|size33912:8001-9000	CHG	0.684932	0.365297	0.000105724	0.00298278	scaffold4978|size33912:6814-8814	SMil_00023378
scaffold1759|size64199:57001-58000	CHG	0.779359	0.460145	0.000452334	0.00956824	scaffold1759|size64199:56619-58619	SMil_00014602
scaffold1759|size64199:57001-58000	CHG	0.779359	0.460145	0.000452334	0.00956824	scaffold1759|size64199:57254-59254	SMil_00014604
scaffold1759|size64199:57001-58000	CHG	0.779359	0.460145	0.000452334	0.00956824	scaffold1759|size64199:55307-57307	SMil_00014603
scaffold115|size151898:33001-34000	CHG	0.40884	0.0897436	1.94133e-12	3.93005e-10	scaffold115|size151898:32537-34537	SMil_00002450
scaffold10175|size14277:12001-13000	CHG	0.603865	0.285714	0.00288853	0.0389501	scaffold10175|size14277:12166-14166	SMil_00028460
scaffold840|size85597:22001-23000	CHG	0.416667	0.0987124	0.000182846	0.00466414	scaffold840|size85597:22569-24569	SMil_00009634
scaffold7532|size22312:10001-11000	CHG	0.464286	0.146667	0.00138446	0.0224872	scaffold7532|size22312:9561-11561	SMil_00026593
scaffold5914|size28974:25001-26000	CHG	0.581921	0.264317	0.00216318	0.0314859	scaffold5914|size28974:25106-27106	SMil_00024770
scaffold5914|size28974:25001-26000	CHG	0.581921	0.264317	0.00216318	0.0314859	scaffold5914|size28974:25893-27893	SMil_00024771
scaffold516|size99909:69001-70000	CHG	0.492503	0.177711	1.76772e-17	6.79794e-15	scaffold516|size99909:67232-69232	SMil_00007159
scaffold2516|size53712:52001-53000	CHG	0.515337	0.200758	6.60145e-14	1.6467e-11	scaffold2516|size53712:50476-52476	SMil_00017498
scaffold14908|size6600:4001-5000	CHG	0.46	0.145833	0.00117504	0.019889	scaffold14908|size6600:2368-4368	SMil_00029917
scaffold3171|size47245:46001-47000	CHG	0.339623	0.025641	3.38225e-05	0.00116975	scaffold3171|size47245:45780-47780	SMil_00019468
scaffold2297|size75813:32001-33000	CHG	0.41989	0.106145	4.64734e-07	2.98147e-05	scaffold2297|size75813:32281-34281	SMil_00011644
scaffold9279|size24794:2001-3000	CHG	0.313725	0	0.000222336	0.00547078	scaffold9279|size24794:2464-4464	SMil_00025973
scaffold353|size112301:19001-20000	CHG	0.546512	0.232877	1.98117e-09	2.29607e-07	scaffold353|size112301:18285-20285	SMil_00005524
scaffold7897|size21051:9001-10000	CHG	0.473171	0.159624	1.77605e-06	9.63978e-05	scaffold7897|size21051:8431-10431	SMil_00026926
scaffold2372|size55357:48001-49000	CHG	0.673469	0.360577	9.38421e-07	5.52663e-05	scaffold2372|size55357:46626-48626	SMil_00016963
scaffold2676|size67525:59001-60000	CHG	0.838046	0.525952	0.000181488	0.00463533	scaffold2676|size67525:59993-61993	SMil_00013756
scaffold5801|size29501:19001-20000	CHG	0.44	0.129032	0.000577795	0.0115302	scaffold5801|size29501:18385-20385	SMil_00024625
scaffold2687|size51754:31001-32000	CHG	0.375839	0.0649895	3.58562e-12	6.90097e-10	scaffold2687|size51754:30175-32175	SMil_00018066
scaffold307|size132587:88001-89000	CHG	0.553571	0.243243	0.000468893	0.00984142	scaffold307|size132587:88131-90131	SMil_00003476
scaffold14300|size7139:1-1000	CHG	0.355769	0.0463576	1.51999e-05	0.000603738	scaffold14300|size7139:110-2110	SMil_00029811
scaffold486|size101623:32001-33000	CHG	0.75	0.440678	0.000142698	0.003821	scaffold486|size101623:31006-33006	SMil_00006884
scaffold5689|size30072:22001-23000	CHG	0.557214	0.248031	0.00053414	0.0108456	scaffold5689|size30072:21330-23330	SMil_00024473
scaffold2989|size48846:13001-14000	CHG	0.454545	0.145455	3.24899e-07	2.19148e-05	scaffold2989|size48846:12855-14855	SMil_00018941
scaffold1003|size93421:35001-36000	CHG	0.586592	0.278592	5.97249e-06	0.000272483	scaffold1003|size93421:35638-37638	SMil_00008071
scaffold833|size85789:21001-22000	CHG	0.496503	0.188976	0.000478453	0.00998858	scaffold833|size85789:21506-23506	SMil_00009585
scaffold2295|size56246:55001-56000	CHG	0.53562	0.228659	4.63319e-05	0.00152079	scaffold2295|size56246:53834-55834	SMil_00016677
scaffold1911|size61849:28001-29000	CHG	0.693966	0.387543	0.000381404	0.0083569	scaffold1911|size61849:27874-29874	SMil_00015271
scaffold351|size112453:81001-82000	CHG	0.509804	0.20339	0.00203798	0.0300819	scaffold351|size112453:80929-82929	SMil_00005511
scaffold10420|size18395:7001-8000	CHG	0.383607	0.0787402	2.31959e-09	2.63564e-07	scaffold10420|size18395:5713-7713	SMil_00027627
scaffold2551|size53362:31001-32000	CHG	0.824268	0.519403	0.00213568	0.0311684	scaffold2551|size53362:30767-32767	SMil_00017631
scaffold1969|size60896:23001-24000	CHG	0.526882	0.223214	0.00127424	0.0211382	scaffold1969|size60896:22043-24043	SMil_00015505
scaffold1969|size60896:23001-24000	CHG	0.526882	0.223214	0.00127424	0.0211382	scaffold1969|size60896:21727-23727	SMil_00015506
scaffold1589|size79747:41001-42000	CHG	0.48	0.176471	0.00244288	0.034435	scaffold1589|size79747:41158-43158	SMil_00010703
scaffold825|size122393:64001-65000	CHG	0.820513	0.517361	0.000387806	0.00846792	scaffold825|size122393:62655-64655	SMil_00004360
scaffold3827|size41667:20001-21000	CHG	0.313131	0.0104167	0.00275971	0.0376807	scaffold3827|size41667:19357-21357	SMil_00021088
scaffold2255|size88788:18001-19000	CHG	0.316456	0.0140449	8.03444e-26	6.7692e-23	scaffold2255|size88788:16527-18527	SMil_00008907
scaffold3736|size42317:17001-18000	CHG	0.342857	0.0416667	7.11183e-09	7.2638e-07	scaffold3736|size42317:15100-17100	SMil_00020849
scaffold2116|size58681:17001-18000	CHG	0.864615	0.564202	0.00123364	0.0206214	scaffold2116|size58681:15987-17987	SMil_00016017
scaffold364|size111339:45001-46000	CHG	0.591837	0.292079	0.000145378	0.0038796	scaffold364|size111339:43871-45871	SMil_00005622
scaffold4223|size38773:17001-18000	CHG	0.528846	0.229759	1.60399e-07	1.1728e-05	scaffold4223|size38773:17293-19293	SMil_00021902
scaffold56|size166772:91001-92000	CHG	0.569492	0.270992	0.00114838	0.0195397	scaffold56|size166772:90877-92877	SMil_00001667
scaffold646|size92938:69001-70000	CHG	0.430556	0.133333	0.00214701	0.0313068	scaffold646|size92938:68555-70555	SMil_00008224
scaffold211|size174006:132001-133000	CHG	0.475	0.178295	0.000676229	0.0130026	scaffold211|size174006:132265-134265	SMil_00001423
scaffold8152|size20148:7001-8000	CHG	0.446367	0.15	0.000254557	0.00608737	scaffold8152|size20148:5615-7615	SMil_00027146
scaffold489|size101538:55001-56000	CHG	0.32	0.0240964	0.000326461	0.00741716	scaffold489|size101538:53687-55687	SMil_00006912
scaffold489|size101538:55001-56000	CHG	0.32	0.0240964	0.000326461	0.00741716	scaffold489|size101538:55725-57725	SMil_00006914
scaffold300|size116788:44001-45000	CHG	0.460094	0.164502	0.000453846	0.00959335	scaffold300|size116788:43218-45218	SMil_00004981
scaffold8267|size19799:10001-11000	CHG	0.583784	0.289362	0.00125839	0.0209215	scaffold8267|size19799:10876-12876	SMil_00027231
scaffold5503|size30972:19001-20000	CHG	0.294416	0	4.18036e-05	0.0013931	scaffold5503|size30972:18934-20934	SMil_00024182
scaffold797|size87168:65001-66000	CHG	0.578358	0.284457	7.54493e-06	0.000332735	scaffold797|size87168:63048-65048	SMil_00009351
scaffold1399|size70430:39001-40000	CHG	0.531429	0.237624	0.00218835	0.0317522	scaffold1399|size70430:37703-39703	SMil_00012981
scaffold4593|size36403:33001-34000	CHG	0.452381	0.158621	0.00405018	0.0495888	scaffold4593|size36403:32574-34574	SMil_00022585
scaffold958|size81562:20001-21000	CHG	0.764463	0.470817	0.000137252	0.00369907	scaffold958|size81562:20172-22172	SMil_00010374
scaffold958|size81562:20001-21000	CHG	0.764463	0.470817	0.000137252	0.00369907	scaffold958|size81562:20348-22348	SMil_00010375
scaffold599|size94832:50001-51000	CHG	0.306122	0.0125	1.25944e-08	1.21659e-06	scaffold599|size94832:48169-50169	SMil_00007839
scaffold6598|size26154:25001-26000	CHG	0.312925	0.0195122	1.11746e-10	1.65618e-08	scaffold6598|size26154:25659-27659	SMil_00025603
scaffold6598|size26154:25001-26000	CHG	0.312925	0.0195122	1.11746e-10	1.65618e-08	scaffold6598|size26154:24936-26936	SMil_00025602
scaffold2786|size50862:12001-13000	CHG	0.433333	0.141026	1.63708e-12	3.3475e-10	scaffold2786|size50862:11650-13650	SMil_00018365
scaffold1|size388307:308001-309000	CHG	0.541667	0.25	0.00206784	0.0303924	scaffold1|size388307:308304-310304	SMil_00000026
scaffold251|size120748:78001-79000	CHG	0.402235	0.111111	8.11111e-06	0.000353422	scaffold251|size120748:78238-80238	SMil_00004543
scaffold6509|size26501:23001-24000	CHG	0.494624	0.203704	0.000426598	0.00913808	scaffold6509|size26501:22235-24235	SMil_00025492
scaffold371|size118620:65001-66000	CHG	0.36859	0.078534	5.6704e-07	3.55298e-05	scaffold371|size118620:65868-67868	SMil_00004773
scaffold945|size81842:19001-20000	CHG	0.29	0	0.00286024	0.0386842	scaffold945|size81842:17089-19089	SMil_00010324
scaffold5674|size30126:26001-27000	CHG	0.649123	0.359223	0.000567976	0.0113846	scaffold5674|size30126:25531-27531	SMil_00024455
scaffold661|size92193:19001-20000	CHG	0.733333	0.443548	0.00103426	0.0180323	scaffold661|size92193:19030-21030	SMil_00008361
scaffold13617|size7906:4001-5000	CHG	0.475248	0.186992	0.000172156	0.00443716	scaffold13617|size7906:2110-4110	SMil_00029662
scaffold382|size125182:53001-54000	CHG	0.380435	0.092233	9.25706e-05	0.00268557	scaffold382|size125182:52241-54241	SMil_00004181
scaffold2808|size50619:46001-47000	CHG	0.393939	0.106599	1.20926e-08	1.17202e-06	scaffold2808|size50619:45811-47811	SMil_00018440
scaffold141|size135922:42001-43000	CHG	0.344828	0.0576923	4.00139e-08	3.44854e-06	scaffold141|size135922:40791-42791	SMil_00003227
scaffold8732|size18406:2001-3000	CHG	0.628399	0.341346	0.00131846	0.0216998	scaffold8732|size18406:1329-3329	SMil_00027617
scaffold939|size82166:46001-47000	CHG	0.857143	0.570909	4.09511e-05	0.00137099	scaffold939|size82166:45581-47581	SMil_00010282
scaffold1848|size62831:56001-57000	CHG	0.436975	0.150877	3.52176e-05	0.00120853	scaffold1848|size62831:56126-58126	SMil_00014986
scaffold8914|size36648:25001-26000	CHG	0.581081	0.295082	0.00075781	0.0142276	scaffold8914|size36648:25638-27638	SMil_00022527
scaffold11309|size11686:5001-6000	CHG	0.375	0.0902062	1.09017e-20	5.91865e-18	scaffold11309|size11686:3154-5154	SMil_00028944
scaffold102|size163426:145001-146000	CHG	0.506024	0.222222	0.00112304	0.0191897	scaffold102|size163426:144801-146801	SMil_00001880
scaffold126|size145755:64001-65000	CHG	0.715385	0.431604	1.16022e-08	1.13017e-06	scaffold126|size145755:63051-65051	SMil_00002783
scaffold149|size134342:129001-130000	CHG	0.721311	0.437681	0.000584297	0.011628	scaffold149|size134342:129308-131308	SMil_00003337
scaffold1|size388307:271001-272000	CHG	0.702128	0.418953	0.000141148	0.00378797	scaffold1|size388307:270962-272962	SMil_00000019
scaffold2843|size50271:21001-22000	CHG	0.57868	0.296296	0.00252074	0.0352574	scaffold2843|size50271:20664-22664	SMil_00018546
scaffold2843|size50271:21001-22000	CHG	0.57868	0.296296	0.00252074	0.0352574	scaffold2843|size50271:20530-22530	SMil_00018547
scaffold2081|size59098:45001-46000	CHG	0.471698	0.189474	0.00169652	0.0262979	scaffold2081|size59098:44999-46999	SMil_00015864
scaffold4130|size39516:21001-22000	CHG	0.5	0.219512	0.000619463	0.0121562	scaffold4130|size39516:19111-21111	SMil_00021667
scaffold94|size151866:131001-132000	CHG	0.384615	0.104167	4.90148e-05	0.00159621	scaffold94|size151866:129334-131334	SMil_00002472
scaffold3699|size57136:5001-6000	CHG	0.507042	0.226994	1.05712e-05	0.000443209	scaffold3699|size57136:5881-7881	SMil_00016464
scaffold3670|size42842:35001-36000	CHG	0.514451	0.234483	0.000126811	0.00346831	scaffold3670|size42842:34335-36335	SMil_00020692
scaffold563|size96949:25001-26000	CHG	0.53288	0.252976	1.17709e-06	6.7583e-05	scaffold563|size96949:24686-26686	SMil_00007559
scaffold5084|size33398:20001-21000	CHG	0.624	0.34555	0.000533554	0.0108359	scaffold5084|size33398:20049-22049	SMil_00023554
scaffold1318|size72412:57001-58000	CHG	0.309524	0.0314465	5.60611e-07	3.51873e-05	scaffold1318|size72412:55758-57758	SMil_00012522
scaffold2923|size73992:57001-58000	CHG	0.431694	0.154545	0.000109827	0.00308141	scaffold2923|size73992:55841-57841	SMil_00012077
scaffold1359|size71590:57001-58000	CHG	0.402913	0.126246	3.70248e-06	0.0001805	scaffold1359|size71590:57047-59047	SMil_00012779
scaffold1593|size66804:64001-65000	CHG	0.545455	0.268877	2.87752e-10	3.92394e-08	scaffold1593|size66804:62183-64183	SMil_00013911
scaffold30|size183332:13001-14000	CHG	0.300613	0.0241935	5.66732e-09	5.93776e-07	scaffold30|size183332:11226-13226	SMil_00001084
scaffold30|size183332:13001-14000	CHG	0.300613	0.0241935	5.66732e-09	5.93776e-07	scaffold30|size183332:13081-15081	SMil_00001085
scaffold5259|size33900:12001-13000	CHG	0.557746	0.281553	0.000283637	0.00662814	scaffold5259|size33900:11346-13346	SMil_00023380
scaffold181|size243338:179001-180000	CHG	0.568182	0.292614	0.00206306	0.0303505	scaffold181|size243338:179581-181581	SMil_00000382
scaffold6153|size27979:23001-24000	CHG	0.577617	0.302115	2.10052e-05	0.000791734	scaffold6153|size27979:21047-23047	SMil_00025074
scaffold1017|size108327:91001-92000	CHG	0.314917	0.039886	3.27678e-06	0.000162557	scaffold1017|size108327:90160-92160	SMil_00005966
scaffold1337|size72085:34001-35000	CHG	0.707989	0.434211	2.98421e-06	0.000150208	scaffold1337|size72085:33575-35575	SMil_00012623
scaffold1663|size65746:54001-55000	CHG	0.543307	0.269608	0.00361876	0.0458551	scaffold1663|size65746:54521-56521	SMil_00014190
scaffold2968|size49049:31001-32000	CHG	0.424812	0.151351	9.79648e-07	5.74071e-05	scaffold2968|size49049:30975-32975	SMil_00018886
scaffold6893|size54036:37001-38000	CHG	0.554187	0.280899	2.29729e-07	1.61071e-05	scaffold6893|size54036:35419-37419	SMil_00017364
scaffold4001|size40421:37001-38000	CHG	0.460674	0.1875	0.00263254	0.0364296	scaffold4001|size40421:35472-37472	SMil_00021426
scaffold467|size103466:66001-67000	CHG	0.667513	0.394366	2.66858e-05	0.000967416	scaffold467|size103466:65343-67343	SMil_00006742
scaffold6750|size25486:19001-20000	CHG	0.4	0.126984	0.000596551	0.011807	scaffold6750|size25486:18325-20325	SMil_00025760
scaffold7923|size20953:9001-10000	CHG	0.387931	0.115646	2.88286e-05	0.00102767	scaffold7923|size20953:8817-10817	SMil_00026953
scaffold3741|size42280:11001-12000	CHG	0.423423	0.151751	1.47329e-06	8.18019e-05	scaffold3741|size42280:10224-12224	SMil_00020859
scaffold1542|size103851:51001-52000	CHG	0.359223	0.0883534	2.648e-09	2.9722e-07	scaffold1542|size103851:49970-51970	SMil_00006682
scaffold1542|size103851:51001-52000	CHG	0.359223	0.0883534	2.648e-09	2.9722e-07	scaffold1542|size103851:50920-52920	SMil_00006683
scaffold1502|size68422:40001-41000	CHG	0.484663	0.213793	0.00031944	0.00729109	scaffold1502|size68422:39644-41644	SMil_00013457
scaffold33|size181870:75001-76000	CHG	0.27027	0	8.18085e-07	4.9058e-05	scaffold33|size181870:75205-77205	SMil_00001120
scaffold33|size181870:75001-76000	CHG	0.27027	0	8.18085e-07	4.9058e-05	scaffold33|size181870:73154-75154	SMil_00001119
scaffold5454|size63633:10001-11000	CHG	0.482517	0.212308	5.9831e-08	4.90257e-06	scaffold5454|size63633:8795-10795	SMil_00014724
scaffold263|size119698:18001-19000	CHG	0.473451	0.204176	1.46672e-06	8.15485e-05	scaffold263|size119698:18063-20063	SMil_00004645
scaffold2766|size51022:36001-37000	CHG	0.712871	0.443709	0.00117618	0.0199001	scaffold2766|size51022:35706-37706	SMil_00018302
scaffold398|size108493:73001-74000	CHG	0.506849	0.237931	0.000749826	0.014113	scaffold398|size108493:71584-73584	SMil_00005949
scaffold4921|size38268:26001-27000	CHG	0.350993	0.0824742	0.00110567	0.0189552	scaffold4921|size38268:26105-28105	SMil_00022046
scaffold7574|size42173:15001-16000	CHG	0.589041	0.320755	0.000648096	0.0125831	scaffold7574|size42173:13334-15334	SMil_00020899
scaffold7906|size21012:10001-11000	CHG	0.482857	0.214583	1.99818e-08	1.85094e-06	scaffold7906|size21012:10279-12279	SMil_00026937
scaffold811|size86540:9001-10000	CHG	0.513026	0.244755	4.8056e-10	6.29934e-08	scaffold811|size86540:9322-11322	SMil_00009443
scaffold168|size131665:108001-109000	CHG	0.478261	0.210526	0.00381293	0.0474712	scaffold168|size131665:106543-108543	SMil_00003538
scaffold5943|size28854:17001-18000	CHG	0.941176	0.673469	0.00358042	0.0455027	scaffold5943|size28854:15545-17545	SMil_00024815
scaffold7988|size20728:11001-12000	CHG	0.390244	0.123529	0.00079632	0.0147933	scaffold7988|size20728:10339-12339	SMil_00027012
scaffold13561|size17691:1001-2000	CHG	0.309434	0.0429293	3.84033e-16	1.25164e-13	scaffold13561|size17691:1312-3312	SMil_00027767
scaffold8147|size20184:9001-10000	CHG	0.396552	0.130137	0.000343393	0.00771242	scaffold8147|size20184:9154-11154	SMil_00027133
scaffold8147|size20184:9001-10000	CHG	0.396552	0.130137	0.000343393	0.00771242	scaffold8147|size20184:8721-10721	SMil_00027134
scaffold1056|size78907:15001-16000	CHG	0.460396	0.194245	1.62444e-05	0.000639719	scaffold1056|size78907:14379-16379	SMil_00010954
scaffold98|size323791:89001-90000	CHG	0.478261	0.212598	2.37682e-05	0.000879227	scaffold98|size323791:88321-90321	SMil_00000051
scaffold98|size323791:89001-90000	CHG	0.478261	0.212598	2.37682e-05	0.000879227	scaffold98|size323791:87180-89180	SMil_00000050
scaffold2265|size56638:25001-26000	CHG	0.277108	0.012987	0.000452742	0.00957488	scaffold2265|size56638:24406-26406	SMil_00016570
scaffold63|size164162:25001-26000	CHG	0.390625	0.127273	0.000610104	0.012008	scaffold63|size164162:24300-26300	SMil_00001794
scaffold63|size164162:25001-26000	CHG	0.390625	0.127273	0.000610104	0.012008	scaffold63|size164162:24526-26526	SMil_00001795
scaffold1284|size73280:42001-43000	CHG	0.263158	0	0.000320155	0.00730418	scaffold1284|size73280:42817-44817	SMil_00012305
scaffold1670|size65678:20001-21000	CHG	0.518519	0.255738	0.00189754	0.0285296	scaffold1670|size65678:19381-21381	SMil_00014225
scaffold1033|size79484:12001-13000	CHG	0.590278	0.328244	0.000355849	0.00791904	scaffold1033|size79484:12975-14975	SMil_00010791
scaffold2254|size56750:29001-30000	CHG	0.588983	0.327273	0.000962181	0.0170896	scaffold2254|size56750:27706-29706	SMil_00016543
scaffold2254|size56750:29001-30000	CHG	0.588983	0.327273	0.000962181	0.0170896	scaffold2254|size56750:29289-31289	SMil_00016545
scaffold2300|size56195:17001-18000	CHG	0.333832	0.0725076	2.24215e-05	0.000837912	scaffold2300|size56195:16023-18023	SMil_00016696
scaffold4725|size43906:13001-14000	CHG	0.326797	0.0655738	9.55043e-05	0.00275219	scaffold4725|size43906:13158-15158	SMil_00020359
scaffold914|size82969:49001-50000	CHG	0.693038	0.432024	0.00252366	0.0352884	scaffold914|size82969:48213-50213	SMil_00010155
scaffold7021|size24335:12001-13000	CHG	0.267544	0.00687285	4.25625e-21	2.40182e-18	scaffold7021|size24335:11208-13208	SMil_00026104
scaffold1790|size63601:5001-6000	CHG	0.428571	0.168142	0.00269154	0.0370265	scaffold1790|size63601:4713-6713	SMil_00014726
scaffold15491|size6046:5001-6000	CHG	0.341463	0.0814332	3.07141e-09	3.38201e-07	scaffold15491|size6046:4201-6201	SMil_00030033
scaffold4142|size39442:29001-30000	CHG	0.26	0	0.00346911	0.0444807	scaffold4142|size39442:28841-30841	SMil_00021690
scaffold853|size85063:24001-25000	CHG	0.27907	0.0201207	6.85894e-26	5.90125e-23	scaffold853|size85063:23639-25639	SMil_00009726
scaffold5123|size64227:29001-30000	CHG	0.323232	0.0643275	4.63016e-07	2.97232e-05	scaffold5123|size64227:29568-31568	SMil_00014587
scaffold2715|size51449:44001-45000	CHG	0.400568	0.142276	3.99475e-08	3.44427e-06	scaffold2715|size51449:44399-46399	SMil_00018157
scaffold4632|size36131:4001-5000	CHG	0.668329	0.410063	1.4786e-06	8.20516e-05	scaffold4632|size36131:4860-6860	SMil_00022666
scaffold2482|size53995:9001-10000	CHG	0.658228	0.4	0.000733181	0.0138704	scaffold2482|size53995:9906-11906	SMil_00017372
scaffold2356|size77273:12001-13000	CHG	0.387665	0.129841	2.1426e-09	2.4593e-07	scaffold2356|size77273:11715-13715	SMil_00011331
scaffold5082|size33418:6001-7000	CHG	0.589744	0.332046	0.00135545	0.0221274	scaffold5082|size33418:6073-8073	SMil_00023548
scaffold1591|size66851:22001-23000	CHG	0.358491	0.101449	0.00139963	0.0226736	scaffold1591|size66851:20406-22406	SMil_00013896
scaffold1591|size66851:22001-23000	CHG	0.358491	0.101449	0.00139963	0.0226736	scaffold1591|size66851:20621-22621	SMil_00013897
scaffold126|size145755:29001-30000	CHG	0.474638	0.217712	0.000120904	0.00333323	scaffold126|size145755:27446-29446	SMil_00002780
scaffold126|size145755:29001-30000	CHG	0.474638	0.217712	0.000120904	0.00333323	scaffold126|size145755:27678-29678	SMil_00002781
scaffold668|size91739:50001-51000	CHG	0.316279	0.06	0.00356898	0.0454	scaffold668|size91739:50158-52158	SMil_00008437
scaffold430|size167551:5001-6000	CHG	0.428904	0.172775	4.85037e-11	7.72928e-09	scaffold430|size167551:5169-7169	SMil_00001618
scaffold1797|size112161:41001-42000	CHG	0.267327	0.0112994	3.67492e-08	3.19703e-06	scaffold1797|size112161:39953-41953	SMil_00005535
scaffold3196|size47054:4001-5000	CHG	0.35274	0.0978261	7.54861e-09	7.65218e-07	scaffold3196|size47054:2943-4943	SMil_00019535
scaffold130|size139209:8001-9000	CHG	0.279412	0.0246914	1.15196e-05	0.000478622	scaffold130|size139209:8276-10276	SMil_00003044
scaffold3641|size43086:13001-14000	CHG	0.40411	0.14966	0.000173117	0.00445627	scaffold3641|size43086:12926-14926	SMil_00020611
scaffold2206|size57434:30001-31000	CHG	0.32381	0.0697674	0.0013987	0.0226623	scaffold2206|size57434:28186-30186	SMil_00016365
scaffold2454|size54336:16001-17000	CHG	0.5	0.246575	0.00374825	0.0469162	scaffold2454|size54336:15798-17798	SMil_00017262
scaffold118|size141755:130001-131000	CHG	0.494983	0.241888	5.75263e-05	0.00181771	scaffold118|size141755:128867-130867	SMil_00002904
scaffold993|size80549:56001-57000	CHG	0.35545	0.102362	6.21875e-07	3.85206e-05	scaffold993|size80549:54691-56691	SMil_00010530
scaffold245|size121253:13001-14000	CHG	0.371681	0.118721	0.000203523	0.0050943	scaffold245|size121253:12698-14698	SMil_00004500
scaffold8640|size18661:13001-14000	CHG	0.307692	0.0547445	2.35657e-08	2.14958e-06	scaffold8640|size18661:11356-13356	SMil_00027544
scaffold4683|size35785:3001-4000	CHG	0.496255	0.243986	1.98682e-06	0.00010619	scaffold4683|size35785:1599-3599	SMil_00022804
scaffold4879|size34609:30001-31000	CHG	0.331361	0.0794702	0.00315094	0.0414938	scaffold4879|size34609:30103-32103	SMil_00023202
scaffold1204|size74862:52001-53000	CHG	0.690529	0.439024	9.9797e-10	1.23558e-07	scaffold1204|size74862:50122-52122	SMil_00011832
scaffold2919|size105543:73001-74000	CHG	0.45082	0.2	0.00147368	0.0236003	scaffold2919|size105543:72454-74454	SMil_00006429
scaffold3076|size48079:14001-15000	CHG	0.441341	0.190574	2.59201e-08	2.34433e-06	scaffold3076|size48079:12028-14028	SMil_00019215
scaffold6026|size28497:19001-20000	CHG	0.519481	0.268889	2.80024e-05	0.00100545	scaffold6026|size28497:19275-21275	SMil_00024934
scaffold937|size120637:97001-98000	CHG	0.390323	0.139969	5.70843e-08	4.71556e-06	scaffold937|size120637:95316-97316	SMil_00004571
scaffold937|size120637:97001-98000	CHG	0.390323	0.139969	5.70843e-08	4.71556e-06	scaffold937|size120637:96035-98035	SMil_00004572
scaffold602|size94804:71001-72000	CHG	0.689904	0.439673	0.000228218	0.0055817	scaffold602|size94804:71608-73608	SMil_00007853
scaffold4049|size40119:6001-7000	CHG	0.369863	0.119658	0.00202072	0.0299186	scaffold4049|size40119:5810-7810	SMil_00021519
scaffold5387|size31666:28001-29000	CHG	0.407534	0.15748	8.40827e-11	1.27791e-08	scaffold5387|size31666:28493-30493	SMil_00023995
scaffold2241|size57005:30001-31000	CHG	0.25	0	0.00169692	0.0263	scaffold2241|size57005:30689-32689	SMil_00016516
scaffold642|size180686:161001-162000	CHG	0.25	0	0.000689608	0.013206	scaffold642|size180686:160006-162006	SMil_00001170
scaffold684|size90872:53001-54000	CHG	0.3125	0.0625	0.00052046	0.0106236	scaffold684|size90872:53868-55868	SMil_00008548
scaffold684|size90872:53001-54000	CHG	0.3125	0.0625	0.00052046	0.0106236	scaffold684|size90872:53358-55358	SMil_00008547
scaffold1014|size80011:7001-8000	CHG	0.482234	0.234091	0.000870702	0.0158532	scaffold1014|size80011:7126-9126	SMil_00010641
scaffold58|size165887:81001-82000	CHG	0.404255	0.15625	0.000174169	0.00447937	scaffold58|size165887:80991-82991	SMil_00001711
scaffold1230|size74421:26001-27000	CHG	0.562212	0.314516	0.00187698	0.0282917	scaffold1230|size74421:24922-26922	SMil_00011973
scaffold1485|size68831:33001-34000	CHG	0.329932	0.0824373	6.71596e-08	5.43075e-06	scaffold1485|size68831:33526-35526	SMil_00013370
scaffold2298|size56196:4001-5000	CHG	0.395161	0.147766	7.01306e-07	4.28396e-05	scaffold2298|size56196:4507-6507	SMil_00016690
scaffold2769|size51001:32001-33000	CHG	0.246575	0	7.82415e-10	9.91684e-08	scaffold2769|size51001:32021-34021	SMil_00018316
scaffold3253|size63804:42001-43000	CHG	0.259259	0.0128205	7.06908e-06	0.000314015	scaffold3253|size63804:41159-43159	SMil_00014690
scaffold3253|size63804:42001-43000	CHG	0.259259	0.0128205	7.06908e-06	0.000314015	scaffold3253|size63804:42030-44030	SMil_00014691
scaffold510|size100292:57001-58000	CHG	0.325203	0.0789474	1.19541e-06	6.84311e-05	scaffold510|size100292:56880-58880	SMil_00007087
scaffold510|size100292:57001-58000	CHG	0.325203	0.0789474	1.19541e-06	6.84311e-05	scaffold510|size100292:55582-57582	SMil_00007088
scaffold497|size100840:45001-46000	CHG	0.428571	0.18251	0.000372096	0.00819984	scaffold497|size100840:45266-47266	SMil_00006977
scaffold2540|size94627:55001-56000	CHG	0.408046	0.162264	1.39064e-05	0.000559917	scaffold2540|size94627:53755-55755	SMil_00007871
scaffold2540|size94627:55001-56000	CHG	0.408046	0.162264	1.39064e-05	0.000559917	scaffold2540|size94627:54421-56421	SMil_00007873
scaffold2540|size94627:55001-56000	CHG	0.408046	0.162264	1.39064e-05	0.000559917	scaffold2540|size94627:54921-56921	SMil_00007872
scaffold5027|size62449:45001-46000	CHG	0.626923	0.381188	2.68821e-05	0.000972794	scaffold5027|size62449:43676-45676	SMil_00015079
scaffold734|size88890:31001-32000	CHG	0.577299	0.331588	7.58339e-06	0.000333722	scaffold734|size88890:30885-32885	SMil_00008868
scaffold131|size139055:43001-44000	CHG	0.339713	0.0942761	1.41083e-05	0.000566924	scaffold131|size139055:42911-44911	SMil_00003060
scaffold1579|size67046:40001-41000	CHG	0.357143	0.111801	0.000733435	0.0138722	scaffold1579|size67046:40995-42995	SMil_00013834
scaffold13589|size7938:2001-3000	CHG	0.301095	0.056	6.08453e-21	3.36635e-18	scaffold13589|size7938:198-2198	SMil_00029657
scaffold742|size153448:38001-39000	CHG	0.6	0.354949	0.00345097	0.0443251	scaffold742|size153448:37062-39062	SMil_00002332
scaffold742|size153448:38001-39000	CHG	0.6	0.354949	0.00345097	0.0443251	scaffold742|size153448:37668-39668	SMil_00002333
scaffold5517|size30896:7001-8000	CHG	0.461255	0.216327	6.46071e-07	3.98734e-05	scaffold5517|size30896:5383-7383	SMil_00024205
scaffold5517|size30896:7001-8000	CHG	0.461255	0.216327	6.46071e-07	3.98734e-05	scaffold5517|size30896:7788-9788	SMil_00024206
scaffold4267|size38455:29001-30000	CHG	0.283333	0.0392157	0.000105698	0.00298246	scaffold4267|size38455:28948-30948	SMil_00021980
scaffold494|size101154:16001-17000	CHG	0.341176	0.0978261	0.0035235	0.0449622	scaffold494|size101154:15277-17277	SMil_00006952
scaffold2|size272527:158001-159000	CHG	0.517241	0.273913	0.00174678	0.0268494	scaffold2|size272527:157902-159902	SMil_00000258
scaffold787|size87502:7001-8000	CHG	0.290196	0.046875	0.00317807	0.0417319	scaffold787|size87502:6225-8225	SMil_00009265
scaffold920|size82760:44001-45000	CHG	0.361446	0.118182	0.00100633	0.017672	scaffold920|size82760:42670-44670	SMil_00010188
scaffold273|size118701:46001-47000	CHG	0.528947	0.28655	0.000480364	0.0100192	scaffold273|size118701:44349-46349	SMil_00004746
scaffold414|size151577:54001-55000	CHG	0.42446	0.182186	4.12871e-06	0.000198326	scaffold414|size151577:52723-54723	SMil_00002496
scaffold983|size90700:6001-7000	CHG	0.428947	0.18711	6.60237e-05	0.00203743	scaffold983|size90700:6388-8388	SMil_00008568
scaffold7071|size46043:36001-37000	CHG	0.340909	0.0992167	4.97953e-07	3.16854e-05	scaffold7071|size46043:36875-38875	SMil_00019790
scaffold3929|size40844:16001-17000	CHG	0.584906	0.343844	2.88328e-07	1.96854e-05	scaffold3929|size40844:14319-16319	SMil_00021311
scaffold762|size88168:46001-47000	CHG	0.463415	0.222727	3.35569e-05	0.00116195	scaffold762|size88168:45969-47969	SMil_00009075
scaffold243|size121368:2001-3000	CHG	0.498258	0.257812	0.000150275	0.00398394	scaffold243|size121368:2613-4613	SMil_00004489
scaffold5517|size30896:9001-10000	CHG	0.488636	0.248509	3.30988e-06	0.000163998	scaffold5517|size30896:7788-9788	SMil_00024206
scaffold7532|size22312:9001-10000	CHG	0.385246	0.145299	0.000245049	0.00590654	scaffold7532|size22312:9561-11561	SMil_00026593
scaffold8528|size31675:13001-14000	CHG	0.523501	0.284281	3.3484e-08	2.94451e-06	scaffold8528|size31675:11201-13201	SMil_00023992
scaffold2491|size53889:36001-37000	CHG	0.404537	0.165756	1.61319e-10	2.3051e-08	scaffold2491|size53889:36161-38161	SMil_00017409
scaffold7391|size22872:17001-18000	CHG	0.303318	0.0652174	5.14982e-07	3.26565e-05	scaffold7391|size22872:15724-17724	SMil_00026448
scaffold11476|size11334:7001-8000	CHG	0.253012	0.0149254	0.000375168	0.00825232	scaffold11476|size11334:5937-7937	SMil_00029011
scaffold5415|size42278:8001-9000	CHG	0.526316	0.288618	0.00311915	0.0412115	scaffold5415|size42278:8561-10561	SMil_00020863
scaffold273|size118701:74001-75000	CHG	0.272076	0.035	1.14568e-17	4.48222e-15	scaffold273|size118701:73352-75352	SMil_00004751
scaffold1513|size68269:41001-42000	CHG	0.277778	0.0410959	0.000243964	0.00588657	scaffold1513|size68269:41202-43202	SMil_00013522
scaffold5321|size34794:2001-3000	CHG	0.353293	0.117241	0.000435906	0.0092914	scaffold5321|size34794:428-2428	SMil_00023125
scaffold161|size151184:99001-100000	CHG	0.457792	0.221831	7.7811e-05	0.00232926	scaffold161|size151184:98785-100785	SMil_00002538
scaffold161|size151184:99001-100000	CHG	0.457792	0.221831	7.7811e-05	0.00232926	scaffold161|size151184:99225-101225	SMil_00002539
scaffold2838|size63014:54001-55000	CHG	0.428775	0.193694	3.35161e-12	6.49989e-10	scaffold2838|size63014:52847-54847	SMil_00014882
scaffold1424|size70127:45001-46000	CHG	0.62585	0.391089	0.00348438	0.0446229	scaffold1424|size70127:44515-46515	SMil_00013088
scaffold7483|size22569:17001-18000	CHG	0.253968	0.0192308	4.71804e-05	0.00154489	scaffold7483|size22569:16505-18505	SMil_00026538
scaffold11|size207788:148001-149000	CHG	0.351515	0.117073	0.000301189	0.0069611	scaffold11|size207788:147157-149157	SMil_00000709
scaffold3069|size48156:8001-9000	CHG	0.319149	0.0849057	0.000858639	0.0156827	scaffold3069|size48156:8676-10676	SMil_00019189
scaffold406|size107758:21001-22000	CHG	0.417085	0.182857	5.37514e-05	0.00171902	scaffold406|size107758:21243-23243	SMil_00006046
scaffold1386|size70819:27001-28000	CHG	0.57377	0.339744	0.00369752	0.0464934	scaffold1386|size70819:26516-28516	SMil_00012933
scaffold78|size158705:36001-37000	CHG	0.555556	0.321918	0.00116966	0.0198178	scaffold78|size158705:35672-37672	SMil_00002055
scaffold1109|size77618:37001-38000	CHG	0.430657	0.19708	0.00189872	0.028543	scaffold1109|size77618:35339-37339	SMil_00011249
scaffold4103|size56155:43001-44000	CHG	0.477848	0.244275	0.00101821	0.0178199	scaffold4103|size56155:43085-45085	SMil_00016729
scaffold1142|size76394:12001-13000	CHG	0.453333	0.220096	0.000303274	0.00700002	scaffold1142|size76394:10752-12752	SMil_00011453
scaffold1142|size76394:12001-13000	CHG	0.453333	0.220096	0.000303274	0.00700002	scaffold1142|size76394:10943-12943	SMil_00011455
scaffold2514|size53715:7001-8000	CHG	0.240741	0.00787402	3.3596e-05	0.00116278	scaffold2514|size53715:5593-7593	SMil_00017493
scaffold6970|size24519:3001-4000	CHG	0.284553	0.0517241	0.00112196	0.0191799	scaffold6970|size24519:1753-3753	SMil_00026055
scaffold2173|size57833:15001-16000	CHG	0.284768	0.0520833	6.7917e-15	1.918e-12	scaffold2173|size57833:13458-15458	SMil_00016230
scaffold121|size141189:38001-39000	CHG	0.45283	0.220264	6.07393e-05	0.0019006	scaffold121|size141189:36096-38096	SMil_00002943
scaffold1731|size109367:7001-8000	CHG	0.446309	0.213992	0.00025188	0.00603613	scaffold1731|size109367:5624-7624	SMil_00005884
scaffold486|size101623:34001-35000	CHG	0.436364	0.204082	0.00259856	0.0360849	scaffold486|size101623:33049-35049	SMil_00006885
scaffold4577|size36540:22001-23000	CHG	0.46748	0.235421	2.25298e-07	1.58346e-05	scaffold4577|size36540:20216-22216	SMil_00022553
scaffold10672|size13049:6001-7000	CHG	0.273973	0.0422741	5.01866e-21	2.79953e-18	scaffold10672|size13049:6821-8821	SMil_00028704
scaffold1398|size109676:92001-93000	CHG	0.398477	0.166994	4.58186e-07	2.94971e-05	scaffold1398|size109676:91325-93325	SMil_00005855
scaffold1038|size79411:41001-42000	CHG	0.422018	0.190608	2.98999e-05	0.00105898	scaffold1038|size79411:41860-43860	SMil_00010836
scaffold2040|size85241:58001-59000	CHG	0.330275	0.0990099	1.98258e-05	0.00075329	scaffold2040|size85241:56712-58712	SMil_00009703
scaffold648|size92726:22001-23000	CHG	0.257812	0.0267559	2.03268e-11	3.4423e-09	scaffold648|size92726:20363-22363	SMil_00008246
scaffold1107|size77667:19001-20000	CHG	0.3	0.0697674	0.00175563	0.0269425	scaffold1107|size77667:19671-21671	SMil_00011235
scaffold1137|size76630:36001-37000	CHG	0.819527	0.589666	0.00397215	0.048881	scaffold1137|size76630:35570-37570	SMil_00011421
scaffold1137|size76630:36001-37000	CHG	0.819527	0.589666	0.00397215	0.048881	scaffold1137|size76630:36724-38724	SMil_00011422
scaffold2099|size58890:21001-22000	CHG	0.351064	0.121212	0.00208471	0.0305806	scaffold2099|size58890:19183-21183	SMil_00015920
scaffold455|size104374:25001-26000	CHG	0.358306	0.128599	1.0728e-08	1.05283e-06	scaffold455|size104374:23427-25427	SMil_00006645
scaffold52|size171480:159001-160000	CHG	0.743182	0.514196	0.00224752	0.0324093	scaffold52|size171480:158788-160788	SMil_00001456
scaffold9822|size15240:1001-2000	CHG	0.228916	0	0.00139956	0.0226736	scaffold9822|size15240:1694-3694	SMil_00028243
scaffold2624|size52537:25001-26000	CHG	0.228346	0	1.2137e-05	0.000499166	scaffold2624|size52537:23695-25695	SMil_00017839
scaffold2040|size85241:39001-40000	CHG	0.322917	0.0957447	0.000134124	0.00363067	scaffold2040|size85241:37677-39677	SMil_00009700
scaffold5932|size28882:16001-17000	CHG	0.253219	0.026455	3.5237e-12	6.78824e-10	scaffold5932|size28882:14833-16833	SMil_00024801
scaffold4252|size38530:6001-7000	CHG	0.561433	0.335155	2.37824e-06	0.00012363	scaffold4252|size38530:5742-7742	SMil_00021950
scaffold1282|size73346:64001-65000	CHG	0.528409	0.302251	0.00187135	0.0282257	scaffold1282|size73346:63866-65866	SMil_00012292
scaffold72|size161130:78001-79000	CHG	0.52809	0.302013	0.00122252	0.0204793	scaffold72|size161130:78207-80207	SMil_00001962
scaffold1399|size70430:51001-52000	CHG	0.570743	0.344948	0.000768812	0.0143916	scaffold1399|size70430:49916-51916	SMil_00012982
scaffold478|size102576:95001-96000	CHG	0.721884	0.496503	1.90655e-05	0.000730745	scaffold478|size102576:95662-97662	SMil_00006818
scaffold1026|size79711:58001-59000	CHG	0.402235	0.176895	5.37817e-08	4.48103e-06	scaffold1026|size79711:58144-60144	SMil_00010730
scaffold1026|size79711:58001-59000	CHG	0.402235	0.176895	5.37817e-08	4.48103e-06	scaffold1026|size79711:56070-58070	SMil_00010729
scaffold9300|size31096:23001-24000	CHG	0.272727	0.047619	0.000811007	0.015011	scaffold9300|size31096:22975-24975	SMil_00024158
scaffold1978|size60730:39001-40000	CHG	0.395833	0.171171	0.00086976	0.0158415	scaffold1978|size60730:39147-41147	SMil_00015530
scaffold4680|size35791:23001-24000	CHG	0.35545	0.131054	0.00117208	0.0198522	scaffold4680|size35791:23150-25150	SMil_00022800
scaffold386|size129750:27001-28000	CHG	0.236842	0.0131579	0.000926173	0.0166044	scaffold386|size129750:26294-28294	SMil_00003800
scaffold4867|size34668:22001-23000	CHG	0.3875	0.164286	5.58338e-06	0.000257424	scaffold4867|size34668:21235-23235	SMil_00023172
scaffold7396|size22850:11001-12000	CHG	0.446809	0.223744	0.000437706	0.00932194	scaffold7396|size22850:10032-12032	SMil_00026454
scaffold7650|size24068:7001-8000	CHG	0.282051	0.0595238	5.19813e-05	0.00167402	scaffold7650|size24068:6128-8128	SMil_00026157
scaffold8325|size19603:12001-13000	CHG	0.828866	0.606762	0.00141802	0.0229149	scaffold8325|size19603:12521-14521	SMil_00027286
scaffold449|size105018:48001-49000	CHG	0.344371	0.123188	0.00238603	0.033863	scaffold449|size105018:46991-48991	SMil_00006538
scaffold2471|size68256:28001-29000	CHG	0.220588	0	0.00335266	0.0433849	scaffold2471|size68256:28109-30109	SMil_00013540
scaffold13357|size8211:4001-5000	CHG	0.253012	0.0327869	5.5752e-06	0.000257163	scaffold13357|size8211:2611-4611	SMil_00029611
scaffold843|size85336:4001-5000	CHG	0.22	0	0.00129112	0.0213554	scaffold843|size85336:2217-4217	SMil_00009666
scaffold9890|size26797:20001-21000	CHG	0.306122	0.0866667	0.000118597	0.0032792	scaffold9890|size26797:18923-20923	SMil_00025402
scaffold1259|size73826:10001-11000	CHG	0.525952	0.306733	2.0838e-05	0.000786862	scaffold1259|size73826:8037-10037	SMil_00012147
scaffold8802|size29492:25001-26000	CHG	0.443787	0.22482	1.92521e-05	0.000735763	scaffold8802|size29492:24729-26729	SMil_00024637
scaffold2736|size51284:2001-3000	CHG	0.232323	0.0137931	7.29287e-09	7.41885e-07	scaffold2736|size51284:2072-4072	SMil_00018213
scaffold2736|size51284:2001-3000	CHG	0.232323	0.0137931	7.29287e-09	7.41885e-07	scaffold2736|size51284:717-2717	SMil_00018214
scaffold688|size90542:42001-43000	CHG	0.680135	0.461756	0.00408091	0.0498495	scaffold688|size90542:40104-42104	SMil_00008596
scaffold2762|size68216:10001-11000	CHG	0.471166	0.253071	3.48536e-11	5.69804e-09	scaffold2762|size68216:10800-12800	SMil_00013553
scaffold3293|size46098:29001-30000	CHG	0.617716	0.400257	1.40035e-06	7.85682e-05	scaffold3293|size46098:27323-29323	SMil_00019770
scaffold781|size87619:31001-32000	CHG	0.292517	0.0750853	1.26591e-07	9.55459e-06	scaffold781|size87619:30122-32122	SMil_00009233
scaffold7381|size39185:14001-15000	CHG	0.435065	0.218341	0.00325954	0.0425266	scaffold7381|size39185:13862-15862	SMil_00021780
scaffold157|size170340:104001-105000	CHG	0.238176	0.0227273	1.51967e-27	1.51258e-24	scaffold157|size170340:104012-106012	SMil_00001504
scaffold3406|size73984:34001-35000	CHG	0.345238	0.130081	0.000334877	0.00756858	scaffold3406|size73984:33640-35640	SMil_00012085
scaffold693|size90324:72001-73000	CHG	0.530702	0.315789	0.000657625	0.0127177	scaffold693|size90324:72717-74717	SMil_00008643
scaffold4452|size37346:18001-19000	CHG	0.805369	0.59056	0.000172387	0.00444029	scaffold4452|size37346:18643-20643	SMil_00022331
scaffold929|size82370:61001-62000	CHG	0.477387	0.262963	0.000701473	0.013384	scaffold929|size82370:59597-61597	SMil_00010237
scaffold1716|size89636:12001-13000	CHG	0.495261	0.281046	0.000483197	0.0100638	scaffold1716|size89636:10628-12628	SMil_00008750
scaffold7517|size22376:17001-18000	CHG	0.3125	0.0987654	0.000977053	0.0172933	scaffold7517|size22376:16101-18101	SMil_00026569
scaffold763|size88109:79001-80000	CHG	0.431635	0.217918	0.000623384	0.0122162	scaffold763|size88109:78803-80803	SMil_00009081
scaffold5123|size64227:31001-32000	CHG	0.347826	0.135371	0.00034046	0.00766319	scaffold5123|size64227:29568-31568	SMil_00014587
scaffold3961|size40614:11001-12000	CHG	0.320513	0.108108	0.00128689	0.0212976	scaffold3961|size40614:10706-12706	SMil_00021368
scaffold11432|size11431:4001-5000	CHG	0.288462	0.0769231	8.5367e-06	0.00036935	scaffold11432|size11431:3568-5568	SMil_00028989
scaffold2995|size48759:6001-7000	CHG	0.233333	0.0222222	0.000380033	0.00833676	scaffold2995|size48759:4770-6770	SMil_00018961
scaffold181|size243338:221001-222000	CHG	0.210526	0	8.45461e-08	6.65642e-06	scaffold181|size243338:219805-221805	SMil_00000386
scaffold8076|size20478:6001-7000	CHG	0.511891	0.301457	1.09305e-09	1.34429e-07	scaffold8076|size20478:6272-8272	SMil_00027074
scaffold854|size85058:30001-31000	CHG	0.422481	0.212928	0.000128738	0.00350919	scaffold854|size85058:30941-32941	SMil_00009729
scaffold597|size95007:44001-45000	CHG	0.706362	0.497059	0.000572276	0.0114471	scaffold597|size95007:43693-45693	SMil_00007827
scaffold7042|size44885:41001-42000	CHG	0.231707	0.0232558	1.23352e-06	7.03948e-05	scaffold7042|size44885:41120-43120	SMil_00020148
scaffold3093|size90859:88001-89000	CHG	0.520913	0.3125	8.83653e-06	0.000380377	scaffold3093|size90859:87639-89639	SMil_00008563
scaffold1183|size75460:24001-25000	CHG	0.229508	0.0212766	1.02906e-06	5.99221e-05	scaffold1183|size75460:23992-25992	SMil_00011715
scaffold3707|size83157:52001-53000	CHG	0.564171	0.356604	0.00034773	0.00778199	scaffold3707|size83157:51032-53032	SMil_00010105
scaffold15348|size6177:3001-4000	CHG	0.306425	0.0993072	7.93437e-10	1.00503e-07	scaffold15348|size6177:3608-5608	SMil_00029999
scaffold270|size126767:111001-112000	CHG	0.391304	0.184343	2.63491e-05	0.000957261	scaffold270|size126767:109626-111626	SMil_00004069
scaffold76|size189666:170001-171000	CHG	0.332454	0.125514	1.43645e-08	1.36805e-06	scaffold76|size189666:170082-172082	SMil_00000930
scaffold76|size189666:170001-171000	CHG	0.332454	0.125514	1.43645e-08	1.36805e-06	scaffold76|size189666:168204-170204	SMil_00000931
scaffold531|size98877:77001-78000	CHG	0.331858	0.125	0.00229689	0.0329084	scaffold531|size98877:75415-77415	SMil_00007292
scaffold531|size98877:77001-78000	CHG	0.331858	0.125	0.00229689	0.0329084	scaffold531|size98877:75038-77038	SMil_00007293
scaffold298|size158226:59001-60000	CHG	0.603427	0.396728	0.000572222	0.0114471	scaffold298|size158226:57978-59978	SMil_00002094
scaffold560|size97049:38001-39000	CHG	0.327801	0.121519	3.1221e-07	2.11453e-05	scaffold560|size97049:38184-40184	SMil_00007530
scaffold2356|size77273:11001-12000	CHG	0.512545	0.306306	0.000500693	0.0103223	scaffold2356|size77273:11715-13715	SMil_00011331
scaffold804|size86841:28001-29000	CHG	0.223796	0.0177515	9.22606e-14	2.23548e-11	scaffold804|size86841:26020-28020	SMil_00009393
scaffold2818|size76593:13001-14000	CHG	0.585746	0.380645	0.000345088	0.00773992	scaffold2818|size76593:13130-15130	SMil_00011437
scaffold1550|size67569:38001-39000	CHG	0.434705	0.229855	2.22909e-08	2.0434e-06	scaffold1550|size67569:36738-38738	SMil_00013743
scaffold4538|size36797:26001-27000	CHG	0.438679	0.234545	1.68473e-11	2.90638e-09	scaffold4538|size36797:24113-26113	SMil_00022491
scaffold2337|size65347:17001-18000	CHG	0.3375	0.133705	3.50075e-05	0.00120274	scaffold2337|size65347:15242-17242	SMil_00014332
scaffold12270|size9841:4001-5000	CHG	0.203704	0	1.6821e-07	1.22243e-05	scaffold12270|size9841:2727-4727	SMil_00029299
scaffold7024|size24324:23001-24000	CHG	0.286624	0.083004	0.000978219	0.0173064	scaffold7024|size24324:22700-24700	SMil_00026109
scaffold636|size93165:49001-50000	CHG	0.32	0.116438	6.59247e-07	4.0551e-05	scaffold636|size93165:49968-51968	SMil_00008133
scaffold4646|size46856:13001-14000	CHG	0.203187	0	9.43444e-09	9.36571e-07	scaffold4646|size46856:13512-15512	SMil_00019610
scaffold75|size166732:101001-102000	CHG	0.371257	0.168203	0.000952608	0.0169656	scaffold75|size166732:99666-101666	SMil_00001679
scaffold3717|size42472:29001-30000	CHG	0.638333	0.435583	0.000155616	0.00409646	scaffold3717|size42472:29461-31461	SMil_00020808
scaffold8844|size18056:9001-10000	CHG	0.310345	0.108108	0.000281869	0.00659746	scaffold8844|size18056:9199-11199	SMil_00027688
scaffold105|size148214:46001-47000	CHG	0.206522	0.00505051	4.18148e-07	2.73619e-05	scaffold105|size148214:46351-48351	SMil_00002688
scaffold105|size148214:46001-47000	CHG	0.206522	0.00505051	4.18148e-07	2.73619e-05	scaffold105|size148214:46876-48876	SMil_00002689
scaffold2338|size65715:48001-49000	CHG	0.269542	0.0681265	8.75993e-07	5.2115e-05	scaffold2338|size65715:48893-50893	SMil_00014203
scaffold12409|size9593:6001-7000	CHG	0.223602	0.022508	3.08852e-05	0.00108777	scaffold12409|size9593:6144-8144	SMil_00029347
scaffold137|size137331:87001-88000	CHG	0.210526	0.00990099	0.000513151	0.0105204	scaffold137|size137331:86988-88988	SMil_00003156
scaffold3131|size47582:27001-28000	CHG	0.355556	0.154982	0.00284764	0.0385601	scaffold3131|size47582:26257-28257	SMil_00019384
scaffold10217|size14160:10001-11000	CHG	0.424658	0.224299	0.00234363	0.0334225	scaffold10217|size14160:9686-11686	SMil_00028481
scaffold70|size161415:59001-60000	CHG	0.2	0	0.00131997	0.0217176	scaffold70|size161415:59891-61891	SMil_00001949
scaffold5729|size50636:24001-25000	CHG	0.229242	0.0297927	6.98171e-25	5.45239e-22	scaffold5729|size50636:22598-24598	SMil_00018425
scaffold5164|size58272:51001-52000	CHG	0.755848	0.556977	0.000568925	0.011398	scaffold5164|size58272:49003-51003	SMil_00016116
scaffold1128|size83153:34001-35000	CHG	0.277174	0.0785714	1.249e-06	7.11778e-05	scaffold1128|size83153:33548-35548	SMil_00010116
scaffold1128|size83153:34001-35000	CHG	0.277174	0.0785714	1.249e-06	7.11778e-05	scaffold1128|size83153:33035-35035	SMil_00010117
scaffold1264|size139048:123001-124000	CHG	0.399679	0.201271	8.54306e-06	0.000369546	scaffold1264|size139048:123992-125992	SMil_00003086
scaffold762|size88168:27001-28000	CHG	0.468293	0.270386	0.00228567	0.0327747	scaffold762|size88168:27677-29677	SMil_00009073
scaffold244|size142357:28001-29000	CHG	0.360714	0.162866	0.000846821	0.0155197	scaffold244|size142357:26570-28570	SMil_00002880
scaffold1536|size131519:71001-72000	CHG	0.309942	0.11236	0.00172474	0.0266009	scaffold1536|size131519:70481-72481	SMil_00003560
scaffold76|size189666:87001-88000	CHG	0.563218	0.365931	0.00184697	0.0279514	scaffold76|size189666:85782-87782	SMil_00000915
scaffold3554|size68766:46001-47000	CHG	0.759934	0.563135	0.000778017	0.0145237	scaffold3554|size68766:44604-46604	SMil_00013381
scaffold37|size180071:103001-104000	CHG	0.22	0.0232558	1.72881e-07	1.25234e-05	scaffold37|size180071:102851-104851	SMil_00001215
scaffold5779|size29599:17001-18000	CHG	0.281879	0.0857143	0.00126353	0.0209966	scaffold5779|size29599:15974-17974	SMil_00024595
scaffold8345|size19543:16001-17000	CHG	0.293515	0.0977918	1.27415e-06	7.25295e-05	scaffold8345|size19543:14686-16686	SMil_00027301
scaffold129|size139247:90001-91000	CHG	0.470707	0.27543	4.77493e-06	0.000225004	scaffold129|size139247:90170-92170	SMil_00003042
scaffold5541|size30778:30001-31000	CHG	0.195122	0	9.0458e-07	5.35803e-05	scaffold5541|size30778:30698-32698	SMil_00024257
scaffold4467|size37272:32001-33000	CHG	0.507317	0.31221	0.00015771	0.00413997	scaffold4467|size37272:30070-32070	SMil_00022357
scaffold9358|size16428:7001-8000	CHG	0.410256	0.21519	0.00348491	0.044627	scaffold9358|size16428:5081-7081	SMil_00027969
scaffold550|size97590:49001-50000	CHG	0.261905	0.0673575	0.000122734	0.00337557	scaffold550|size97590:49308-51308	SMil_00007443
scaffold550|size97590:49001-50000	CHG	0.261905	0.0673575	0.000122734	0.00337557	scaffold550|size97590:49707-51707	SMil_00007444
scaffold2369|size69947:48001-49000	CHG	0.453608	0.259829	0.00107106	0.018473	scaffold2369|size69947:46615-48615	SMil_00013113
scaffold2369|size69947:48001-49000	CHG	0.453608	0.259829	0.00107106	0.018473	scaffold2369|size69947:48135-50135	SMil_00013114
scaffold3779|size42053:6001-7000	CHG	0.232558	0.0388889	0.000635078	0.012392	scaffold3779|size42053:4241-6241	SMil_00020957
scaffold3026|size48523:12001-13000	CHG	0.443478	0.25	0.000232674	0.00566204	scaffold3026|size48523:10288-12288	SMil_00019068
scaffold3026|size48523:12001-13000	CHG	0.443478	0.25	0.000232674	0.00566204	scaffold3026|size48523:12356-14356	SMil_00019069
scaffold173|size131028:87001-88000	CHG	0.306273	0.113419	3.72644e-07	2.46867e-05	scaffold173|size131028:86105-88105	SMil_00003619
scaffold173|size131028:87001-88000	CHG	0.306273	0.113419	3.72644e-07	2.46867e-05	scaffold173|size131028:85382-87382	SMil_00003620
scaffold2521|size53679:40001-41000	CHG	0.528998	0.336207	0.00199632	0.0296485	scaffold2521|size53679:40129-42129	SMil_00017526
scaffold2914|size49573:26001-27000	CHG	0.361538	0.168831	1.15626e-05	0.000479721	scaffold2914|size49573:26286-28286	SMil_00018757
scaffold12427|size9558:8001-9000	CHG	0.400844	0.208791	0.00163455	0.0255695	scaffold12427|size9558:6728-8728	SMil_00029355
scaffold840|size85597:48001-49000	CHG	0.284926	0.0935754	1.46876e-13	3.47587e-11	scaffold840|size85597:46330-48330	SMil_00009636
scaffold4164|size39257:33001-34000	CHG	0.424731	0.233846	0.00199768	0.029664	scaffold4164|size39257:32466-34466	SMil_00021749
scaffold1617|size66514:41001-42000	CHG	0.597786	0.407609	0.00189448	0.028492	scaffold1617|size66514:40137-42137	SMil_00014001
scaffold8485|size19094:11001-12000	CHG	0.648734	0.459144	0.00100744	0.0176825	scaffold8485|size19094:11192-13192	SMil_00027430
scaffold3008|size48664:24001-25000	CHG	0.235457	0.0460993	1.34306e-10	1.94512e-08	scaffold3008|size48664:22589-24589	SMil_00019011
scaffold419|size113008:23001-24000	CHG	0.442177	0.252907	0.00030159	0.00696908	scaffold419|size113008:22692-24692	SMil_00005387
scaffold121|size141189:45001-46000	CHG	0.386473	0.197995	0.00140043	0.022683	scaffold121|size141189:43895-45895	SMil_00002946
scaffold773|size118465:75001-76000	CHG	0.263804	0.0756757	0.000142092	0.00380777	scaffold773|size118465:74313-76313	SMil_00004815
scaffold14015|size7445:1001-2000	CHG	0.417391	0.22963	0.00183362	0.0278178	scaffold14015|size7445:695-2695	SMil_00029750
scaffold1112|size77438:15001-16000	CHG	0.263889	0.0761905	2.15164e-08	1.97955e-06	scaffold1112|size77438:13783-15783	SMil_00011279
scaffold1342|size72022:38001-39000	CHG	0.461326	0.273786	0.000784322	0.0146097	scaffold1342|size72022:38357-40357	SMil_00012668
scaffold2482|size53995:29001-30000	CHG	0.195055	0.00798403	1.42377e-23	1.01082e-20	scaffold2482|size53995:28282-30282	SMil_00017374
scaffold30|size183332:61001-62000	CHG	0.299479	0.112994	4.56565e-06	0.000216246	scaffold30|size183332:59811-61811	SMil_00001089
scaffold5506|size30958:1001-2000	CHG	0.314286	0.127962	0.00178915	0.0273237	scaffold5506|size30958:1401-3401	SMil_00024184
scaffold2425|size54732:29001-30000	CHG	0.284483	0.0982659	2.44785e-06	0.000126729	scaffold2425|size54732:29051-31051	SMil_00017141
scaffold44|size176591:168001-169000	CHG	0.22	0.034188	0.00139831	0.0226595	scaffold44|size176591:167651-169651	SMil_00001327
scaffold3433|size44846:19001-20000	CHG	0.388235	0.202899	0.00126479	0.0210044	scaffold3433|size44846:19051-21051	SMil_00020164
scaffold7779|size21396:10001-11000	CHG	0.306338	0.121019	1.73483e-05	0.000677673	scaffold7779|size21396:10066-12066	SMil_00026808
scaffold1441|size95369:56001-57000	CHG	0.361538	0.176316	2.01338e-05	0.000763706	scaffold1441|size95369:54243-56243	SMil_00007758
scaffold1441|size95369:56001-57000	CHG	0.361538	0.176316	2.01338e-05	0.000763706	scaffold1441|size95369:56455-58455	SMil_00007759
scaffold3801|size41898:24001-25000	CHG	0.185185	0	0.00303927	0.0404508	scaffold3801|size41898:24156-26156	SMil_00021030
scaffold3801|size41898:24001-25000	CHG	0.185185	0	0.00303927	0.0404508	scaffold3801|size41898:23219-25219	SMil_00021031
scaffold6504|size37628:34001-35000	CHG	0.356021	0.171103	0.00149751	0.0238783	scaffold6504|size37628:33455-35455	SMil_00022269
scaffold3141|size47499:33001-34000	CHG	0.243902	0.059633	0.000359917	0.00798076	scaffold3141|size47499:32190-34190	SMil_00019406
scaffold1973|size60803:24001-25000	CHG	0.378641	0.194444	0.00258986	0.0359788	scaffold1973|size60803:22853-24853	SMil_00015518
scaffold530|size98889:42001-43000	CHG	0.437255	0.253061	2.09789e-05	0.000791182	scaffold530|size98889:41115-43115	SMil_00007268
scaffold676|size91440:28001-29000	CHG	0.225806	0.0416667	1.72398e-05	0.000673822	scaffold676|size91440:28642-30642	SMil_00008487
scaffold3708|size58792:37001-38000	CHG	0.476578	0.292453	0.000968526	0.0171738	scaffold3708|size58792:37579-39579	SMil_00015962
scaffold6164|size27926:23001-24000	CHG	0.266811	0.0834783	2.02023e-09	2.33468e-07	scaffold6164|size27926:22048-24048	SMil_00025100
scaffold701|size90144:87001-88000	CHG	0.586826	0.403557	0.000477653	0.00997802	scaffold701|size90144:86197-88197	SMil_00008680
scaffold4812|size34988:11001-12000	CHG	0.245839	0.0629471	3.23661e-16	1.06686e-13	scaffold4812|size34988:11717-13717	SMil_00023050
scaffold64|size164113:19001-20000	CHG	0.599232	0.416935	2.36053e-05	0.000874638	scaffold64|size164113:18001-20001	SMil_00001805
scaffold343|size113332:69001-70000	CHG	0.235795	0.0536913	2.96789e-29	3.44356e-26	scaffold343|size113332:69678-71678	SMil_00005375
scaffold6368|size27058:15001-16000	CHG	0.327684	0.145833	0.000362023	0.00801877	scaffold6368|size27058:15524-17524	SMil_00025329
scaffold3406|size73984:42001-43000	CHG	0.3625	0.180812	0.00112223	0.0191808	scaffold3406|size73984:40475-42475	SMil_00012087
scaffold3406|size73984:42001-43000	CHG	0.3625	0.180812	0.00112223	0.0191808	scaffold3406|size73984:40429-42429	SMil_00012088
scaffold1987|size60592:22001-23000	CHG	0.527187	0.345499	0.00142494	0.0229938	scaffold1987|size60592:22212-24212	SMil_00015542
scaffold2799|size50734:27001-28000	CHG	0.336323	0.155211	3.52933e-06	0.000173348	scaffold2799|size50734:25521-27521	SMil_00018399
scaffold4716|size35594:32001-33000	CHG	0.5625	0.381786	0.000951391	0.0169469	scaffold4716|size35594:30261-32261	SMil_00022879
scaffold444|size105151:90001-91000	CHG	0.210843	0.0301887	2.1048e-07	1.49327e-05	scaffold444|size105151:88476-90476	SMil_00006503
scaffold444|size105151:90001-91000	CHG	0.210843	0.0301887	2.1048e-07	1.49327e-05	scaffold444|size105151:90925-92925	SMil_00006504
scaffold1552|size91611:14001-15000	CHG	0.231884	0.0520833	4.75663e-06	0.000224297	scaffold1552|size91611:14570-16570	SMil_00008452
scaffold901|size83347:61001-62000	CHG	0.222222	0.0434783	3.50164e-07	2.33882e-05	scaffold901|size83347:59697-61697	SMil_00010072
scaffold616|size94199:74001-75000	CHG	0.504912	0.326371	0.000225304	0.00552707	scaffold616|size94199:74703-76703	SMil_00007915
scaffold10349|size13833:8001-9000	CHG	0.230556	0.0522193	7.3541e-11	1.13124e-08	scaffold10349|size13833:8891-10891	SMil_00028545
scaffold17448|size4045:1001-2000	CHG	0.326241	0.147929	0.000685478	0.0131368	scaffold17448|size4045:1484-3484	SMil_00030350
scaffold188|size128914:56001-57000	CHG	0.370079	0.191781	0.00385763	0.0478488	scaffold188|size128914:55658-57658	SMil_00003869
scaffold4902|size34392:9001-10000	CHG	0.461749	0.283887	0.000106241	0.00299528	scaffold4902|size34392:8985-10985	SMil_00023249
scaffold77|size159380:57001-58000	CHG	0.259843	0.0825688	0.000550198	0.0111083	scaffold77|size159380:56181-58181	SMil_00002043
scaffold77|size159380:57001-58000	CHG	0.259843	0.0825688	0.000550198	0.0111083	scaffold77|size159380:55496-57496	SMil_00002044
scaffold4209|size38870:6001-7000	CHG	0.336207	0.159091	0.000966285	0.0171451	scaffold4209|size38870:4977-6977	SMil_00021859
scaffold4209|size38870:6001-7000	CHG	0.336207	0.159091	0.000966285	0.0171451	scaffold4209|size38870:6543-8543	SMil_00021860
scaffold1819|size63107:15001-16000	CHG	0.502564	0.325503	5.75682e-06	0.000264101	scaffold1819|size63107:15635-17635	SMil_00014835
scaffold42|size177580:42001-43000	CHG	0.662162	0.485207	0.00347054	0.044488	scaffold42|size177580:40737-42737	SMil_00001280
scaffold1356|size85610:3001-4000	CHG	0.669742	0.493064	0.000596131	0.0118028	scaffold1356|size85610:3156-5156	SMil_00009614
scaffold120|size141194:66001-67000	CHG	0.532833	0.356223	0.000381156	0.00835235	scaffold120|size141194:64227-66227	SMil_00002934
scaffold7131|size23877:16001-17000	CHG	0.272973	0.0968661	2.77728e-07	1.90772e-05	scaffold7131|size23877:16000-18000	SMil_00026209
scaffold7854|size38510:31001-32000	CHG	0.381395	0.205882	0.00039653	0.00862687	scaffold7854|size38510:30189-32189	SMil_00021955
scaffold3370|size45385:41001-42000	CHG	0.392982	0.217617	0.00237253	0.0337209	scaffold3370|size45385:40811-42811	SMil_00020001
scaffold334|size122200:28001-29000	CHG	0.192547	0.0172414	1.39846e-08	1.33437e-06	scaffold334|size122200:26724-28724	SMil_00004391
scaffold1472|size69041:18001-19000	CHG	0.308036	0.133065	0.000453156	0.00958263	scaffold1472|size69041:18814-20814	SMil_00013304
scaffold2740|size51256:4001-5000	CHG	0.523669	0.349398	0.00379089	0.0472692	scaffold2740|size51256:2909-4909	SMil_00018230
scaffold173|size131028:48001-49000	CHG	0.35443	0.180328	0.00130451	0.0215278	scaffold173|size131028:47921-49921	SMil_00003617
scaffold1667|size65685:22001-23000	CHG	0.353333	0.179856	0.000269107	0.00636329	scaffold1667|size65685:22988-24988	SMil_00014207
scaffold1667|size65685:22001-23000	CHG	0.353333	0.179856	0.000269107	0.00636329	scaffold1667|size65685:22511-24511	SMil_00014208
scaffold257|size120160:1001-2000	CHG	0.259067	0.0857143	9.7994e-08	7.60317e-06	scaffold257|size120160:121-2121	SMil_00004603
scaffold4293|size38277:20001-21000	CHG	0.643454	0.47025	0.00164387	0.0256757	scaffold4293|size38277:20787-22787	SMil_00022038
scaffold231|size122486:83001-84000	CHG	0.233503	0.0603015	2.3803e-11	3.98446e-09	scaffold231|size122486:83318-85318	SMil_00004349
scaffold2591|size102556:64001-65000	CHG	0.344196	0.171477	2.96806e-06	0.000149617	scaffold2591|size102556:63844-65844	SMil_00006827
scaffold1831|size86002:60001-61000	CHG	0.623269	0.450704	0.00343795	0.0442011	scaffold1831|size86002:58448-60448	SMil_00009537
scaffold9395|size16335:4001-5000	CHG	0.43266	0.260194	4.59662e-07	2.95546e-05	scaffold9395|size16335:2621-4621	SMil_00027991
scaffold5071|size33470:19001-20000	CHG	0.172414	0	0.00307462	0.0407864	scaffold5071|size33470:18585-20585	SMil_00023524
scaffold371|size118620:63001-64000	CHG	0.297872	0.125475	7.80169e-05	0.00233336	scaffold371|size118620:61806-63806	SMil_00004772
scaffold2129|size99877:6001-7000	CHG	0.334225	0.162264	1.57326e-06	8.66885e-05	scaffold2129|size99877:6376-8376	SMil_00007170
scaffold1514|size68262:23001-24000	CHG	0.375	0.203422	6.0336e-05	0.00188943	scaffold1514|size68262:22185-24185	SMil_00013529
scaffold4786|size35155:18001-19000	CHG	0.253378	0.0820189	2.52924e-07	1.75515e-05	scaffold4786|size35155:17883-19883	SMil_00022998
scaffold3173|size47234:10001-11000	CHG	0.297794	0.126437	0.000193708	0.00488596	scaffold3173|size47234:8709-10709	SMil_00019475
scaffold3173|size47234:10001-11000	CHG	0.297794	0.126437	0.000193708	0.00488596	scaffold3173|size47234:10316-12316	SMil_00019476
scaffold518|size174032:140001-141000	CHG	0.266129	0.0955056	0.000831629	0.0152913	scaffold518|size174032:140719-142719	SMil_00001412
scaffold354|size111962:70001-71000	CHG	0.426891	0.256318	2.22326e-05	0.00083228	scaffold354|size111962:70362-72362	SMil_00005544
scaffold1106|size77670:32001-33000	CHG	0.386266	0.215909	1.11191e-05	0.000464074	scaffold1106|size77670:31564-33564	SMil_00011230
scaffold829|size85976:43001-44000	CHG	0.471698	0.301449	0.00063795	0.012429	scaffold829|size85976:43540-45540	SMil_00009546
scaffold920|size82760:75001-76000	CHG	0.260563	0.0903614	0.00226779	0.0326019	scaffold920|size82760:74547-76547	SMil_00010191
scaffold324|size146873:28001-29000	CHG	0.39604	0.227273	0.00406491	0.0497122	scaffold324|size146873:27605-29605	SMil_00002738
scaffold2080|size59103:39001-40000	CHG	0.469613	0.302632	0.00159887	0.025149	scaffold2080|size59103:37969-39969	SMil_00015858
scaffold7086|size24055:16001-17000	CHG	0.809249	0.643196	0.000281741	0.00659598	scaffold7086|size24055:14281-16281	SMil_00026160
scaffold151|size134213:82001-83000	CHG	0.20442	0.038674	1.95657e-05	0.000745083	scaffold151|size134213:82920-84920	SMil_00003347
scaffold151|size134213:82001-83000	CHG	0.20442	0.038674	1.95657e-05	0.000745083	scaffold151|size134213:81485-83485	SMil_00003346
scaffold1356|size85610:25001-26000	CHG	0.368421	0.202703	9.49754e-05	0.00274084	scaffold1356|size85610:24511-26511	SMil_00009616
scaffold16327|size5285:2001-3000	CHG	0.269231	0.104	0.000640645	0.0124683	scaffold16327|size5285:23-2023	SMil_00030185
scaffold3113|size47780:38001-39000	CHG	0.242647	0.0776699	3.17539e-05	0.00111095	scaffold3113|size47780:36316-38316	SMil_00019306
scaffold1759|size64199:59001-60000	CHG	0.255556	0.0909091	6.08287e-05	0.00190281	scaffold1759|size64199:57254-59254	SMil_00014604
scaffold476|size102620:93001-94000	CHG	0.421725	0.257225	0.00115465	0.0196257	scaffold476|size102620:93111-95111	SMil_00006803
scaffold9306|size16610:6001-7000	CHG	0.434921	0.27044	8.91036e-05	0.00260287	scaffold9306|size16610:4105-6105	SMil_00027942
scaffold3440|size44812:3001-4000	CHG	0.267045	0.10274	0.000579685	0.011552	scaffold3440|size44812:2896-4896	SMil_00020179
scaffold2087|size82104:77001-78000	CHG	0.401747	0.23773	5.35676e-06	0.000248442	scaffold2087|size82104:77356-79356	SMil_00010298
scaffold10692|size13008:11001-12000	CHG	0.172185	0.00826446	1.75159e-08	1.63973e-06	scaffold10692|size13008:10149-12149	SMil_00028716
scaffold395|size109141:50001-51000	CHG	0.277228	0.113924	0.00180198	0.0274692	scaffold395|size109141:49827-51827	SMil_00005908
scaffold9401|size29728:11001-12000	CHG	0.3	0.136808	0.000778829	0.0145349	scaffold9401|size29728:10431-12431	SMil_00024570
scaffold5357|size31804:17001-18000	CHG	0.289017	0.126794	2.68045e-06	0.000136921	scaffold5357|size31804:15652-17652	SMil_00023947
scaffold4862|size48946:21001-22000	CHG	0.218274	0.0560976	6.76367e-09	6.94312e-07	scaffold4862|size48946:19308-21308	SMil_00018908
scaffold201|size127354:45001-46000	CHG	0.583333	0.421286	0.00014744	0.00392622	scaffold201|size127354:43078-45078	SMil_00004022
scaffold3010|size48633:7001-8000	CHG	0.218045	0.056	0.00140975	0.0228177	scaffold3010|size48633:7489-9489	SMil_00019018
scaffold2205|size57434:47001-48000	CHG	0.332248	0.171014	0.000216713	0.00535709	scaffold2205|size57434:45204-47204	SMil_00016370
scaffold1589|size79747:68001-69000	CHG	0.322506	0.161435	1.19937e-05	0.000494475	scaffold1589|size79747:66026-68026	SMil_00010706
scaffold8342|size19546:6001-7000	CHG	0.462891	0.302211	0.000501275	0.0103322	scaffold8342|size19546:5153-7153	SMil_00027296
scaffold7486|size22554:6001-7000	CHG	0.250936	0.0911854	6.62614e-05	0.00204348	scaffold7486|size22554:6625-8625	SMil_00026544
scaffold6958|size24568:9001-10000	CHG	0.641186	0.48169	0.00206336	0.0303505	scaffold6958|size24568:9867-11867	SMil_00026038
scaffold6231|size39355:36001-37000	CHG	0.296736	0.13738	9.83547e-06	0.00041649	scaffold6231|size39355:34039-36039	SMil_00021721
scaffold818|size86356:18001-19000	CHG	0.311828	0.152778	2.73458e-05	0.000986009	scaffold818|size86356:18183-20183	SMil_00009482
scaffold7163|size35799:4001-5000	CHG	0.182243	0.0238095	1.58357e-06	8.7093e-05	scaffold7163|size35799:4890-6890	SMil_00022794
scaffold3652|size42993:13001-14000	CHG	0.158416	0	8.92396e-05	0.00260606	scaffold3652|size42993:12546-14546	SMil_00020638
scaffold2361|size100572:3001-4000	CHG	0.242515	0.0841121	5.28271e-07	3.3343e-05	scaffold2361|size100572:1272-3272	SMil_00007017
scaffold8190|size20006:16001-17000	CHG	0.418733	0.261146	0.000470477	0.00986263	scaffold8190|size20006:14960-16960	SMil_00027173
scaffold2867|size49990:23001-24000	CHG	0.178645	0.0212972	3.223e-30	4.01487e-27	scaffold2867|size49990:21518-23518	SMil_00018629
scaffold1900|size61957:52001-53000	CHG	0.542088	0.386328	0.000944275	0.0168616	scaffold1900|size61957:50075-52075	SMil_00015220
scaffold1602|size99914:22001-23000	CHG	0.268579	0.113032	2.23516e-10	3.12465e-08	scaffold1602|size99914:22048-24048	SMil_00007149
scaffold273|size118701:73001-74000	CHG	0.256466	0.101124	3.86175e-07	2.55081e-05	scaffold273|size118701:73352-75352	SMil_00004751
scaffold13204|size13122:10001-11000	CHG	0.350649	0.195402	0.000724355	0.0137329	scaffold13204|size13122:9749-11749	SMil_00028689
scaffold2877|size49928:49001-50000	CHG	0.482456	0.328061	2.04139e-07	1.45439e-05	scaffold2877|size49928:49790-51790	SMil_00018657
scaffold1193|size75119:66001-67000	CHG	0.394444	0.240057	9.17696e-06	0.000392618	scaffold1193|size75119:65879-67879	SMil_00011774
scaffold1193|size75119:66001-67000	CHG	0.394444	0.240057	9.17696e-06	0.000392618	scaffold1193|size75119:65099-67099	SMil_00011772
scaffold782|size87601:75001-76000	CHG	0.606864	0.453488	0.00217275	0.0315945	scaffold782|size87601:74552-76552	SMil_00009250
scaffold1503|size68408:23001-24000	CHG	0.217391	0.0643275	7.72395e-06	0.000338879	scaffold1503|size68408:23290-25290	SMil_00013461
scaffold111|size144046:141001-142000	CHG	0.313725	0.161017	0.000854863	0.0156335	scaffold111|size144046:140385-142385	SMil_00002840
scaffold3587|size43435:26001-27000	CHG	0.211765	0.0594059	0.000117685	0.00325955	scaffold3587|size43435:25069-27069	SMil_00020490
scaffold3526|size61771:60001-61000	CHG	0	0.15	2.19295e-05	0.000822754	scaffold3526|size61771:58365-60365	SMil_00015293
scaffold3985|size40487:29001-30000	CHG	0.279018	0.430147	0.00153389	0.0243305	scaffold3985|size40487:29198-31198	SMil_00021408
scaffold9100|size24474:16001-17000	CHG	0.342466	0.49375	0.00317311	0.0416911	scaffold9100|size24474:14035-16035	SMil_00026061
scaffold9100|size24474:16001-17000	CHG	0.342466	0.49375	0.00317311	0.0416911	scaffold9100|size24474:15316-17316	SMil_00026062
scaffold8150|size20159:11001-12000	CHG	0.325887	0.47876	3.89926e-05	0.00131693	scaffold8150|size20159:11498-13498	SMil_00027142
scaffold3474|size44482:12001-13000	CHG	0.0390244	0.194203	1.60124e-06	8.78728e-05	scaffold3474|size44482:12604-14604	SMil_00020236
scaffold5100|size62276:56001-57000	CHG	0.0134048	0.168803	3.09953e-14	8.06862e-12	scaffold5100|size62276:54880-56880	SMil_00015134
scaffold3140|size77509:20001-21000	CHG	0.152505	0.310204	1.18743e-08	1.15416e-06	scaffold3140|size77509:20024-22024	SMil_00011268
scaffold8151|size20153:6001-7000	CHG	0.270655	0.43	0.000398518	0.00865899	scaffold8151|size20153:6108-8108	SMil_00027145
scaffold10754|size12819:6001-7000	CHG	0.3	0.459538	0.00308447	0.0408729	scaffold10754|size12819:4177-6177	SMil_00028742
scaffold1078|size78367:57001-58000	CHG	0.277778	0.43745	5.07241e-08	4.26301e-06	scaffold1078|size78367:57745-59745	SMil_00011054
scaffold2064|size59360:15001-16000	CHG	0.106061	0.266871	1.86561e-06	0.000100689	scaffold2064|size59360:13797-15797	SMil_00015812
scaffold3633|size72738:62001-63000	CHG	0.47929	0.640535	0.0033207	0.0430811	scaffold3633|size72738:61369-63369	SMil_00012412
scaffold1960|size60986:11001-12000	CHG	0.137931	0.299703	2.112e-05	0.000795615	scaffold1960|size60986:10145-12145	SMil_00015488
scaffold8090|size20382:16001-17000	CHG	0.122222	0.284483	0.000832189	0.0152987	scaffold8090|size20382:16809-18809	SMil_00027095
scaffold15731|size5820:3001-4000	CHG	0.0714286	0.233918	0.00129875	0.0214485	scaffold15731|size5820:3422-5422	SMil_00030082
scaffold2893|size85038:31001-32000	CHG	0.0465116	0.209302	0.00115553	0.0196341	scaffold2893|size85038:31096-33096	SMil_00009745
scaffold2610|size52786:3001-4000	CHG	0.164912	0.327869	5.06472e-07	3.21671e-05	scaffold2610|size52786:2160-4160	SMil_00017789
scaffold522|size128861:63001-64000	CHG	0.0101833	0.17316	4.90694e-21	2.74475e-18	scaffold522|size128861:63306-65306	SMil_00003890
scaffold522|size128861:63001-64000	CHG	0.0101833	0.17316	4.90694e-21	2.74475e-18	scaffold522|size128861:61279-63279	SMil_00003891
scaffold6774|size35315:15001-16000	CHG	0.0666667	0.229814	4.85946e-06	0.000228329	scaffold6774|size35315:14596-16596	SMil_00022948
scaffold3691|size42689:37001-38000	CHG	0.0629921	0.226852	3.71062e-07	2.46059e-05	scaffold3691|size42689:36032-38032	SMil_00020752
scaffold3891|size51383:37001-38000	CHG	0	0.164179	8.38144e-07	5.0054e-05	scaffold3891|size51383:35562-37562	SMil_00018184
scaffold4312|size43661:33001-34000	CHG	0.217054	0.381365	1.69364e-08	1.59134e-06	scaffold4312|size43661:33666-35666	SMil_00020413
scaffold6893|size54036:17001-18000	CHG	0.361746	0.526201	4.8122e-05	0.00157167	scaffold6893|size54036:17311-19311	SMil_00017362
scaffold6893|size54036:17001-18000	CHG	0.361746	0.526201	4.8122e-05	0.00157167	scaffold6893|size54036:17671-19671	SMil_00017363
scaffold110|size167879:64001-65000	CHG	0.0353698	0.200855	2.95148e-10	4.01671e-08	scaffold110|size167879:64620-66620	SMil_00001603
scaffold124|size187701:127001-128000	CHG	0.134021	0.30086	1.83029e-05	0.000708328	scaffold124|size187701:126483-128483	SMil_00000971
scaffold124|size187701:127001-128000	CHG	0.134021	0.30086	1.83029e-05	0.000708328	scaffold124|size187701:125253-127253	SMil_00000972
scaffold35|size180458:8001-9000	CHG	0.108434	0.276596	0.000353867	0.00789038	scaffold35|size180458:6804-8804	SMil_00001176
scaffold938|size82181:58001-59000	CHG	0.138249	0.30727	7.40787e-09	7.52076e-07	scaffold938|size82181:58766-60766	SMil_00010277
scaffold7714|size28229:4001-5000	CHG	0.546282	0.715893	0.00315893	0.0415639	scaffold7714|size28229:2226-4226	SMil_00024999
scaffold7714|size28229:4001-5000	CHG	0.546282	0.715893	0.00315893	0.0415639	scaffold7714|size28229:3223-5223	SMil_00025000
scaffold849|size85198:33001-34000	CHG	0.156077	0.325714	7.13274e-10	9.09729e-08	scaffold849|size85198:33773-35773	SMil_00009713
scaffold1260|size73819:65001-66000	CHG	0.291946	0.461957	0.00172362	0.0265898	scaffold1260|size73819:63547-65547	SMil_00012157
scaffold358|size111820:4001-5000	CHG	0.164804	0.334884	1.10179e-05	0.000460322	scaffold358|size111820:4342-6342	SMil_00005583
scaffold1914|size61804:24001-25000	CHG	0.423208	0.593333	0.00304986	0.0405465	scaffold1914|size61804:24114-26114	SMil_00015283
scaffold1443|size69588:10001-11000	CHG	0.0368098	0.207865	9.43785e-09	9.36571e-07	scaffold1443|size69588:9913-11913	SMil_00013189
scaffold6576|size26217:18001-19000	CHG	0.0411449	0.212355	7.97347e-15	2.2331e-12	scaffold6576|size26217:18632-20632	SMil_00025573
scaffold334|size122200:30001-31000	CHG	0.0632054	0.235185	1.12456e-10	1.6655e-08	scaffold334|size122200:30433-32433	SMil_00004392
scaffold3101|size47863:11001-12000	CHG	0.165984	0.338104	1.91687e-06	0.000102913	scaffold3101|size47863:11644-13644	SMil_00019276
scaffold3101|size47863:11001-12000	CHG	0.165984	0.338104	1.91687e-06	0.000102913	scaffold3101|size47863:9429-11429	SMil_00019275
scaffold2236|size57043:12001-13000	CHG	0.038961	0.212121	7.93034e-05	0.00236626	scaffold2236|size57043:12072-14072	SMil_00016496
scaffold905|size83230:58001-59000	CHG	0	0.173516	1.98733e-10	2.80419e-08	scaffold905|size83230:58776-60776	SMil_00010097
scaffold12|size258582:236001-237000	CHG	0.00617284	0.179811	5.86549e-14	1.47034e-11	scaffold12|size258582:235488-237488	SMil_00000277
scaffold2005|size60213:23001-24000	CHG	0.393305	0.567029	0.00103972	0.0180964	scaffold2005|size60213:22312-24312	SMil_00015604
scaffold286|size117855:113001-114000	CHG	0.112532	0.287582	4.12581e-05	0.00137876	scaffold286|size117855:113223-115223	SMil_00004887
scaffold429|size195591:99001-100000	CHG	0.241758	0.416961	0.00369039	0.0464504	scaffold429|size195591:97966-99966	SMil_00000798
scaffold6002|size28541:14001-15000	CHG	0.00877193	0.184	1.79286e-07	1.29458e-05	scaffold6002|size28541:13714-15714	SMil_00024895
scaffold2633|size75797:60001-61000	CHG	0.0231481	0.19863	3.98109e-07	2.61857e-05	scaffold2633|size75797:59017-61017	SMil_00011656
scaffold952|size106073:37001-38000	CHG	0.391015	0.566613	0.000958617	0.0170477	scaffold952|size106073:37740-39740	SMil_00006323
scaffold5346|size61291:1-1000	CHG	0.0820513	0.257951	3.5805e-07	2.38481e-05	scaffold5346|size61291:837-2837	SMil_00015418
scaffold4816|size34972:2001-3000	CHG	0.282353	0.458506	0.00068188	0.013084	scaffold4816|size34972:898-2898	SMil_00023056
scaffold453|size104502:94001-95000	CHG	0.31524	0.492038	0.000152074	0.00402009	scaffold453|size104502:94470-96470	SMil_00006622
scaffold337|size113934:39001-40000	CHG	0.0941704	0.271429	4.69095e-05	0.00153726	scaffold337|size113934:39224-41224	SMil_00005340
scaffold2624|size52537:1001-2000	CHG	0.017341	0.195122	7.5372e-10	9.58305e-08	scaffold2624|size52537:1924-3924	SMil_00017836
scaffold2200|size57544:37001-38000	CHG	0.0162602	0.194444	0.000487936	0.0101376	scaffold2200|size57544:35108-37108	SMil_00016341
scaffold767|size149798:96001-97000	CHG	0.368056	0.546296	0.00217881	0.0316591	scaffold767|size149798:96090-98090	SMil_00002594
scaffold710|size162296:120001-121000	CHG	0.0835821	0.261845	1.57933e-07	1.15643e-05	scaffold710|size162296:119919-121919	SMil_00001940
scaffold385|size109970:14001-15000	CHG	0	0.178571	0.00343445	0.0441673	scaffold385|size109970:13316-15316	SMil_00005808
scaffold1602|size99914:37001-38000	CHG	0.0838509	0.264264	5.82028e-06	0.000266711	scaffold1602|size99914:37866-39866	SMil_00007150
scaffold949|size109671:82001-83000	CHG	0.177112	0.357664	4.73892e-05	0.00155073	scaffold949|size109671:80337-82337	SMil_00005858
scaffold5166|size32946:16001-17000	CHG	0	0.180851	3.05325e-10	4.14965e-08	scaffold5166|size32946:16396-18396	SMil_00023680
scaffold9261|size33218:23001-24000	CHG	0.224784	0.40625	0.000348132	0.00778802	scaffold9261|size33218:23837-25837	SMil_00023610
scaffold509|size100361:30001-31000	CHG	0.0414508	0.22293	1.88686e-06	0.000101597	scaffold509|size100361:29886-31886	SMil_00007078
scaffold226|size161110:90001-91000	CHG	0.0225564	0.204082	2.73145e-06	0.000139211	scaffold226|size161110:88126-90126	SMil_00001978
scaffold8183|size20022:16001-17000	CHG	0.216667	0.39823	0.000131515	0.00357386	scaffold8183|size20022:15486-17486	SMil_00027167
scaffold10|size281859:160001-161000	CHG	0.0844278	0.266	8.31547e-11	1.2657e-08	scaffold10|size281859:160891-162891	SMil_00000176
scaffold4446|size37388:17001-18000	CHG	0.00449775	0.186464	2.16111e-34	4.02576e-31	scaffold4446|size37388:15279-17279	SMil_00022319
scaffold4854|size34756:5001-6000	CHG	0.698251	0.882096	0.00409022	0.04993	scaffold4854|size34756:3811-5811	SMil_00023139
scaffold300|size116788:25001-26000	CHG	0.153846	0.337696	1.71502e-05	0.000670968	scaffold300|size116788:23211-25211	SMil_00004977
scaffold300|size116788:25001-26000	CHG	0.153846	0.337696	1.71502e-05	0.000670968	scaffold300|size116788:25593-27593	SMil_00004978
scaffold1706|size65042:10001-11000	CHG	0	0.183908	7.92457e-17	2.84791e-14	scaffold1706|size65042:8495-10495	SMil_00014425
scaffold2535|size53503:16001-17000	CHG	0.125581	0.309904	0.0010744	0.0185128	scaffold2535|size53503:14030-16030	SMil_00017558
scaffold2535|size53503:16001-17000	CHG	0.125581	0.309904	0.0010744	0.0185128	scaffold2535|size53503:15908-17908	SMil_00017559
scaffold2006|size60199:20001-21000	CHG	0.159184	0.34375	5.06027e-05	0.00163854	scaffold2006|size60199:18333-20333	SMil_00015608
scaffold5309|size32101:27001-28000	CHG	0.0547945	0.239623	1.14213e-08	1.11548e-06	scaffold5309|size32101:27185-29185	SMil_00023884
scaffold3437|size44833:23001-24000	CHG	0.0808511	0.265734	7.92037e-06	0.000346337	scaffold3437|size44833:21813-23813	SMil_00020173
scaffold3437|size44833:23001-24000	CHG	0.0808511	0.265734	7.92037e-06	0.000346337	scaffold3437|size44833:21869-23869	SMil_00020174
scaffold1745|size72461:37001-38000	CHG	0.415888	0.600783	0.000752108	0.0141428	scaffold1745|size72461:36951-38951	SMil_00012499
scaffold413|size107157:39001-40000	CHG	0.492027	0.677511	0.000994906	0.0175253	scaffold413|size107157:39858-41858	SMil_00006112
scaffold413|size107157:39001-40000	CHG	0.492027	0.677511	0.000994906	0.0175253	scaffold413|size107157:37418-39418	SMil_00006111
scaffold8529|size36909:6001-7000	CHG	0.377841	0.563758	0.000996369	0.0175434	scaffold8529|size36909:4789-6789	SMil_00022455
scaffold2000|size60287:45001-46000	CHG	0.373832	0.560327	0.000802093	0.0148845	scaffold2000|size60287:43772-45772	SMil_00015593
scaffold6164|size27926:16001-17000	CHG	0.308743	0.495283	0.000806795	0.0149524	scaffold6164|size27926:14736-16736	SMil_00025097
scaffold6164|size27926:16001-17000	CHG	0.308743	0.495283	0.000806795	0.0149524	scaffold6164|size27926:15650-17650	SMil_00025098
scaffold609|size107667:81001-82000	CHG	0.0869565	0.273684	0.00120334	0.0202522	scaffold609|size107667:80061-82061	SMil_00006057
scaffold1026|size79711:48001-49000	CHG	0.326154	0.513684	0.000737682	0.0139283	scaffold1026|size79711:47246-49246	SMil_00010727
scaffold4133|size39499:22001-23000	CHG	0.0818966	0.269663	1.8749e-09	2.18164e-07	scaffold4133|size39499:22968-24968	SMil_00021670
scaffold6799|size25279:7001-8000	CHG	0.201717	0.389513	0.00403682	0.0494589	scaffold6799|size25279:5631-7631	SMil_00025821
scaffold13583|size17612:11001-12000	CHG	0.01875	0.206897	4.10677e-10	5.4537e-08	scaffold13583|size17612:11474-13474	SMil_00027780
scaffold4704|size35699:10001-11000	CHG	0.015873	0.204082	0.000372775	0.00820947	scaffold4704|size35699:9930-11930	SMil_00022849
scaffold1376|size71150:6001-7000	CHG	0.220183	0.409091	1.24169e-07	9.39005e-06	scaffold1376|size71150:4009-6009	SMil_00012890
scaffold1|size388307:304001-305000	CHG	0.0536913	0.242775	4.878e-06	0.00022901	scaffold1|size388307:304623-306623	SMil_00000025
scaffold401|size108182:24001-25000	CHG	0.0782241	0.26742	3.36328e-12	6.51009e-10	scaffold401|size108182:22343-24343	SMil_00005989
scaffold766|size88047:55001-56000	CHG	0.10989	0.299349	7.17893e-05	0.00218181	scaffold766|size88047:55211-57211	SMil_00009119
scaffold1453|size69345:34001-35000	CHG	0.0168539	0.206432	6.05866e-32	9.31969e-29	scaffold1453|size69345:34935-36935	SMil_00013230
scaffold1453|size69345:34001-35000	CHG	0.0168539	0.206432	6.05866e-32	9.31969e-29	scaffold1453|size69345:33047-35047	SMil_00013231
scaffold1279|size73399:57001-58000	CHG	0.405629	0.595687	1.97405e-05	0.000750651	scaffold1279|size73399:57581-59581	SMil_00012272
scaffold752|size88477:68001-69000	CHG	0	0.190476	0.000131915	0.00358089	scaffold752|size88477:67519-69519	SMil_00008981
scaffold3121|size47660:14001-15000	CHG	0.0594595	0.25	0.000145384	0.0038796	scaffold3121|size47660:12529-14529	SMil_00019340
scaffold7918|size20969:11001-12000	CHG	0.230404	0.421053	0.000428641	0.00916831	scaffold7918|size20969:9157-11157	SMil_00026951
scaffold6574|size26219:4001-5000	CHG	0.369272	0.560096	0.000945536	0.0168762	scaffold6574|size26219:4621-6621	SMil_00025569
scaffold380|size195548:141001-142000	CHG	0.0010582	0.192079	1.91187e-50	1.04919e-46	scaffold380|size195548:141716-143716	SMil_00000819
scaffold1614|size66532:38001-39000	CHG	0.399441	0.59085	1.8329e-05	0.000708643	scaffold1614|size66532:38091-40091	SMil_00013982
scaffold1614|size66532:38001-39000	CHG	0.399441	0.59085	1.8329e-05	0.000708643	scaffold1614|size66532:36461-38461	SMil_00013983
scaffold695|size90264:62001-63000	CHG	0.515873	0.709145	0.000511525	0.0104951	scaffold695|size90264:62296-64296	SMil_00008652
scaffold2387|size55268:27001-28000	CHG	0.0214592	0.215084	1.49264e-09	1.76722e-07	scaffold2387|size55268:25678-27678	SMil_00017003
scaffold6544|size26369:1001-2000	CHG	0.04811	0.242424	3.35783e-09	3.6781e-07	scaffold6544|size26369:221-2221	SMil_00025530
scaffold3077|size48057:19001-20000	CHG	0.00396825	0.1984	4.99527e-14	1.26785e-11	scaffold3077|size48057:19420-21420	SMil_00019222
scaffold2472|size88497:47001-48000	CHG	0.16	0.355049	0.00103616	0.0180515	scaffold2472|size88497:45374-47374	SMil_00008967
scaffold1101|size77807:21001-22000	CHG	0.15	0.345098	5.04202e-06	0.000235838	scaffold1101|size77807:19179-21179	SMil_00011200
scaffold79|size158574:28001-29000	CHG	0.423154	0.618812	0.00320882	0.0420378	scaffold79|size158574:28572-30572	SMil_00002076
scaffold4886|size34563:25001-26000	CHG	0.0727273	0.269231	0.00192213	0.0288139	scaffold4886|size34563:24621-26621	SMil_00023219
scaffold779|size87686:63001-64000	CHG	0.102151	0.298658	0.00157042	0.0248032	scaffold779|size87686:62485-64485	SMil_00009223
scaffold4849|size34780:7001-8000	CHG	0.072479	0.27044	2.12891e-19	9.86918e-17	scaffold4849|size34780:5814-7814	SMil_00023130
scaffold2059|size59450:53001-54000	CHG	0.0540541	0.252199	0.000167461	0.00434372	scaffold2059|size59450:51085-53085	SMil_00015791
scaffold504|size100559:91001-92000	CHG	0	0.198157	0.000437174	0.00931353	scaffold504|size100559:91231-93231	SMil_00007036
scaffold504|size100559:91001-92000	CHG	0	0.198157	0.000437174	0.00931353	scaffold504|size100559:90947-92947	SMil_00007037
scaffold1729|size64600:14001-15000	CHG	0.309148	0.507538	0.0029946	0.0400215	scaffold1729|size64600:12612-14612	SMil_00014504
scaffold824|size86161:29001-30000	CHG	0.110169	0.309013	0.000261155	0.00621289	scaffold824|size86161:28712-30712	SMil_00009518
scaffold824|size86161:29001-30000	CHG	0.110169	0.309013	0.000261155	0.00621289	scaffold824|size86161:28279-30279	SMil_00009519
scaffold4995|size33838:11001-12000	CHG	0.347826	0.547307	1.74497e-05	0.000680585	scaffold4995|size33838:9091-11091	SMil_00023399
scaffold5517|size30896:2001-3000	CHG	0.196721	0.39645	2.19054e-06	0.000115349	scaffold5517|size30896:2032-4032	SMil_00024204
scaffold364|size111339:14001-15000	CHG	0.307065	0.507194	0.000999633	0.0175887	scaffold364|size111339:13296-15296	SMil_00005620
scaffold801|size87065:14001-15000	CHG	0.0142857	0.214533	1.12126e-07	8.58161e-06	scaffold801|size87065:14239-16239	SMil_00009371
scaffold415|size107070:49001-50000	CHG	0.010989	0.211268	0.0001908	0.00483002	scaffold415|size107070:49233-51233	SMil_00006129
scaffold4218|size38819:27001-28000	CHG	0.114094	0.314935	5.26439e-05	0.00169053	scaffold4218|size38819:26812-28812	SMil_00021883
scaffold7282|size23230:13001-14000	CHG	0.0389344	0.240196	1.50934e-12	3.11451e-10	scaffold7282|size23230:11536-13536	SMil_00026355
scaffold1092|size78048:33001-34000	CHG	0.363636	0.565217	0.0020483	0.0301817	scaffold1092|size78048:33463-35463	SMil_00011155
scaffold635|size93179:26001-27000	CHG	0.0219298	0.224138	3.54965e-06	0.00017401	scaffold635|size93179:25814-27814	SMil_00008121
scaffold5512|size30939:23001-24000	CHG	0.0154083	0.217656	5.4275e-31	7.54824e-28	scaffold5512|size30939:21235-23235	SMil_00024195
scaffold712|size89894:52001-53000	CHG	0.132353	0.334615	0.000129163	0.00351985	scaffold712|size89894:52364-54364	SMil_00008733
scaffold1848|size62831:40001-41000	CHG	0.318841	0.521127	0.00227363	0.0326618	scaffold1848|size62831:40646-42646	SMil_00014984
scaffold322|size115153:102001-103000	CHG	0.311656	0.515	1.03148e-07	7.96348e-06	scaffold322|size115153:102536-104536	SMil_00005173
scaffold155|size133587:52001-53000	CHG	0.23569	0.439227	7.29365e-05	0.00220907	scaffold155|size133587:51063-53063	SMil_00003375
scaffold18326|size2016:1001-2000	CHG	0.189781	0.393333	0.00132338	0.0217473	scaffold18326|size2016:883-2883	SMil_00030435
scaffold988|size144300:46001-47000	CHG	0.10687	0.31117	3.80442e-07	2.5154e-05	scaffold988|size144300:44392-46392	SMil_00002822
scaffold252|size120707:92001-93000	CHG	0.182048	0.386747	2.37127e-11	3.97261e-09	scaffold252|size120707:90399-92399	SMil_00004560
scaffold2843|size50271:19001-20000	CHG	0.115385	0.320346	1.18807e-09	1.44538e-07	scaffold2843|size50271:18138-20138	SMil_00018545
scaffold6640|size36125:26001-27000	CHG	0.0394737	0.244898	0.000108659	0.00305454	scaffold6640|size36125:24901-26901	SMil_00022672
scaffold2513|size53719:16001-17000	CHG	0.0604982	0.265928	1.77359e-06	9.63157e-05	scaffold2513|size53719:16719-18719	SMil_00017489
scaffold2513|size53719:16001-17000	CHG	0.0604982	0.265928	1.77359e-06	9.63157e-05	scaffold2513|size53719:16195-18195	SMil_00017488
scaffold2513|size53719:16001-17000	CHG	0.0604982	0.265928	1.77359e-06	9.63157e-05	scaffold2513|size53719:15002-17002	SMil_00017487
scaffold2513|size53719:16001-17000	CHG	0.0604982	0.265928	1.77359e-06	9.63157e-05	scaffold2513|size53719:14786-16786	SMil_00017490
scaffold7444|size22688:4001-5000	CHG	0.201602	0.407225	5.83681e-09	6.10274e-07	scaffold7444|size22688:4869-6869	SMil_00026505
scaffold3815|size41752:23001-24000	CHG	0.155357	0.361472	1.24113e-13	2.95438e-11	scaffold3815|size41752:21553-23553	SMil_00021070
scaffold3815|size41752:23001-24000	CHG	0.155357	0.361472	1.24113e-13	2.95438e-11	scaffold3815|size41752:23401-25401	SMil_00021071
scaffold5597|size45047:15001-16000	CHG	0.681733	0.887987	4.24331e-07	2.76863e-05	scaffold5597|size45047:13502-15502	SMil_00020078
scaffold246|size141487:65001-66000	CHG	0.0852273	0.291667	1.02976e-05	0.000433439	scaffold246|size141487:64855-66855	SMil_00002909
scaffold2673|size51904:28001-29000	CHG	0.383929	0.590909	0.000716726	0.0136122	scaffold2673|size51904:27455-29455	SMil_00018014
scaffold1113|size77433:18001-19000	CHG	0.147059	0.354354	9.32528e-05	0.00270128	scaffold1113|size77433:18104-20104	SMil_00011286
scaffold1589|size79747:43001-44000	CHG	0.0497076	0.257143	7.6304e-09	7.72352e-07	scaffold1589|size79747:41158-43158	SMil_00010703
scaffold1589|size79747:43001-44000	CHG	0.0497076	0.257143	7.6304e-09	7.72352e-07	scaffold1589|size79747:43871-45871	SMil_00010704
scaffold318|size115423:45001-46000	CHG	0	0.207627	6.47837e-07	3.99581e-05	scaffold318|size115423:45634-47634	SMil_00005140
scaffold318|size115423:45001-46000	CHG	0	0.207627	6.47837e-07	3.99581e-05	scaffold318|size115423:44844-46844	SMil_00005141
scaffold382|size125182:62001-63000	CHG	0	0.208861	0.00100296	0.0176288	scaffold382|size125182:61857-63857	SMil_00004183
scaffold1617|size66514:49001-50000	CHG	0.359375	0.568513	0.00164271	0.0256633	scaffold1617|size66514:49943-51943	SMil_00014004
scaffold1617|size66514:49001-50000	CHG	0.359375	0.568513	0.00164271	0.0256633	scaffold1617|size66514:47343-49343	SMil_00014003
scaffold1554|size67420:43001-44000	CHG	0.119205	0.329114	0.000335152	0.00757227	scaffold1554|size67420:42946-44946	SMil_00013774
scaffold2945|size49260:36001-37000	CHG	0.153101	0.363402	1.18979e-08	1.1559e-06	scaffold2945|size49260:34476-36476	SMil_00018814
scaffold3056|size48247:46001-47000	CHG	0.318584	0.528986	0.00157207	0.0248196	scaffold3056|size48247:44213-46213	SMil_00019160
scaffold2810|size50604:3001-4000	CHG	0.023622	0.234043	0.000297777	0.00690139	scaffold2810|size50604:2841-4841	SMil_00018446
scaffold421|size106653:31001-32000	CHG	0.0392157	0.25	0.00138204	0.0224569	scaffold421|size106653:29437-31437	SMil_00006239
scaffold3733|size42337:14001-15000	CHG	0.249042	0.460976	0.00317846	0.0417344	scaffold3733|size42337:13207-15207	SMil_00020839
scaffold1273|size73563:49001-50000	CHG	0.107143	0.319672	0.00279636	0.0380229	scaffold1273|size73563:49525-51525	SMil_00012220
scaffold1921|size61680:41001-42000	CHG	0.356358	0.568928	3.17457e-05	0.00111095	scaffold1921|size61680:39537-41537	SMil_00015321
scaffold2229|size68723:21001-22000	CHG	0.226904	0.439597	2.14618e-08	1.97542e-06	scaffold2229|size68723:21625-23625	SMil_00013403
scaffold1105|size155018:60001-61000	CHG	0	0.212766	0.000174625	0.0044894	scaffold1105|size155018:59764-61764	SMil_00002257
scaffold4669|size35885:18001-19000	CHG	0.136126	0.348921	1.39642e-06	7.84129e-05	scaffold4669|size35885:16422-18422	SMil_00022762
scaffold5253|size32395:25001-26000	CHG	0.141264	0.354188	4.20543e-13	9.40424e-11	scaffold5253|size32395:23180-25180	SMil_00023808
scaffold3023|size48532:29001-30000	CHG	0.202206	0.415663	3.23361e-05	0.00112814	scaffold3023|size48532:27521-29521	SMil_00019058
scaffold3815|size41752:24001-25000	CHG	0.0607287	0.274457	7.19072e-26	6.13471e-23	scaffold3815|size41752:23401-25401	SMil_00021071
scaffold6139|size34392:20001-21000	CHG	0.199234	0.413793	0.00098817	0.0174338	scaffold6139|size34392:18213-20213	SMil_00023247
scaffold600|size106025:72001-73000	CHG	0.21791	0.433071	3.9132e-05	0.00132097	scaffold600|size106025:71846-73846	SMil_00006342
scaffold9470|size16153:11001-12000	CHG	0.375	0.590258	0.0024273	0.0342834	scaffold9470|size16153:9365-11365	SMil_00028033
scaffold588|size95407:4001-5000	CHG	0.350427	0.565789	0.00355756	0.0452802	scaffold588|size95407:2849-4849	SMil_00007740
scaffold42|size177580:91001-92000	CHG	0.0454545	0.26087	3.63787e-05	0.00124153	scaffold42|size177580:89968-91968	SMil_00001286
scaffold2959|size57352:53001-54000	CHG	0.0504202	0.26601	0.000608181	0.0119812	scaffold2959|size57352:52073-54073	SMil_00016401
scaffold1701|size65172:15001-16000	CHG	0.31701	0.533442	2.76821e-08	2.48378e-06	scaffold1701|size65172:13909-15909	SMil_00014382
scaffold800|size120118:75001-76000	CHG	0.133333	0.350365	0.000255523	0.00610411	scaffold800|size120118:73527-75527	SMil_00004616
scaffold4782|size35178:21001-22000	CHG	0.0145349	0.232033	1.11675e-09	1.36847e-07	scaffold4782|size35178:19614-21614	SMil_00022988
scaffold2293|size102692:40001-41000	CHG	0.0277778	0.245283	0.000102841	0.00291724	scaffold2293|size102692:39998-41998	SMil_00006781
scaffold2251|size56798:25001-26000	CHG	0.244318	0.461916	3.01799e-05	0.00106685	scaffold2251|size56798:25221-27221	SMil_00016536
scaffold3815|size41752:1001-2000	CHG	0.276596	0.494234	4.33231e-07	2.81133e-05	scaffold3815|size41752:1891-3891	SMil_00021068
scaffold469|size103347:78001-79000	CHG	0.175732	0.39375	0.000172632	0.00444604	scaffold469|size103347:76450-78450	SMil_00006754
scaffold1194|size100007:41001-42000	CHG	0.666667	0.885246	0.00057856	0.0115353	scaffold1194|size100007:40522-42522	SMil_00007132
scaffold319|size115314:19001-20000	CHG	0.318305	0.536885	1.35522e-09	1.61963e-07	scaffold319|size115314:19128-21128	SMil_00005150
scaffold3773|size58418:48001-49000	CHG	0.0332963	0.252008	6.15308e-38	1.41974e-34	scaffold3773|size58418:47392-49392	SMil_00016060
scaffold6914|size40087:33001-34000	CHG	0	0.21875	0.00103498	0.0180417	scaffold6914|size40087:31383-33383	SMil_00021529
scaffold4264|size38476:30001-31000	CHG	0.402036	0.620896	0.000620502	0.0121722	scaffold4264|size38476:28589-30589	SMil_00021970
scaffold252|size120707:77001-78000	CHG	0.053719	0.273196	1.1226e-16	3.92197e-14	scaffold252|size120707:76559-78559	SMil_00004558
scaffold7982|size20747:7001-8000	CHG	0.0721649	0.291667	0.000119795	0.00330761	scaffold7982|size20747:6881-8881	SMil_00027002
scaffold6582|size26186:10001-11000	CHG	0.177215	0.396878	1.11472e-09	1.36763e-07	scaffold6582|size26186:9410-11410	SMil_00025583
scaffold4453|size53528:42001-43000	CHG	0.139013	0.358974	3.57321e-05	0.00122308	scaffold4453|size53528:41539-43539	SMil_00017552
scaffold3433|size44846:16001-17000	CHG	0.0674157	0.287425	3.02636e-05	0.0010685	scaffold3433|size44846:15184-17184	SMil_00020163
scaffold1631|size66236:9001-10000	CHG	0.161826	0.382239	0.0012841	0.0212648	scaffold1631|size66236:9929-11929	SMil_00014055
scaffold689|size90491:36001-37000	CHG	0.032967	0.253521	0.00283191	0.0383982	scaffold689|size90491:35766-37766	SMil_00008599
scaffold522|size128861:64001-65000	CHG	0.0216049	0.242718	7.62752e-32	1.13879e-28	scaffold522|size128861:63306-65306	SMil_00003890
scaffold1256|size137174:129001-130000	CHG	0.0461538	0.267717	0.000505138	0.0103981	scaffold1256|size137174:127017-129017	SMil_00003174
scaffold9410|size16288:7001-8000	CHG	0.265306	0.486957	2.34655e-05	0.000870886	scaffold9410|size16288:7497-9497	SMil_00028004
scaffold806|size86658:62001-63000	CHG	0.116751	0.338435	1.00362e-12	2.11833e-10	scaffold806|size86658:60142-62142	SMil_00009421
scaffold2435|size54644:9001-10000	CHG	0	0.222222	6.20157e-05	0.00193334	scaffold2435|size54644:7699-9699	SMil_00017182
scaffold2435|size54644:9001-10000	CHG	0	0.222222	6.20157e-05	0.00193334	scaffold2435|size54644:7933-9933	SMil_00017183
scaffold3448|size44744:26001-27000	CHG	0.115385	0.337607	5.88584e-05	0.00185144	scaffold3448|size44744:25987-27987	SMil_00020191
scaffold403|size108143:48001-49000	CHG	0.0392157	0.261993	7.76823e-07	4.68883e-05	scaffold403|size108143:48137-50137	SMil_00006021
scaffold1987|size60592:17001-18000	CHG	0.315668	0.5387	1.884e-05	0.000724102	scaffold1987|size60592:17369-19369	SMil_00015543
scaffold2255|size88788:16001-17000	CHG	0.0429043	0.266497	7.48605e-14	1.85143e-11	scaffold2255|size88788:16527-18527	SMil_00008907
scaffold1261|size73805:46001-47000	CHG	0.0950413	0.319444	0.000102155	0.00290061	scaffold1261|size73805:45808-47808	SMil_00012171
scaffold1702|size65151:30001-31000	CHG	0.463203	0.687778	1.08637e-05	0.000454358	scaffold1702|size65151:28371-30371	SMil_00014402
scaffold1050|size79151:43001-44000	CHG	0.18	0.405405	3.21149e-05	0.00112196	scaffold1050|size79151:43138-45138	SMil_00010914
scaffold1584|size66939:27001-28000	CHG	0.092511	0.317919	1.2161e-05	0.000499651	scaffold1584|size66939:25256-27256	SMil_00013859
scaffold6168|size27918:1001-2000	CHG	0.30563	0.532258	0.000253726	0.00607436	scaffold6168|size27918:1611-3611	SMil_00025105
scaffold1194|size100007:42001-43000	CHG	0.630631	0.857843	0.00405218	0.049603	scaffold1194|size100007:40522-42522	SMil_00007132
scaffold1778|size72234:58001-59000	CHG	0.241135	0.468391	0.000248857	0.00597775	scaffold1778|size72234:58333-60333	SMil_00012583
scaffold6582|size26186:11001-12000	CHG	0.425819	0.653355	2.52231e-05	0.000923957	scaffold6582|size26186:9410-11410	SMil_00025583
scaffold607|size102263:84001-85000	CHG	0.430556	0.65873	0.00304532	0.0404968	scaffold607|size102263:83491-85491	SMil_00006850
scaffold5146|size42629:1001-2000	CHG	0.168142	0.396985	0.00143159	0.0230846	scaffold5146|size42629:1015-3015	SMil_00020766
scaffold399|size108268:102001-103000	CHG	0.290761	0.519663	0.00037614	0.0082719	scaffold399|size108268:102214-104214	SMil_00005977
scaffold1733|size116227:94001-95000	CHG	0.317073	0.54641	1.72033e-07	1.24709e-05	scaffold1733|size116227:92562-94562	SMil_00005056
scaffold2079|size70119:8001-9000	CHG	0.0359712	0.265487	0.000166914	0.00433284	scaffold2079|size70119:8373-10373	SMil_00013089
scaffold8532|size18961:7001-8000	CHG	0.321033	0.550847	0.000508279	0.0104417	scaffold8532|size18961:6728-8728	SMil_00027455
scaffold3707|size83157:51001-52000	CHG	0.284188	0.514124	1.59884e-06	8.7772e-05	scaffold3707|size83157:51032-53032	SMil_00010105
scaffold2131|size79407:37001-38000	CHG	0.0536913	0.283906	1.32705e-06	7.50364e-05	scaffold2131|size79407:36842-38842	SMil_00010845
scaffold5027|size62449:44001-45000	CHG	0.248397	0.480379	9.63857e-12	1.73655e-09	scaffold5027|size62449:43676-45676	SMil_00015079
scaffold603|size94795:50001-51000	CHG	0.0392157	0.271605	3.40506e-06	0.000167813	scaffold603|size94795:49981-51981	SMil_00007859
scaffold603|size94795:50001-51000	CHG	0.0392157	0.271605	3.40506e-06	0.000167813	scaffold603|size94795:50864-52864	SMil_00007860
scaffold223|size227332:106001-107000	CHG	0.267123	0.5	0.00316437	0.0416003	scaffold223|size227332:104227-106227	SMil_00000565
scaffold252|size120707:86001-87000	CHG	0.146718	0.379679	0.000829886	0.0152661	scaffold252|size120707:84729-86729	SMil_00004559
scaffold8854|size18038:17001-18000	CHG	0.00784929	0.24162	2.31796e-38	5.53714e-35	scaffold8854|size18038:16976-18976	SMil_00027696
scaffold429|size195591:83001-84000	CHG	0.457256	0.69152	3.25814e-05	0.00113475	scaffold429|size195591:83506-85506	SMil_00000796
scaffold11|size207788:178001-179000	CHG	0.112628	0.34715	3.52373e-05	0.001209	scaffold11|size207788:177006-179006	SMil_00000714
scaffold91|size171111:77001-78000	CHG	0.0282051	0.263021	3.12232e-19	1.42788e-16	scaffold91|size171111:77513-79513	SMil_00001480
scaffold2839|size61177:49001-50000	CHG	0.578199	0.813031	0.00281598	0.0382333	scaffold2839|size61177:48534-50534	SMil_00015454
scaffold3432|size44852:41001-42000	CHG	0.138614	0.373494	0.000238789	0.00578243	scaffold3432|size44852:41459-43459	SMil_00020161
scaffold2545|size53430:15001-16000	CHG	0.149038	0.38427	2.64398e-10	3.64959e-08	scaffold2545|size53430:15202-17202	SMil_00017590
scaffold2230|size57094:37001-38000	CHG	0.586207	0.821497	0.000933172	0.0167074	scaffold2230|size57094:37598-39598	SMil_00016477
scaffold720|size89389:28001-29000	CHG	0	0.235294	5.94177e-06	0.000271298	scaffold720|size89389:28001-30001	SMil_00008787
scaffold124|size187701:71001-72000	CHG	0.0353982	0.270968	0.00113568	0.0193747	scaffold124|size187701:69347-71347	SMil_00000964
scaffold124|size187701:71001-72000	CHG	0.0353982	0.270968	0.00113568	0.0193747	scaffold124|size187701:71411-73411	SMil_00000965
scaffold64|size164113:18001-19000	CHG	0.58042	0.816583	0.00194054	0.0290428	scaffold64|size164113:18001-20001	SMil_00001805
scaffold1930|size61501:39001-40000	CHG	0.261745	0.498233	0.00237867	0.0337965	scaffold1930|size61501:37549-39549	SMil_00015347
scaffold861|size84941:51001-52000	CHG	0.292237	0.529014	6.60334e-11	1.02429e-08	scaffold861|size84941:49186-51186	SMil_00009785
scaffold3401|size45063:23001-24000	CHG	0.334239	0.571072	8.56882e-06	0.000370266	scaffold3401|size45063:21136-23136	SMil_00020069
scaffold3917|size40896:19001-20000	CHG	0.0695187	0.306569	0.000831372	0.0152906	scaffold3917|size40896:19406-21406	SMil_00021287
scaffold3917|size40896:19001-20000	CHG	0.0695187	0.306569	0.000831372	0.0152906	scaffold3917|size40896:18278-20278	SMil_00021289
scaffold180|size168816:1001-2000	CHG	0.188372	0.425676	1.63338e-07	1.19129e-05	scaffold180|size168816:146-2146	SMil_00001512
scaffold1963|size119073:108001-109000	CHG	0.113281	0.350649	0.000557548	0.0112255	scaffold1963|size119073:107876-109876	SMil_00004716
scaffold4786|size35155:33001-34000	CHG	0.206612	0.444444	2.60039e-06	0.000133503	scaffold4786|size35155:33114-35114	SMil_00022999
scaffold724|size89257:50001-51000	CHG	0.236332	0.474178	1.24221e-06	7.08509e-05	scaffold724|size89257:48937-50937	SMil_00008814
scaffold8|size230283:194001-195000	CHG	0.183761	0.422222	9.65545e-10	1.19836e-07	scaffold8|size230283:194968-196968	SMil_00000535
scaffold2125|size58468:38001-39000	CHG	0.0706402	0.309125	2.74981e-11	4.56163e-09	scaffold2125|size58468:36103-38103	SMil_00016049
scaffold1709|size64994:35001-36000	CHG	0.0170213	0.25641	4.2634e-15	1.23845e-12	scaffold1709|size64994:35894-37894	SMil_00014445
scaffold3091|size47971:14001-15000	CHG	0.179487	0.419277	2.42038e-06	0.000125499	scaffold3091|size47971:14613-16613	SMil_00019247
scaffold2005|size60213:22001-23000	CHG	0.380383	0.620823	5.19275e-06	0.000241885	scaffold2005|size60213:22312-24312	SMil_00015604
scaffold35|size180458:179001-180000	CHG	0.619565	0.860104	0.000326303	0.00741441	scaffold35|size180458:177703-179703	SMil_00001192
scaffold35|size180458:179001-180000	CHG	0.619565	0.860104	0.000326303	0.00741441	scaffold35|size180458:177080-179080	SMil_00001191
scaffold4206|size63143:15001-16000	CHG	0.095	0.33557	0.00296694	0.0397355	scaffold4206|size63143:14048-16048	SMil_00014809
scaffold3303|size46013:26001-27000	CHG	0.460317	0.701053	0.00104198	0.0181296	scaffold3303|size46013:26322-28322	SMil_00019807
scaffold2485|size53970:32001-33000	CHG	0.158192	0.398936	0.000119725	0.00330612	scaffold2485|size53970:31948-33948	SMil_00017388
scaffold3062|size48218:25001-26000	CHG	0.230769	0.471545	0.00136382	0.0222283	scaffold3062|size48218:24945-26945	SMil_00019179
scaffold1734|size64502:33001-34000	CHG	0.0776699	0.319355	7.14368e-07	4.35253e-05	scaffold1734|size64502:33389-35389	SMil_00014516
scaffold621|size93903:57001-58000	CHG	0.115756	0.35865	5.33541e-05	0.00170921	scaffold621|size93903:55171-57171	SMil_00007997
scaffold795|size87261:57001-58000	CHG	0.335025	0.578512	0.000392211	0.00855123	scaffold795|size87261:57960-59960	SMil_00009320
scaffold3709|size42534:7001-8000	CHG	0.331325	0.575419	0.000476067	0.00994903	scaffold3709|size42534:7724-9724	SMil_00020785
scaffold6951|size24622:11001-12000	CHG	0	0.244186	0.00334817	0.0433435	scaffold6951|size24622:10477-12477	SMil_00026028
scaffold13705|size7794:6001-7000	CHG	0.107345	0.352632	0.000523715	0.0106723	scaffold13705|size7794:5196-7196	SMil_00029674
scaffold16|size208421:188001-189000	CHG	0.0255102	0.271375	3.72427e-07	2.46803e-05	scaffold16|size208421:188653-190653	SMil_00000697
scaffold371|size118620:49001-50000	CHG	0.353846	0.6	0.00100165	0.017612	scaffold371|size118620:49731-51731	SMil_00004769
scaffold371|size118620:49001-50000	CHG	0.353846	0.6	0.00100165	0.017612	scaffold371|size118620:47608-49608	SMil_00004768
scaffold551|size97571:44001-45000	CHG	0.0155039	0.261905	0.000554693	0.0111835	scaffold551|size97571:43463-45463	SMil_00007454
scaffold1031|size79555:35001-36000	CHG	0.141509	0.387991	2.77847e-07	1.90789e-05	scaffold1031|size79555:35102-37102	SMil_00010767
scaffold385|size109970:34001-35000	CHG	0.65625	0.903101	0.000795774	0.0147859	scaffold385|size109970:34552-36552	SMil_00005811
scaffold9560|size26984:4001-5000	CHG	0.01002	0.257033	2.07026e-10	2.90707e-08	scaffold9560|size26984:2657-4657	SMil_00025344
scaffold1679|size65557:55001-56000	CHG	0.104762	0.352518	2.27046e-06	0.000118695	scaffold1679|size65557:53943-55943	SMil_00014285
scaffold1679|size65557:55001-56000	CHG	0.104762	0.352518	2.27046e-06	0.000118695	scaffold1679|size65557:55076-57076	SMil_00014286
scaffold99|size149619:48001-49000	CHG	0.157025	0.404844	1.90173e-05	0.00072965	scaffold99|size149619:46776-48776	SMil_00002607
scaffold2610|size52786:9001-10000	CHG	0.0780142	0.325905	0.0015018	0.0239318	scaffold2610|size52786:7256-9256	SMil_00017790
scaffold1504|size76073:40001-41000	CHG	0	0.248677	1.24719e-10	1.82844e-08	scaffold1504|size76073:39252-41252	SMil_00011541
scaffold1504|size76073:40001-41000	CHG	0	0.248677	1.24719e-10	1.82844e-08	scaffold1504|size76073:38899-40899	SMil_00011540
scaffold8309|size19648:12001-13000	CHG	0.0745968	0.324478	2.30317e-16	7.75545e-14	scaffold8309|size19648:12269-14269	SMil_00027277
scaffold5464|size31247:12001-13000	CHG	0	0.25	0.000203091	0.00508476	scaffold5464|size31247:10711-12711	SMil_00024115
scaffold7430|size22736:20001-21000	CHG	0.198444	0.448598	0.000480955	0.0100264	scaffold7430|size22736:18465-20465	SMil_00026494
scaffold5131|size33133:27001-28000	CHG	0.321799	0.572464	0.00308707	0.040902	scaffold5131|size33133:26887-28887	SMil_00023636
scaffold98|size323791:136001-137000	CHG	0.106383	0.357143	0.00145971	0.0234412	scaffold98|size323791:134260-136260	SMil_00000056
scaffold3035|size91856:2001-3000	CHG	0.178808	0.429787	0.00176177	0.0269991	scaffold3035|size91856:1514-3514	SMil_00008419
scaffold3035|size91856:2001-3000	CHG	0.178808	0.429787	0.00176177	0.0269991	scaffold3035|size91856:1734-3734	SMil_00008420
scaffold2862|size50015:36001-37000	CHG	0.312775	0.564626	0.000228083	0.00557974	scaffold2862|size50015:34513-36513	SMil_00018620
scaffold4708|size50496:41001-42000	CHG	0.332237	0.584337	0.00277673	0.0378644	scaffold4708|size50496:39422-41422	SMil_00018502
scaffold426|size106201:11001-12000	CHG	0.134763	0.388363	4.7598e-17	1.73069e-14	scaffold426|size106201:9337-11337	SMil_00006274
scaffold1686|size65496:19001-20000	CHG	0.0434783	0.29771	0.000144453	0.0038611	scaffold1686|size65496:17065-19065	SMil_00014302
scaffold3892|size41059:21001-22000	CHG	0.00145349	0.256623	3.46194e-46	1.35181e-42	scaffold3892|size41059:19055-21055	SMil_00021246
scaffold570|size96377:12001-13000	CHG	0.263158	0.518699	3.50635e-09	3.81951e-07	scaffold570|size96377:11386-13386	SMil_00007632
scaffold1643|size66081:15001-16000	CHG	0	0.255556	0.00357144	0.0454199	scaffold1643|size66081:13484-15484	SMil_00014102
scaffold1254|size87731:82001-83000	CHG	0.218182	0.473896	9.74635e-05	0.00279201	scaffold1254|size87731:82021-84021	SMil_00009212
scaffold3081|size48003:16001-17000	CHG	0.0373333	0.293233	2.0459e-31	2.96726e-28	scaffold3081|size48003:14620-16620	SMil_00019230
scaffold60|size164839:39001-40000	CHG	0.111111	0.367133	0.000618443	0.0121409	scaffold60|size164839:39788-41788	SMil_00001764
scaffold1014|size80011:68001-69000	CHG	0.108108	0.36413	5.0231e-05	0.00162824	scaffold1014|size80011:67347-69347	SMil_00010653
scaffold1681|size76329:32001-33000	CHG	0.320574	0.576754	0.000236622	0.00573816	scaffold1681|size76329:31268-33268	SMil_00011486
scaffold3716|size42483:33001-34000	CHG	0	0.25641	1.8436e-07	1.32603e-05	scaffold3716|size42483:31378-33378	SMil_00020804
scaffold4605|size36292:11001-12000	CHG	0.086629	0.343373	2.70379e-20	1.41131e-17	scaffold4605|size36292:9584-11584	SMil_00022606
scaffold3668|size42892:24001-25000	CHG	0.0915493	0.348684	5.24296e-05	0.00168498	scaffold3668|size42892:24111-26111	SMil_00020677
scaffold2820|size82919:9001-10000	CHG	0.0670171	0.324969	4.74236e-28	4.81463e-25	scaffold2820|size82919:8767-10767	SMil_00010163
scaffold158|size165830:58001-59000	CHG	0.262774	0.520833	0.00185363	0.0280292	scaffold158|size165830:58672-60672	SMil_00001722
scaffold153|size156623:118001-119000	CHG	0.219027	0.477477	1.09338e-06	6.32139e-05	scaffold153|size156623:118834-120834	SMil_00002173
scaffold5289|size32229:11001-12000	CHG	0.145161	0.403774	2.45908e-06	0.000127213	scaffold5289|size32229:9819-11819	SMil_00023855
scaffold9126|size17179:3001-4000	CHG	0.1	0.358621	0.000530813	0.0107912	scaffold9126|size17179:3609-5609	SMil_00027862
scaffold655|size92490:74001-75000	CHG	0.276451	0.535398	0.000227063	0.00555879	scaffold655|size92490:73638-75638	SMil_00008306
scaffold655|size92490:74001-75000	CHG	0.276451	0.535398	0.000227063	0.00555879	scaffold655|size92490:74246-76246	SMil_00008307
scaffold5802|size29497:16001-17000	CHG	0.361905	0.621094	0.00189724	0.0285272	scaffold5802|size29497:15390-17390	SMil_00024631
scaffold8150|size20159:13001-14000	CHG	0.242321	0.501706	1.44129e-05	0.000576791	scaffold8150|size20159:11498-13498	SMil_00027142
scaffold840|size85597:51001-52000	CHG	0.0822511	0.341693	9.79356e-09	9.69085e-07	scaffold840|size85597:51381-53381	SMil_00009637
scaffold7274|size23272:11001-12000	CHG	0.256757	0.517007	4.15094e-07	2.71884e-05	scaffold7274|size23272:9542-11542	SMil_00026342
scaffold7274|size23272:11001-12000	CHG	0.256757	0.517007	4.15094e-07	2.71884e-05	scaffold7274|size23272:11679-13679	SMil_00026343
scaffold2659|size52098:13001-14000	CHG	0.106667	0.367089	0.00172132	0.0265626	scaffold2659|size52098:11728-13728	SMil_00017954
scaffold2265|size56638:7001-8000	CHG	0	0.260684	5.23689e-08	4.3813e-06	scaffold2265|size56638:5657-7657	SMil_00016564
scaffold2078|size59144:5001-6000	CHG	0	0.263158	0.00121743	0.0204318	scaffold2078|size59144:3715-5715	SMil_00015851
scaffold2078|size59144:5001-6000	CHG	0	0.263158	0.00121743	0.0204318	scaffold2078|size59144:3832-5832	SMil_00015852
scaffold4496|size61699:20001-21000	CHG	0.0520833	0.315789	0.00139274	0.0225964	scaffold4496|size61699:18969-20969	SMil_00015310
scaffold5623|size30314:18001-19000	CHG	0.191571	0.457101	1.36821e-07	1.02099e-05	scaffold5623|size30314:16410-18410	SMil_00024385
scaffold3761|size47026:32001-33000	CHG	0.126783	0.392357	6.48819e-19	2.83315e-16	scaffold3761|size47026:32307-34307	SMil_00019551
scaffold2270|size100666:25001-26000	CHG	0.0833333	0.349515	1.93199e-05	0.000737521	scaffold2270|size100666:25728-27728	SMil_00007006
scaffold1173|size80514:25001-26000	CHG	0.733333	1	0.0012375	0.0206685	scaffold1173|size80514:25881-27881	SMil_00010545
scaffold1173|size80514:25001-26000	CHG	0.733333	1	0.0012375	0.0206685	scaffold1173|size80514:24383-26383	SMil_00010544
scaffold144|size135256:60001-61000	CHG	0.390909	0.657895	0.00274378	0.0375366	scaffold144|size135256:59686-61686	SMil_00003291
scaffold402|size108174:98001-99000	CHG	0	0.267327	1.207e-09	1.46491e-07	scaffold402|size108174:96149-98149	SMil_00006005
scaffold2630|size104293:97001-98000	CHG	0.0240602	0.291405	1.89054e-32	3.09573e-29	scaffold2630|size104293:95608-97608	SMil_00006654
scaffold484|size101893:50001-51000	CHG	0.570093	0.837571	8.32951e-05	0.00246113	scaffold484|size101893:50719-52719	SMil_00006874
scaffold1579|size67046:22001-23000	CHG	0.162791	0.430556	0.000929794	0.0166557	scaffold1579|size67046:21247-23247	SMil_00013830
scaffold4732|size35484:17001-18000	CHG	0.58445	0.852575	0.00105428	0.0182845	scaffold4732|size35484:15950-17950	SMil_00022900
scaffold4956|size34065:20001-21000	CHG	0.459596	0.728285	0.00168432	0.0261446	scaffold4956|size34065:18258-20258	SMil_00023338
scaffold8103|size20349:11001-12000	CHG	0.0674847	0.336207	5.15488e-05	0.00166326	scaffold8103|size20349:9863-11863	SMil_00027105
scaffold1053|size78987:59001-60000	CHG	0.0184049	0.288462	1.13212e-05	0.000471346	scaffold1053|size78987:59363-61363	SMil_00010949
scaffold448|size105037:101001-102000	CHG	0.289417	0.560217	3.15484e-07	2.13386e-05	scaffold448|size105037:100710-102710	SMil_00006536
scaffold448|size105037:101001-102000	CHG	0.289417	0.560217	3.15484e-07	2.13386e-05	scaffold448|size105037:99039-101039	SMil_00006535
scaffold891|size83784:12001-13000	CHG	0.157609	0.428571	0.000912431	0.0164302	scaffold891|size83784:12963-14963	SMil_00010007
scaffold7274|size23272:13001-14000	CHG	0.0833333	0.35568	4.85345e-11	7.72928e-09	scaffold7274|size23272:11679-13679	SMil_00026343
scaffold610|size94432:83001-84000	CHG	0.143541	0.416	5.54448e-05	0.00176209	scaffold610|size94432:81029-83029	SMil_00007881
scaffold183|size130103:85001-86000	CHG	0.293103	0.565574	0.00353705	0.04508	scaffold183|size130103:84079-86079	SMil_00003759
scaffold840|size85597:46001-47000	CHG	0.198795	0.472222	2.86952e-10	3.91829e-08	scaffold840|size85597:46330-48330	SMil_00009636
scaffold2599|size68546:30001-31000	CHG	0.0247934	0.298701	0.00106357	0.0184015	scaffold2599|size68546:29454-31454	SMil_00013433
scaffold17254|size4320:1001-2000	CHG	0.257143	0.531915	0.000197289	0.00496334	scaffold17254|size4320:1642-3642	SMil_00030327
scaffold1177|size75622:27001-28000	CHG	0.144144	0.419355	0.000322293	0.00734384	scaffold1177|size75622:25941-27941	SMil_00011688
scaffold5|size235960:82001-83000	CHG	0.446429	0.722034	0.00302669	0.0403283	scaffold5|size235960:82962-84962	SMil_00000427
scaffold2912|size90554:12001-13000	CHG	0.255208	0.530864	0.000825377	0.0152098	scaffold2912|size90554:12368-14368	SMil_00008585
scaffold8076|size20478:4001-5000	CHG	0.407555	0.683412	9.49585e-10	1.18072e-07	scaffold8076|size20478:3294-5294	SMil_00027073
scaffold7777|size43200:21001-22000	CHG	0.234375	0.510417	0.0015956	0.0251072	scaffold7777|size43200:20991-22991	SMil_00020578
scaffold2360|size55510:30001-31000	CHG	0.140187	0.416431	2.2697e-18	9.40527e-16	scaffold2360|size55510:29101-31101	SMil_00016932
scaffold100|size149246:31001-32000	CHG	0.0753769	0.351759	4.44215e-06	0.000211185	scaffold100|size149246:29651-31651	SMil_00002622
scaffold6180|size27880:14001-15000	CHG	0.59194	0.868486	0.00048766	0.0101343	scaffold6180|size27880:12656-14656	SMil_00025119
scaffold6180|size27880:14001-15000	CHG	0.59194	0.868486	0.00048766	0.0101343	scaffold6180|size27880:12394-14394	SMil_00025121
scaffold1425|size70118:69001-70000	CHG	0.0704225	0.347458	4.28128e-07	2.78713e-05	scaffold1425|size70118:69216-71216	SMil_00013095
scaffold187|size129234:116001-117000	CHG	0.272727	0.550279	1.43803e-06	8.03051e-05	scaffold187|size129234:114789-116789	SMil_00003857
scaffold35|size180458:166001-167000	CHG	0.263717	0.541322	3.6327e-08	3.16436e-06	scaffold35|size180458:165482-167482	SMil_00001189
scaffold35|size180458:166001-167000	CHG	0.263717	0.541322	3.6327e-08	3.16436e-06	scaffold35|size180458:164060-166060	SMil_00001190
scaffold3081|size48003:15001-16000	CHG	0.364615	0.642298	2.34892e-09	2.66151e-07	scaffold3081|size48003:14620-16620	SMil_00019230
scaffold1710|size171176:156001-157000	CHG	0.314685	0.59322	0.00408795	0.0499098	scaffold1710|size171176:156120-158120	SMil_00001476
scaffold6033|size28483:7001-8000	CHG	0.203354	0.482379	9.90882e-08	7.68219e-06	scaffold6033|size28483:6527-8527	SMil_00024944
scaffold453|size104502:63001-64000	CHG	0.0772358	0.356436	2.35262e-05	0.000872183	scaffold453|size104502:63246-65246	SMil_00006615
scaffold371|size118620:31001-32000	CHG	0.405983	0.685215	4.66896e-08	3.96e-06	scaffold371|size118620:31633-33633	SMil_00004764
scaffold4103|size56155:10001-11000	CHG	0.5625	0.842893	0.000652806	0.0126468	scaffold4103|size56155:10266-12266	SMil_00016725
scaffold4103|size56155:10001-11000	CHG	0.5625	0.842893	0.000652806	0.0126468	scaffold4103|size56155:10551-12551	SMil_00016726
scaffold32|size233209:123001-124000	CHG	0.632841	0.913522	5.11783e-05	0.00165367	scaffold32|size233209:123840-125840	SMil_00000475
scaffold12694|size9139:6001-7000	CHG	0.183391	0.464072	2.08501e-05	0.000786911	scaffold12694|size9139:6103-8103	SMil_00029444
scaffold2595|size53007:36001-37000	CHG	0.177914	0.461538	0.000119331	0.00329658	scaffold2595|size53007:36308-38308	SMil_00017755
scaffold1938|size61348:21001-22000	CHG	0.293478	0.577236	0.00376723	0.0470667	scaffold1938|size61348:21090-23090	SMil_00015383
scaffold251|size120748:71001-72000	CHG	0.209738	0.493671	0.000299403	0.00693195	scaffold251|size120748:71110-73110	SMil_00004542
scaffold2106|size58804:38001-39000	CHG	0.0315789	0.316547	6.17435e-08	5.04027e-06	scaffold2106|size58804:38562-40562	SMil_00015954
scaffold98|size323791:242001-243000	CHG	0.125561	0.410774	1.28227e-08	1.23511e-06	scaffold98|size323791:242837-244837	SMil_00000071
scaffold98|size323791:242001-243000	CHG	0.125561	0.410774	1.28227e-08	1.23511e-06	scaffold98|size323791:240857-242857	SMil_00000070
scaffold98|size323791:242001-243000	CHG	0.125561	0.410774	1.28227e-08	1.23511e-06	scaffold98|size323791:242339-244339	SMil_00000072
scaffold8074|size20483:5001-6000	CHG	0.0229885	0.308511	0.00180581	0.0275006	scaffold8074|size20483:4929-6929	SMil_00027070
scaffold8914|size36648:27001-28000	CHG	0	0.285714	0.00064093	0.0124726	scaffold8914|size36648:25638-27638	SMil_00022527
scaffold1745|size72461:57001-58000	CHG	0.453159	0.739631	1.07757e-05	0.000451036	scaffold1745|size72461:57310-59310	SMil_00012501
scaffold1489|size68757:62001-63000	CHG	0.0540541	0.340741	2.23899e-05	0.000837087	scaffold1489|size68757:61953-63953	SMil_00013399
scaffold1225|size137900:113001-114000	CHG	0.233796	0.520833	3.96305e-05	0.00133359	scaffold1225|size137900:113241-115241	SMil_00003122
scaffold1438|size69721:39001-40000	CHG	0.0980392	0.385519	5.79505e-08	4.77352e-06	scaffold1438|size69721:39622-41622	SMil_00013168
scaffold121|size141189:40001-41000	CHG	0.160622	0.448113	1.51249e-06	8.35898e-05	scaffold121|size141189:39921-41921	SMil_00002944
scaffold67|size163467:44001-45000	CHG	0.234694	0.522293	0.00145078	0.0233441	scaffold67|size163467:44045-46045	SMil_00001860
scaffold6501|size26544:10001-11000	CHG	0.233429	0.521739	2.39724e-08	2.18178e-06	scaffold6501|size26544:10657-12657	SMil_00025475
scaffold181|size243338:176001-177000	CHG	0.176166	0.465116	3.48519e-06	0.000171264	scaffold181|size243338:176619-178619	SMil_00000381
scaffold5542|size50600:35001-36000	CHG	0	0.289474	0.00348985	0.0446789	scaffold5542|size50600:35531-37531	SMil_00018450
scaffold1436|size69767:42001-43000	CHG	0.185897	0.475655	0.000791642	0.0147172	scaffold1436|size69767:41342-43342	SMil_00013148
scaffold70|size161415:57001-58000	CHG	0.116564	0.406404	0.00175828	0.0269732	scaffold70|size161415:56918-58918	SMil_00001948
scaffold155|size133587:51001-52000	CHG	0.375527	0.665441	0.00117793	0.0199247	scaffold155|size133587:51063-53063	SMil_00003375
scaffold10518|size26611:1001-2000	CHG	0.0302013	0.320809	2.71763e-07	1.86991e-05	scaffold10518|size26611:1567-3567	SMil_00025444
scaffold4093|size39825:18001-19000	CHG	0.123894	0.415	7.56057e-06	0.000333069	scaffold4093|size39825:17189-19189	SMil_00021596
scaffold11948|size10442:3001-4000	CHG	0.0233645	0.314721	0.000101314	0.0028828	scaffold11948|size10442:1371-3371	SMil_00029190
scaffold6137|size28049:17001-18000	CHG	0.16129	0.45283	2.80604e-09	3.13572e-07	scaffold6137|size28049:16146-18146	SMil_00025052
scaffold2820|size82919:8001-9000	CHG	0.0555556	0.347339	1.31362e-33	2.31938e-30	scaffold2820|size82919:8767-10767	SMil_00010163
scaffold2551|size53362:29001-30000	CHG	0.256098	0.548673	0.00068663	0.013154	scaffold2551|size53362:28330-30330	SMil_00017630
scaffold1892|size62080:58001-59000	CHG	0.0786517	0.371542	0.000345931	0.00774984	scaffold1892|size62080:57241-59241	SMil_00015181
scaffold1892|size62080:58001-59000	CHG	0.0786517	0.371542	0.000345931	0.00774984	scaffold1892|size62080:57298-59298	SMil_00015182
scaffold44|size176591:114001-115000	CHG	0.469325	0.762681	5.03648e-05	0.0016318	scaffold44|size176591:112007-114007	SMil_00001323
scaffold3196|size47054:12001-13000	CHG	0.204545	0.497942	7.78678e-05	0.00233062	scaffold3196|size47054:12811-14811	SMil_00019538
scaffold1505|size68370:9001-10000	CHG	0.148148	0.442623	4.7489e-09	5.0511e-07	scaffold1505|size68370:8972-10972	SMil_00013466
scaffold1133|size76791:62001-63000	CHG	0.367347	0.662379	0.000510899	0.0104876	scaffold1133|size76791:60399-62399	SMil_00011406
scaffold1133|size76791:62001-63000	CHG	0.367347	0.662379	0.000510899	0.0104876	scaffold1133|size76791:61195-63195	SMil_00011407
scaffold1166|size75887:13001-14000	CHG	0.371212	0.666667	9.9514e-05	0.00283991	scaffold1166|size75887:12690-14690	SMil_00011611
scaffold1569|size67178:38001-39000	CHG	0.243243	0.539326	0.00379002	0.0472613	scaffold1569|size67178:38219-40219	SMil_00013800
scaffold2019|size60021:50001-51000	CHG	0.0232558	0.319527	4.96167e-12	9.38041e-10	scaffold2019|size60021:50681-52681	SMil_00015647
scaffold729|size111100:43001-44000	CHG	0.231752	0.52807	4.8045e-12	9.09174e-10	scaffold729|size111100:43348-45348	SMil_00005677
scaffold6576|size26217:19001-20000	CHG	0.222222	0.52	4.26253e-05	0.00141553	scaffold6576|size26217:18632-20632	SMil_00025573
scaffold9134|size17150:9001-10000	CHG	0.441176	0.73913	5.09413e-06	0.000238056	scaffold9134|size17150:8550-10550	SMil_00027865
scaffold203|size156963:102001-103000	CHG	0.0592885	0.358025	7.50744e-07	4.55036e-05	scaffold203|size156963:100159-102159	SMil_00002161
scaffold369|size126321:62001-63000	CHG	0.0275862	0.327338	1.44791e-07	1.07141e-05	scaffold369|size126321:62766-64766	SMil_00004106
scaffold2515|size53712:20001-21000	CHG	0.0634921	0.363636	0.000568463	0.011391	scaffold2515|size53712:18402-20402	SMil_00017501
scaffold1942|size61316:26001-27000	CHG	0.384956	0.686747	0.00151546	0.0240926	scaffold1942|size61316:26249-28249	SMil_00015407
scaffold3192|size47083:36001-37000	CHG	0.198052	0.5	1.55163e-07	1.13738e-05	scaffold3192|size47083:35245-37245	SMil_00019527
scaffold1191|size75154:60001-61000	CHG	0.0214592	0.323625	3.10945e-08	2.75586e-06	scaffold1191|size75154:59443-61443	SMil_00011762
scaffold2513|size53719:8001-9000	CHG	0.0879121	0.390374	0.000180707	0.00461596	scaffold2513|size53719:7424-9424	SMil_00017486
scaffold9023|size17507:13001-14000	CHG	0.0795455	0.382051	9.62002e-09	9.52842e-07	scaffold9023|size17507:12059-14059	SMil_00027798
scaffold2526|size61152:20001-21000	CHG	0.0803571	0.383234	1.32419e-05	0.000537096	scaffold2526|size61152:19296-21296	SMil_00015468
scaffold3008|size48664:23001-24000	CHG	0.0663717	0.369775	5.91827e-07	3.68278e-05	scaffold3008|size48664:21342-23342	SMil_00019010
scaffold3008|size48664:23001-24000	CHG	0.0663717	0.369775	5.91827e-07	3.68278e-05	scaffold3008|size48664:22589-24589	SMil_00019011
scaffold6898|size24854:8001-9000	CHG	0.125	0.428571	0.000290968	0.00676752	scaffold6898|size24854:8883-10883	SMil_00025947
scaffold4732|size35484:16001-17000	CHG	0.195205	0.5	1.38309e-06	7.78795e-05	scaffold4732|size35484:15950-17950	SMil_00022900
scaffold322|size115153:91001-92000	CHG	0.0843373	0.389535	8.36148e-05	0.00246878	scaffold322|size115153:91381-93381	SMil_00005172
scaffold6586|size26173:19001-20000	CHG	0.34396	0.649485	4.16439e-09	4.46919e-07	scaffold6586|size26173:19136-21136	SMil_00025589
scaffold159|size133325:59001-60000	CHG	0.175258	0.48124	1.01201e-11	1.80887e-09	scaffold159|size133325:57527-59527	SMil_00003396
scaffold320|size115206:48001-49000	CHG	0.00719424	0.313433	2.4825e-45	9.00119e-42	scaffold320|size115206:47681-49681	SMil_00005155
scaffold602|size94804:51001-52000	CHG	0	0.306452	0.000229861	0.00560972	scaffold602|size94804:50834-52834	SMil_00007852
scaffold39|size178328:121001-122000	CHG	0.0805687	0.387234	2.40328e-07	1.67404e-05	scaffold39|size178328:121077-123077	SMil_00001262
scaffold529|size98917:31001-32000	CHG	0.0833333	0.390135	1.22088e-07	9.24988e-06	scaffold529|size98917:30556-32556	SMil_00007262
scaffold810|size135671:125001-126000	CHG	0.343137	0.650407	4.85946e-06	0.000228329	scaffold810|size135671:124801-126801	SMil_00003268
scaffold1744|size64413:34001-35000	CHG	0.0967742	0.404255	7.88594e-05	0.00235648	scaffold1744|size64413:34763-36763	SMil_00014547
scaffold5368|size31738:13001-14000	CHG	0.0929204	0.401235	1.00308e-05	0.000424053	scaffold5368|size31738:12043-14043	SMil_00023975
scaffold2729|size51361:33001-34000	CHG	0.353982	0.662791	0.00349122	0.0446908	scaffold2729|size51361:33362-35362	SMil_00018191
scaffold516|size99909:10001-11000	CHG	0.516949	0.826087	0.00158353	0.0249579	scaffold516|size99909:10612-12612	SMil_00007154
scaffold3768|size42112:14001-15000	CHG	0.0840336	0.393333	7.78804e-05	0.00233065	scaffold3768|size42112:13167-15167	SMil_00020928
scaffold319|size115314:24001-25000	CHG	0.342898	0.652439	5.38225e-11	8.45863e-09	scaffold319|size115314:24722-26722	SMil_00005152
scaffold11897|size10542:5001-6000	CHG	0.329787	0.641026	0.00188602	0.0283942	scaffold11897|size10542:4068-6068	SMil_00029167
scaffold1224|size74505:55001-56000	CHG	0.439863	0.751381	0.000265284	0.00629034	scaffold1224|size74505:53182-55182	SMil_00011940
scaffold12403|size9609:3001-4000	CHG	0.343434	0.654971	0.000315015	0.00721037	scaffold12403|size9609:1678-3678	SMil_00029346
scaffold4234|size38681:29001-30000	CHG	0.53717	0.848875	3.73529e-06	0.000181924	scaffold4234|size38681:27853-29853	SMil_00021920
scaffold6711|size25655:19001-20000	CHG	0.434783	0.747253	0.002425	0.0342641	scaffold6711|size25655:18404-20404	SMil_00025718
scaffold12786|size8981:6001-7000	CHG	0	0.3125	0.00296011	0.0396677	scaffold12786|size8981:4326-6326	SMil_00029468
scaffold4798|size35093:25001-26000	CHG	0.091954	0.404682	4.54507e-06	0.000215422	scaffold4798|size35093:24005-26005	SMil_00023019
scaffold7170|size23711:2001-3000	CHG	0.0972763	0.410359	8.22239e-11	1.25247e-08	scaffold7170|size23711:787-2787	SMil_00026253
scaffold3655|size68131:11001-12000	CHG	0.0377358	0.351485	1.14222e-12	2.39098e-10	scaffold3655|size68131:9761-11761	SMil_00013573
scaffold1419|size70202:48001-49000	CHG	0.122093	0.436047	8.15061e-05	0.00241777	scaffold1419|size70202:47031-49031	SMil_00013067
scaffold2593|size70951:26001-27000	CHG	0	0.315068	0.000359535	0.00797671	scaffold2593|size70951:25629-27629	SMil_00012898
scaffold7078|size24079:23001-24000	CHG	0.123288	0.439394	7.54757e-05	0.00227275	scaffold7078|size24079:21240-23240	SMil_00026153
scaffold250|size132734:15001-16000	CHG	0.0238095	0.34	0.00193421	0.0289714	scaffold250|size132734:15249-17249	SMil_00003450
scaffold12059|size10236:4001-5000	CHG	0.334328	0.650685	3.66237e-05	0.00124897	scaffold12059|size10236:2747-4747	SMil_00029233
scaffold6541|size26372:7001-8000	CHG	0.631068	0.947598	8.36285e-06	0.000362988	scaffold6541|size26372:6964-8964	SMil_00025527
scaffold1987|size60592:18001-19000	CHG	0.291005	0.607646	4.17471e-10	5.53669e-08	scaffold1987|size60592:17369-19369	SMil_00015543
scaffold7443|size22691:7001-8000	CHG	0.0677966	0.384615	0.000116663	0.00323741	scaffold7443|size22691:6453-8453	SMil_00026503
scaffold10157|size14333:7001-8000	CHG	0.543269	0.861111	0.00178334	0.0272586	scaffold10157|size14333:6253-8253	SMil_00028450
scaffold2297|size75813:34001-35000	CHG	0.346535	0.66443	4.52388e-05	0.00149093	scaffold2297|size75813:32281-34281	SMil_00011644
scaffold8150|size20159:12001-13000	CHG	0.409266	0.727768	3.22271e-08	2.84383e-06	scaffold8150|size20159:11498-13498	SMil_00027142
scaffold974|size125546:29001-30000	CHG	0.106667	0.425287	0.00359724	0.0456664	scaffold974|size125546:29382-31382	SMil_00004164
scaffold436|size105697:18001-19000	CHG	0.211268	0.531034	0.000956851	0.0170233	scaffold436|size105697:16987-18987	SMil_00006398
scaffold3678|size42794:6001-7000	CHG	0.0933333	0.414062	0.00268711	0.0369856	scaffold3678|size42794:5275-7275	SMil_00020709
scaffold6462|size34482:16001-17000	CHG	0.375	0.695876	3.34662e-15	9.83393e-13	scaffold6462|size34482:16896-18896	SMil_00023237
scaffold12680|size9158:5001-6000	CHG	0.482587	0.804348	0.00134772	0.022042	scaffold12680|size9158:4718-6718	SMil_00029436
scaffold3135|size47560:36001-37000	CHG	0.251256	0.573643	3.00464e-06	0.000151049	scaffold3135|size47560:34875-36875	SMil_00019390
scaffold2166|size84628:12001-13000	CHG	0.0855263	0.408163	1.15263e-05	0.000478803	scaffold2166|size84628:10842-12842	SMil_00009834
scaffold2166|size84628:12001-13000	CHG	0.0855263	0.408163	1.15263e-05	0.000478803	scaffold2166|size84628:10316-12316	SMil_00009833
scaffold704|size114935:9001-10000	CHG	0.360759	0.683924	0.00141529	0.0228781	scaffold704|size114935:9243-11243	SMil_00005195
scaffold94|size151866:15001-16000	CHG	0	0.324468	9.37365e-13	1.99299e-10	scaffold94|size151866:14370-16370	SMil_00002459
scaffold319|size115314:25001-26000	CHG	0.3488	0.674074	4.57038e-11	7.31866e-09	scaffold319|size115314:24722-26722	SMil_00005152
scaffold1564|size67234:21001-22000	CHG	0	0.325581	0.000913051	0.0164341	scaffold1564|size67234:20927-22927	SMil_00013789
scaffold3026|size48523:21001-22000	CHG	0.315985	0.643059	1.12096e-06	6.46617e-05	scaffold3026|size48523:19357-21357	SMil_00019070
scaffold10401|size13715:8001-9000	CHG	0.346897	0.674227	1.21059e-10	1.77864e-08	scaffold10401|size13715:6323-8323	SMil_00028573
scaffold943|size81896:36001-37000	CHG	0.083004	0.410658	5.47619e-10	7.10044e-08	scaffold943|size81896:36862-38862	SMil_00010318
scaffold92|size241433:69001-70000	CHG	0.0619381	0.389868	7.16629e-50	3.82921e-46	scaffold92|size241433:69540-71540	SMil_00000404
scaffold30|size183332:134001-135000	CHG	0.12987	0.458333	0.00090051	0.0162661	scaffold30|size183332:132745-134745	SMil_00001098
scaffold4906|size34377:5001-6000	CHG	0.398601	0.728992	0.00188289	0.0283614	scaffold4906|size34377:5837-7837	SMil_00023258
scaffold4955|size34068:19001-20000	CHG	0.27451	0.605263	6.93587e-06	0.00030918	scaffold4955|size34068:18527-20527	SMil_00023337
scaffold6255|size36759:34001-35000	CHG	0.301887	0.634146	0.00169544	0.026287	scaffold6255|size36759:32742-34742	SMil_00022503
scaffold7517|size22376:18001-19000	CHG	0.315315	0.648649	0.000179839	0.00459769	scaffold7517|size22376:16101-18101	SMil_00026569
scaffold1942|size61316:28001-29000	CHG	0.528455	0.861985	2.15411e-06	0.000113844	scaffold1942|size61316:26249-28249	SMil_00015407
scaffold4655|size35955:7001-8000	CHG	0.0487805	0.382353	1.1764e-21	6.9844e-19	scaffold4655|size35955:6312-8312	SMil_00022733
scaffold4655|size35955:7001-8000	CHG	0.0487805	0.382353	1.1764e-21	6.9844e-19	scaffold4655|size35955:7630-9630	SMil_00022734
scaffold2699|size51628:9001-10000	CHG	0.0228571	0.356941	9.49973e-05	0.00274108	scaffold2699|size51628:7461-9461	SMil_00018114
scaffold4486|size37163:31001-32000	CHG	0.511222	0.846047	2.93663e-09	3.25149e-07	scaffold4486|size37163:31056-33056	SMil_00022389
scaffold1183|size75460:25001-26000	CHG	0.195556	0.530534	1.1547e-07	8.80509e-06	scaffold1183|size75460:23992-25992	SMil_00011715
scaffold8616|size40034:23001-24000	CHG	0.0280374	0.366197	3.97209e-07	2.6135e-05	scaffold8616|size40034:23631-25631	SMil_00021544
scaffold1322|size72377:20001-21000	CHG	0.449324	0.788136	0.00129783	0.0214367	scaffold1322|size72377:19954-21954	SMil_00012551
scaffold1322|size72377:20001-21000	CHG	0.449324	0.788136	0.00129783	0.0214367	scaffold1322|size72377:20365-22365	SMil_00012552
scaffold365|size111319:36001-37000	CHG	0.0876747	0.426941	1.03305e-37	2.33065e-34	scaffold365|size111319:35932-37932	SMil_00005627
scaffold7661|size21765:20001-21000	CHG	0.180851	0.521327	3.59755e-05	0.00122955	scaffold7661|size21765:20882-22882	SMil_00026718
scaffold7661|size21765:20001-21000	CHG	0.180851	0.521327	3.59755e-05	0.00122955	scaffold7661|size21765:18720-20720	SMil_00026717
scaffold1513|size68269:63001-64000	CHG	0.246324	0.5875	1.02862e-08	1.01142e-06	scaffold1513|size68269:63162-65162	SMil_00013525
scaffold12189|size9992:7001-8000	CHG	0.165289	0.506757	0.00165185	0.0257726	scaffold12189|size9992:5846-7846	SMil_00029270
scaffold2364|size55459:13001-14000	CHG	0.347059	0.689119	0.000607625	0.0119737	scaffold2364|size55459:13399-15399	SMil_00016944
scaffold15141|size6385:2001-3000	CHG	0.12766	0.470588	4.53744e-05	0.00149355	scaffold15141|size6385:947-2947	SMil_00029958
scaffold5992|size28579:18001-19000	CHG	0.560976	0.904	0.000477377	0.00997328	scaffold5992|size28579:17829-19829	SMil_00024878
scaffold6370|size27056:5001-6000	CHG	0.257576	0.601093	0.00118134	0.0199673	scaffold6370|size27056:3837-5837	SMil_00025331
scaffold6155|size27968:13001-14000	CHG	0.252874	0.597561	0.000588778	0.0116966	scaffold6155|size27968:13844-15844	SMil_00025077
scaffold6582|size26186:9001-10000	CHG	0.0058651	0.35102	6.19215e-29	6.79624e-26	scaffold6582|size26186:9410-11410	SMil_00025583
scaffold1887|size62205:15001-16000	CHG	0.025641	0.372881	2.38092e-05	0.000880384	scaffold1887|size62205:15482-17482	SMil_00015157
scaffold434|size105921:43001-44000	CHG	0.513043	0.861314	0.003755	0.0469636	scaffold434|size105921:43015-45015	SMil_00006370
scaffold434|size105921:43001-44000	CHG	0.513043	0.861314	0.003755	0.0469636	scaffold434|size105921:42484-44484	SMil_00006369
scaffold2763|size92954:9001-10000	CHG	0.374486	0.722892	2.07367e-05	0.000783358	scaffold2763|size92954:8237-10237	SMil_00008213
scaffold2006|size60199:35001-36000	CHG	0.222222	0.571429	0.000425345	0.009117	scaffold2006|size60199:34169-36169	SMil_00015609
scaffold4151|size39363:14001-15000	CHG	0.348624	0.69808	9.13182e-05	0.00265514	scaffold4151|size39363:12950-14950	SMil_00021718
scaffold2359|size55541:8001-9000	CHG	0.251185	0.600707	3.59084e-06	0.000175732	scaffold2359|size55541:6077-8077	SMil_00016928
scaffold10402|size13715:5001-6000	CHG	0	0.350267	0.000268146	0.00634656	scaffold10402|size13715:4811-6811	SMil_00028572
scaffold10233|size14120:6001-7000	CHG	0.224719	0.575163	6.29746e-09	6.51062e-07	scaffold10233|size14120:5391-7391	SMil_00028484
scaffold743|size88655:8001-9000	CHG	0.00518135	0.355978	1.36568e-07	1.02023e-05	scaffold743|size88655:6931-8931	SMil_00008922
scaffold6328|size27226:17001-18000	CHG	0.467811	0.819549	9.34261e-06	0.000398146	scaffold6328|size27226:16910-18910	SMil_00025293
scaffold4187|size39067:17001-18000	CHG	0.264808	0.61753	0.000234141	0.00569024	scaffold4187|size39067:16844-18844	SMil_00021811
scaffold797|size87168:54001-55000	CHG	0.109489	0.462857	0.00369205	0.0464504	scaffold797|size87168:53864-55864	SMil_00009349
scaffold1198|size75001:38001-39000	CHG	0.303738	0.657778	3.536e-05	0.00121259	scaffold1198|size75001:38437-40437	SMil_00011785
scaffold1247|size74012:60001-61000	CHG	0.116279	0.470588	0.00175481	0.0269362	scaffold1247|size74012:60408-62408	SMil_00012071
scaffold84|size155691:113001-114000	CHG	0	0.354839	0.00354916	0.0451988	scaffold84|size155691:113142-115142	SMil_00002211
scaffold11419|size11462:7001-8000	CHG	0.226496	0.583333	1.72423e-08	1.6171e-06	scaffold11419|size11462:7085-9085	SMil_00028984
scaffold3300|size46036:11001-12000	CHG	0.307018	0.663934	0.000128072	0.00349432	scaffold3300|size46036:11645-13645	SMil_00019794
scaffold175|size165906:104001-105000	CHG	0.258373	0.615385	1.28054e-10	1.86924e-08	scaffold175|size165906:103469-105469	SMil_00001700
scaffold3396|size45124:16001-17000	CHG	0.142857	0.5	2.61278e-09	2.93592e-07	scaffold3396|size45124:14694-16694	SMil_00020062
scaffold1073|size78457:29001-30000	CHG	0.25	0.608	3.35247e-05	0.00116103	scaffold1073|size78457:28429-30429	SMil_00011035
scaffold1494|size173943:127001-128000	CHG	0.3	0.658031	0.00256404	0.0356933	scaffold1494|size173943:126832-128832	SMil_00001429
scaffold5807|size29482:11001-12000	CHG	0.089172	0.448029	3.69439e-05	0.00125926	scaffold5807|size29482:11098-13098	SMil_00024646
scaffold75|size166732:19001-20000	CHG	0.189474	0.548387	0.000445982	0.00945457	scaffold75|size166732:19468-21468	SMil_00001673
scaffold2133|size58394:57001-58000	CHG	0.0340136	0.394737	2.42082e-05	0.0008929	scaffold2133|size58394:55751-57751	SMil_00016064
scaffold8829|size18095:11001-12000	CHG	0.00854701	0.371901	3.05843e-12	5.98273e-10	scaffold8829|size18095:9297-11297	SMil_00027671
scaffold8829|size18095:11001-12000	CHG	0.00854701	0.371901	3.05843e-12	5.98273e-10	scaffold8829|size18095:9804-11804	SMil_00027672
scaffold8829|size18095:11001-12000	CHG	0.00854701	0.371901	3.05843e-12	5.98273e-10	scaffold8829|size18095:9305-11305	SMil_00027673
scaffold10017|size14684:4001-5000	CHG	0.086758	0.454787	2.61197e-06	0.000133996	scaffold10017|size14684:3003-5003	SMil_00028360
scaffold4691|size52897:37001-38000	CHG	0.360294	0.728324	0.000159577	0.00417971	scaffold4691|size52897:35507-37507	SMil_00017771
scaffold5972|size28720:12001-13000	CHG	0.135135	0.504348	0.000631674	0.0123363	scaffold5972|size28720:10536-12536	SMil_00024845
scaffold2028|size59874:45001-46000	CHG	0.0285714	0.4	7.91663e-05	0.00236402	scaffold2028|size59874:45169-47169	SMil_00015690
scaffold4562|size36658:8001-9000	CHG	0.5	0.873817	5.86326e-05	0.00184663	scaffold4562|size36658:8741-10741	SMil_00022526
scaffold2108|size58759:13001-14000	CHG	0.183432	0.557377	0.000957579	0.0170332	scaffold2108|size58759:11807-13807	SMil_00015978
scaffold2945|size49260:47001-48000	CHG	0.015748	0.391111	6.01677e-20	3.0017e-17	scaffold2945|size49260:47845-49845	SMil_00018816
scaffold493|size101336:75001-76000	CHG	0.243902	0.620968	0.00224672	0.0324023	scaffold493|size101336:74978-76978	SMil_00006937
scaffold3385|size79434:38001-39000	CHG	0	0.377863	1.29651e-06	7.35347e-05	scaffold3385|size79434:37342-39342	SMil_00010827
scaffold4782|size35178:20001-21000	CHG	0.0693069	0.450704	0.0016152	0.0253371	scaffold4782|size35178:19614-21614	SMil_00022988
scaffold5742|size29806:20001-21000	CHG	0.155844	0.537572	0.000314902	0.00721023	scaffold5742|size29806:19963-21963	SMil_00024540
scaffold1244|size74095:11001-12000	CHG	0.0643154	0.446397	6.01803e-31	8.201e-28	scaffold1244|size74095:9729-11729	SMil_00012037
scaffold1244|size74095:11001-12000	CHG	0.0643154	0.446397	6.01803e-31	8.201e-28	scaffold1244|size74095:11600-13600	SMil_00012038
scaffold1279|size73399:58001-59000	CHG	0.373188	0.755448	1.48835e-07	1.09773e-05	scaffold1279|size73399:57581-59581	SMil_00012272
scaffold66|size163710:87001-88000	CHG	0.0267857	0.409692	2.48861e-17	9.37489e-15	scaffold66|size163710:85908-87908	SMil_00001852
scaffold3140|size77509:34001-35000	CHG	0	0.382979	0.000203575	0.00509496	scaffold3140|size77509:32149-34149	SMil_00011269
scaffold223|size227332:133001-134000	CHG	0.173611	0.557522	0.0035766	0.0454684	scaffold223|size227332:132527-134527	SMil_00000568
scaffold223|size227332:133001-134000	CHG	0.173611	0.557522	0.0035766	0.0454684	scaffold223|size227332:132883-134883	SMil_00000569
scaffold3050|size48375:17001-18000	CHG	0.139535	0.52349	3.62074e-06	0.000176854	scaffold3050|size48375:15903-17903	SMil_00019134
scaffold4285|size38349:17001-18000	CHG	0	0.384259	4.00603e-14	1.03095e-11	scaffold4285|size38349:16514-18514	SMil_00022018
scaffold392|size109468:82001-83000	CHG	0	0.386364	1.76309e-05	0.000686465	scaffold392|size109468:80808-82808	SMil_00005880
scaffold5581|size30519:24001-25000	CHG	0.390909	0.782609	0.00333031	0.0431671	scaffold5581|size30519:22814-24814	SMil_00024320
scaffold2424|size72169:41001-42000	CHG	0.223881	0.616667	0.000111293	0.00311565	scaffold2424|size72169:39294-41294	SMil_00012616
scaffold8645|size18649:8001-9000	CHG	0	0.392857	5.87548e-07	3.66065e-05	scaffold8645|size18649:6704-8704	SMil_00027547
scaffold13036|size8617:6001-7000	CHG	0.35	0.743243	0.00101667	0.0178005	scaffold13036|size8617:4743-6743	SMil_00029528
scaffold44|size176591:55001-56000	CHG	0.030837	0.425339	6.44863e-10	8.27674e-08	scaffold44|size176591:53700-55700	SMil_00001316
scaffold8138|size20225:19001-20000	CHG	0	0.395349	2.35972e-06	0.000122761	scaffold8138|size20225:17439-19439	SMil_00027129
scaffold6572|size26231:10001-11000	CHG	0.439791	0.835165	0.000252145	0.00604172	scaffold6572|size26231:10649-12649	SMil_00025568
scaffold2213|size57342:34001-35000	CHG	0.217213	0.613115	1.30916e-08	1.25684e-06	scaffold2213|size57342:33617-35617	SMil_00016408
scaffold480|size107020:30001-31000	CHG	0.155172	0.552	0.00101185	0.017736	scaffold480|size107020:28808-30808	SMil_00006132
scaffold449|size105018:102001-103000	CHG	0.394286	0.791946	0.00307002	0.0407372	scaffold449|size105018:101045-103045	SMil_00006543
scaffold165|size132684:117001-118000	CHG	0	0.4	0.00282832	0.0383617	scaffold165|size132684:116590-118590	SMil_00003469
scaffold2799|size50734:17001-18000	CHG	0.525397	0.927461	2.64056e-11	4.38756e-09	scaffold2799|size50734:16042-18042	SMil_00018397
scaffold5257|size32362:24001-25000	CHG	0.265152	0.667797	1.28013e-16	4.42808e-14	scaffold5257|size32362:22211-24211	SMil_00023815
scaffold10485|size13490:5001-6000	CHG	0.0588235	0.461538	0.00163775	0.0256077	scaffold10485|size13490:5006-7006	SMil_00028607
scaffold6489|size26583:13001-14000	CHG	0.337838	0.741071	0.00170293	0.026377	scaffold6489|size26583:13572-15572	SMil_00025458
scaffold324|size146873:30001-31000	CHG	0.191489	0.594828	5.9788e-05	0.00187488	scaffold324|size146873:29710-31710	SMil_00002739
scaffold324|size146873:30001-31000	CHG	0.191489	0.594828	5.9788e-05	0.00187488	scaffold324|size146873:30898-32898	SMil_00002740
scaffold121|size141189:41001-42000	CHG	0.466667	0.871287	2.93221e-05	0.00104178	scaffold121|size141189:39921-41921	SMil_00002944
scaffold11814|size10695:6001-7000	CHG	0.105	0.510823	0.000801969	0.0148845	scaffold11814|size10695:4672-6672	SMil_00029138
scaffold8265|size19803:15001-16000	CHG	0.254144	0.660099	9.38365e-07	5.52663e-05	scaffold8265|size19803:14768-16768	SMil_00027230
scaffold5463|size47291:37001-38000	CHG	0.288889	0.694915	0.00172483	0.0266009	scaffold5463|size47291:36759-38759	SMil_00019453
scaffold1760|size64163:46001-47000	CHG	0.322314	0.728571	0.000531094	0.0107946	scaffold1760|size64163:44433-46433	SMil_00014608
scaffold3675|size42819:28001-29000	CHG	0	0.409091	0.00246091	0.0346233	scaffold3675|size42819:26053-28053	SMil_00020705
scaffold13672|size7832:1001-2000	CHG	0.183673	0.596491	0.00011271	0.0031488	scaffold13672|size7832:1345-3345	SMil_00029672
scaffold977|size81065:7001-8000	CHG	0.202632	0.616822	5.65387e-14	1.42256e-11	scaffold977|size81065:5064-7064	SMil_00010475
scaffold1219|size83569:64001-65000	CHG	0.178082	0.594203	0.00217324	0.0315983	scaffold1219|size83569:63712-65712	SMil_00010050
scaffold696|size114209:12001-13000	CHG	0.233871	0.65	0.000340912	0.00766997	scaffold696|size114209:10571-12571	SMil_00005273
scaffold5992|size28579:17001-18000	CHG	0.466179	0.885117	3.35929e-09	3.6781e-07	scaffold5992|size28579:17829-19829	SMil_00024878
scaffold1047|size79232:32001-33000	CHG	0.136986	0.556054	0.000496476	0.0102594	scaffold1047|size79232:31183-33183	SMil_00010900
scaffold873|size150329:56001-57000	CHG	0.111905	0.532258	4.86065e-11	7.73468e-09	scaffold873|size150329:55584-57584	SMil_00002578
scaffold1534|size67907:24001-25000	CHG	0.275862	0.698113	0.000125689	0.00344386	scaffold1534|size67907:24766-26766	SMil_00013656
scaffold3782|size42045:34001-35000	CHG	0.272727	0.7	0.0023852	0.033856	scaffold3782|size42045:34665-36665	SMil_00020975
scaffold3208|size46909:44001-45000	CHG	0.25228	0.679868	6.37367e-10	8.19608e-08	scaffold3208|size46909:44368-46368	SMil_00019582
scaffold3208|size46909:44001-45000	CHG	0.25228	0.679868	6.37367e-10	8.19608e-08	scaffold3208|size46909:43004-45004	SMil_00019583
scaffold1269|size130017:95001-96000	CHG	0.260417	0.688312	0.00140751	0.022785	scaffold1269|size130017:93906-95906	SMil_00003781
scaffold11515|size21145:12001-13000	CHG	0	0.428571	0.000435569	0.00928617	scaffold11515|size21145:12228-14228	SMil_00026891
scaffold135|size137414:38001-39000	CHG	0	0.428571	0.000212862	0.00528312	scaffold135|size137414:36187-38187	SMil_00003139
scaffold1209|size74801:42001-43000	CHG	0.253968	0.684615	0.000328771	0.00745797	scaffold1209|size74801:40122-42122	SMil_00011863
scaffold641|size93064:23001-24000	CHG	0	0.431925	0.000968259	0.0171721	scaffold641|size93064:23695-25695	SMil_00008172
scaffold1259|size73826:20001-21000	CHG	0.141892	0.574257	0.00029209	0.00678895	scaffold1259|size73826:18951-20951	SMil_00012148
scaffold2555|size53299:40001-41000	CHG	0.415948	0.849057	3.33172e-07	2.23816e-05	scaffold2555|size53299:38297-40297	SMil_00017643
scaffold2640|size52281:5001-6000	CHG	0	0.433673	0.000423784	0.00908931	scaffold2640|size52281:5630-7630	SMil_00017895
scaffold2799|size50734:16001-17000	CHG	0.378319	0.812658	5.46702e-11	8.58521e-09	scaffold2799|size50734:16042-18042	SMil_00018397
scaffold1833|size62982:8001-9000	CHG	0.0820312	0.517742	9.48337e-14	2.28691e-11	scaffold1833|size62982:6006-8006	SMil_00014903
scaffold6587|size39550:11001-12000	CHG	0.0641026	0.5	9.42551e-09	9.36317e-07	scaffold6587|size39550:10698-12698	SMil_00021665
scaffold3587|size43435:4001-5000	CHG	0.478992	0.915254	0.000139009	0.00373847	scaffold3587|size43435:4745-6745	SMil_00020489
scaffold9408|size16296:2001-3000	CHG	0.142857	0.579365	0.00271702	0.0372786	scaffold9408|size16296:2018-4018	SMil_00028002
scaffold4721|size54836:24001-25000	CHG	0.270386	0.707792	1.72138e-06	9.37815e-05	scaffold4721|size54836:23061-25061	SMil_00017113
scaffold4|size244303:90001-91000	CHG	0.212871	0.652291	0.000460364	0.0096997	scaffold4|size244303:89269-91269	SMil_00000362
scaffold222|size154984:20001-21000	CHG	0	0.440476	0.00125922	0.0209319	scaffold222|size154984:19799-21799	SMil_00002262
scaffold222|size154984:20001-21000	CHG	0	0.440476	0.00125922	0.0209319	scaffold222|size154984:20181-22181	SMil_00002263
scaffold3329|size45714:14001-15000	CHG	0.482759	0.926471	0.00368032	0.0463689	scaffold3329|size45714:12626-14626	SMil_00019902
scaffold7346|size23031:18001-19000	CHG	0	0.444444	9.94472e-13	2.10339e-10	scaffold7346|size23031:16501-18501	SMil_00026412
scaffold7217|size23500:14001-15000	CHG	0.163934	0.611111	0.00264088	0.0365104	scaffold7217|size23500:12366-14366	SMil_00026293
scaffold6640|size36125:29001-30000	CHG	0.0701754	0.518644	0.000346454	0.0077577	scaffold6640|size36125:28608-30608	SMil_00022673
scaffold901|size83347:6001-7000	CHG	0.0728155	0.521739	3.71874e-05	0.00126543	scaffold901|size83347:4476-6476	SMil_00010066
scaffold3346|size65307:16001-17000	CHG	0.274854	0.724014	1.90306e-05	0.000729767	scaffold3346|size65307:14066-16066	SMil_00014344
scaffold3346|size65307:16001-17000	CHG	0.274854	0.724014	1.90306e-05	0.000729767	scaffold3346|size65307:15027-17027	SMil_00014345
scaffold1770|size81945:70001-71000	CHG	0.18705	0.636364	2.08432e-11	3.51802e-09	scaffold1770|size81945:68601-70601	SMil_00010304
scaffold2732|size85764:22001-23000	CHG	0.202899	0.652893	1.29099e-05	0.000525422	scaffold2732|size85764:20651-22651	SMil_00009598
scaffold3056|size48247:44001-45000	CHG	0.389381	0.840136	1.16052e-08	1.13017e-06	scaffold3056|size48247:44213-46213	SMil_00019160
scaffold8244|size19856:8001-9000	CHG	0.0535714	0.507692	0.00312321	0.0412517	scaffold8244|size19856:7632-9632	SMil_00027212
scaffold4496|size61699:60001-61000	CHG	0.358974	0.814159	0.000563092	0.0113073	scaffold4496|size61699:59546-61546	SMil_00015313
scaffold922|size89940:87001-88000	CHG	0.479592	0.936416	0.000599146	0.0118456	scaffold922|size89940:85340-87340	SMil_00008728
scaffold922|size89940:87001-88000	CHG	0.479592	0.936416	0.000599146	0.0118456	scaffold922|size89940:86452-88452	SMil_00008729
scaffold161|size151184:126001-127000	CHG	0.117647	0.57732	5.1868e-11	8.19586e-09	scaffold161|size151184:125455-127455	SMil_00002544
scaffold8753|size35834:6001-7000	CHG	0.424084	0.884058	0.00181657	0.0276211	scaffold8753|size35834:4073-6073	SMil_00022789
scaffold683|size150372:60001-61000	CHG	0.111111	0.571429	0.00128379	0.021262	scaffold683|size150372:60498-62498	SMil_00002569
scaffold223|size227332:197001-198000	CHG	0	0.460317	0.00117856	0.0199304	scaffold223|size227332:197689-199689	SMil_00000579
scaffold524|size99469:62001-63000	CHG	0.243094	0.704453	2.63998e-07	1.82254e-05	scaffold524|size99469:61208-63208	SMil_00007232
scaffold3892|size41059:22001-23000	CHG	0.00429185	0.466179	5.14364e-59	5.42526e-55	scaffold3892|size41059:22272-24272	SMil_00021247
scaffold5364|size31757:3001-4000	CHG	0.0136986	0.47769	3.03542e-46	1.2085e-42	scaffold5364|size31757:1401-3401	SMil_00023961
scaffold487|size101615:4001-5000	CHG	0.0258065	0.492754	1.6531e-05	0.000649747	scaffold487|size101615:4116-6116	SMil_00006892
scaffold767|size149798:129001-130000	CHG	0.0327869	0.5	0.000403849	0.0087486	scaffold767|size149798:129850-131850	SMil_00002598
scaffold767|size149798:129001-130000	CHG	0.0327869	0.5	0.000403849	0.0087486	scaffold767|size149798:129260-131260	SMil_00002597
scaffold3670|size42842:34001-35000	CHG	0.0641026	0.535714	0.000178936	0.00457877	scaffold3670|size42842:34335-36335	SMil_00020692
scaffold550|size97590:85001-86000	CHG	0.13964	0.612069	2.65249e-06	0.0001358	scaffold550|size97590:83120-85120	SMil_00007446
scaffold4279|size80383:32001-33000	CHG	0.45082	0.924399	5.85646e-09	6.11385e-07	scaffold4279|size80383:30578-32578	SMil_00010574
scaffold147|size134797:65001-66000	CHG	0.395918	0.87037	0.00132391	0.0217543	scaffold147|size134797:63093-65093	SMil_00003318
scaffold2338|size65715:53001-54000	CHG	0.149123	0.625	4.2153e-05	0.00140242	scaffold2338|size65715:51939-53939	SMil_00014202
scaffold2633|size75797:45001-46000	CHG	0.0952381	0.571429	1.06203e-10	1.5798e-08	scaffold2633|size75797:44643-46643	SMil_00011654
scaffold6987|size24446:18001-19000	CHG	0.225352	0.702381	0.00149088	0.0238025	scaffold6987|size24446:17009-19009	SMil_00026071
scaffold10846|size20662:11001-12000	CHG	0.19403	0.679348	0.000774056	0.0144671	scaffold10846|size20662:10954-12954	SMil_00027024
scaffold743|size88655:7001-8000	CHG	0.0792079	0.571429	1.31019e-11	2.29734e-09	scaffold743|size88655:6931-8931	SMil_00008922
scaffold8918|size17858:5001-6000	CHG	0.147287	0.643243	6.62179e-06	0.000297403	scaffold8918|size17858:5311-7311	SMil_00027730
scaffold3031|size95642:18001-19000	CHG	0.37931	0.880829	0.00381535	0.0474926	scaffold3031|size95642:17506-19506	SMil_00007719
scaffold3031|size95642:18001-19000	CHG	0.37931	0.880829	0.00381535	0.0474926	scaffold3031|size95642:16037-18037	SMil_00007718
scaffold10544|size13364:4001-5000	CHG	0.17931	0.680851	7.57036e-07	4.58029e-05	scaffold10544|size13364:3501-5501	SMil_00028648
scaffold2348|size55681:43001-44000	CHG	0.0289855	0.531183	3.10638e-07	2.10559e-05	scaffold2348|size55681:41430-43430	SMil_00016889
scaffold97|size151211:134001-135000	CHG	0.28	0.782288	0.00350459	0.0448139	scaffold97|size151211:134405-136405	SMil_00002527
scaffold1118|size77275:26001-27000	CHG	0.0612245	0.573604	2.82852e-09	3.1539e-07	scaffold1118|size77275:26902-28902	SMil_00011329
scaffold681|size91125:9001-10000	CHG	0.341085	0.854167	0.00383643	0.0476674	scaffold681|size91125:9496-11496	SMil_00008506
scaffold727|size106239:69001-70000	CHG	0.272727	0.786885	0.000644101	0.0125224	scaffold727|size106239:67858-69858	SMil_00006261
scaffold217|size125111:17001-18000	CHG	0.122449	0.638191	2.89236e-08	2.58718e-06	scaffold217|size125111:15451-17451	SMil_00004209
scaffold237|size122042:6001-7000	CHG	0	0.519481	8.17883e-05	0.00242437	scaffold237|size122042:5798-7798	SMil_00004422
scaffold350|size112535:28001-29000	CHG	0.365967	0.887324	2.63175e-12	5.23381e-10	scaffold350|size112535:28178-30178	SMil_00005497
scaffold179|size130513:82001-83000	CHG	0.00452489	0.526316	1.26495e-05	0.000516377	scaffold179|size130513:80606-82606	SMil_00003694
scaffold303|size116576:15001-16000	CHG	0.257971	0.781955	2.44577e-06	0.000126654	scaffold303|size116576:14220-16220	SMil_00005012
scaffold4857|size34722:9001-10000	CHG	0.264706	0.789474	0.00378984	0.0472613	scaffold4857|size34722:8448-10448	SMil_00023146
scaffold1226|size74492:3001-4000	CHG	0.227106	0.752101	1.24578e-10	1.8277e-08	scaffold1226|size74492:1338-3338	SMil_00011943
scaffold1866|size62552:38001-39000	CHG	0.0621118	0.588424	0.000725738	0.0137565	scaffold1866|size62552:36710-38710	SMil_00015046
scaffold270|size126767:67001-68000	CHG	0	0.526718	9.99218e-07	5.82848e-05	scaffold270|size126767:66762-68762	SMil_00004066
scaffold14721|size6766:1001-2000	CHG	0.114943	0.644231	3.36604e-08	2.95873e-06	scaffold14721|size6766:1037-3037	SMil_00029888
scaffold812|size86526:32001-33000	CHG	0.0140845	0.543689	1.92777e-05	0.000736325	scaffold812|size86526:30283-32283	SMil_00009453
scaffold1713|size64887:17001-18000	CHG	0.0990566	0.62963	1.47717e-05	0.000589152	scaffold1713|size64887:15700-17700	SMil_00014454
scaffold3797|size41916:22001-23000	CHG	0.298246	0.831169	0.00177699	0.0271821	scaffold3797|size41916:21051-23051	SMil_00021019
scaffold2511|size53730:8001-9000	CHG	0.15	0.6875	9.14918e-06	0.000391594	scaffold2511|size53730:8947-10947	SMil_00017474
scaffold2667|size51964:42001-43000	CHG	0.18543	0.725225	2.83636e-09	3.15917e-07	scaffold2667|size51964:40056-42056	SMil_00017995
scaffold1659|size65827:47001-48000	CHG	0	0.545455	0.000368864	0.00814187	scaffold1659|size65827:45685-47685	SMil_00014171
scaffold5526|size30860:13001-14000	CHG	0.313725	0.859756	7.95906e-08	6.31525e-06	scaffold5526|size30860:13159-15159	SMil_00024231
scaffold2544|size53438:20001-21000	CHG	0.248447	0.795349	1.74283e-13	4.06291e-11	scaffold2544|size53438:18360-20360	SMil_00017581
scaffold7233|size23443:14001-15000	CHG	0.395062	0.942308	6.43813e-09	6.64253e-07	scaffold7233|size23443:14189-16189	SMil_00026301
scaffold5115|size33223:20001-21000	CHG	0.0384615	0.591837	0.0027596	0.0376807	scaffold5115|size33223:19234-21234	SMil_00023606
scaffold365|size111319:71001-72000	CHG	0.241935	0.796296	1.35847e-05	0.000548599	scaffold365|size111319:70147-72147	SMil_00005632
scaffold3310|size45908:4001-5000	CHG	0.0454545	0.6	6.55182e-09	6.74954e-07	scaffold3310|size45908:4899-6899	SMil_00019847
scaffold3310|size45908:4001-5000	CHG	0.0454545	0.6	6.55182e-09	6.74954e-07	scaffold3310|size45908:4578-6578	SMil_00019846
scaffold3723|size61389:23001-24000	CHG	0.270833	0.832117	5.2012e-05	0.00167412	scaffold3723|size61389:21456-23456	SMil_00015377
scaffold4168|size49751:11001-12000	CHG	0	0.56599	5.09778e-05	0.00164876	scaffold4168|size49751:10099-12099	SMil_00018705
scaffold2346|size55685:42001-43000	CHG	0.025974	0.592593	0.00124415	0.0207407	scaffold2346|size55685:41066-43066	SMil_00016884
scaffold1004|size130336:15001-16000	CHG	0.130435	0.709845	4.87455e-06	0.000228901	scaffold1004|size130336:14074-16074	SMil_00003707
scaffold902|size83293:72001-73000	CHG	0.0253165	0.608	0.00103376	0.0180251	scaffold902|size83293:71215-73215	SMil_00010079
scaffold1310|size105487:76001-77000	CHG	0	0.584416	1.38114e-09	1.64673e-07	scaffold1310|size105487:75621-77621	SMil_00006443
scaffold9983|size14767:9001-10000	CHG	0.318182	0.913043	0.00252299	0.0352815	scaffold9983|size14767:7572-9572	SMil_00028331
scaffold10019|size14682:13001-14000	CHG	0	0.597668	0.00384962	0.0477775	scaffold10019|size14682:13843-15843	SMil_00028362
scaffold2630|size104293:96001-97000	CHG	0	0.616314	2.05155e-47	9.05571e-44	scaffold2630|size104293:95608-97608	SMil_00006654
scaffold7589|size22114:17001-18000	CHG	0	0.622222	7.43545e-20	3.67337e-17	scaffold7589|size22114:16557-18557	SMil_00026645
scaffold8829|size18095:10001-11000	CHG	0.0824742	0.706294	6.10044e-22	3.68656e-19	scaffold8829|size18095:8863-10863	SMil_00027670
scaffold8829|size18095:10001-11000	CHG	0.0824742	0.706294	6.10044e-22	3.68656e-19	scaffold8829|size18095:8025-10025	SMil_00027669
scaffold8829|size18095:10001-11000	CHG	0.0824742	0.706294	6.10044e-22	3.68656e-19	scaffold8829|size18095:9297-11297	SMil_00027671
scaffold8829|size18095:10001-11000	CHG	0.0824742	0.706294	6.10044e-22	3.68656e-19	scaffold8829|size18095:9804-11804	SMil_00027672
scaffold8829|size18095:10001-11000	CHG	0.0824742	0.706294	6.10044e-22	3.68656e-19	scaffold8829|size18095:9305-11305	SMil_00027673
scaffold1134|size154900:135001-136000	CHG	0.1375	0.769231	0.000178804	0.00457654	scaffold1134|size154900:135144-137144	SMil_00002286
scaffold3184|size47144:15001-16000	CHG	0	0.633333	5.63436e-06	0.000259303	scaffold3184|size47144:13518-15518	SMil_00019511
scaffold1628|size84517:34001-35000	CHG	0.187817	0.822034	8.12243e-06	0.000353763	scaffold1628|size84517:34530-36530	SMil_00009850
scaffold1030|size79588:20001-21000	CHG	0.153285	0.790698	7.60905e-06	0.000334706	scaffold1030|size79588:18959-20959	SMil_00010748
scaffold1378|size79077:78001-79000	CHG	0.121212	0.761194	4.51137e-05	0.00148778	scaffold1378|size79077:78797-80797	SMil_00010941
scaffold4684|size35784:29001-30000	CHG	0.197917	0.838428	6.49221e-18	2.60006e-15	scaffold4684|size35784:27167-29167	SMil_00022808
scaffold302|size116591:84001-85000	CHG	0.142857	0.790323	0.0018162	0.0276174	scaffold302|size116591:84186-86186	SMil_00005011
scaffold573|size96213:15001-16000	CHG	0.0864198	0.746439	8.15094e-11	1.24345e-08	scaffold573|size96213:13715-15715	SMil_00007655
scaffold12608|size9279:3001-4000	CHG	0.202381	0.863248	0.000160463	0.00419758	scaffold12608|size9279:2918-4918	SMil_00029413
scaffold4810|size35011:23001-24000	CHG	0.0857143	0.75	0.000463759	0.00976008	scaffold4810|size35011:22420-24420	SMil_00023042
scaffold3360|size45438:7001-8000	CHG	0	0.666667	5.19874e-07	3.2905e-05	scaffold3360|size45438:7911-9911	SMil_00019974
scaffold66|size163710:2001-3000	CHG	0	0.666667	0.00290061	0.0390741	scaffold66|size163710:366-2366	SMil_00001839
scaffold1631|size66236:11001-12000	CHG	0.28169	0.956522	0.000389096	0.00849426	scaffold1631|size66236:9929-11929	SMil_00014055
[truncated: 18 more rows]

## Sheet: July_root_March_root_CHHDMR
DMR_Position	DMR_Context	Methylation in July_root	Methylation in March_root	DMR_Pvalue	DMR_FDR	Downstream_Position	Gene_ID
[truncated: 5,657 more rows]

[truncated: 3 more sheets: July_root_July_leaf_CGDMR, July_root_July_leaf_CHGDMR, July_root_July_leaf_CHHDMR]
