# Supplementary material for: Characteristics of Salvia miltiorrhiza methylome and the regulatory mechanism of DNA methylation in tanshinone biosynthesis
Source: Hortic Res. 2023 May 31;10(7):uhad114. doi: 10.1093/hr/uhad114 (PMC10419789; doi:10.1093/hr/uhad114)
Supplement: Web_Material_uhad114 [file web_material_uhad114.zip › TableS6.xlsx]

## Sheet: promoter
DMR_Position	DMR_Context	Methylation in July_root	Methylation in March_root	DMR_Pvalue	DMR_FDR	Promoter_Position	Gene_ID	24nt sRNA abundance in July_root(RPM)	24nt sRNA abundance in March_root(RPM)
scaffold14077|size7384:4001-5000	CG	0.765306	0.166667	0.000238137	0.00450921	scaffold14077|size7384:2761-4761	CYP76AH3	1.381	1.313
scaffold14077|size7384:4001-5000	CHG	0.77707	0.307692	0.000401012	0.00870368	scaffold14077|size7384:2761-4761	CYP76AH3	1.381	1.313
scaffold5383|size31690:22001-23000	CHH	0.634508	0.43348	0.000620334	0.00196055	scaffold5383|size31690:22110-24110	HMGR1	3.776	2.645
scaffold14077|size7384:4001-5000	CHH	0.227414	0.0683761	3.55911e-05	0.000181815	scaffold14077|size7384:2761-4761	CYP76AH3	1.381	1.313
scaffold9058|size17408:1001-2000	CHH	0.259184	0.375706	0.00303362	0.00711815	scaffold9058|size17408:500-2500	CMK	4.862	2.102
scaffold322|size115153:19001-20000	CHH	0.0476744	0.202464	1.86941e-17	1.61346e-15	scaffold322|size115153:18894-20894	GGPPS1	1.08	0
scaffold140|size136516:69001-70000	CHH	0.0120968	0.183498	5.31165e-24	1.13586e-21	scaffold140|size136516:68644-70644	IDI1	2.849	1.051
scaffold2473|size54126:50001-51000	CHH	0.150108	0.344614	1.77655e-10	4.08315e-09	scaffold2473|size54126:49389-51389	SmDXS2	2.566	0

## Sheet: body
DMR_Position	DMR_Context	Methylation in July_root	Methylation in March_root	DMR_Pvalue	DMR_FDR	Body_Position	Gene_ID	24nt sRNA abundance in July_root(RPM)	24nt sRNA abundance in March_root(RPM)
scaffold14077|size7384:6001-7000	CG	0.934426	0.223325	2.03658e-08	1.8204e-06	scaffold14077|size7384:4761-6246	CYP76AH3	0.405	0.263
scaffold14077|size7384:4001-5000	CG	0.765306	0.166667	0.000238137	0.00450921	scaffold14077|size7384:4761-6246	CYP76AH3	1.381	1.313
scaffold14077|size7384:4001-5000	CHG	0.77707	0.307692	0.000401012	0.00870368	scaffold14077|size7384:4761-6246	CYP76AH3	1.381	1.313
scaffold14077|size7384:6001-7000	CHG	0.735849	0.305556	0.00355389	0.045242	scaffold14077|size7384:4761-6246	CYP76AH3	0.405	0.263
scaffold9058|size17408:4001-5000	CHG	0.0903427	0.248052	3.74731e-11	6.0822e-09	scaffold9058|size17408:2500-7308	CMK	0.27	0
scaffold3708|size58792:9001-10000	CHH	0.421053	0.214128	3.94764e-05	0.000198501	scaffold3708|size58792:3409-9036	CPS1	3.391	1.215
scaffold14077|size7384:4001-5000	CHH	0.227414	0.0683761	3.55911e-05	0.000181815	scaffold14077|size7384:4761-6246	CYP76AH3	1.381	1.313
scaffold2922|size49513:37001-38000	CHH	0.512646	0.374656	0.000335937	0.00118337	scaffold2922|size49513:37868-42072	DXR	0.915	0.073

## Sheet: downstream
DMR_Position	DMR_Context	Methylation in July_root	Methylation in March_root	DMR_Pvalue	DMR_FDR	Downstream_Position	Gene_ID	24nt sRNA abundance in July_root(RPM)	24nt sRNA abundance in March_root(RPM)
scaffold14077|size7384:6001-7000	CG	0.934426	0.223325	2.03658e-08	1.8204e-06	scaffold14077|size7384:6246-8246	CYP76AH3	0.405	0.263
scaffold2473|size54126:44001-45000	CG	0.184211	0.532258	0.00148559	0.0189843	scaffold2473|size54126:44217-46217	SmDXS2	0	0
scaffold3782|size42045:15001-16000	CG	0	0.4	2.11047e-05	0.00062871	scaffold3782|size42045:14152-16152	CYP76AH1	0.27	0
scaffold359|size135374:6001-7000	CG	0.200758	0.749451	5.75038e-06	0.00021595	scaffold359|size135374:4634-6634	CYP76AK1	2.701	0.525
scaffold14077|size7384:6001-7000	CHG	0.735849	0.305556	0.00355389	0.045242	scaffold14077|size7384:6246-8246	CYP76AH3	0.405	0.263
scaffold3708|size58792:9001-10000	CHH	0.421053	0.214128	3.94764e-05	0.000198501	scaffold3708|size58792:9036-11036	CPS1	3.391	1.215
scaffold2922|size49513:37001-38000	CHH	0.512646	0.374656	0.000335937	0.00118337	scaffold2922|size49513:35868-37868	DXR	0.915	0.073
scaffold26|size185048:32001-33000	CHH	0.117808	0.238544	2.82382e-16	2.01169e-14	scaffold26|size185048:32890-34890	MDS	0	0
scaffold3782|size42045:16001-17000	CHH	0.0543175	0.184845	8.12156e-11	2.01311e-09	scaffold3782|size42045:14152-16152	CYP76AH1	47.088	14.36
scaffold1462|size85797:49001-50000	CHH	0.334003	0.523308	1.03622e-08	1.53877e-07	scaffold1462|size85797:48184-50184	HMGR2	2.855	0.399
scaffold26|size185048:33001-34000	CHH	0.527835	0.724036	0.00419464	0.00922946	scaffold26|size185048:32890-34890	MDS	2.504	1.751
scaffold2922|size49513:35001-36000	CHH	0.229153	0.471807	6.24549e-19	6.75906e-17	scaffold2922|size49513:35868-37868	DXR	1.13	0.028
scaffold5495|size31026:17001-18000	CHH	0.140255	0.389513	7.1215e-14	3.3053e-12	scaffold5495|size31026:15286-17286	CYP71D373	0.477	0.031
scaffold13284|size8298:5001-6000	CHH	0.129653	0.402174	6.70095e-07	6.03544e-06	scaffold13284|size8298:5244-7244	2OGD25	0.68	0.563
