# Supplementary material for: Characteristics of Salvia miltiorrhiza methylome and the regulatory mechanism of DNA methylation in tanshinone biosynthesis
Source: Hortic Res. 2023 May 31;10(7):uhad114. doi: 10.1093/hr/uhad114 (PMC10419789; doi:10.1093/hr/uhad114)
Supplement: Web_Material_uhad114 [file web_material_uhad114.zip › TableS7.xlsx]

## Sheet: promoter
DMR_Position	DMR_Context	Methylation in July_root	Methylation in July_leaf	DMR_Pvalue	DMR_FDR	Promoter_Position	Gene_ID
scaffold5383|size31690:22001-23000	CHH	0.634508	0.25315	4.33685e-20	1.31428e-18	scaffold5383|size31690:22110-24110	HMGR1
scaffold1894|size137758:32001-33000	CHH	0.2	0.338266	0.0262751	0.031865	scaffold1894|size137758:30377-32377	PMK
scaffold2922|size49513:42001-43000	CHG	0.151316	0.379679	0.00100359	0.0228949	scaffold2922|size49513:42072-44072	DXR
scaffold9058|size17408:1-1000	CHH	0.33694	0.437063	0.000797049	0.00141876	scaffold9058|size17408:500-2500	CMK
scaffold26|size185048:37001-38000	CHG	0.244399	0.0808458	9.75688e-12	3.59299e-09	scaffold26|size185048:36552-38552	MDS
scaffold10011|size14700:9001-10000	CHH	0.413131	0.115144	6.93342e-16	1.1903e-14	scaffold10011|size14700:8046-10046	HDR2
scaffold386|size129750:105001-106000	CHH	0.193939	0.0119048	8.56532e-06	2.37682e-05	scaffold386|size129750:105106-107106	KSL1
scaffold14077|size7384:4001-5000	CG	0.765306	0.467153	0.000469477	0.00865121	scaffold14077|size7384:2761-4761	CYP76AH3
scaffold5609|size30392:15001-16000	CHH	0.380143	0.230241	4.51887e-18	1.05606e-16	scaffold5609|size30392:13285-15285	CYP71D375
scaffold5609|size30392:14001-15000	CHH	0.316951	0.189221	1.64096e-16	3.08122e-15	scaffold5609|size30392:13285-15285	CYP71D375

## Sheet: body
DMR_Position	DMR_Context	Methylation in July_root	Methylation in July_leaf	DMR_Pvalue	DMR_FDR	Body_Position	Gene_ID
scaffold2922|size49513:42001-43000	CHG	0.151316	0.379679	0.00100359	0.0228949	scaffold2922|size49513:37868-42072	DXR
scaffold2922|size49513:37001-38000	CHH	0.512646	0.177866	2.77633e-35	3.89956e-33	scaffold2922|size49513:37868-42072	DXR
scaffold10011|size14700:6001-7000	CG	0.565217	0.1875	3.80367e-09	4.59532e-07	scaffold10011|size14700:4680-8046	HDR2
scaffold3708|size58792:8001-9000	CHH	0.266776	0.045611	3.07942e-34	3.97072e-32	scaffold3708|size58792:3409-9036	CPS1
scaffold386|size129750:105001-106000	CHH	0.193939	0.0119048	8.56532e-06	2.37682e-05	scaffold386|size129750:102119-105106	KSL1
scaffold14077|size7384:4001-5000	CG	0.765306	0.467153	0.000469477	0.00865121	scaffold14077|size7384:4761-6246	CYP76AH3

## Sheet: downstream
DMR_Position	DMR_Context	Methylation in July_root	Methylation in July_leaf	DMR_Pvalue	DMR_FDR	Downstream_Position	Gene_ID
scaffold1462|size85797:48001-49000	CHH	0.440023	0.268596	5.4856e-16	9.54733e-15	scaffold1462|size85797:48184-50184	HMGR2
scaffold2922|size49513:37001-38000	CHH	0.512646	0.177866	2.77633e-35	3.89956e-33	scaffold2922|size49513:35868-37868	DXR
scaffold2922|size49513:36001-37000	CHH	0.568513	0.349699	6.04035e-06	1.73302e-05	scaffold2922|size49513:35868-37868	DXR
