# Supplementary material for: Characteristics of Salvia miltiorrhiza methylome and the regulatory mechanism of DNA methylation in tanshinone biosynthesis
Source: Hortic Res. 2023 May 31;10(7):uhad114. doi: 10.1093/hr/uhad114 (PMC10419789; doi:10.1093/hr/uhad114)
Supplement: Web_Material_uhad114 [file web_material_uhad114.zip › TableS8.xlsx]

## Sheet: Sheet2
DMR_Position	DMR_Context	CK	30	DMR_Pvalue	DMR_FDR	Promoter_Position	Gene_ID
scaffold14077|size7384:3001-4000	CHG	0.554878	0.232673	0.00102332	0.0417712	scaffold14077|size7384:2761-4761	CYP76AH3
scaffold14077|size7384:4001-5000	CHG	0.718182	0.142857	9.2972e-09	7.16945e-06	scaffold14077|size7384:2761-4761	CYP76AH3
scaffold10011|size14700:9001-10000	CHH	0.39557	0.0997124	3.8284e-11	1.63372e-09	scaffold10011|size14700:8046-10046	HDR2
scaffold3708|size58792:2001-3000	CHH	0.302099	0.17533	3.28126e-06	3.04776e-05	scaffold3708|size58792:1409-3409	CPS1
scaffold14077|size7384:3001-4000	CHH	0.34845	0.20191	2.87194e-08	5.41426e-07	scaffold14077|size7384:2761-4761	CYP76AH3
scaffold14077|size7384:4001-5000	CHH	0.322251	0.0151515	1.06084e-17	2.3071e-15	scaffold14077|size7384:2761-4761	CYP76AH3
scaffold359|size135374:1-1000	CHH	0.144291	0.385417	1.58893e-12	9.7959e-11	scaffold359|size135374:790-2790	CYP76AK1
scaffold359|size135374:1001-2000	CHH	0.264069	0.388889	0.0384579	0.0497639	scaffold359|size135374:790-2790	CYP76AK1

## Sheet: Sheet3
DMR_Position	DMR_Context	CK	30uM	DMR_Pvalue	DMR_FDR	Body_Position	Gene_ID
scaffold14077|size7384:4001-5000	CHG	0.718182	0.142857	9.2972e-09	7.16945e-06	scaffold14077|size7384:4761-6246	CYP76AH3
scaffold14077|size7384:4001-5000	CHH	0.322251	0.0151515	1.06084e-17	2.3071e-15	scaffold14077|size7384:4761-6246	CYP76AH3

## Sheet: Sheet1
DMR_Position	DMR_Context	CK	30uM	DMR_Pvalue	DMR_FDR	Downstream_Position	Gene_ID
scaffold5609|size30392:8001-9000	CHG	0.22807	0.0608696	6.86266e-05	0.00672764	scaffold5609|size30392:8772-10772	CYP71D375
